# Supplementary material for: From coarse to fine: the absolute Escherichia coli proteome under diverse growth conditions
Source: Mol Syst Biol. 2021 May 25;17(5):e9536. doi: 10.15252/msb.20209536 (PMC8144880; doi:10.15252/msb.20209536)
Supplement: Supplementary file 2 — Dataset EV1 [file MSB-17-e9536-s001.xlsx]

## Sheet: Description
Mori et al. 2021, From coarse to fine: The absolute Escherichia coli proteome under diverse growth conditions
Description
Summary table of the strains used in this work. See Extended Experimental Methods for additional informations on the strain source and construction.

## Sheet: EV1-Strains
Strain Name	Description	Source
NCM3722	Wild type E. coli strain
MG1655 (EQ353)	Wild type E. coli strain - same strain used in Li et al. (2014)	Originarily obtained from Carol Gross Lab
MG1655 (CSGS #6300)	Wild type E. coli strain	Coli Genetic Stock Center
NQ1527	NCM3722-derived strain, with "fixed" rpoS sequence	This work (see Methods)
NQ1243	NCM3722-derived strain, with titratable ptsG expression	Basan et al. 2015
NQ1390	NCM3722-derived strain, with titratable ptsG expression	This work (see Methods)
NQ393	NCM3722-derived strain, with titratable GOGAT expression	You et al. 2013
EQ59	NCM3722-derived strain, with constitutive GFP expression and non-motile	Warren et al. 2017
Nissle1917	Wild type, non K-12 strain
NQ1431	NCM3722-derived strain with "fixed" phosphate uptake	This work (see Methods)
