# Supplementary material for: From coarse to fine: the absolute Escherichia coli proteome under diverse growth conditions
Source: Mol Syst Biol. 2021 May 25;17(5):e9536. doi: 10.15252/msb.20209536 (PMC8144880; doi:10.15252/msb.20209536)
Supplement: Supplementary file 3 — Dataset EV2 [file MSB-17-e9536-s014.xlsx]

## Sheet: Description
Mori et al. 2021, From coarse to fine: The absolute Escherichia coli proteome under diverse growth conditions
Description
Table with informations on the 53 samples measured in DDA mode to obtain a comprehensive E. coli spectral library, 30 of which were also measured in DIA mode.

## Sheet: EV2-Samples-1
Sample ID	Short Description	Description	Strain	Base medium	Carbon Source	Nitrogen Source	Supplement	Special condition/procedure	Doubling time (min)	DDA file name	SWATH file name
Lib-00-A1	Glucose	Glucose minimal medium	NQ1243	M9	0.2% glucose	10 mM NH4Cl	0.4 mM 3MBA			CHLUDWIG_K150203_001_IDA_ECOLI_1243_1
Lib-00-A2	Glucose	Technical injection replicate of Lib-00-A1	NQ1243	M9	0.2% glucose	10 mM NH4Cl	0.4 mM 3MBA			CHLUDWIG_K150203_003_IDA_ECOLI_1243_2
Lib-00-A3	Glucose	Technical injection replicate of Lib-00-A1	NQ1243	M9	0.2% glucose	10 mM NH4Cl	0.4 mM 3MBA			CHLUDWIG_K150203_005_IDA_ECOLI_1243_3
Lib-00-B1	Glucose	Biological replicate of Lib-00-A	NQ1243	M9	0.2% glucose	10 mM NH4Cl	0.4 mM 3MBA			CHLUDWIG_K150203_002_IDA_ECOLI_1390_1
Lib-00-B2	Glucose	Technical injection replicate of Lib-00-B1	NQ1243	M9	0.2% glucose	10 mM NH4Cl	0.4 mM 3MBA			CHLUDWIG_K150203_004_IDA_ECOLI_1390_2
Lib-00-B3	Glucose	Technical injection replicate of Lib-00-B1	NQ1243	M9	0.2% glucose	10 mM NH4Cl	0.4 mM 3MBA			CHLUDWIG_K150203_006_IDA_ECOLI_1390_3
Lib-01	Hi Temp	High temperature (42 °C)	NCM3722	MOPS (Record's)	0.2% glucose	10 mM NH4Cl		High temperature, 42 °C	47	CHLUDWIG_Y150505_001_IDA_Lib1	CHLUDWIG_Y150510_001_SW_LIB1
Lib-02	Hi Osm 1	High osmolarity	NCM3722	MOPS (Record's)	0.2% glucose	10 mM NH4Cl	0.6M NaCl instead of 0.1M	Seed culture: LB with 0.3M NaCl	170	CHLUDWIG_Y150505_002_IDA_Lib2	CHLUDWIG_Y150510_002_SW_LIB2
Lib-03	Hi Osm 2	High osmolarity	NCM3722	MOPS (Record's)	0.2% fructose	10 mM NH4Cl	0.4M NaCl instead of 0.1M	Seed culture: LB with 0.3M NaCl	110	CHLUDWIG_Y150505_003_IDA_Lib3	CHLUDWIG_Y150510_003_SW_LIB3
Lib-04	Hi Osm 3	High osmolarity	NCM3722	MOPS (Record's)	0.2% sorbitol	10 mM NH4Cl	0.45M NaCl instead of 0.1M	Seed culture: LB with 0.3M NaCl	110	CHLUDWIG_Y150505_004_IDA_Lib4	CHLUDWIG_Y150510_004_SW_LIB4
Lib-05	Anaerobic	Anaerobic	NCM3722	Special N-C- (see Methods)	10 mM glucose	20 mM NH4Cl		Grown anaerobically	61	CHLUDWIG_Y150505_005_IDA_Lib5	CHLUDWIG_Y150510_005_SW_LIB5
Lib-06	Acetate	Poor carbon	NCM3722	Phosphate buffered N-C- medium	0.4% sodium acetate	20 mM NH4Cl			83	CHLUDWIG_Y150505_006_IDA_Lib6	CHLUDWIG_Y150510_006_SW_LIB6
Lib-07	Kanamycin	kanamycin	NCM3722	Phosphate buffered N-C- medium	0.4% glucose	20 mM NH4Cl	12 µg/mL Kanamycin		56	CHLUDWIG_Y150505_007_IDA_Lib7	CHLUDWIG_Y150510_007_SW_LIB7
Lib-08	A-lim (GOGAT)	low GOGAT expression	NQ393	M9	0.2% glucose	11.34 mM (NH4)2SO4	20 µg/mL IPTG		120	CHLUDWIG_Y150505_008_IDA_Lib8	CHLUDWIG_Y150510_008_SW_LIB8
Lib-09	Poor P	Poor phosphate	NQ1431	MOPS (Record's)	20 mM glucose	20 mM NH4Cl	0.4 mM 2-aminoethylphosphonate	1.32 mM KCl instead of 1.32 mM KH2PO4	71	CHLUDWIG_Y150505_009_IDA_Lib9	CHLUDWIG_Y150510_009_SW_LIB9
Lib-10	Colony 1	Colony growth	EQ 59	Phosphate buffered N-C- medium	0.2% glucose	10 mM NH4Cl	1% agar	grown on agar plate		CHLUDWIG_Y150505_010_IDA_Lib10	CHLUDWIG_Y150510_010_SW_LIB10
Lib-11	Nissle	Biofilm (strong clumping/flocking)	Nissle1917	Special MOPS (see Methods)	30 mM sodium acetate	10 mM NH4Cl		biofilm formation induced		CHLUDWIG_Y150505_011_IDA_Lib11	CHLUDWIG_Y150510_011_SW_LIB11
Lib-12	LB/stat/salt/lowT	LB + salt, Low temp. (25 °C), stationary state	MG1655 (CGSC#6300)	LB				grown at 25 °C into stationary phase		CHLUDWIG_Y150505_012_IDA_Lib12	CHLUDWIG_Y150510_012_SW_LIB12
Lib-13	Fixed RpoS	Fixed RpoS	NQ1527	MOPS (Record's)	0.2% mannose	20 mM NH4Cl			104	CHLUDWIG_Y150505_013_IDA_Lib13	CHLUDWIG_Y150510_013_SW_LIB13
Lib-14	Ox. stress	Oxidative stress	NCM3722	MOPS (Record's)	20 mM glucose	10 mM NH4Cl		added 400µM hydrogen peroxide at OD=0.58;sample collected 20 minutes later		CHLUDWIG_Y150505_014_IDA_Lib14	CHLUDWIG_Y150510_014_SW_LIB14
Lib-15	Poor N	Poor nitrogen source	NCM3722	MOPS (Record's)	20 mM glucose	10 mM aspartate			173	CHLUDWIG_Y150505_015_IDA_Lib15	CHLUDWIG_Y150510_015_SW_LIB15
Lib-16	Colony 2	Colony growth	EQ 59	Phosphate buffered N-C- medium	0.2% glucose	10 mM NH4Cl	1.5% agar	grown on agar plate		CHLUDWIG_Y150505_016_IDA_Lib16	CHLUDWIG_Y150510_016_SW_LIB16
Lib-17	Low pH (ac)	Low pH (acetate)	EQ 59	Phosphate buffered N-C- medium	0.2% glucose	10 mM NH4Cl	50mM acetic acid	added acetic acid to preculture	57	CHLUDWIG_Y150505_017_IDA_Lib17	CHLUDWIG_Y150510_017_SW_LIB17
Lib-18	Ethanol	Ethanol	EQ 59	Phosphate buffered N-C- medium	0.2% glucose	10 mM NH4Cl	500mM ethanol	added ethanol to preculture	59	CHLUDWIG_Y150505_018_IDA_Lib18	CHLUDWIG_Y150510_018_SW_LIB18
Lib-19	LB stat 1	LB stationary	NCM3722	LB				Collected at OD600=3.34		CHLUDWIG_Y150505_019_IDA_Lib19	CHLUDWIG_Y150510_019_SW_LIB19
Lib-20	LB mid log	LB log-phase	NCM3722	LB				Collected at OD600=0.6		CHLUDWIG_Y150505_020_IDA_Lib20	CHLUDWIG_Y150510_020_SW_LIB20
Lib-21	LB late log	LB late log	NCM3722	LB				Collected at OD600=2.5		CHLUDWIG_Y150505_021_IDA_Lib21	CHLUDWIG_Y150510_021_SW_LIB21
Lib-22	LB stat 2	LB stationary (repeat of Lib-19)	NCM3722	LB				Collected at OD600=3.34		CHLUDWIG_Y150505_022_IDA_Lib22	CHLUDWIG_Y150510_022_SW_LIB22
Lib-23	Low Osm	Maltose + pyruvate	MG1655 (CGSC#6300)	Special MOPS (see Methods)	20 mM maltose + 20 mM pyruvate	10 mM NH4Cl				CHLUDWIG_Y150505_023_IDA_Lib23	CHLUDWIG_Y150510_023_SW_LIB23
Lib-24	Carbon 46	Mannitol	NCM3722	MOPS (Record's)	20 mM mannitol	20 mM NH4Cl			46	CHLUDWIG_Y150505_024_IDA_Lib24	CHLUDWIG_Y150510_024_SW_LIB24
Lib-25	Carbon 61	Melibiose	EQ 59	Phosphate buffered N-C- medium	0.2% melibiose	10 mM NH4Cl			61	CHLUDWIG_Y150505_025_IDA_Lib25	CHLUDWIG_Y150510_025_SW_LIB25
Lib-26	Carbon 37	G6P + gluconate	NCM3722	MOPS (Record's)	10 mM glucose-6-phosphate + 10 mM gluconate	10 mM NH4Cl			37	CHLUDWIG_Y150505_026_IDA_Lib26	CHLUDWIG_Y150510_026_SW_LIB26
Lib-27	Carbon 85	Galactose	NCM3722	MOPS (Record's)	0.2% galactose	10 mM NH4Cl			85	CHLUDWIG_Y150505_027_IDA_Lib27	CHLUDWIG_Y150510_027_SW_LIB27
Lib-28	Carbon 50	Xylose + oxaloacetate	NCM3722	MOPS (Neidhardt's)	24 mM xylose + 20 mM oxaloacetate	20 mM NH4Cl			50	CHLUDWIG_Y150505_028_IDA_Lib28	CHLUDWIG_Y150510_028_SW_LIB28
Lib-29	Carbon 54	Glycerol + succinate	NCM3722	MOPS (Record's)	40 mM glycerol + 30 mM succinate	20 mM NH4Cl			54	CHLUDWIG_Y150505_029_IDA_Lib29	CHLUDWIG_Y150510_029_SW_LIB29
Lib-30	Carbon 49	Arabinose	NCM3722	MOPS (Neidhardt's)	12 mM arabinose	20 mM NH4Cl			49	CHLUDWIG_Y150505_030_IDA_Lib30	CHLUDWIG_Y150510_030_SW_LIB30
Lib-31-A1	Hi Osm	Hi Osmolarity w. glucose	NCM3722	MOPS (Record's)	0.2% glucose	10 mM NH4Cl	0.4M NaCl instead of 0.1M	Seed culture: LB with 0.3M NaCl		CHLUDWIG_K151202_001
Lib-31-A2	Hi Osm	Technical injection replicate of Lib-31-A1	NCM3722	MOPS (Record's)	0.2% glucose	10 mM NH4Cl	0.4M NaCl instead of 0.1M	Seed culture: LB with 0.3M NaCl		CHLUDWIG_K151202_002
Lib-32-A1	Hi Osm	Hi Osmolarity w. melibose	NCM3722	MOPS (Record's)	0.2% melibiose	10 mM NH4Cl	0.4M NaCl instead of 0.1M	Seed culture: LB with 0.3M NaCl		CHLUDWIG_K151202_003
Lib-32-A2	Hi Osm	Technical injection replicate of Lib-32-A1	NCM3722	MOPS (Record's)	0.2% melibiose	10 mM NH4Cl	0.4M NaCl instead of 0.1M	Seed culture: LB with 0.3M NaCl		CHLUDWIG_K151202_004
OffGel1	Mix Lib-01 to Lib-30	peptide fractionation by isoelectric focussing								CHLUDWIG_Y150505_043_IDA_OG1
OffGel2	Mix Lib-01 to Lib-30	peptide fractionation by isoelectric focussing								CHLUDWIG_Y150505_032_IDA_OG2
OffGel3	Mix Lib-01 to Lib-30	peptide fractionation by isoelectric focussing								CHLUDWIG_Y150505_033_IDA_OG3
OffGel4	Mix Lib-01 to Lib-30	peptide fractionation by isoelectric focussing								CHLUDWIG_Y150505_034_IDA_OG4
OffGel5	Mix Lib-01 to Lib-30	peptide fractionation by isoelectric focussing								CHLUDWIG_Y150505_035_IDA_OG5
OffGel6	Mix Lib-01 to Lib-30	peptide fractionation by isoelectric focussing								CHLUDWIG_Y150505_036_IDA_OG6_7
OffGel7	Mix Lib-01 to Lib-30	peptide fractionation by isoelectric focussing								CHLUDWIG_Y150505_037_IDA_OG8_9
OffGel8	Mix Lib-01 to Lib-30	peptide fractionation by isoelectric focussing								CHLUDWIG_Y150505_038_IDA_OG10_11
OffGel9	Mix Lib-01 to Lib-30	peptide fractionation by isoelectric focussing								CHLUDWIG_Y150505_039_IDA_OG12_13_14_15
OffGel10	Mix Lib-01 to Lib-30	peptide fractionation by isoelectric focussing								CHLUDWIG_Y150505_040_IDA_OG16_17_18_19
OffGel11	Mix Lib-01 to Lib-30	peptide fractionation by isoelectric focussing								CHLUDWIG_Y150505_041_IDA_OG20_21
OffGel12	Mix Lib-01 to Lib-30	peptide fractionation by isoelectric focussing								CHLUDWIG_Y150505_042_IDA_OG22
OffGel13	Mix Lib-01 to Lib-30	peptide fractionation by isoelectric focussing								CHLUDWIG_Y150505_031_IDA_OG23_24
