# Supplementary material for: From coarse to fine: the absolute Escherichia coli proteome under diverse growth conditions
Source: Mol Syst Biol. 2021 May 25;17(5):e9536. doi: 10.15252/msb.20209536 (PMC8144880; doi:10.15252/msb.20209536)
Supplement: Supplementary file 4 — Dataset EV3 [file MSB-17-e9536-s011.xlsx]

## Sheet: Description
Mori et al. 2021, From coarse to fine: The absolute Escherichia coli proteome under diverse growth conditions
Description
Table with informations on the 7 "calibration" samples for E. coli MG1655 (EQ353), plus the three growth limitation series (C-, A- and R-limitation), obtained with either E. coli NCM3722 or NCM3722-derived strains.

## Sheet: EV3-Samples-2
Sample ID	Group	Growth rate (1/h)	Strain	Growth medium	Carbon source	Nitrogen source	Supplement	Description	SWATH file name
A1-1	EQ353 calibration samples	0.69	EQ353	MOPS (Neidhardt)	0.2% glucose	9.5 mM NH4Cl		Same strain and growth condition as Li et al. 2014 (technical replicate #1)	CHLUDWIG_K151202_010_SW
A1-2		0.69	EQ353	MOPS (Neidhardt)	0.2% glucose	9.5 mM NH4Cl		Same strain and growth condition as Li et al. 2014 (technical replicate #2)	CHLUDWIG_K151202_084_SW
A1-3		0.69	EQ353	MOPS (Neidhardt)	0.2% glucose	9.5 mM NH4Cl		Same strain and growth condition as Li et al. 2014 (technical replicate #3)	CHLUDWIG_K151202_085_SW
C1		0.73	EQ353	MOPS (Neidhardt)	0.2% glucose	9.5 mM NH4Cl		Biological replicate of A1	CHLUDWIG_K151202_052_SW
F1-1		0.71	EQ353	MOPS (Neidhardt)	0.2% glucose	9.5 mM NH4Cl		Biological replicate of A1 and C1 (technical replicate #1)	CHLUDWIG_K151202_031_SW
F1-2		0.71	EQ353	MOPS (Neidhardt)	0.2% glucose	9.5 mM NH4Cl		Biological replicate of A1 and C1 (technical replicate #2)	CHLUDWIG_K151202_088_SW
F1-3		0.71	EQ353	MOPS (Neidhardt)	0.2% glucose	9.5 mM NH4Cl		Biological replicate of A1 and C1 (technical replicate #3)	CHLUDWIG_K151202_089_SW
C2	C-limitation	0.91	NCM3722	M9	0.2% glucose	11.34 mM (NH4)2SO4		NCM3722 (wild type) in M9 medium	CHLUDWIG_K151202_008a_SW
C3		0.77	NQ1243	M9	0.2% glucose	11.34 mM (NH4)2SO4	400 µM 3MBA	Titratable glucose uptake (Pu-ptsG)	CHLUDWIG_K151202_062_SW
C4		0.69	NQ1243	M9	0.2% glucose	11.34 mM (NH4)2SO4	100 µM 3MBA	Titratable glucose uptake (Pu-ptsG)	CHLUDWIG_K151202_021_SW
C5		0.56	NQ1243	M9	0.2% glucose	11.34 mM (NH4)2SO4		Titratable glucose uptake (Pu-ptsG)	CHLUDWIG_K151202_016_SW
C6		0.48	NQ1390	M9	0.2% glucose	11.34 mM (NH4)2SO4	400 µM 3MBA	Titratable glucose uptake (Pu-ptsG)	CHLUDWIG_K151202_011_SW
C7		0.35	NQ1390	M9	0.2% glucose	11.34 mM (NH4)2SO4	40 µM 3MBA	Titratable glucose uptake (Pu-ptsG)	CHLUDWIG_K151202_046_SW
C8		0.72	NQ1243	M9	0.2% glucose	11.34 mM (NH4)2SO4	100 µM 3MBA	biological replicate of C4	CHLUDWIG_K151202_078_SW
D6		0.56	NQ1243	M9	0.2% glucose	11.34 mM (NH4)2SO4		biological replicate of C5	CHLUDWIG_K151202_060_SW
D7		0.33	NQ1390	M9	0.2% glucose	11.34 mM (NH4)2SO4	40 µM 3MBA	biological replicate of C7	CHLUDWIG_K151202_053_SW
D8		0.49	NQ1390	M9	0.2% glucose	11.34 mM (NH4)2SO4	400 µg 3MBA	biological replicate of C6	CHLUDWIG_K151202_038_SW
F4		0.81	NQ1243	M9	0.2% glucose	11.34 mM (NH4)2SO4	400 µM 3MBA	biological replicate of C3	CHLUDWIG_K151202_042_SW
F5		0.71	NQ1243	M9	0.2% glucose	11.34 mM (NH4)2SO4	100 µM 3MBA	biological replicate of C4	CHLUDWIG_K151202_006_SW
F6		0.55	NQ1243	M9	0.2% glucose	11.34 mM (NH4)2SO4		biological replicate of C5	CHLUDWIG_K151202_082_SW
F7		0.5	NQ1390	M9	0.2% glucose	11.34 mM (NH4)2SO4	400 µM 3MBA	biological replicate of C6	CHLUDWIG_K151202_048_SW
F8		0.34	NQ1390	M9	0.2% glucose	11.34 mM (NH4)2SO4	40 µM 3MBA	biological replicate of C7	CHLUDWIG_K151202_077_SW
D1	A-limitation	0.22	NQ393	M9	0.2% glucose	11.34 mM (NH4)2SO4	20 µM IPTG	Titratable ammonia assimilation (Plac-GOGAT)	CHLUDWIG_K151202_013_SW
D2		0.36	NQ393	M9	0.2% glucose	11.34 mM (NH4)2SO4	30 µM IPTG	Titratable ammonia assimilation (Plac-GOGAT)	CHLUDWIG_K151202_040_SW
D3		0.54	NQ393	M9	0.2% glucose	11.34 mM (NH4)2SO4	40 µM IPTG	Titratable ammonia assimilation (Plac-GOGAT)	CHLUDWIG_K151202_009a_SW
D4		0.67	NQ393	M9	0.2% glucose	11.34 mM (NH4)2SO4	50 µM IPTG	Titratable ammonia assimilation (Plac-GOGAT)	CHLUDWIG_K151202_051_SW
D5		0.91	NQ393	M9	0.2% glucose	11.34 mM (NH4)2SO4	100 µM IPTG	Titratable ammonia assimilation (Plac-GOGAT)	CHLUDWIG_K151202_022_SW
F2		0.89	NQ393	M9	0.2% glucose	11.34 mM (NH4)2SO4	100 µM IPTG	biological replicate of D5	CHLUDWIG_K151202_012_SW
F3		0.84	NQ393	M9	0.2% glucose	11.34 mM (NH4)2SO4	100 µM IPTG	biological replicate of D5	CHLUDWIG_K151202_047_SW
A2	R-limitation	0.98	NCM3722	MOPS (Record's)	0.2% glucose	10 mM NH4Cl		NCM3722 (wild type) in MOPS medium	CHLUDWIG_K151202_079_SW
H1		0.98	NCM3722	MOPS (Record's)	0.2% glucose	10 mM NH4Cl		biological replicate of A2	CHLUDWIG_K151202_045_SW
H5		0.97	NCM3722	MOPS (Record's)	0.2% glucose	10 mM NH4Cl		biological replicate of A2	CHLUDWIG_K151202_023_SW
E1		0.79	NCM3722	MOPS (Record's)	0.2% glucose	10 mM NH4Cl	2 µg chloramphenicol	Cloramphenicol (translational) inhibition	CHLUDWIG_K151202_064_SW
E2		0.61	NCM3722	MOPS (Record's)	0.2% glucose	10 mM NH4Cl	4 µg chloramphenicol	Cloramphenicol (translational) inhibition	CHLUDWIG_K151202_065_SW
E3		0.49	NCM3722	MOPS (Record's)	0.2% glucose	10 mM NH4Cl	6 µg chloramphenicol	Cloramphenicol (translational) inhibition	CHLUDWIG_K151202_083_SW
E4		0.36	NCM3722	MOPS (Record's)	0.2% glucose	10 mM NH4Cl	8 µg chloramphenicol	Cloramphenicol (translational) inhibition	CHLUDWIG_K151202_005_SW
