# Supplementary material for: From coarse to fine: the absolute Escherichia coli proteome under diverse growth conditions
Source: Mol Syst Biol. 2021 May 25;17(5):e9536. doi: 10.15252/msb.20209536 (PMC8144880; doi:10.15252/msb.20209536)
Supplement: Supplementary file 5 — Dataset EV4 [file MSB-17-e9536-s003.xlsx]

## Sheet: Description
Mori et al. 2021, From coarse to fine: The absolute Escherichia coli proteome under diverse growth conditions
Description
DIA/SWATH peptide precursor intensities across the samples described in Dataset EV2 (Samples-1).

## Sheet: EV4-PeptideIntensity-1
Transition group ID	Protein name and ID	Lib-01	Lib-02	Lib-03	Lib-04	Lib-05	Lib-06	Lib-07	Lib-08	Lib-09	Lib-10	Lib-11	Lib-12	Lib-13	Lib-14	Lib-15	Lib-16	Lib-17	Lib-18	Lib-19	Lib-20	Lib-21	Lib-22	Lib-23	Lib-24	Lib-25	Lib-26	Lib-27	Lib-28	Lib-29	Lib-30
14088_HLVDEPQNLIK_2_run0	1/1InternalcontrolproteinBSA	0	0	0	0	0	0	0	0	0	0	0	0	0	0	0	0	0	0	0	0	0	0	0	0	0	0	0	0	0	0
14256_HPEYAVSVLLR_2_run0	1/1InternalcontrolproteinBSA	0	0	0	0	0	0	0	0	0	0	0	0	0	0	0	0	0	0	0	0	0	0	0	0	0	0	0	0	0	0
14257_HPEYAVSVLLR_3_run0	1/1InternalcontrolproteinBSA	0	0	0	0	0	0	0	0	0	0	0	0	0	0	0	0	0	0	0	0	0	0	0	0	0	0	0	0	0	0
17906_KQTALVELLK_2_run0	1/1InternalcontrolproteinBSA	0	0	0	0	0	0	0	0	0	0	0	0	0	0	0	0	0	0	0	0	0	0	0	0	0	0	0	0	0	0
18034_KVPQVSTPTLVEVSR_2_run0	1/1InternalcontrolproteinBSA	0	0	0	0	0	1070	0	0	0	0	0	0	0	0	0	0	0	0	0	0	0	0	0	0	0	0	0	0	0	0
18035_KVPQVSTPTLVEVSR_3_run0	1/1InternalcontrolproteinBSA	0	0	0	0	0	0	0	0	0	0	0	0	0	0	0	0	0	0	0	0	0	0	0	0	0	0	0	0	0	0
18676_LC(UniMod:4)VLHEK_2_run0	1/1InternalcontrolproteinBSA	0	0	0	0	0	0	0	0	0	0	0	0	0	0	0	0	0	0	0	0	0	0	0	0	0	0	0	0	0	0
19435_LGEYGFQNALIVR_2_run0	1/1InternalcontrolproteinBSA	0	0	0	0	0	0	0	0	0	0	0	0	0	0	0	0	0	0	0	0	0	0	0	0	0	0	0	0	0	0
20103_LKPDPNTLC(UniMod:4)DEFK_2_run0	1/1InternalcontrolproteinBSA	0	0	0	0	0	0	0	0	0	0	0	0	0	0	0	0	0	0	0	0	0	0	0	0	0	0	0	0	0	0
20104_LKPDPNTLC(UniMod:4)DEFK_3_run0	1/1InternalcontrolproteinBSA	0	0	0	0	0	0	0	0	0	0	0	0	0	0	0	0	0	0	0	0	0	0	0	0	0	0	0	0	0	0
22072_LVNELTEFAK_2_run0	1/1InternalcontrolproteinBSA	0	0	0	0	0	0	0	0	0	0	0	4166	0	0	0	0	0	0	6716	30235	12400	10524	0	0	0	0	0	0	0	0
22173_LVVSTQTALA_2_run0	1/1InternalcontrolproteinBSA	0	0	0	0	0	0	0	0	0	0	0	0	0	0	0	0	0	0	0	0	0	0	0	0	0	0	0	0	0	0
23224_MPC(UniMod:4)TEDYLSLILNR_2_run0	1/1InternalcontrolproteinBSA	0	0	0	0	0	0	0	0	0	0	0	0	0	0	0	0	0	0	0	0	0	0	0	0	0	0	0	0	0	0
23225_MPC(UniMod:4)TEDYLSLILNR_3_run0	1/1InternalcontrolproteinBSA	0	0	0	0	0	0	0	0	0	0	0	0	0	0	0	0	0	0	0	0	0	0	0	0	0	0	0	0	0	0
23933_NEC(UniMod:4)FLSHK_2_run0	1/1InternalcontrolproteinBSA	0	0	0	0	0	0	0	0	0	0	0	0	0	0	0	0	0	0	0	0	0	0	0	0	0	0	0	0	0	0
27106_QNC(UniMod:4)DQFEK_2_run0	1/1InternalcontrolproteinBSA	0	0	0	0	0	0	0	0	0	0	0	0	0	0	0	0	0	0	0	0	0	0	0	0	0	0	0	0	0	0
27444_QTALVELLK_2_run0	1/1InternalcontrolproteinBSA	0	0	0	0	0	0	0	0	0	0	0	0	0	0	0	0	0	0	0	5216	0	0	0	0	0	0	0	0	0	0
28276_RHPEYAVSVLLR_2_run0	1/1InternalcontrolproteinBSA	0	0	0	0	0	0	0	0	0	0	0	0	0	0	0	0	0	0	0	0	0	0	0	0	0	0	0	0	0	0
28277_RHPEYAVSVLLR_3_run0	1/1InternalcontrolproteinBSA	0	0	0	0	0	0	0	0	0	0	0	0	0	0	0	0	0	0	0	0	0	0	0	0	0	0	0	0	0	0
28280_RHPYFYAPELLYYANK_3_run0	1/1InternalcontrolproteinBSA	0	0	0	0	0	0	0	0	0	0	0	0	0	0	0	0	0	0	0	0	0	0	0	0	0	0	0	0	0	0
28654_RPC(UniMod:4)FSALTPDETYVPK_3_run0	1/1InternalcontrolproteinBSA	0	0	0	0	0	0	0	0	0	0	0	0	0	0	0	0	0	0	0	0	0	0	0	0	0	0	0	0	0	0
30184_SLHTLFGDELC(UniMod:4)K_3_run0	1/1InternalcontrolproteinBSA	0	0	0	0	0	0	0	0	0	0	0	0	0	0	0	0	0	0	0	0	0	0	0	0	0	0	0	0	0	0
31457_TC(UniMod:4)VADESHAGC(UniMod:4)EK_2_run0	1/1InternalcontrolproteinBSA	0	0	0	0	0	0	0	0	0	0	0	0	0	0	0	0	0	0	0	0	0	0	0	0	0	0	0	0	0	0
31458_TC(UniMod:4)VADESHAGC(UniMod:4)EK_3_run0	1/1InternalcontrolproteinBSA	0	0	0	0	0	0	0	0	0	0	0	0	0	0	0	0	0	0	0	0	0	0	0	0	0	0	0	0	0	0
33419_TVMENFVAFVDK_2_run0	1/1InternalcontrolproteinBSA	0	0	0	0	0	0	0	0	0	0	0	0	0	0	0	0	0	0	0	0	0	0	0	0	0	0	0	0	0	0
35806_VPQVSTPTLVEVSR_2_run0	1/1InternalcontrolproteinBSA	0	0	0	0	0	0	0	0	0	0	0	0	0	0	0	0	0	0	0	0	0	0	0	0	0	0	0	0	0	0
35807_VPQVSTPTLVEVSR_3_run0	1/1InternalcontrolproteinBSA	0	0	0	0	0	0	0	0	0	0	0	0	0	0	0	0	0	0	0	0	0	0	0	0	0	0	0	0	0	0
37667_YIC(UniMod:4)DNQDTISSK_2_run0	1/1InternalcontrolproteinBSA	0	0	0	0	987	0	0	1049	504	0	0	861	0	0	1428	0	0	0	0	0	0	0	0	0	0	0	0	0	0	0
37877_YLYEIAR_2_run0	1/1InternalcontrolproteinBSA	0	0	0	0	0	0	0	0	0	0	0	0	0	0	0	0	0	0	0	0	0	0	0	0	0	0	0	0	0	0
37930_YNGVFQEC(UniMod:4)C(UniMod:4)QAEDK_2_run0	1/1InternalcontrolproteinBSA	0	0	0	0	0	0	0	0	0	0	0	0	0	0	0	0	0	0	0	0	0	0	0	0	0	0	0	0	0	0
4137_C(UniMod:4)C(UniMod:4)TESLVNR_2_run0	1/1InternalcontrolproteinBSA	0	0	0	0	0	0	0	0	0	0	0	0	0	0	0	0	0	0	0	0	0	0	0	0	0	0	0	0	0	0
4415_DAFLGSFLYEYSR_2_run0	1/1InternalcontrolproteinBSA	0	0	0	0	0	0	0	0	0	0	0	0	0	0	0	0	0	0	0	0	0	0	0	0	0	0	0	0	0	0
4466_DAIPENLPPLTADFAEDK_2_run0	1/1InternalcontrolproteinBSA	0	0	0	0	0	0	0	0	0	0	0	0	0	0	0	0	0	0	0	0	0	0	0	0	0	0	0	0	0	0
4703_DDPHAC(UniMod:4)YSTVFDK_2_run0	1/1InternalcontrolproteinBSA	0	0	0	0	0	0	0	0	0	0	0	0	0	0	0	0	0	0	0	0	0	0	0	0	0	0	0	0	0	0
4704_DDPHAC(UniMod:4)YSTVFDK_3_run0	1/1InternalcontrolproteinBSA	0	0	0	0	0	0	0	0	0	0	0	0	0	0	0	0	0	0	0	0	0	0	0	0	0	0	0	0	0	0
4717_DDSPDLPK_2_run0	1/1InternalcontrolproteinBSA	0	0	0	0	0	0	0	0	0	0	0	0	0	0	0	0	0	0	0	0	0	0	0	0	0	0	0	0	0	0
5521_DLGEEHFK_2_run0	1/1InternalcontrolproteinBSA	0	0	0	0	0	0	0	0	0	0	0	0	0	0	0	0	0	0	0	0	0	0	0	0	0	0	0	0	0	0
6538_EAC(UniMod:4)FAVEGPK_2_run0	1/1InternalcontrolproteinBSA	0	0	0	0	0	0	0	0	0	0	0	0	0	0	0	0	0	0	0	8988	0	0	0	0	0	0	0	0	0	0
847_AEFVEVTK_2_run0	1/1InternalcontrolproteinBSA	0	0	0	0	0	0	0	0	0	0	0	0	0	0	0	0	0	0	0	0	0	0	0	0	0	0	0	0	0	0
9157_EYEATLEEC(UniMod:4)C(UniMod:4)AK_2_run0	1/1InternalcontrolproteinBSA	0	0	0	0	0	0	0	0	0	0	0	0	0	0	0	0	0	0	0	0	0	0	0	0	0	0	0	0	0	0
15889_IKPSFNIVPLTSR_3_run0	1/2InternalcontrolproteinIL13RA1	0	0	0	0	0	0	0	0	0	0	0	0	0	0	0	0	0	0	0	0	0	0	0	0	0	0	0	0	0	0
25924_PSFNIVPLTSR_2_run0	1/2InternalcontrolproteinIL13RA1	0	0	0	0	0	0	0	0	0	0	0	0	0	0	0	0	0	0	0	0	0	0	0	0	0	0	0	0	0	0
6078_DSSFEQHSVQIMVK_2_run0	1/2InternalcontrolproteinIL13RA1	0	0	0	0	0	0	0	0	0	0	0	0	0	0	0	0	0	0	0	0	0	0	0	0	0	0	0	0	0	0
10171_FPMMSTFK_2_run0	1/Bla	0	0	0	0	0	0	0	0	0	0	0	0	0	0	0	0	0	0	0	0	0	0	0	0	0	0	0	0	0	0
11871_GIIAALGPDGK_2_run0	1/Bla	0	0	0	0	0	0	0	0	0	0	0	0	0	0	0	0	0	0	0	0	0	0	0	0	0	0	0	0	0	0
11872_GIIAALGPDGKPSR_2_run0	1/Bla	0	0	0	0	0	0	0	0	0	0	0	0	0	0	0	0	0	0	0	0	0	0	0	0	0	0	0	0	0	0
11873_GIIAALGPDGKPSR_3_run0	1/Bla	0	0	0	0	0	0	0	0	0	0	0	0	0	0	0	0	0	0	0	0	0	0	0	0	0	0	0	0	0	0
14083_HLTDGMTVR_2_run0	1/Bla	0	0	0	0	0	0	0	0	0	0	0	0	0	0	0	0	0	0	0	0	0	0	0	0	0	0	0	0	0	0
14974_IDAGQEQLGR_2_run0	1/Bla	0	0	0	0	0	0	0	0	0	0	0	0	0	0	0	0	0	0	0	0	0	0	0	0	0	0	0	0	0	0
15676_IHYSQNDLVEYSPVTEK_2_run0	1/Bla	0	0	0	0	0	0	0	0	0	0	0	0	0	0	0	0	0	0	0	0	0	0	0	0	0	0	0	0	0	0
15677_IHYSQNDLVEYSPVTEK_3_run0	1/Bla	0	0	0	0	0	0	0	0	0	0	0	0	0	0	0	0	0	0	0	0	0	0	0	0	0	0	0	0	0	0
15954_ILESFRPEER_2_run0	1/Bla	0	0	0	0	0	0	0	0	0	0	0	0	0	0	0	0	0	0	0	0	0	0	0	0	0	0	0	0	0	0
15955_ILESFRPEER_3_run0	1/Bla	0	0	0	0	0	0	0	0	0	0	0	0	0	0	0	0	0	0	0	0	0	0	0	0	0	0	0	0	0	0
17057_IVVIYTTGSQATMDER_2_run0	1/Bla	0	0	0	0	0	0	0	0	0	0	0	0	0	0	0	0	0	0	0	0	0	0	0	0	0	0	0	0	0	0
17058_IVVIYTTGSQATMDER_3_run0	1/Bla	0	0	0	0	0	0	0	0	0	0	0	0	0	0	0	0	0	0	0	0	0	0	0	0	0	0	0	0	0	0
18894_LDRWEPELNEAIPNDER_2_run0	1/Bla	0	0	0	0	0	0	0	0	0	0	0	0	0	0	0	0	0	0	0	0	0	0	0	0	0	0	0	0	0	0
18895_LDRWEPELNEAIPNDER_3_run0	1/Bla	0	0	0	0	0	0	0	0	0	0	0	0	0	0	0	0	0	0	0	0	0	0	0	0	0	0	0	0	0	0
18896_LDRWEPELNEAIPNDERDTTMPVAMATTLR_4_run0	1/Bla	0	0	0	0	0	0	0	0	0	0	0	0	0	0	0	0	0	0	0	0	0	0	0	0	0	0	0	0	0	0
18897_LDRWEPELNEAIPNDERDTTMPVAMATTLR_5_run0	1/Bla	0	0	0	0	0	0	0	0	0	0	0	0	0	0	0	0	0	0	0	0	0	0	0	0	0	0	0	0	0	0
20471_LLTGELLTLASR_2_run0	1/Bla	0	0	0	0	0	0	0	0	0	0	0	0	0	0	0	0	0	0	0	0	0	0	0	0	0	0	0	0	0	0
20472_LLTGELLTLASR_3_run0	1/Bla	0	0	0	0	0	0	0	0	0	0	0	0	0	0	0	0	0	0	0	0	0	0	0	0	0	0	0	0	0	0
26706_QIAEIGASLIK_2_run0	1/Bla	0	0	0	0	0	0	0	0	0	0	0	0	0	0	0	0	0	0	0	0	0	0	0	0	0	0	0	0	0	0
27299_QQLIDWMEADK_2_run0	1/Bla	0	0	0	0	0	0	0	0	0	0	0	0	0	0	0	0	0	0	0	0	0	0	0	0	0	0	0	0	0	0
28334_RIHYSQNDLVEYSPVTEK_3_run0	1/Bla	0	0	0	0	0	0	0	0	0	0	0	0	0	0	0	0	0	0	0	0	0	0	0	0	0	0	0	0	0	0
28335_RIHYSQNDLVEYSPVTEK_4_run0	1/Bla	0	0	0	0	0	0	0	0	0	0	0	0	0	0	0	0	0	0	0	0	0	0	0	0	0	0	0	0	0	0
29198_SALPAGWFIADK_2_run0	1/Bla	0	0	0	0	0	0	0	0	0	0	0	0	0	0	0	0	0	0	0	0	0	0	0	0	0	0	0	0	0	0
34630_VGYIELDLNSGK_2_run0	1/Bla	0	0	0	0	0	0	0	0	0	0	0	0	0	0	0	0	0	0	0	0	0	0	0	0	0	0	0	0	0	0
35206_VLLC(UniMod:4)GAVLSR_2_run0	1/Bla	0	0	0	0	0	0	0	0	0	0	0	0	0	0	0	0	0	0	0	0	0	0	0	0	0	0	0	0	0	0
36903_WEPELNEAIPNDER_2_run0	1/Bla	0	0	0	0	0	0	0	0	0	0	0	0	0	0	0	0	0	0	0	0	0	0	0	0	0	0	0	0	0	0
36904_WEPELNEAIPNDERDTTMPVAMATTLR_3_run0	1/Bla	0	0	0	0	0	0	0	0	0	0	0	0	0	0	0	0	0	0	0	0	0	0	0	0	0	0	0	0	0	0
4397_DAEDQLGAR_2_run0	1/Bla	0	0	0	0	0	0	0	0	0	0	0	0	0	0	0	0	0	0	0	0	0	0	0	0	0	0	0	0	0	0
6164_DTTMPVAMATTLR_2_run0	1/Bla	0	0	0	0	0	0	0	0	0	0	0	0	0	0	0	0	0	0	0	0	0	0	0	0	0	0	0	0	0	0
6165_DTTMPVAMATTLR_3_run0	1/Bla	0	0	0	0	0	0	0	0	0	0	0	0	0	0	0	0	0	0	0	0	0	0	0	0	0	0	0	0	0	0
7784_ELC(UniMod:4)SAAITMSDNTAANLLLTTIGGPK_3_run0	1/Bla	0	0	0	0	0	0	0	0	0	0	0	0	0	0	0	0	0	0	0	0	0	0	0	0	0	0	0	0	0	0
8061_ELTAFLHNMGDHVTR_2_run0	1/Bla	0	0	0	0	0	0	0	0	0	0	0	0	0	0	0	0	0	0	0	0	0	0	0	0	0	0	0	0	0	0
8062_ELTAFLHNMGDHVTR_3_run0	1/Bla	0	0	0	0	0	0	0	0	0	0	0	0	0	0	0	0	0	0	0	0	0	0	0	0	0	0	0	0	0	0
8063_ELTAFLHNMGDHVTR_4_run0	1/Bla	0	0	0	0	0	0	0	0	0	0	0	0	0	0	0	0	0	0	0	0	0	0	0	0	0	0	0	0	0	0
10643_FYPAFIHILAR_2_run0	1/Cat	0	0	0	0	0	0	0	0	0	0	0	0	0	0	0	0	0	0	0	0	0	0	0	0	0	0	0	0	0	0
10644_FYPAFIHILAR_3_run0	1/Cat	0	0	0	0	0	0	0	0	0	0	0	0	0	0	0	0	0	0	0	0	0	0	0	0	0	0	0	0	0	0
16739_ITGYTTVDISQWHR_2_run0	1/Cat	0	0	0	0	0	0	0	0	0	0	0	0	0	0	0	0	0	0	0	0	0	0	0	0	0	0	0	0	0	0
16740_ITGYTTVDISQWHR_3_run0	1/Cat	0	0	0	0	0	0	0	0	0	0	0	0	0	0	0	0	0	0	0	0	0	0	0	0	0	0	0	0	0	0
17586_KITGYTTVDISQWHR_2_run0	1/Cat	0	0	0	0	0	0	0	0	0	0	0	0	0	0	0	0	0	0	0	0	0	0	0	0	0	0	0	0	0	0
17587_KITGYTTVDISQWHR_3_run0	1/Cat	0	0	0	0	0	0	0	0	0	0	0	0	0	0	0	0	0	0	0	0	0	0	0	0	0	0	0	0	0	0
17588_KITGYTTVDISQWHR_4_run0	1/Cat	0	0	0	0	0	0	0	0	0	0	0	0	0	0	0	0	0	0	0	0	0	0	0	0	0	0	0	0	0	0
20626_LMNAHPEFR_2_run0	1/Cat	0	0	0	0	0	0	0	0	0	0	0	0	0	0	0	0	0	0	0	0	0	0	0	0	0	0	0	0	0	0
23004_MLNELQQYC(UniMod:4)DEWQGGA_2_run0	1/Cat	0	0	0	0	0	0	0	0	0	0	0	0	0	0	0	0	0	0	0	0	0	0	0	0	0	0	0	0	0	0
23005_MLNELQQYC(UniMod:4)DEWQGGA_3_run0	1/Cat	0	0	0	0	0	0	0	0	0	0	0	0	0	0	0	0	0	0	0	0	0	0	0	0	0	0	0	0	0	0
26524_QFLHIYSQDVAC(UniMod:4)YGENLAYFPK_3_run0	1/Cat	0	0	0	0	0	0	0	0	0	0	0	0	0	0	0	0	0	0	0	0	0	0	0	0	0	0	0	0	0	0
35234_VLMPLAIQVHHAVC(UniMod:4)DGFHVGR_3_run0	1/Cat	0	0	0	0	0	0	0	0	0	0	0	0	0	0	0	0	0	0	0	0	0	0	0	0	0	0	0	0	0	0
35235_VLMPLAIQVHHAVC(UniMod:4)DGFHVGR_4_run0	1/Cat	0	0	0	0	0	0	0	0	0	0	0	0	0	0	0	0	0	0	0	0	0	0	0	0	0	0	0	0	0	0
35236_VLMPLAIQVHHAVC(UniMod:4)DGFHVGR_5_run0	1/Cat	0	0	0	0	0	0	0	0	0	0	0	0	0	0	0	0	0	0	0	0	0	0	0	0	0	0	0	0	0	0
10371_FSVSGEGEGDATYGK_2_run0	1/GFP	0	0	0	0	0	0	0	0	0	61061	0	0	0	0	0	37603	66076	103482	0	0	0	0	0	0	39656	0	0	0	0	0
14165_HNIEDGSVQLADHYQQNTPIGDGPVLLPDNHYLSTQSALSK_4_run0	1/GFP	0	0	0	0	0	0	0	0	0	20984	0	0	0	0	0	25910	19898	43040	0	0	0	0	0	0	21369	0	0	0	0	0
14166_HNIEDGSVQLADHYQQNTPIGDGPVLLPDNHYLSTQSALSK_5_run0	1/GFP	0	0	0	0	0	0	0	0	0	25653	0	0	0	0	0	27590	26816	45554	0	0	0	0	0	0	22026	0	0	0	0	0
19172_LEYNYNSHNVYIMADK_2_run0	1/GFP	0	0	0	0	0	0	0	0	0	10622	0	0	0	0	0	9967	12380	22558	0	0	0	0	0	0	10264	0	0	0	0	0
19173_LEYNYNSHNVYIMADK_3_run0	1/GFP	0	0	0	0	0	0	0	0	0	32275	0	0	0	0	0	33007	48153	65556	0	0	0	0	0	0	30776	0	0	0	0	0
29211_SAMPEGYVQER_2_run0	1/GFP	0	0	0	0	0	0	0	0	0	260982	0	0	0	0	0	308825	323832	518135	0	0	0	0	0	0	242341	0	0	0	0	0
6860_EDGNILGHK_2_run0	1/GFP	0	0	0	0	0	0	0	0	0	56334	0	0	0	0	0	48046	87292	137557	0	0	0	0	0	0	61898	0	0	0	0	0
9487_FEGDTLVNR_2_run0	1/GFP	0	0	0	4228	0	4715	0	0	0	257234	0	0	0	0	0	244016	327283	492336	0	0	0	0	0	0	279213	0	0	0	0	0
10737_GAGSSEPVTGLDAK_2_run0	1/iRT_protein	325959	300598	450638	424567	411361	409231	470711	478183	261618	395678	286381	244966	356071	412271	436645	378667	350866	417927	396300	385521	354473	335659	338686	360809	413909	381757	306085	398536	307388	322334
12933_GTFIIDPAAVIR_2_run0	1/iRT_protein	363792	357022	567721	528673	458675	475396	550261	579987	303192	469251	308938	273707	428522	483148	469646	436742	405519	494049	453383	580656	440929	409075	408175	441095	523348	513012	401308	539898	372044	399158
12934_GTFIIDPAAVIR_3_run0	1/iRT_protein	0	0	0	0	0	0	0	0	0	1218	399	0	0	0	0	902	0	0	945	0	0	0	0	1070	1888	2765	629	0	0	0
12935_GTFIIDPGGVIR_2_run0	1/iRT_protein	273192	291106	435218	415560	374714	369690	426886	452900	253341	394038	255117	232363	339812	377209	376004	337215	338578	372237	375975	408440	361280	314165	322124	371079	386747	394007	303175	414105	293733	307533
19274_LFLQFGAQGSPFLK_2_run0	1/iRT_protein	135065	138333	212362	215084	169342	167189	192753	201037	91165	168175	111428	89388	132769	163708	148071	117795	112606	157836	154259	181661	154217	126507	120622	113053	154592	131143	122032	178956	101996	112291
19275_LFLQFGAQGSPFLK_3_run0	1/iRT_protein	2453	1720	2938	4543	3044	2684	3457	0	1616	3311	0	0	2309	2874	2911	2182	2202	3041	1575	4423	2957	0	2394	0	3838	3310	2750	0	2939	2455
19467_LGGNEQVTR_2_run0	1/iRT_protein	320587	334793	492372	446389	414061	406973	426244	475067	301928	415117	327968	267825	355889	426314	486153	381305	379816	445531	395848	391751	417630	376690	358906	375148	438868	409765	319430	416862	345377	349279
32907_TPVISGGPYEYR_2_run0	1/iRT_protein	203042	193605	274625	268000	231821	250110	294324	286465	152377	246090	173620	134484	216215	245777	254532	204610	214998	232049	220565	204935	180048	174973	204775	204645	234134	236719	156680	234499	178392	186992
32908_TPVISGGPYEYR_3_run0	1/iRT_protein	0	0	0	0	0	0	0	0	0	0	0	0	0	0	0	0	0	0	0	0	0	0	0	0	0	0	0	0	0	0
32909_TPVITGAPYEYR_2_run0	1/iRT_protein	338599	319742	440165	420210	378272	406098	491686	459915	253888	384470	282289	228084	365621	405146	415564	328651	335645	401740	386672	417880	341313	324218	325367	339832	387485	375860	296476	400222	276084	292987
34145_VEATFGVDESNAK_2_run0	1/iRT_protein	271684	245154	310700	321445	304415	303009	357267	300956	206266	318334	230372	185482	253008	271768	269703	263312	250272	283471	260087	293596	262407	227157	243821	259952	291696	251323	191846	264136	217581	213630
37704_YILAGVENSK_2_run0	1/iRT_protein	279378	285773	416008	404230	365383	325506	356249	400759	240020	355411	269462	223741	333057	344306	354245	285816	314781	352188	308813	342564	267936	263060	325235	323961	355594	340708	254984	344430	288908	292533
5059_DGLDAASYYAPVR_2_run0	1/iRT_protein	310618	285200	430223	397613	371418	376852	443952	434048	233025	359665	249999	209538	311241	390792	393260	320768	299757	371028	347562	386803	319180	307713	302644	324247	378620	364974	267703	377360	266789	288721
748_ADVTPADFSEWSK_2_run0	1/iRT_protein	194777	183563	278975	258189	234723	236782	276798	287303	155778	225300	161394	144057	207135	240327	246432	222360	207056	248013	223251	237556	213815	202749	193086	219291	248061	238682	192576	233671	172858	189833
10294_FSGFIDC(UniMod:4)GR_2_run0	1/Neo	0	0	0	0	0	0	0	0	0	0	0	0	0	0	0	0	0	0	0	0	0	0	33930	0	0	0	0	0	0	0
19245_LFGYDWAQQTIGC(UniMod:4)SDAAVFR_3_run0	1/Neo	0	0	0	0	0	0	0	0	0	0	0	0	0	0	0	0	0	0	0	0	0	0	0	0	0	0	0	0	0	0
19795_LHTLDPATC(UniMod:4)PFDHQAK_3_run0	1/Neo	0	0	0	0	0	0	0	0	0	40838	0	0	0	0	0	47188	20274	33414	0	0	0	0	20403	0	20993	0	0	0	0	0
19796_LHTLDPATC(UniMod:4)PFDHQAK_4_run0	1/Neo	0	0	0	0	0	0	0	0	0	22759	0	0	0	0	0	29967	13197	21425	0	0	0	0	15440	0	16835	0	0	0	0	0
21345_LSAQGRPVLFVK_3_run0	1/Neo	0	609	0	0	0	0	0	0	0	10106	0	0	0	0	0	10601	0	3057	0	0	0	0	3124	0	0	0	0	0	0	0
22821_MIEQDGLHAGSPAAWVER_2_run0	1/Neo	0	0	0	0	0	0	0	0	0	0	0	0	0	0	0	0	0	0	0	0	0	0	0	0	0	0	0	0	0	0
22822_MIEQDGLHAGSPAAWVER_3_run0	1/Neo	0	0	0	0	0	0	0	0	0	0	0	0	0	0	0	0	0	0	0	0	0	0	0	0	0	0	0	0	0	0
31535_TDLSGALNELQDEAAR_2_run0	1/Neo	0	0	0	0	0	0	0	0	0	0	0	0	0	0	0	0	0	0	0	0	0	0	0	0	0	0	0	0	0	0
31536_TDLSGALNELQDEAAR_3_run0	1/Neo	0	0	0	0	0	0	0	0	0	0	0	0	0	0	0	0	0	0	0	0	0	0	0	0	0	0	0	0	0	0
36066_VSIMADAMR_2_run0	1/Neo	0	0	0	0	0	0	0	0	0	0	0	0	0	0	0	0	0	0	0	0	0	0	0	0	0	0	0	0	0	0
38039_YQDIALATR_2_run0	1/Neo	0	0	0	0	0	0	0	0	0	147253	0	0	0	0	0	162661	57903	102748	0	0	0	0	58625	0	53572	0	0	0	0	0
5241_DIAEELGGEWADR_2_run0	1/Neo	0	0	0	0	0	0	0	0	0	113151	0	0	0	0	0	128607	33744	68409	0	0	0	0	41783	0	35174	0	0	0	0	0
6415_DWLLLGEVPGQDLLSSHLAPAEK_3_run0	1/Neo	0	0	0	0	0	0	0	0	0	28726	0	0	0	0	0	22134	4716	15679	0	0	0	0	2602	0	0	0	0	0	0	0
9995_FLVLYGIAAPDSQR_2_run0	1/Neo	0	0	0	0	0	0	0	0	0	122338	0	0	0	0	0	90036	54828	104724	0	0	0	0	72095	0	58650	0	0	0	0	0
9996_FLVLYGIAAPDSQR_3_run0	1/Neo	0	0	0	0	0	0	0	0	0	0	0	0	0	0	0	0	0	0	0	0	0	0	0	0	0	0	0	0	0	0
27525_QVAESTPDIPK_2_run0	1/sp|A5A614|YCIZ_ECOLI	0	0	4591	0	8576	5390	8487	11244	0	6712	16140	5610	5901	8548	6281	6113	6531	8288	0	5241	7717	6094	0	0	6184	0	4548	6853	0	4089
29469_SEFDAQR_2_run0	1/sp|A5A614|YCIZ_ECOLI	0	0	0	0	0	0	0	0	5998	0	0	0	5343	0	6683	9088	0	0	0	0	0	0	0	0	0	0	0	0	0	0
26200_QAGAALAINQQIVPR_2_run0	1/sp|O32583|THIS_ECOLI	11468	9619	16611	12298	15439	15049	17028	0	10591	4236	0	0	11553	17127	12617	0	13038	12398	0	0	0	0	0	12022	10166	15883	11374	17149	9908	19834
10996_GDIIIDGGNTFFQDTIR_2_run0	1/sp|P00350|6PGD_ECOLI	66760	37185	44692	47364	50714	0	64553	100954	34637	0	36686	37728	44643	50938	79779	56010	36522	64222	0	52494	0	52609	61728	44306	0	41184	56206	0	32047	39115
10997_GDIIIDGGNTFFQDTIR_3_run0	1/sp|P00350|6PGD_ECOLI	14786	9896	10100	11346	12792	8578	11583	16358	7803	7226	7782	7538	6471	10392	13893	8740	9061	14578	9830	12811	13392	12520	16231	9421	11309	12405	9406	10533	0	7497
1211_AGAGTDAAIDSLK_2_run0	1/sp|P00350|6PGD_ECOLI	68205	40811	54761	43293	53183	33952	65985	96580	26211	23630	29051	20450	25007	41006	56028	21168	33624	55669	31724	45370	43074	43666	47914	28925	0	37160	23835	0	19951	26067
1212_AGAGTDAAIDSLKPYLDK_2_run0	1/sp|P00350|6PGD_ECOLI	35244	18844	27529	29213	29787	22232	41995	58136	13532	19778	24314	19966	16450	27409	33787	22732	19045	41588	30241	33641	40733	29509	32674	18679	20711	27134	20588	21813	12920	18130
1213_AGAGTDAAIDSLKPYLDK_3_run0	1/sp|P00350|6PGD_ECOLI	153872	84925	117331	101581	143858	103498	144823	201135	77029	90904	111811	108185	67658	122978	149888	113866	86147	144431	137115	124857	161969	134611	169148	92047	84720	113476	80921	79254	46392	87612
12613_GPSIMPGGQK_2_run0	1/sp|P00350|6PGD_ECOLI	222354	120542	158016	136731	186512	118918	218279	260447	99984	124304	130285	137283	105721	176573	180278	147595	141645	233559	157271	183238	189133	177963	179409	137025	115522	174666	109309	133733	88023	122393
13407_GYTVSIFNR_2_run0	1/sp|P00350|6PGD_ECOLI	259320	162816	212275	169567	189073	120132	235808	339225	128605	98576	117905	76172	107813	191866	197402	63534	142552	228500	93304	200195	156952	164791	180629	136493	103446	171605	107450	117444	80924	109879
14708_IAAVAEDGEPC(UniMod:4)VTYIGADGAGHYVK_3_run0	1/sp|P00350|6PGD_ECOLI	83367	18924	31629	38363	19664	81127	155404	234518	24773	53722	59004	92661	33118	62596	135388	78872	70366	143261	65170	29227	47076	37869	106658	40161	70257	51636	23130	69114	40919	21941
16699_ITDAYAENPQIANLLLAPYFK_2_run0	1/sp|P00350|6PGD_ECOLI	35269	36416	54185	40178	50368	31694	55284	53918	29200	38748	43812	32133	22432	36688	39179	28212	13374	52313	40376	0	68143	0	8353	0	4632	2476	1050	2976	2387	0
16700_ITDAYAENPQIANLLLAPYFK_3_run0	1/sp|P00350|6PGD_ECOLI	12812	12134	15345	10793	14926	9644	14563	16952	9382	12760	12123	9930	7188	11378	12549	8432	4442	16644	11309	9084	17408	3394	2916	0	0	0	0	0	0	0
17021_IVSYAQGFSQLR_2_run0	1/sp|P00350|6PGD_ECOLI	323125	174056	206590	200541	204714	157138	320697	407033	118006	145158	135171	101047	119058	241568	263162	156567	173280	303572	59403	239190	148854	126839	217601	152634	139487	205432	136556	174173	98172	131223
17022_IVSYAQGFSQLR_3_run0	1/sp|P00350|6PGD_ECOLI	9072	5524	5942	6275	6052	4147	7736	9237	3544	0	3392	2452	3502	6147	8462	4292	6146	7747	0	7737	4250	4122	10278	5333	5133	8133	0	6455	4313	0
17267_KDEDGNYLVDVILDEAANK_2_run0	1/sp|P00350|6PGD_ECOLI	0	0	0	0	0	0	0	0	0	0	0	0	0	0	0	0	0	0	0	0	0	0	0	0	0	0	0	0	0	0
17268_KDEDGNYLVDVILDEAANK_3_run0	1/sp|P00350|6PGD_ECOLI	28547	12299	4174	7960	3604	1636	11644	12809	9968	1823	0	1909	0	14474	9012	7251	11790	4270	12302	0	12595	0	19992	1698	1908	2348	4047	1907	6812	9784
17741_KLVPYYTVK_2_run0	1/sp|P00350|6PGD_ECOLI	46732	16512	36032	22138	23034	15643	30862	57809	21699	27971	24267	15653	17647	37241	42200	20549	26856	37118	22065	24803	30378	31251	39249	20525	22376	29342	18708	22452	16962	19141
24431_NLALNIESR_2_run0	1/sp|P00350|6PGD_ECOLI	253713	186935	203681	168464	182136	137791	247687	314502	126510	112215	123454	81760	118872	215536	186508	82577	162532	280880	63440	216241	145600	144436	173284	141458	127392	186661	125598	139473	101253	121663
26705_QIADDYQQALR_2_run0	1/sp|P00350|6PGD_ECOLI	82130	50114	55327	58011	67301	43462	85547	96051	32127	32920	56435	52377	31255	58826	83645	43936	48342	85191	51205	58221	64829	45610	69371	31310	34221	43235	27963	30351	21755	29044
27287_QQIGVVGMAVMGR_2_run0	1/sp|P00350|6PGD_ECOLI	114309	63938	98734	68429	78494	50595	109772	183149	55537	35698	57741	52840	51009	103442	102221	32058	70432	115708	47664	102290	75180	69024	63618	50620	39511	69073	51754	42233	31054	46012
31612_TEEVIAENPGK_2_run0	1/sp|P00350|6PGD_ECOLI	332070	191370	236145	211998	256605	135512	294120	391956	147298	135160	163207	99535	134168	244477	253535	126081	189668	311288	150362	222705	245583	240706	249057	164702	145973	217404	128854	161081	93535	138692
31614_TEEVIAENPGKK_2_run0	1/sp|P00350|6PGD_ECOLI	9610	3653	7395	4938	6813	3747	8911	13262	4255	7189	10111	23025	4048	8070	17386	9723	5796	10746	18541	7600	12169	10696	11079	3439	4921	5469	3983	4943	2706	4234
31615_TEEVIAENPGKK_3_run0	1/sp|P00350|6PGD_ECOLI	6402	0	4606	3526	0	2538	4319	6532	2078	4432	6598	12338	2392	4317	4071	6003	3460	5094	9656	3223	4874	4757	7023	2351	0	1826	0	0	0	2956
35332_VLSGPQAQPAGDK_2_run0	1/sp|P00350|6PGD_ECOLI	304474	165650	232467	204444	245571	138167	307091	408204	127029	133748	165167	125340	121089	232653	270360	132088	173031	333325	147100	231633	232850	214596	223610	135189	124407	185840	113960	135418	88930	116095
35334_VLSGPQAQPAGDKAEFIEK_3_run0	1/sp|P00350|6PGD_ECOLI	11485	0	0	0	0	0	5924	0	0	0	12971	19875	0	9762	13543	16222	0	12073	29468	0	21555	16708	0	6160	0	8833	0	6328	0	6663
411_AASEEYNWDLNYGEIAK_2_run0	1/sp|P00350|6PGD_ECOLI	61348	32458	43933	38748	37599	30231	57693	78343	25576	34682	31847	21874	23480	46104	48649	27662	31165	65890	29527	45210	43723	41720	44661	30221	29504	45319	28263	28302	18061	26208
412_AASEEYNWDLNYGEIAK_3_run0	1/sp|P00350|6PGD_ECOLI	0	0	0	0	0	0	0	0	0	0	0	2960	0	0	0	0	0	0	0	0	0	0	0	0	0	0	0	0	0	0
475_AAVLPANLIQAQR_2_run0	1/sp|P00350|6PGD_ECOLI	528244	309096	413800	339134	394315	255372	505508	651759	246565	278646	307428	249134	223029	397218	447629	244163	287478	534246	297523	459355	438623	399656	416030	270884	239421	346047	242549	248715	162956	232497
476_AAVLPANLIQAQR_3_run0	1/sp|P00350|6PGD_ECOLI	14765	8072	11004	11072	12638	7379	14032	16587	7573	7417	8464	7609	5958	11640	13776	7234	8994	18349	9644	14394	14665	14964	16408	10445	8513	14423	9199	9726	6405	9180
6451_DYFGAHTYK_2_run0	1/sp|P00350|6PGD_ECOLI	80895	47111	60419	53453	61051	46281	60919	138828	38984	59176	39580	36972	33254	55042	92355	67158	43341	63152	50633	42624	51866	47286	71965	33826	35849	48600	34814	36648	28068	34992
6801_EAYELVAPILTK_2_run0	1/sp|P00350|6PGD_ECOLI	448023	237616	315747	289605	346976	213244	431006	617581	197705	253591	326738	333324	177897	325705	434644	300015	253507	460969	374757	350999	451329	360602	445967	209710	210906	301725	177843	209386	145610	205312
6802_EAYELVAPILTK_3_run0	1/sp|P00350|6PGD_ECOLI	7132	3455	5089	4480	5129	2997	5610	8940	2601	3893	5231	5216	2141	4691	7333	5125	3540	7009	5927	5127	7399	6132	8570	4297	3667	6203	3650	4440	2707	4482
7149_EFVESLETPR_2_run0	1/sp|P00350|6PGD_ECOLI	464406	246971	332807	289676	338814	218520	418196	595761	208822	234838	272072	252547	171335	343451	449356	271166	265887	475355	263116	283100	331912	281875	372064	200279	213643	296126	172585	200963	139937	183032
7150_EFVESLETPRR_2_run0	1/sp|P00350|6PGD_ECOLI	0	0	0	0	0	0	0	0	0	0	0	0	0	0	0	0	0	0	0	0	0	0	0	0	0	0	0	0	0	0
7151_EFVESLETPRR_3_run0	1/sp|P00350|6PGD_ECOLI	0	0	0	0	0	0	0	0	0	0	0	0	0	0	0	0	0	0	0	0	0	0	0	0	0	0	0	0	0	0
7365_EGVFHTEWLD_2_run0	1/sp|P00350|6PGD_ECOLI	47346	23896	34559	28841	39230	24235	44570	80979	23539	33113	34345	35727	17367	34880	52998	35927	22347	40604	42679	38169	47522	41596	54631	24481	22562	32913	23522	21124	13216	23956
7723_EKTEEVIAENPGK_2_run0	1/sp|P00350|6PGD_ECOLI	0	0	0	0	2475	0	0	5686	1281	5280	8211	12967	1761	0	12296	11232	2622	4261	14249	0	0	5517	11093	0	0	1449	0	0	0	0
7724_EKTEEVIAENPGK_3_run0	1/sp|P00350|6PGD_ECOLI	0	0	0	0	0	0	0	0	0	0	12103	18823	0	0	11847	14540	0	0	21438	0	0	0	16572	0	0	0	0	0	3168	0
7726_EKTEEVIAENPGKK_3_run0	1/sp|P00350|6PGD_ECOLI	0	0	0	0	0	0	0	0	0	0	5712	14886	0	0	0	5033	0	0	7761	0	0	0	0	0	0	0	0	0	0	0
8043_ELSAEGFNFIGTGVSGGEEGALK_2_run0	1/sp|P00350|6PGD_ECOLI	82016	46354	52879	65460	65842	38246	73367	92192	36316	49205	53038	52798	28519	58020	88289	57536	45971	80358	57091	50569	84970	72813	76413	46302	46831	68843	39100	48204	29321	40999
8044_ELSAEGFNFIGTGVSGGEEGALK_3_run0	1/sp|P00350|6PGD_ECOLI	24320	15796	19185	18193	20743	12806	22371	26950	12613	24425	18672	17605	10880	22611	23065	20779	17324	22899	19560	15195	24855	28349	27157	16220	16457	18701	12408	16386	13876	13668
11097_GDVVYLDLR_2_run0	1/sp|P00363|FRDA_ECOLI	15060	14640	25046	26669	41515	30221	0	0	15811	54818	95059	113678	27200	0	32493	86313	0	0	222936	43537	242517	199878	25545	12215	18261	0	26376	18669	12840	0
11179_GEGGILVNK_2_run0	1/sp|P00363|FRDA_ECOLI	0	0	0	0	0	0	0	0	0	0	0	0	0	0	0	0	0	0	0	0	0	0	0	0	0	0	0	0	0	0
12126_GLFAVGEC(UniMod:4)SSVGLHGANR_2_run0	1/sp|P00363|FRDA_ECOLI	0	0	0	0	0	0	0	0	0	0	0	19979	5178	0	0	0	0	0	23283	0	16857	0	0	0	0	0	0	0	0	0
12127_GLFAVGEC(UniMod:4)SSVGLHGANR_3_run0	1/sp|P00363|FRDA_ECOLI	0	0	0	7603	3564	22070	0	0	0	14643	67528	100843	16520	0	16165	41427	0	0	92853	18329	48670	39592	13532	0	10081	0	9912	0	0	0
12314_GLVAMNMMEGTLVQIR_2_run0	1/sp|P00363|FRDA_ECOLI	0	0	0	0	3777	0	0	0	0	0	6311	8813	0	0	0	0	0	0	8238	0	8291	3711	0	0	0	0	0	0	1783	0
12507_GNTISTPR_2_run0	1/sp|P00363|FRDA_ECOLI	0	0	48164	48634	74019	50578	55436	0	0	73773	129231	103430	49910	0	0	101060	0	52411	197109	70881	219721	203123	39194	0	40359	0	40945	43554	0	0
16492_IRDEMGLAMEEGC(UniMod:4)GIYR_3_run0	1/sp|P00363|FRDA_ECOLI	0	4655	8144	9351	6563	15692	8210	9050	0	15249	0	75074	11674	0	13687	37855	0	5238	77716	11453	47240	35057	9969	0	0	0	0	6746	0	0
18291_LAELQER_2_run0	1/sp|P00363|FRDA_ECOLI	19691	20524	32560	33958	43207	35438	21497	0	0	54762	101571	151986	31329	21398	39746	99378	0	20665	122024	41591	149811	138825	36445	0	21491	0	30593	21663	18738	0
18338_LAGEQATER_2_run0	1/sp|P00363|FRDA_ECOLI	12152	15525	20647	23286	35569	27199	11744	12529	0	47653	92018	102486	25744	11046	22082	77491	9474	11725	82114	37095	155492	133933	14691	0	12134	0	20443	15745	11933	0
18734_LDEGC(UniMod:4)TER_2_run0	1/sp|P00363|FRDA_ECOLI	2120	1994	3522	5082	3915	8813	5230	3288	0	9753	24778	36003	6349	2120	5844	16406	0	0	34348	0	26410	20538	3666	0	2616	0	3121	3452	3122	0
18735_LDEGC(UniMod:4)TERDDVNFLK_2_run0	1/sp|P00363|FRDA_ECOLI	0	0	0	0	0	0	0	0	0	0	0	2352	0	0	0	0	0	0	943	0	2016	0	0	0	0	0	0	0	0	0
18736_LDEGC(UniMod:4)TERDDVNFLK_3_run0	1/sp|P00363|FRDA_ECOLI	0	0	0	0	0	0	0	0	0	3084	4233	9928	0	0	0	5382	0	0	10570	0	6404	7159	0	0	0	0	0	0	0	0
19587_LGSNSLAELVVFGR_2_run0	1/sp|P00363|FRDA_ECOLI	9332	8481	22974	22637	39104	26155	10676	5639	4008	43572	97770	94323	20287	6788	18754	69264	4218	8380	164149	47919	220910	176231	14675	4219	8389	0	17159	10195	6477	0
197_AAIAAAQANPNAK_2_run0	1/sp|P00363|FRDA_ECOLI	13926	11549	33848	30311	55269	37043	14661	12780	8862	66498	162490	165834	31894	9445	29840	112680	6378	10920	325311	53672	327729	303778	22488	6271	12230	6009	24341	17414	12051	3993
198_AAIAAAQANPNAK_3_run0	1/sp|P00363|FRDA_ECOLI	0	0	0	0	0	0	0	0	0	0	6850	3955	0	0	0	0	0	0	10835	0	9361	10427	0	0	0	0	0	0	0	0
20934_LPFIC(UniMod:4)ELAK_2_run0	1/sp|P00363|FRDA_ECOLI	5243	0	13459	18635	13080	12170	0	4003	0	26080	36186	37779	19830	0	19330	43040	0	3083	0	37433	0	21857	0	0	0	0	0	17036	9654	0
23358_MQTFQADLAIVGAGGAGLR_2_run0	1/sp|P00363|FRDA_ECOLI	0	0	0	2454	0	0	0	0	0	0	14360	7565	2140	0	0	5094	0	0	24154	0	33741	32213	0	0	0	0	0	0	0	0
25386_PDGSVNVR_2_run0	1/sp|P00363|FRDA_ECOLI	0	0	2784	0	0	0	0	0	0	0	39839	53933	0	0	0	0	0	0	82618	0	78829	66868	0	0	0	0	0	0	0	0
2633_ANAVVMATGGAGR_2_run0	1/sp|P00363|FRDA_ECOLI	16582	14147	27190	25534	41099	30427	18565	16768	7536	23517	60275	69212	27332	14993	32046	30916	11365	0	93612	26496	99183	92903	18889	12772	13201	0	20853	17481	14855	8200
28658_RPDGSVNVR_2_run0	1/sp|P00363|FRDA_ECOLI	7277	6188	8826	8672	17939	11812	11830	7553	0	9434	13724	7814	13045	6788	10276	16804	5054	0	9174	16433	15247	23350	7380	0	5254	0	9670	7942	5469	0
29030_RVYGGEADAADK_2_run0	1/sp|P00363|FRDA_ECOLI	2868	2135	7149	6542	11211	7269	3668	3643	1552	13684	27587	22728	7337	2723	7595	17951	2076	3020	50034	13611	59929	62298	3852	1657	3309	1656	6000	4226	2850	1176
29031_RVYGGEADAADK_3_run0	1/sp|P00363|FRDA_ECOLI	4788	0	15412	0	0	9671	4914	0	0	20600	23664	21061	0	0	9581	16556	0	0	48692	0	49694	50936	6571	0	3745	0	7271	0	4421	0
32800_TPELMQK_2_run0	1/sp|P00363|FRDA_ECOLI	0	0	0	24314	0	0	0	0	0	49423	64148	70212	0	0	0	70968	0	0	134983	37840	156224	153114	15494	0	0	0	0	0	0	0
36766_VYGGEADAADK_2_run0	1/sp|P00363|FRDA_ECOLI	1886	2367	4939	5896	9054	6629	3272	0	0	12325	32497	43967	4672	1469	4119	27746	0	2576	70817	7297	65128	50183	3240	1259	2034	0	3993	3141	1512	0
37846_YLQDYGMGPETPLGEPK_2_run0	1/sp|P00363|FRDA_ECOLI	0	6180	16550	14212	20347	19975	7060	0	3588	30930	55997	67757	13394	5575	14027	45458	5853	0	114201	13341	123703	100570	0	0	0	0	16380	6694	7629	0
37958_YNTNGGIVTGDGMGMALSHGVPLR_3_run0	1/sp|P00363|FRDA_ECOLI	0	0	7189	7912	12067	8230	0	0	0	8724	22513	27949	7140	3690	0	16528	0	0	45019	9932	44658	39329	0	0	0	0	6224	0	0	0
4102_AYVGVDPVK_2_run0	1/sp|P00363|FRDA_ECOLI	0	0	0	0	0	0	0	0	0	0	0	0	0	0	0	0	0	0	0	0	0	0	0	0	0	0	0	0	0	0
425_AATAGNGNEAAIEAQAAGVEQR_2_run0	1/sp|P00363|FRDA_ECOLI	0	0	0	0	0	0	0	0	0	0	13908	12038	3525	0	0	13339	0	0	25892	8106	29370	28118	0	0	0	0	0	0	0	0
426_AATAGNGNEAAIEAQAAGVEQR_3_run0	1/sp|P00363|FRDA_ECOLI	0	0	0	0	0	0	0	0	0	0	14522	16121	0	0	0	10332	0	0	26251	0	0	0	0	0	0	0	0	0	0	0
4734_DDVNFLK_2_run0	1/sp|P00363|FRDA_ECOLI	0	0	11968	11047	14010	12333	8864	0	0	15425	36897	40269	9122	0	9857	28126	0	0	62318	11881	53950	50367	7265	0	7968	0	8936	0	0	0
5674_DLVNQDGGENWAK_2_run0	1/sp|P00363|FRDA_ECOLI	0	0	22632	0	27977	27195	0	0	0	39182	73328	70836	0	0	18184	55509	0	0	110796	0	115707	93466	0	0	0	0	20023	0	0	0
5693_DMEFVQYHPTGLPGSGILMTEGC(UniMod:4)R_3_run0	1/sp|P00363|FRDA_ECOLI	0	0	0	0	0	0	0	0	0	0	16695	28075	0	0	0	0	0	0	35108	0	0	12640	0	0	0	0	0	0	0	0
8359_EPIPVRPTAHYTMGGIETDQNC(UniMod:4)ETR_3_run0	1/sp|P00363|FRDA_ECOLI	0	0	0	1826	0	0	0	441	0	0	5676	8025	0	0	2162	4779	0	0	7970	3084	5922	5746	1638	0	0	0	0	0	0	0
8360_EPIPVRPTAHYTMGGIETDQNC(UniMod:4)ETR_4_run0	1/sp|P00363|FRDA_ECOLI	0	0	0	0	0	0	0	0	0	0	0	0	0	0	0	0	0	0	0	0	0	0	0	0	0	0	0	0	0	0
11629_GGSDFDPK_2_run0	1/sp|P00370|DHE4_ECOLI	0	0	0	0	0	0	0	0	0	0	0	0	0	0	0	0	0	0	0	0	0	0	0	0	0	0	0	0	0	0
13810_HGMGFEGMR_2_run0	1/sp|P00370|DHE4_ECOLI	15582	5861	42842	48891	209903	141743	42148	0	29733	42873	9488	3982	97871	43332	12684	63329	101678	106957	12991	7861	16502	13935	9098	60383	56716	89922	130181	77271	37063	97058
14007_HLGADTDVPAGDIGVGGR_2_run0	1/sp|P00370|DHE4_ECOLI	14669	0	59180	55233	292471	203583	62064	0	26528	91573	14413	0	100988	52918	15564	101796	142543	153504	18001	10112	27924	22394	7871	71904	92395	112592	184389	112576	40606	119680
14008_HLGADTDVPAGDIGVGGR_3_run0	1/sp|P00370|DHE4_ECOLI	60244	24391	226838	238383	929194	719770	210371	0	163034	320646	60486	14315	419455	203139	63292	383148	621111	577557	59147	30134	99480	73938	39784	318774	395006	443742	617017	443033	205019	521016
17727_KLSNNTAC(UniMod:4)VFTGK_2_run0	1/sp|P00370|DHE4_ECOLI	0	0	4171	3543	9551	11739	0	0	2184	6950	0	0	6019	4540	0	9228	8711	9932	0	0	0	0	0	5505	7591	6506	8984	8080	3100	5530
17728_KLSNNTAC(UniMod:4)VFTGK_3_run0	1/sp|P00370|DHE4_ECOLI	0	0	0	0	27137	29898	0	0	7708	0	0	0	19064	0	0	0	30940	0	0	0	0	0	0	15925	28002	0	26360	29542	15459	0
19732_LHHIMLDIHHAC(UniMod:4)VEHGGEGEQTNYVQGANIAGFVK_5_run0	1/sp|P00370|DHE4_ECOLI	0	0	8415	6614	17160	16822	0	0	5772	0	0	0	10938	0	0	0	12562	17478	0	0	0	0	0	8996	9273	9610	24023	10627	0	10199
19733_LHHIMLDIHHAC(UniMod:4)VEHGGEGEQTNYVQGANIAGFVK_6_run0	1/sp|P00370|DHE4_ECOLI	0	0	4527	5179	9104	13884	0	0	3814	0	0	0	6391	0	0	0	8912	10992	0	0	0	0	0	6701	6189	6947	15088	5489	3061	0
21515_LSNNTAC(UniMod:4)VFTGK_2_run0	1/sp|P00370|DHE4_ECOLI	10367	0	35159	35843	124063	149423	44314	0	24607	40519	12707	5673	66175	31898	11946	52570	99980	83943	9923	6026	7693	6229	0	46746	68826	59374	80528	71087	34569	70252
22516_MDQTYSLESFLNHVQK_2_run0	1/sp|P00370|DHE4_ECOLI	0	0	0	17205	76918	50502	0	0	0	0	0	0	30845	19742	0	36641	35707	0	0	0	0	0	0	21406	28575	34303	56211	33213	14718	36274
22517_MDQTYSLESFLNHVQK_3_run0	1/sp|P00370|DHE4_ECOLI	7987	0	30307	31046	144107	105563	31146	0	21102	55105	9739	0	52416	24900	9905	78973	77499	75986	10776	5280	19119	14722	6803	41764	45801	60126	90321	60694	23811	76957
23770_NALTTLPMGGGK_2_run0	1/sp|P00370|DHE4_ECOLI	47409	20641	164502	174247	786570	520762	157319	0	116878	237205	41916	16858	312694	154006	51509	288258	399048	376515	59050	26734	75363	67780	31497	201469	216265	308994	410878	275987	120201	342085
24825_NQIQVNR_2_run0	1/sp|P00370|DHE4_ECOLI	18971	9282	73744	72016	320910	220108	64050	0	42550	75322	0	0	153034	76263	21530	75420	185654	180528	25476	12375	29827	26059	12644	109051	114160	155298	214615	123405	56981	152504
25856_PNQTEFAQAVR_2_run0	1/sp|P00370|DHE4_ECOLI	0	0	4966	5997	17188	12515	4379	0	2790	6922	0	0	8600	4277	0	8279	10130	9964	0	0	0	4784	0	6399	8165	8575	12427	9774	5113	12011
27939_RDPNQTEFAQAVR_2_run0	1/sp|P00370|DHE4_ECOLI	4753	1574	20139	18113	90289	66850	17337	0	8430	25167	3231	0	31465	14365	4228	29866	46237	47281	4336	2391	8514	6782	2203	20633	28186	30835	47729	31284	11220	30885
27940_RDPNQTEFAQAVR_3_run0	1/sp|P00370|DHE4_ECOLI	36030	12330	115387	107970	448404	339339	96849	0	76296	171597	29709	7456	170787	81409	28034	191752	318817	266169	33348	21503	50719	48251	19573	141642	191881	208507	306668	212934	100230	264041
28267_RHGMGFEGMR_2_run0	1/sp|P00370|DHE4_ECOLI	0	0	0	0	0	0	0	0	0	0	0	0	0	0	0	0	0	0	0	0	0	0	0	0	0	0	0	0	0	0
29478_SEGEVMR_2_run0	1/sp|P00370|DHE4_ECOLI	20975	8453	69547	72319	255300	210273	75582	0	47476	86342	15210	2801	126699	62871	21624	91932	171339	163962	14034	8979	24974	18852	11690	74450	92985	121060	159778	121991	59023	119886
316_AANAGGVATSGLEMAQNAAR_2_run0	1/sp|P00370|DHE4_ECOLI	22842	9699	75442	81467	336689	249821	73819	0	48998	134659	25750	8231	136754	68426	26230	209981	173497	192995	36311	23711	57575	41934	15390	107340	117337	155931	268267	164358	70810	202188
317_AANAGGVATSGLEMAQNAAR_3_run0	1/sp|P00370|DHE4_ECOLI	5970	0	19443	19155	82602	56285	18352	0	14581	0	13123	0	35265	18470	0	0	48418	49908	0	0	0	0	0	29865	32002	39284	66931	39617	19161	47205
33622_VADAMLAQGVI_2_run0	1/sp|P00370|DHE4_ECOLI	5537	0	15020	16343	68316	52742	15155	0	9159	22725	0	0	30466	16106	4932	35670	43337	40033	0	3715	6180	5537	3924	26278	25069	39224	58630	37890	16113	41605
34954_VITASDSSGTVVDESGFTK_2_run0	1/sp|P00370|DHE4_ECOLI	26755	10913	87069	94536	433577	317304	93359	0	58321	138213	24714	7079	177257	86541	25034	160457	238201	236922	27262	19010	47295	38636	17114	126039	148917	189528	290913	200650	79336	222494
34955_VITASDSSGTVVDESGFTK_3_run0	1/sp|P00370|DHE4_ECOLI	0	0	18413	25166	79054	56820	30442	0	13356	29808	8700	0	37925	18592	0	31281	50154	44229	0	0	10502	0	0	25713	29791	38921	50788	35061	16408	40204
35875_VQFSSAIGPYK_2_run0	1/sp|P00370|DHE4_ECOLI	31641	19058	113965	120893	440795	368412	111828	0	70293	142255	25767	6108	225633	116672	32464	149948	286315	281299	20816	20976	38264	29856	20267	166973	172156	242326	346818	205837	103225	211265
36158_VSVSGSGNVAQYAIEK_2_run0	1/sp|P00370|DHE4_ECOLI	20948	8186	70343	71816	348589	222951	58234	0	41207	99264	15505	4155	144540	71401	18421	98604	194482	176700	17241	10567	23789	23018	10365	100125	115024	140810	226317	117316	56099	150190
36159_VSVSGSGNVAQYAIEK_3_run0	1/sp|P00370|DHE4_ECOLI	0	0	0	0	0	0	0	0	0	0	0	0	0	0	0	0	0	0	0	0	0	0	0	0	0	0	0	0	0	0
3633_AVAEGANMPTTIEATELFQQAGVLFAPGK_3_run0	1/sp|P00370|DHE4_ECOLI	0	0	0	18657	2559	72468	0	0	0	5888	1762	546	9939	0	0	11489	0	3648	0	0	0	0	0	0	0	0	0	0	0	0
3634_AVAEGANMPTTIEATELFQQAGVLFAPGK_4_run0	1/sp|P00370|DHE4_ECOLI	0	0	0	0	4761	0	0	0	0	0	0	0	0	0	0	0	0	0	0	0	0	0	0	0	0	0	0	0	0	0
36681_VVWVDDR_2_run0	1/sp|P00370|DHE4_ECOLI	23536	10055	55360	64653	203252	200273	64461	0	35234	71209	17835	0	143390	69476	21786	86254	152621	145850	0	19966	14392	13441	13576	90831	94934	131659	218653	103388	50095	103959
5849_DPNQTEFAQAVR_2_run0	1/sp|P00370|DHE4_ECOLI	10143	4427	43300	44732	211071	131793	40891	0	31414	108388	18905	5573	66648	37536	16731	145045	85788	87246	23358	6259	27580	20095	9045	36511	54930	59195	94665	71281	29939	94109
5850_DPNQTEFAQAVR_3_run0	1/sp|P00370|DHE4_ECOLI	0	0	0	0	0	0	0	0	0	0	0	0	0	0	0	0	0	0	0	0	0	0	0	0	0	0	0	0	0	0
5941_DQTYSLESFLNHVQK_2_run0	1/sp|P00370|DHE4_ECOLI	0	0	0	0	4631	0	0	0	0	0	0	0	0	0	0	0	0	0	0	0	0	0	0	0	0	0	0	0	0	0
5942_DQTYSLESFLNHVQK_3_run0	1/sp|P00370|DHE4_ECOLI	0	0	2872	0	9582	0	0	0	1700	2599	0	0	0	0	0	1973	1722	2874	3629	0	0	0	0	0	0	0	0	0	0	4800
8999_EVGFMAGMMK_2_run0	1/sp|P00370|DHE4_ECOLI	20028	0	72062	69849	319045	228392	66456	0	48833	94793	19259	6937	137500	71001	25339	163705	183004	188804	28412	6734	37541	34129	18133	105933	95572	155758	236849	151586	59835	175433
9047_EVMTTLWPFLEQNPK_2_run0	1/sp|P00370|DHE4_ECOLI	27351	12952	95686	88105	364801	282826	87941	0	60496	174123	31361	11480	135936	75266	29105	211646	182233	238591	56925	30800	75032	41639	17867	59098	92173	83447	150330	79284	35645	102781
9048_EVMTTLWPFLEQNPK_3_run0	1/sp|P00370|DHE4_ECOLI	3945	0	15043	14682	67887	53829	14182	0	9702	30320	4717	945	25496	12704	3965	36569	37468	45784	7316	1202	10548	5326	2267	11244	17828	17304	29561	15477	6033	20081
9363_FC(UniMod:4)QALMTELYR_2_run0	1/sp|P00370|DHE4_ECOLI	34347	11932	133622	134707	426231	493481	153137	0	91086	159811	30080	13035	235984	114386	35815	205424	352938	318255	0	22886	30492	26056	27359	167600	238297	250752	353094	302566	115526	259858
9364_FC(UniMod:4)QALMTELYR_3_run0	1/sp|P00370|DHE4_ECOLI	0	0	3169	0	8611	9864	3359	0	0	3568	0	0	5299	2666	0	4339	7206	8697	0	0	0	0	0	5720	6802	7950	9892	8006	2810	7491
9775_FHPSVNLSILK_2_run0	1/sp|P00370|DHE4_ECOLI	28463	8919	88116	93327	396038	280843	96539	0	66004	125972	27743	5754	134763	89428	28899	160955	231128	208226	32381	17691	54020	35940	18328	118177	149892	198826	251467	171635	81520	210461
9776_FHPSVNLSILK_3_run0	1/sp|P00370|DHE4_ECOLI	5175	0	15442	16907	91355	62844	17414	0	11969	21481	4525	1092	26581	15626	5065	29039	44235	41898	5364	3625	11544	7174	3611	25234	30916	44612	67743	39081	17862	48482
9926_FLGFEQTFK_2_run0	1/sp|P00370|DHE4_ECOLI	28806	14382	97274	117637	350237	359950	113426	0	60901	150154	17333	10192	223319	110198	30763	221572	295899	245538	5076	18193	21180	17093	17318	151110	181127	241401	345915	243606	108701	223398
11235_GELLVPER_2_run0	1/sp|P00393|DHNA_ECOLI	73455	39135	40867	38002	50029	27720	92448	136548	31917	124246	31293	0	30592	52874	158476	49853	18863	87564	96377	125690	89979	81581	81089	48941	41510	153145	0	87680	36893	88370
12297_GLTNEALNVTLVEAGER_2_run0	1/sp|P00393|DHNA_ECOLI	36697	15920	18247	17262	23976	14244	45493	81757	14211	61692	14966	18879	14139	24862	72454	26205	9239	39092	37882	65072	42727	39419	29424	20348	16909	84254	13503	49192	17156	51807
12298_GLTNEALNVTLVEAGER_3_run0	1/sp|P00393|DHNA_ECOLI	6961	0	0	0	0	0	8642	12301	3816	0	0	0	0	6137	13605	0	0	8430	0	9738	0	0	0	5973	0	13602	0	9334	0	8910
12855_GSMMIEGR_2_run0	1/sp|P00393|DHNA_ECOLI	10798	0	7234	7198	10144	6304	15649	25944	4772	15646	6072	5943	5523	7995	22033	0	0	11945	12090	7848	11373	11510	9499	7544	7177	19556	6888	13659	4899	14569
16261_INQLVVEPTLQTTR_2_run0	1/sp|P00393|DHNA_ECOLI	50139	21583	22678	22211	28393	20113	59044	106380	21400	96257	26167	32593	18957	36375	103009	41378	10713	54042	56659	91156	64606	57276	39501	28565	21720	111460	19076	59229	22084	72805
16514_ISAAAHNELTK_2_run0	1/sp|P00393|DHNA_ECOLI	5866	2539	3583	3167	4190	2766	9287	14234	2575	11956	0	3081	2391	5166	14788	5126	1571	7637	6244	11515	7390	6838	4715	3710	2792	12709	1533	7189	2452	7087
16948_IVIVGGGAGGLEMATQLGHK_3_run0	1/sp|P00393|DHNA_ECOLI	17622	10673	0	4674	13617	0	24206	41867	9237	13400	0	13169	9462	17606	41795	13716	8066	22383	18184	32264	22341	16685	15429	13159	0	44969	0	21783	9653	22210
25738_PLLHEVATGSLDEGVDALSYLAHAR_3_run0	1/sp|P00393|DHNA_ECOLI	6494	3127	0	0	0	0	9612	10924	0	5726	0	3044	0	5198	11512	0	0	0	6875	0	0	0	0	0	0	0	0	0	0	0
25739_PLLHEVATGSLDEGVDALSYLAHAR_4_run0	1/sp|P00393|DHNA_ECOLI	5274	5427	4902	4442	7874	4525	12969	21744	4007	7746	5010	7757	4042	7392	20721	6704	0	5764	7652	0	9757	0	0	0	0	0	0	0	0	0
26909_QLHSYGYK_2_run0	1/sp|P00393|DHNA_ECOLI	0	0	0	0	0	0	0	0	0	0	0	0	0	0	5106	0	0	0	0	0	0	0	0	0	0	0	0	0	0	0
28090_RFHQEMLNLFLK_3_run0	1/sp|P00393|DHNA_ECOLI	0	0	0	0	0	0	0	16133	0	0	0	0	0	0	0	0	0	0	0	0	0	0	0	0	0	0	0	0	0	0
31966_TGLMMLVGSINR_2_run0	1/sp|P00393|DHNA_ECOLI	0	0	0	0	0	0	0	0	0	0	0	0	0	0	0	0	0	0	0	0	0	0	0	0	0	0	0	0	0	0
35366_VLTQTMVTSADEGGLHTK_2_run0	1/sp|P00393|DHNA_ECOLI	5090	0	0	0	4300	0	0	8430	0	7158	0	2119	0	3983	7362	0	0	7086	0	6990	5426	0	0	0	0	8309	0	0	1762	5238
35367_VLTQTMVTSADEGGLHTK_3_run0	1/sp|P00393|DHNA_ECOLI	28422	12361	12467	11927	0	11898	35085	50730	10457	35016	9154	13321	11851	18040	48242	16438	8746	26397	22950	37594	26788	23520	19984	16535	11323	48667	0	29896	11527	32550
38122_YSANLGANGK_2_run0	1/sp|P00393|DHNA_ECOLI	2581	0	0	0	0	0	0	7035	0	4644	0	2747	0	0	5323	0	0	3145	4528	6246	4107	0	3759	0	0	4759	0	1993	0	4361
5186_DHGSLVSLSNFSTVGSLMGNLTR_3_run0	1/sp|P00393|DHNA_ECOLI	9204	4966	6364	6137	5429	5486	14119	19113	5364	5972	5238	5860	4612	6875	19816	7722	2665	12621	15036	15345	16801	0	0	0	0	3441	0	0	0	0
5308_DIGGLETNR_2_run0	1/sp|P00393|DHNA_ECOLI	64935	29831	39291	37867	44033	34528	85622	105044	28845	91692	29029	36428	39556	51433	102255	58271	20835	70239	101656	107534	88369	66707	53982	46100	42348	111919	0	70891	33724	94698
5813_DPDIYAIGDC(UniMod:4)ASC(UniMod:4)PR_2_run0	1/sp|P00393|DHNA_ECOLI	6123	0	0	0	0	0	9114	8908	0	0	0	0	0	0	9964	0	0	0	0	4004	0	0	0	0	0	10514	0	0	0	0
5814_DPDIYAIGDC(UniMod:4)ASC(UniMod:4)PRPEGGFVPPR_3_run0	1/sp|P00393|DHNA_ECOLI	0	0	0	0	0	0	0	0	0	0	0	0	0	0	0	0	0	0	0	0	0	0	0	0	0	0	0	0	0	0
8216_ENC(UniMod:4)IFLDNPHQAR_2_run0	1/sp|P00393|DHNA_ECOLI	6228	2352	3064	3123	2434	3526	11345	18084	2373	9083	2940	0	3045	5137	16553	3635	0	8218	6379	0	0	4203	5077	3901	2772	14478	0	9887	2959	6870
8217_ENC(UniMod:4)IFLDNPHQAR_3_run0	1/sp|P00393|DHNA_ECOLI	19660	0	10542	9967	7138	9657	27749	47508	9736	29300	7680	13270	8680	15273	43215	13740	0	22651	19134	25747	12688	11749	16899	13621	10093	38973	8088	25648	10309	20776
9777_FHQEMLNLFLK_2_run0	1/sp|P00393|DHNA_ECOLI	6949	0	0	0	5455	0	7832	10471	0	0	0	0	0	0	11007	0	0	8769	0	7030	5410	5218	0	0	0	11390	0	6257	0	6607
13008_GTTLQGDLK_2_run0	1/sp|P00448|SODM_ECOLI	92084	306507	375001	391469	40370	264565	341869	317327	87241	270855	76120	102312	186380	219523	101842	139172	245581	338823	126144	315181	109868	100661	251623	176148	313360	232336	162089	289755	274168	265679
13857_HHQTYVNNANAALESLPEFANLPVEELITK_3_run0	1/sp|P00448|SODM_ECOLI	0	26162	30443	32139	0	0	24850	0	0	0	0	0	0	13462	0	0	0	13304	0	0	0	0	0	0	0	0	0	0	0	0
13858_HHQTYVNNANAALESLPEFANLPVEELITK_4_run0	1/sp|P00448|SODM_ECOLI	0	0	0	0	0	0	0	0	0	0	0	0	0	0	0	0	0	0	0	0	0	0	0	0	0	0	0	0	0	0
17478_KGTTLQGDLK_2_run0	1/sp|P00448|SODM_ECOLI	60494	178268	234954	253771	20735	162478	200486	215937	58977	189094	71057	78539	116533	135929	0	104830	146405	224265	103980	209974	82345	72579	159011	101868	175375	120766	107080	143054	163503	175981
18883_LDQLPADK_2_run0	1/sp|P00448|SODM_ECOLI	106097	405223	417597	539625	45717	335291	489521	392876	97437	291306	87029	90520	205761	227799	94724	182712	264685	416609	111301	386031	105093	107965	253125	171954	376772	252023	200562	306565	326542	286024
18884_LDQLPADKK_2_run0	1/sp|P00448|SODM_ECOLI	80749	258412	348610	304012	22291	232251	300768	285138	82539	290537	96562	106516	175618	202922	103921	161375	234148	313129	114778	318321	99853	105598	253088	150933	297133	202511	166796	267014	253394	256356
23446_MSYTLPSLPYAYDALEPHFDK_3_run0	1/sp|P00448|SODM_ECOLI	0	0	0	0	0	0	0	0	0	0	0	0	0	0	0	0	0	0	0	0	0	0	0	0	0	0	0	0	0	0
24624_NNAGGHANHSLFWK_2_run0	1/sp|P00448|SODM_ECOLI	0	0	0	0	0	0	0	0	0	0	0	0	0	0	0	0	0	0	0	0	0	0	0	0	0	0	0	0	0	0
24625_NNAGGHANHSLFWK_3_run0	1/sp|P00448|SODM_ECOLI	0	0	0	0	0	0	0	0	0	0	0	0	0	0	0	0	0	0	0	0	0	0	0	0	0	0	0	0	0	0
27494_QTMEIHHTK_2_run0	1/sp|P00448|SODM_ECOLI	16950	54228	75917	76709	4765	48475	73336	73111	13926	37902	13690	14323	36717	43640	19405	20957	43700	74459	20397	69053	19961	15116	30297	24125	43945	37271	26902	42105	39803	36894
31222_SYTLPSLPYAYDALEPHFDK_2_run0	1/sp|P00448|SODM_ECOLI	44247	94635	138419	138308	0	101485	110283	135378	37756	151360	36845	35436	61017	72653	49323	89666	79821	159270	79525	122626	82237	54040	101337	73349	132914	98203	89207	115092	83304	109659
31223_SYTLPSLPYAYDALEPHFDK_3_run0	1/sp|P00448|SODM_ECOLI	112233	360718	400457	409049	37308	279425	281085	415657	122643	507218	134454	162494	178924	194230	119894	269441	222144	371698	205183	312579	169713	145939	355504	211486	373394	243032	231352	274619	268920	343896
31224_SYTLPSLPYAYDALEPHFDK_4_run0	1/sp|P00448|SODM_ECOLI	0	0	0	0	0	0	0	0	0	0	0	0	0	0	0	0	0	0	0	0	0	0	0	0	0	0	0	0	0	0
38255_YTLPSLPYAYDALEPHFDK_3_run0	1/sp|P00448|SODM_ECOLI	0	0	8095	2415	0	0	1888	7535	1806	6910	2601	2708	0	0	0	0	0	4841	12567	4485	6127	6114	5909	0	5557	0	0	0	0	4156
4890_DFGSVDNFK_2_run0	1/sp|P00448|SODM_ECOLI	194426	533153	577274	651842	60232	430980	548356	527275	185686	520251	185082	212748	314186	368730	209010	278236	457419	518272	210072	420710	143925	143190	497204	318983	540068	397062	264045	482944	557437	506683
7158_EFWNVVNWDEAAAR_2_run0	1/sp|P00448|SODM_ECOLI	44573	141468	188415	194978	18037	142345	177252	254919	43805	271356	49694	47938	92613	97431	59564	129327	92315	175453	72484	182463	61086	48923	137644	73054	155025	97798	105586	86456	104303	130269
7159_EFWNVVNWDEAAAR_3_run0	1/sp|P00448|SODM_ECOLI	0	5010	6728	7586	0	5788	5091	10261	0	10264	0	2117	0	0	3799	5813	4678	7308	3378	7709	0	0	6578	4260	7270	4907	5137	4071	4530	6058
9717_FGSGWAWLVLK_2_run0	1/sp|P00448|SODM_ECOLI	0	13438	18199	23598	4119	16584	17659	39038	4108	0	0	0	7498	10041	7012	0	3484	10086	0	10903	3598	0	3358	0	420	0	0	420	0	0
10624_FYDAVSTFK_2_run0	1/sp|P00452|RIR1_ECOLI	29993	25787	29165	27657	11570	29448	42917	39538	14992	19230	20974	12888	30303	30668	35682	24601	20845	40878	15420	57953	25312	22905	25016	26268	30815	39175	31502	30484	22079	29090
11549_GGEAFHTGC(UniMod:4)IPFYK_2_run0	1/sp|P00452|RIR1_ECOLI	0	0	8294	5134	0	8313	9131	9483	0	4844	0	0	7730	7378	10677	5782	0	10062	0	8586	0	0	4465	8042	7982	8039	6674	7602	0	0
11550_GGEAFHTGC(UniMod:4)IPFYK_3_run0	1/sp|P00452|RIR1_ECOLI	11822	4125	10813	7146	2855	10662	13766	17140	6043	4871	9318	6715	11929	13121	15572	6357	7936	15575	9575	16972	6957	5217	8930	11133	13469	14037	9982	11346	8226	9865
11900_GILPIDTYK_2_run0	1/sp|P00452|RIR1_ECOLI	75661	59507	71917	58632	23583	61175	87960	84384	40956	44881	55724	31760	68436	76101	80321	60193	48461	97108	76407	159773	93180	92214	63168	69233	76255	93456	74882	74239	53066	81138
1366_AGIGINAGR_2_run0	1/sp|P00452|RIR1_ECOLI	47034	29605	40470	34178	16141	47868	52232	62614	21507	22993	42154	23924	47487	42064	47579	31056	27707	49248	55313	81556	60718	59896	38945	38157	36938	41814	46186	34374	24114	41113
13713_HFQTAVK_2_run0	1/sp|P00452|RIR1_ECOLI	18424	15017	17598	14088	8230	17875	24244	26994	8448	11643	12611	0	17971	24745	20249	16724	12843	25302	10198	35736	19006	15251	11452	15459	15499	21085	15815	15368	12140	13715
14103_HMDYGVQINK_2_run0	1/sp|P00452|RIR1_ECOLI	10261	6944	8388	7884	0	8926	13268	11382	5353	5684	8358	4340	8962	10245	14462	7730	5933	12144	8211	17629	10080	10313	8012	8721	7913	10732	9739	9670	7502	10065
16607_ISLPTPIMSGVR_2_run0	1/sp|P00452|RIR1_ECOLI	64726	46277	61370	50102	21591	55100	88453	86082	32491	34906	52827	27014	59436	63070	71174	46369	40186	84516	53272	150059	79980	67620	52364	55241	56753	79899	63137	59730	40584	64157
17129_IYIQNVDHC(UniMod:4)NTHSPFDPAIAPVR_3_run0	1/sp|P00452|RIR1_ECOLI	8799	3019	6580	6242	0	8935	11606	12427	3650	4516	7251	0	7229	7594	11698	5131	3727	13426	8242	15084	0	4862	5584	7591	7987	9378	8244	8967	6452	5576
17130_IYIQNVDHC(UniMod:4)NTHSPFDPAIAPVR_4_run0	1/sp|P00452|RIR1_ECOLI	34109	15095	27045	25115	7664	32692	50636	49382	21304	18602	28805	19379	32177	33119	44255	0	26374	47905	32051	49687	0	0	32263	30407	31548	38270	26308	30958	23386	25315
2054_ALDALLDYQDYPIPAAK_2_run0	1/sp|P00452|RIR1_ECOLI	50713	36543	49928	36147	20825	41830	63478	61272	23721	34672	44815	21142	45803	48145	48601	42280	29767	64714	52971	104205	70286	64372	39662	45489	49404	60657	53910	53006	33475	54973
2055_ALDALLDYQDYPIPAAK_3_run0	1/sp|P00452|RIR1_ECOLI	0	0	0	0	0	0	0	0	0	0	0	3103	0	0	0	0	0	0	0	0	0	0	0	0	0	0	0	0	0	0
23195_MNQNLLVTK_2_run0	1/sp|P00452|RIR1_ECOLI	10056	6459	6259	5113	2078	8097	16166	5116	3483	3294	0	3547	4910	11543	0	1469	11736	18656	0	28666	0	0	0	9244	9687	15982	4802	15046	7428	7133
24850_NQNLLVTK_2_run0	1/sp|P00452|RIR1_ECOLI	17836	14993	0	0	0	0	0	0	7718	0	0	7068	0	16454	14410	0	0	0	0	0	0	20457	9663	13979	13808	17893	0	0	10567	13845
27058_QMDTFIDHDR_2_run0	1/sp|P00452|RIR1_ECOLI	0	0	0	0	0	0	0	0	0	0	0	0	0	0	0	0	0	0	0	0	0	0	0	0	0	0	0	0	0	0
28127_RFYDAVSTFK_2_run0	1/sp|P00452|RIR1_ECOLI	0	0	7385	0	0	0	0	8748	0	0	6865	0	0	0	7841	0	6256	3937	0	3180	0	0	0	0	0	8472	0	0	0	0
29079_RYSDGSANNLTHK_3_run0	1/sp|P00452|RIR1_ECOLI	3777	2850	4211	1076	0	0	3881	3484	0	0	0	0	3209	4255	3897	0	2620	3896	0	4251	0	0	0	2894	3355	4380	4398	3314	2538	2600
29890_SHIQFYDGIK_2_run0	1/sp|P00452|RIR1_ECOLI	15908	0	17789	15745	0	15206	20052	25737	0	11214	17609	8767	8518	16575	18819	12713	0	18896	17329	24600	19154	16878	14149	11472	16271	18119	14519	16102	0	0
29891_SHIQFYDGIK_3_run0	1/sp|P00452|RIR1_ECOLI	5222	1679	5130	0	0	4253	6724	7518	2644	2810	3726	0	4877	5052	0	0	3184	5732	5362	8079	6371	6855	4398	4133	5550	6510	6053	4688	4008	3859
31751_TFEAIQYYLLK_2_run0	1/sp|P00452|RIR1_ECOLI	18754	0	18739	0	6063	0	14904	24558	5848	0	0	0	0	18872	0	0	7460	20461	0	40318	0	0	0	15862	17128	21596	20562	17540	11694	20075
32614_TLYYQNTR_2_run0	1/sp|P00452|RIR1_ECOLI	33653	0	22410	27418	11652	32383	41028	36020	4501	24395	19535	10306	34612	39387	30349	17890	0	32616	0	75709	0	0	19668	25061	28239	39684	0	37014	2569	0
33074_TSDIHETIIK_2_run0	1/sp|P00452|RIR1_ECOLI	16460	9426	16279	13300	0	12512	22334	17632	7778	0	11962	6056	13753	14463	18218	0	0	18906	0	27075	17593	15846	12841	11910	12904	15795	10888	12103	9386	12496
35100_VLDWAAEGLHNVSISQVELR_3_run0	1/sp|P00452|RIR1_ECOLI	13725	9129	14368	12101	6684	12672	19038	20403	6787	8759	13477	5912	12782	13448	17312	11078	8841	19471	14349	22980	19246	16529	11805	12333	13841	15622	14408	11384	8127	12108
35793_VPMQQLLK_2_run0	1/sp|P00452|RIR1_ECOLI	54442	42307	52510	42644	25661	43183	62508	62855	27739	40173	25746	13218	50739	56732	60867	44596	35363	71688	0	110164	12723	35686	35760	47062	45028	64136	50044	54022	36590	40226
3711_AVELFSLMMQER_2_run0	1/sp|P00452|RIR1_ECOLI	21681	13251	18275	17641	7862	17986	27785	32497	10336	6075	8367	0	20929	20208	13286	7022	11906	25269	12498	39063	21123	16134	13194	12247	14258	16893	16741	15806	11460	13648
37361_YDNHLLEDYTEEEFK_2_run0	1/sp|P00452|RIR1_ECOLI	8516	0	9554	0	0	0	0	16034	0	10388	0	0	8454	9022	11794	11242	0	13238	12140	9802	0	10445	8590	0	0	13473	0	0	0	0
37362_YDNHLLEDYTEEEFK_3_run0	1/sp|P00452|RIR1_ECOLI	17103	15143	15341	12371	7745	13420	17609	28889	10515	16494	11455	6912	14599	15954	20707	15961	10944	18047	16265	27472	18603	15546	14681	16648	14328	20201	15726	14409	12052	17628
38126_YSDGSANNLTHK_2_run0	1/sp|P00452|RIR1_ECOLI	3834	2918	5248	3875	0	4505	5485	6359	2243	2848	0	0	4631	4608	5443	3416	2811	6379	6005	7189	6366	4988	3545	2624	3042	4170	3148	3814	1658	4168
38127_YSDGSANNLTHK_3_run0	1/sp|P00452|RIR1_ECOLI	0	0	0	4186	0	0	0	0	0	0	5568	0	5589	0	0	0	0	0	0	0	0	0	0	0	0	0	0	0	0	0
4041_AYGQFEPPALYDHVVK_3_run0	1/sp|P00452|RIR1_ECOLI	21802	14793	19570	17411	0	18428	28551	29761	11736	13712	16108	10448	18544	18967	26550	15056	11043	25393	13634	40941	22207	24036	19629	17964	18741	22972	20602	18719	15862	22182
4539_DAPDYQYLAAR_2_run0	1/sp|P00452|RIR1_ECOLI	30403	19982	28358	24023	10004	24138	37986	38027	15853	15314	27282	12187	26788	26753	31641	16998	17228	32996	28160	48614	32238	32301	24096	23117	28723	31980	23678	26243	18963	30740
5492_DLDTIANEPLHYDWEALR_2_run0	1/sp|P00452|RIR1_ECOLI	19029	0	19768	14619	7489	11802	15952	23480	8090	17301	0	0	0	18039	18267	17814	0	23081	22668	28289	32208	20808	9798	14915	18559	18658	18386	16978	0	14257
5493_DLDTIANEPLHYDWEALR_3_run0	1/sp|P00452|RIR1_ECOLI	23683	14488	20824	15994	0	20295	23821	28239	10456	22582	0	10853	19754	22160	26471	25705	12977	28061	29524	39115	34695	28538	18667	18554	19961	24337	23891	16716	10046	23745
5720_DMTFSYAAVK_2_run0	1/sp|P00452|RIR1_ECOLI	19498	15815	21295	18498	0	17878	25945	0	0	0	0	0	18943	18914	0	0	0	21450	22977	25324	0	0	0	15257	16683	25588	15082	12709	11827	24341
8_AAADLISR_2_run0	1/sp|P00452|RIR1_ECOLI	58854	45131	58828	45709	21597	46193	70379	66673	26829	36906	45903	20903	55250	56206	62195	43880	38200	71114	44304	92602	65129	58287	42103	49019	52739	61976	52842	50976	37492	50282
8426_EQGAC(UniMod:4)PWFNETTYAK_2_run0	1/sp|P00452|RIR1_ECOLI	10949	1384	0	9172	0	14975	20048	22309	4822	7476	8044	5571	11150	10757	16093	10509	8943	19340	8459	0	8281	6561	8440	8308	14936	11485	8512	11689	8364	6686
9805_FIDQSISANTNYDPSR_2_run0	1/sp|P00452|RIR1_ECOLI	53357	34386	50232	39498	13832	39347	56455	54076	23641	31673	41239	21050	46720	52375	53397	38794	30190	62307	48214	101853	65890	54967	33024	45090	46371	60917	46593	44872	31404	46566
10060_FNDGDFLR_2_run0	1/sp|P00490|PHSM_ECOLI	5755	30389	13350	22476	10751	8730	5547	11399	5023	246854	57660	49195	19830	4458	18313	277327	13028	9490	66902	11043	95446	89876	438017	0	11986	2916	5232	5259	1784	0
13461_HAFDQMLHSIGK_3_run0	1/sp|P00490|PHSM_ECOLI	3750	8809	5716	9909	6448	5321	0	4861	0	61398	9522	14682	8653	4126	6722	99632	0	5488	27878	5578	40691	34444	157193	0	0	0	3870	0	0	0
14118_HMQIINEINTR_2_run0	1/sp|P00490|PHSM_ECOLI	0	18121	11806	18237	12295	8733	0	0	0	133791	20609	31939	16475	0	11649	162745	7818	7097	46644	9861	59947	61419	314003	0	0	0	0	0	0	0
14119_HMQIINEINTR_3_run0	1/sp|P00490|PHSM_ECOLI	0	9659	0	9603	0	0	0	0	0	61372	11168	13808	9222	0	7266	80477	0	6411	22841	0	35526	34851	179071	0	7579	0	0	0	0	0
14144_HNEALDVQVGIGGK_2_run0	1/sp|P00490|PHSM_ECOLI	2833	9635	4828	7312	5492	0	0	5872	0	24677	15317	18261	10133	3586	6529	99612	3900	4741	27117	0	17617	41061	173290	0	0	0	0	0	0	0
14145_HNEALDVQVGIGGK_3_run0	1/sp|P00490|PHSM_ECOLI	0	6451	0	0	0	0	0	0	0	0	0	11909	0	0	0	93111	0	0	0	0	0	76887	143555	0	0	0	0	0	0	0
19706_LHELADYEVIQLNDTHPTIAIPELLR_4_run0	1/sp|P00490|PHSM_ECOLI	0	6847	0	6245	0	0	0	0	0	28767	9776	7712	0	0	4948	59918	0	0	23809	0	32306	10416	54310	0	0	0	0	0	0	0
20000_LIPAADISEQISTAGK_2_run0	1/sp|P00490|PHSM_ECOLI	14238	54822	29292	48649	28424	24650	14702	26628	7103	432688	71812	98606	45649	17757	37103	495720	20322	21456	167402	23975	213884	218727	724245	10466	24551	6995	16603	12416	9529	5662
20645_LMQQYFQC(UniMod:4)AC(UniMod:4)SVADILR_2_run0	1/sp|P00490|PHSM_ECOLI	0	3295	0	0	0	0	0	0	0	20741	0	11990	4318	0	6169	27259	0	0	14349	0	0	0	51395	0	0	0	0	0	0	0
20646_LMQQYFQC(UniMod:4)AC(UniMod:4)SVADILR_3_run0	1/sp|P00490|PHSM_ECOLI	0	0	0	0	0	0	0	0	0	5488	0	0	0	0	0	8813	0	0	3651	0	1972	0	17939	0	0	0	0	0	0	0
21703_LTGNNLLNLGWYQDVQDSLK_2_run0	1/sp|P00490|PHSM_ECOLI	0	0	0	0	0	0	0	0	0	33228	5533	6770	0	0	0	35105	0	0	14382	0	19815	7542	26966	0	0	0	0	0	0	0
21704_LTGNNLLNLGWYQDVQDSLK_3_run0	1/sp|P00490|PHSM_ECOLI	0	0	0	0	0	0	0	0	0	7519	0	0	0	0	0	6788	0	0	2330	0	3208	1722	6221	0	0	0	0	0	0	0
22207_LWQATHAHPFDLTK_2_run0	1/sp|P00490|PHSM_ECOLI	0	0	0	0	0	0	0	0	0	14309	0	0	0	0	0	18135	0	0	6158	0	6518	6306	16682	0	0	0	0	0	0	0
22208_LWQATHAHPFDLTK_3_run0	1/sp|P00490|PHSM_ECOLI	0	8376	0	0	0	0	0	0	0	54338	10644	10054	0	0	0	63724	0	0	18094	0	21279	19439	75678	0	0	0	0	0	0	0
22209_LWQATHAHPFDLTK_4_run0	1/sp|P00490|PHSM_ECOLI	0	3252	0	3000	0	0	0	0	0	23605	0	3336	0	0	0	30573	0	0	6967	0	11089	9312	38725	0	0	0	0	0	0	0
26377_QC(UniMod:4)NPALAALLDK_2_run0	1/sp|P00490|PHSM_ECOLI	0	12526	14280	19287	0	0	0	0	0	69096	15904	32550	14618	0	18083	85289	0	0	45341	0	32363	30427	168452	0	9498	0	0	0	0	0
27551_QVEAPDDWHR_2_run0	1/sp|P00490|PHSM_ECOLI	0	3960	0	0	0	0	0	0	0	34007	4463	6671	4274	0	0	39612	0	0	11964	0	16434	12632	37699	0	0	0	0	0	0	0
27552_QVEAPDDWHR_3_run0	1/sp|P00490|PHSM_ECOLI	0	5434	0	5590	0	0	0	0	0	38573	7235	9679	5418	0	0	54029	0	0	20137	0	22059	18500	68114	0	0	0	0	0	0	0
30472_SNYPWFR_2_run0	1/sp|P00490|PHSM_ECOLI	0	0	0	0	0	0	0	0	0	0	0	0	0	0	0	0	0	0	0	0	0	0	0	0	0	0	0	0	0	0
31739_TFAYTNHTLMPEALER_2_run0	1/sp|P00490|PHSM_ECOLI	0	4695	0	0	0	0	0	0	0	37909	0	6094	0	0	0	55178	0	0	18093	0	29156	23617	81048	0	0	0	0	0	0	0
31740_TFAYTNHTLMPEALER_3_run0	1/sp|P00490|PHSM_ECOLI	0	0	0	0	0	0	0	0	0	153924	0	36374	29753	0	27457	222032	0	0	63610	0	87848	86089	344473	0	0	0	0	0	0	0
31937_TGIEINPQAIFDIQIK_2_run0	1/sp|P00490|PHSM_ECOLI	0	0	0	0	0	1636	0	0	0	11760	4548	8794	5114	0	4568	20686	0	0	14917	0	17878	7124	44744	0	0	0	0	0	0	0
33643_VADVINNDPLVGDK_2_run0	1/sp|P00490|PHSM_ECOLI	0	31700	18714	31350	17605	12649	10352	18946	4843	287504	45934	63724	25696	12237	23603	318419	12972	14227	99117	16336	122360	114557	616827	0	15451	0	0	0	2372	0
34341_VFLFGAK_1_run0	1/sp|P00490|PHSM_ECOLI	0	0	0	0	0	0	0	0	0	15949	0	0	0	0	0	20174	0	0	0	0	0	0	21502	0	0	0	0	0	0	0
34448_VGEENIFIFGHTVEQVK_2_run0	1/sp|P00490|PHSM_ECOLI	0	0	0	0	0	0	0	0	0	0	0	0	0	0	0	21687	0	0	0	0	0	0	46070	0	0	0	0	0	0	0
34449_VGEENIFIFGHTVEQVK_3_run0	1/sp|P00490|PHSM_ECOLI	0	6771	3526	5494	3902	0	0	4027	0	42419	6397	6783	6522	0	5577	38069	2457	0	15031	0	20693	22327	160882	0	3169	0	0	0	0	0
35185_VLIDEHQMSWDDAWAITSK_3_run0	1/sp|P00490|PHSM_ECOLI	0	0	0	2748	0	0	0	0	0	23483	5266	5185	2855	0	0	38845	0	0	10138	0	10951	9147	54734	0	0	0	0	0	0	0
35416_VLYPNDNHTAGK_2_run0	1/sp|P00490|PHSM_ECOLI	0	3043	2159	3663	0	1301	0	1971	0	41098	4560	6385	2805	1554	4507	51495	1512	1781	10941	2266	16623	15226	65955	0	1698	0	755	756	0	0
35417_VLYPNDNHTAGK_3_run0	1/sp|P00490|PHSM_ECOLI	3688	24138	8110	11201	5276	4576	0	8410	0	114322	0	1631	12073	0	6542	127789	6254	0	31316	0	46160	42946	219757	0	0	0	3725	3728	0	0
358_AAPGYYLAK_2_run0	1/sp|P00490|PHSM_ECOLI	0	28348	14987	23345	13512	9036	0	6307	0	211231	34254	50300	24076	9079	16788	272850	0	11585	72672	0	87946	95258	456849	0	15483	0	0	0	0	0
36501_VVFLPDYC(UniMod:4)VSAAEK_2_run0	1/sp|P00490|PHSM_ECOLI	9756	23689	17287	30549	8069	16451	11729	18974	5659	205440	36379	68012	25268	11616	27765	255953	14532	13968	61224	12121	44767	47488	472994	0	18354	0	0	10143	0	0
37573_YGLNSAAEMTPR_2_run0	1/sp|P00490|PHSM_ECOLI	0	32478	20247	35266	20453	18783	19033	0	0	206033	40695	47881	0	14958	0	279335	0	20890	86802	28674	96263	103393	389245	13206	17694	0	0	14540	0	0
4193_C(UniMod:4)GMFSSDR_2_run0	1/sp|P00490|PHSM_ECOLI	0	0	0	0	0	0	0	0	0	12102	0	5211	0	0	0	12843	0	0	0	0	5526	5173	34540	0	0	0	0	0	0	0
5514_DLFPEYHQLWPNK_2_run0	1/sp|P00490|PHSM_ECOLI	0	0	0	8255	6960	0	0	0	0	81242	0	15062	0	0	0	90130	0	0	25145	0	32154	28603	108588	0	0	0	0	0	0	0
5515_DLFPEYHQLWPNK_3_run0	1/sp|P00490|PHSM_ECOLI	0	0	2980	3792	2474	0	0	3294	0	49066	5699	7695	4067	0	3355	58595	0	2560	14374	2309	18283	15278	73909	0	0	0	966	0	0	0
5886_DQEAWTR_2_run0	1/sp|P00490|PHSM_ECOLI	0	12636	0	0	0	0	0	0	0	43518	15608	16274	0	0	0	44820	0	0	0	0	24976	23071	107873	0	0	0	0	0	0	0
9118_EWANDLDQLINLEK_2_run0	1/sp|P00490|PHSM_ECOLI	0	7081	4487	6869	5118	3378	0	4468	0	94626	10881	15465	7105	3714	5871	103289	3439	0	29562	4827	38856	32665	128720	0	3566	0	0	0	0	0
971_AEQQGINAEK_2_run0	1/sp|P00490|PHSM_ECOLI	3291	13846	8941	11729	6802	4608	3522	6059	1701	140037	18139	19304	11327	4750	10333	119845	5448	5374	41919	5376	56468	56037	235162	1971	7460	1720	2560	3020	1679	0
9773_FHNVTNGITPR_2_run0	1/sp|P00490|PHSM_ECOLI	0	0	0	0	0	0	0	0	0	21104	4090	5422	0	0	0	32106	0	0	9906	1509	12600	10420	43546	0	0	0	0	0	0	0
9774_FHNVTNGITPR_3_run0	1/sp|P00490|PHSM_ECOLI	0	0	0	0	0	0	0	0	0	37995	8206	5141	15360	0	4314	56703	0	0	18999	0	24279	18373	71340	0	0	0	0	0	0	0
12108_GLEEDAEGLR_2_run0	1/sp|P00509|AAT_ECOLI	379340	240845	461530	442497	466759	506870	477364	691063	476503	207321	185199	66395	334638	416788	501036	181422	426343	552618	179675	152500	203577	203120	257595	365812	390495	312535	415984	391703	356212	361670
12782_GSALINDK_2_run0	1/sp|P00509|AAT_ECOLI	213212	134391	277962	220708	302471	272031	269698	342491	298439	231023	177372	58977	224694	241951	338366	258081	266405	402913	212601	155760	0	211024	168627	187377	218018	168757	218331	197402	176308	197175
12783_GSALINDKR_2_run0	1/sp|P00509|AAT_ECOLI	3398	1719	3838	4084	0	2518	0	0	4465	8856	8521	12834	0	4022	8814	25620	3852	6510	18482	1783	6194	4125	4270	0	3958	0	0	2305	1805	1867
16228_INLGIGVYK_2_run0	1/sp|P00509|AAT_ECOLI	203515	149912	274063	273213	289872	320064	313700	432683	290017	259015	174565	71788	191726	259701	370819	305681	265060	391266	171932	153102	233250	170186	197548	228734	273527	216139	295389	249588	222053	245436
17202_KAEQYLLENETTK_2_run0	1/sp|P00509|AAT_ECOLI	65259	39557	86442	81283	89885	98215	94015	138789	76231	89215	58574	21651	64141	82231	104368	97638	77156	128757	71782	40451	69705	57294	56221	61954	76684	54610	78737	64647	53931	63694
17203_KAEQYLLENETTK_3_run0	1/sp|P00509|AAT_ECOLI	135720	90544	140775	162107	157562	167256	148240	226160	186714	157181	125610	49569	132171	149285	166090	165599	171723	221878	116319	60953	115254	101939	130974	153022	170771	119644	150490	136789	139586	149108
1964_AIWEQELTDMR_2_run0	1/sp|P00509|AAT_ECOLI	158956	106844	185591	188950	190041	238820	226332	319437	203992	200142	118603	49915	150286	196450	265911	238388	199135	291929	121450	96922	156475	113573	135760	158842	173524	144178	207915	163522	131863	159382
21287_LREEFGVYAVASGR_2_run0	1/sp|P00509|AAT_ECOLI	3752	12884	0	5611	5994	5652	8037	14220	13931	0	0	0	0	0	3539	0	0	3793	0	0	0	0	2412	4676	2498	3061	0	3058	6078	6726
21288_LREEFGVYAVASGR_3_run0	1/sp|P00509|AAT_ECOLI	106780	122081	127569	173185	146983	71001	72748	121047	151158	0	46735	17493	110588	128892	80401	17021	157836	118743	25076	19562	69714	35329	34772	70025	66200	66269	58127	80045	139141	54832
24034_NFGLYNER_2_run0	1/sp|P00509|AAT_ECOLI	182315	142840	186036	229337	166511	241292	241035	357367	198301	90834	56641	26272	185333	221381	269439	106279	216297	226887	0	64531	40530	34596	97549	172805	179917	160225	224475	208958	196239	155993
25208_NYLGIDGIPEFGR_2_run0	1/sp|P00509|AAT_ECOLI	267613	197570	343403	347053	345590	419988	394312	599433	342002	384212	17638	101646	262387	326457	467105	457185	352153	527268	212172	190964	266713	214787	276394	308518	354886	265512	343167	332073	274919	311906
26888_QLFVNTLQEK_2_run0	1/sp|P00509|AAT_ECOLI	166233	118909	207568	192530	223174	230814	201489	324446	220399	145518	154101	68385	160660	193784	257524	191014	203235	263404	121163	88767	136169	112409	127819	150452	160380	127914	170087	136860	139416	148309
27118_QNGMFSFSGLTK_2_run0	1/sp|P00509|AAT_ECOLI	22430	14385	29294	25886	30168	33795	32929	60728	29575	8742	9079	3001	23414	28788	34435	8183	26634	35342	7676	12811	11099	9356	12756	22657	19542	20308	26954	25794	20245	22467
2781_ANYSNPPAHGASVVATILSNDALR_3_run0	1/sp|P00509|AAT_ECOLI	243192	166553	343225	307378	339926	352731	335850	515904	338644	301902	214980	88875	231838	299463	418689	344171	290806	456515	257686	159560	269539	225305	229451	255786	286853	222377	306973	266012	228908	286803
2782_ANYSNPPAHGASVVATILSNDALR_4_run0	1/sp|P00509|AAT_ECOLI	14588	8511	19231	17321	18577	20276	20463	26858	18313	0	10941	5473	14082	17896	26268	25924	18623	32512	6638	13029	18736	17425	14331	18570	23819	15727	22946	19550	13912	14362
29025_RVWVSNPSWPNHK_3_run0	1/sp|P00509|AAT_ECOLI	18726	19804	29416	28277	23250	36968	30631	101356	24232	32393	0	0	19761	31462	46019	0	20223	28964	0	22746	0	0	0	14449	22141	17796	0	13101	0	0
29026_RVWVSNPSWPNHK_4_run0	1/sp|P00509|AAT_ECOLI	0	0	0	4044	0	0	0	10835	2807	4293	0	0	0	2957	5962	0	0	0	0	0	0	0	0	0	0	0	4169	0	2077	0
31025_SVFNSAGLEVR_2_run0	1/sp|P00509|AAT_ECOLI	331198	246908	459000	431165	441204	470937	431611	678931	495852	413827	289779	109648	301248	398664	548326	465093	467622	630332	296422	214194	343092	248261	312594	357563	436039	311091	375060	375287	330566	343424
31385_TAQTPGGTGALR_2_run0	1/sp|P00509|AAT_ECOLI	442617	294776	561083	559809	590319	608554	631799	839554	544932	363220	275753	89883	447912	561310	664808	358548	580131	747974	215141	249386	302071	211320	262636	408126	446374	354661	432628	409003	367520	369661
32910_TPVLTSVK_2_run0	1/sp|P00509|AAT_ECOLI	284810	200549	368758	335418	358780	432720	380236	575800	354329	350890	210851	79868	275493	346491	479440	402025	382094	531450	175657	160228	199624	197729	232759	304244	351397	249254	361129	319903	279863	262583
33591_VAADFLAK_2_run0	1/sp|P00509|AAT_ECOLI	257196	173286	310542	290640	302515	329907	332513	471058	301659	210330	141689	50951	235206	291208	371031	219093	317640	392629	80059	138848	146898	117671	175977	253213	295036	237558	327572	293238	246592	254945
34393_VGAC(UniMod:4)TLVAADSETVDR_2_run0	1/sp|P00509|AAT_ECOLI	184874	84934	176774	179499	93529	465366	479846	736874	155440	157164	0	65428	200142	259620	362442	129769	304043	433014	129540	77778	96783	75169	189756	217940	301255	163258	131185	280748	241916	126327
34394_VGAC(UniMod:4)TLVAADSETVDR_3_run0	1/sp|P00509|AAT_ECOLI	0	12024	0	0	0	53629	42851	57389	18082	23872	0	9172	0	31961	30644	17128	29415	0	0	0	0	0	20404	39422	0	21404	0	41274	0	19881
36731_VWVSNPSWPNHK_2_run0	1/sp|P00509|AAT_ECOLI	10138	6907	12353	15150	16452	19431	18513	24926	8785	19239	11498	4466	9770	11583	18705	22630	9988	21227	12767	0	14402	9058	9142	5611	10143	8205	12493	4445	5444	8145
36732_VWVSNPSWPNHK_3_run0	1/sp|P00509|AAT_ECOLI	20684	15009	27803	31420	32962	43219	35970	53116	24893	33948	23518	9181	20621	25165	42921	45418	20941	43332	23709	0	30514	15526	20886	17276	24577	15665	25669	18769	13368	21412
4310_C(UniMod:4)TQELLFGK_2_run0	1/sp|P00509|AAT_ECOLI	38925	21040	35766	40530	21200	89913	78040	122395	38391	27582	37313	20551	41445	48086	75678	35758	66288	84366	28997	17963	20900	14519	39626	39736	50641	29362	26986	40633	39079	22233
4930_DFSFIIK_2_run0	1/sp|P00509|AAT_ECOLI	62705	41211	80037	78862	91199	93557	84574	134732	86359	40689	28390	9348	60012	72576	83618	31628	71870	94057	29656	36477	42582	34770	52087	74867	72426	62783	83467	75504	63264	77894
6953_EEFGVYAVASGR_2_run0	1/sp|P00509|AAT_ECOLI	19351	21567	36019	31306	31408	34462	24469	41974	33465	6448	14974	1994	23557	26369	31274	10230	25685	26664	16098	8543	12202	12446	22093	18206	20931	15063	18072	16666	19492	19542
7916_ELIVASSYSK_2_run0	1/sp|P00509|AAT_ECOLI	291356	208590	378449	373640	407094	411309	436807	616430	441240	179148	169651	66751	318452	392982	501242	157464	437107	464618	136361	150329	166742	151287	240125	336350	337240	283174	352697	365976	332796	336520
975_AEQYLLENETTK_2_run0	1/sp|P00509|AAT_ECOLI	46329	34458	64339	57935	59469	58888	56733	79705	58357	56627	38710	15347	41918	55901	69335	63336	60764	83372	42103	24975	45580	41460	38098	43596	51787	41010	50052	43169	40381	41879
20147_LLALMGELEGR_2_run0	1/sp|P00547|KHSE_ECOLI	158429	37812	99641	68804	131244	65931	185396	474623	78158	67592	31389	9686	105221	181242	69056	84983	96679	81695	24684	16283	33293	30440	99636	182247	126126	206798	115522	150942	92402	128455
24601_NMPIGSGLGSSAC(UniMod:4)SVVAALMAMNEHC(UniMod:4)GKPLNDTR_4_run0	1/sp|P00547|KHSE_ECOLI	0	0	0	0	0	0	0	4611	0	0	0	0	0	0	0	0	0	0	0	0	0	0	0	0	0	0	0	0	0	0
25209_NYLQNQEGFVHIC(UniMod:4)R_2_run0	1/sp|P00547|KHSE_ECOLI	7696	0	0	0	3644	0	16517	26756	3167	4316	860	0	6423	10176	4522	0	4734	5262	0	0	0	0	6228	8515	8514	10119	0	7801	3813	0
25210_NYLQNQEGFVHIC(UniMod:4)R_3_run0	1/sp|P00547|KHSE_ECOLI	45589	0	0	0	0	32341	62106	108581	25566	0	12872	0	37362	56859	32070	0	36031	0	0	0	0	0	31742	53859	0	46017	17772	38914	0	0
26339_QAVAEIGAVASGISGSGPTLFALC(UniMod:4)DKPETAQR_3_run0	1/sp|P00547|KHSE_ECOLI	0	0	0	0	0	0	0	0	0	0	0	0	0	0	0	0	0	0	0	0	0	0	0	0	0	0	0	0	0	0
26340_QAVAEIGAVASGISGSGPTLFALC(UniMod:4)DKPETAQR_4_run0	1/sp|P00547|KHSE_ECOLI	15390	0	0	8276	0	0	21422	41787	2538	0	0	0	12303	18873	0	0	11944	0	0	0	0	0	6216	0	14341	0	0	13662	3587	0
26392_QDC(UniMod:4)IAHGR_2_run0	1/sp|P00547|KHSE_ECOLI	3072	0	2472	1344	0	2031	5507	10820	1069	0	0	0	2947	4598	2390	1134	1950	2744	1112	0	0	0	2035	2972	2892	2886	1510	2557	1489	1071
26792_QIPVAMTLEK_2_run0	1/sp|P00547|KHSE_ECOLI	73290	0	55660	38158	65872	46775	94744	166033	50886	45987	29323	0	54442	89472	44930	9147	0	64232	0	0	0	0	41130	73960	0	73612	0	0	36623	45669
28741_RQDC(UniMod:4)IAHGR_2_run0	1/sp|P00547|KHSE_ECOLI	0	0	0	0	0	0	1739	3161	0	0	0	0	0	0	0	0	0	609	0	0	0	0	0	1130	0	0	0	753	0	0
6282_DVIAEPYR_2_run0	1/sp|P00547|KHSE_ECOLI	162453	40855	129552	97937	123200	78870	175715	410989	72681	90408	41531	0	105071	171328	74509	114077	89356	91921	45288	11734	39605	48096	99037	168203	133670	181587	110958	126046	89073	118945
8258_ENIVYQC(UniMod:4)WER_2_run0	1/sp|P00547|KHSE_ECOLI	43543	11330	25560	17865	0	25907	62849	158883	18878	13094	11119	0	32758	49437	22945	22690	28288	25125	0	0	0	0	31246	47683	36822	49905	22623	29944	24930	20744
9366_FC(UniMod:4)QELGK_2_run0	1/sp|P00547|KHSE_ECOLI	34816	10125	21058	18217	13930	19795	43511	84335	18179	9556	11451	5550	25081	43807	19758	9901	23936	19872	0	0	0	0	21498	41309	29984	41163	21084	27169	20486	22230
10837_GASPLSAGDVTNDLSHVR_2_run0	1/sp|P00550|PTM3C_ECOLI	6042	0	10031	17783	5120	7692	0	10243	2435	13309	14310	13831	10772	2877	5514	14341	4009	5051	23058	7363	17580	13485	30393	168495	0	3128	8668	3906	2371	0
10838_GASPLSAGDVTNDLSHVR_3_run0	1/sp|P00550|PTM3C_ECOLI	8610	4739	15753	27261	8327	13342	7212	15811	4425	20173	25884	26708	16810	6142	8121	25441	0	8171	36716	9921	28184	22077	58732	285759	9970	4422	14294	0	6275	5284
11688_GGYVEPEYVQAMLDR_2_run0	1/sp|P00550|PTM3C_ECOLI	19938	8170	28660	49780	18710	26959	0	32058	8127	37813	46769	50456	36333	14493	17821	50974	13141	18486	80192	23639	56594	47005	119165	461018	17955	0	33173	12516	9025	11768
11689_GGYVEPEYVQAMLDR_3_run0	1/sp|P00550|PTM3C_ECOLI	0	0	0	0	0	0	0	0	0	0	0	0	0	0	0	0	0	0	0	0	0	0	5725	0	0	0	0	0	0	0
15840_IIVAC(UniMod:4)DAGMGSSAMGAGVLR_2_run0	1/sp|P00550|PTM3C_ECOLI	0	0	0	0	0	0	0	0	0	0	0	0	0	0	0	0	0	0	0	0	0	0	0	0	0	0	0	0	0	0
15841_IIVAC(UniMod:4)DAGMGSSAMGAGVLR_3_run0	1/sp|P00550|PTM3C_ECOLI	0	0	0	0	0	0	0	0	0	0	0	0	0	0	0	0	0	0	0	0	0	0	0	0	0	0	0	0	0	0
15978_ILFLNNAINHGIFSPLGIQQSHELGK_4_run0	1/sp|P00550|PTM3C_ECOLI	0	0	0	1974	0	0	0	0	0	0	5351	2184	0	0	0	0	0	0	0	0	0	0	3275	4574	0	0	0	0	0	0
16403_IQDAGLSQISVTNSAINNLPPDVDLVITHR_3_run0	1/sp|P00550|PTM3C_ECOLI	0	0	16410	26106	0	0	0	15585	0	0	21520	21379	0	0	0	24461	5236	0	32611	0	37821	22315	41591	147530	0	0	0	0	0	0
16404_IQDAGLSQISVTNSAINNLPPDVDLVITHR_4_run0	1/sp|P00550|PTM3C_ECOLI	0	0	4442	12727	0	4793	0	7152	0	6040	9150	8922	6850	0	0	10869	0	0	14869	0	13975	9408	18504	62295	0	0	0	0	0	0
17573_KIQDAGLSQISVTNSAINNLPPDVDLVITHR_4_run0	1/sp|P00550|PTM3C_ECOLI	0	0	0	5368	0	0	0	0	0	0	7775	5809	0	0	0	7153	0	0	10457	0	6455	0	13530	55194	0	0	0	0	0	0
18378_LAHTTSVDEVLELLAGR_2_run0	1/sp|P00550|PTM3C_ECOLI	0	0	4009	10410	3632	0	0	4092	777	2499	5077	4115	4743	0	0	0	0	0	5682	0	4786	0	1260	2562	0	0	0	0	0	0
18379_LAHTTSVDEVLELLAGR_3_run0	1/sp|P00550|PTM3C_ECOLI	4973	6054	18500	50126	13418	20751	6767	25832	6457	14071	33827	28689	22274	7001	11473	22345	1805	4638	27843	3795	22447	1470	7957	9940	0	0	0	0	0	0
19352_LGAENIFLGR_2_run0	1/sp|P00550|PTM3C_ECOLI	0	9993	29612	59056	21602	29891	13869	37413	10148	40679	50519	56546	42151	17438	23270	75557	13098	16681	29491	0	47489	33765	135657	643428	21312	0	41183	0	9141	16368
21793_LTPTYLGESIAVPHGTVEAK_2_run0	1/sp|P00550|PTM3C_ECOLI	0	0	0	20776	0	0	0	11401	0	13498	13324	12006	13842	7795	6599	13188	0	0	19070	9365	19248	13414	24478	126766	0	0	12182	0	0	0
21794_LTPTYLGESIAVPHGTVEAK_3_run0	1/sp|P00550|PTM3C_ECOLI	19060	9115	29051	46602	0	26400	18005	30592	8140	34597	41610	43496	31316	16009	17738	45351	13522	0	55607	13970	49739	34908	83696	396092	15552	0	23362	11543	9042	12049
22011_LVIGIAAR_2_run0	1/sp|P00550|PTM3C_ECOLI	12214	7167	14022	51358	10577	23683	8350	20804	0	22574	26306	27662	35669	9536	12535	39768	0	4570	7351	14804	15415	10705	86123	459978	15805	4723	29589	10415	8183	7730
24642_NNEHIQVITSLTNALDDESVIER_3_run0	1/sp|P00550|PTM3C_ECOLI	14202	0	18563	30242	0	0	12392	23156	0	18656	34043	21537	21417	11316	0	31702	0	11237	42424	15281	34223	28438	59566	297138	12840	0	20251	0	0	0
27625_QVPQAQHISLTNFLDSGLYTSLTER_3_run0	1/sp|P00550|PTM3C_ECOLI	10308	0	15569	16445	0	0	0	0	0	11757	18743	14833	0	0	0	11349	0	0	26678	0	24462	0	6899	7793	0	0	0	0	0	0
32041_TGVVFC(UniMod:4)QYPEGVR_2_run0	1/sp|P00550|PTM3C_ECOLI	0	0	0	38639	0	30996	0	32293	0	46363	47671	36161	27540	0	0	29185	0	0	43269	0	0	22957	47628	271304	25459	0	25549	0	0	0
34996_VKEEDDIEAATR_2_run0	1/sp|P00550|PTM3C_ECOLI	6001	2727	10449	22701	5717	10031	4547	12366	2747	14543	0	17327	14877	3644	7691	17603	4859	4987	24464	7177	19556	17010	51007	241588	5836	2686	11143	3127	2120	3270
34997_VKEEDDIEAATR_3_run0	1/sp|P00550|PTM3C_ECOLI	7508	3710	10810	20044	7446	10518	0	11116	3729	14720	0	16820	16412	0	7486	16069	0	0	22388	0	16426	15934	41445	209238	9676	0	11922	0	0	5764
6016_DSFDDSSANLFK_2_run0	1/sp|P00550|PTM3C_ECOLI	24507	9226	33317	44021	0	20986	23454	34543	6663	34281	39344	38820	32122	23539	22882	39874	6653	20467	50025	16371	42919	31588	91458	340264	20285	0	27227	16513	0	0
6931_EEDDIEAATR_2_run0	1/sp|P00550|PTM3C_ECOLI	2891	0	0	6087	0	3789	0	3646	0	0	0	4352	5249	2999	0	3198	0	0	7172	0	0	7463	11353	58603	0	0	3144	0	0	2309
9268_FAGEQLVK_2_run0	1/sp|P00550|PTM3C_ECOLI	237987	131921	40697	104445	0	0	27648	0	110531	96463	187429	0	186402	191198	8556	0	172932	135613	70109	0	81668	0	209012	640447	119351	0	72735	0	133188	138710
9619_FGEEEDDIAR_2_run0	1/sp|P00550|PTM3C_ECOLI	16433	7446	27330	46500	15342	25003	10069	25021	7497	36566	44500	37028	33824	11964	16254	44311	11746	13462	63447	13825	44497	41915	103493	528660	17654	5908	24204	7928	7096	10473
10301_FSGILSGSLSYIFGK_2_run0	1/sp|P00561|AK1H_ECOLI	8208	4558	4991	17953	21165	15798	28366	62427	10973	0	0	0	9562	21981	6349	0	1554	0	0	0	0	0	0	0	0	0	0	0	0	0
11247_GELVVLGR_2_run0	1/sp|P00561|AK1H_ECOLI	116707	25773	81151	49471	104263	45614	143332	452403	62651	46641	22919	9365	72313	119787	61775	57833	73936	60062	31822	12271	31440	30638	129720	131000	100244	155529	70283	103179	72852	112198
11734_GHNVTVIDPVEK_2_run0	1/sp|P00561|AK1H_ECOLI	74015	16217	44281	28199	62763	29038	90978	239660	35580	27544	14380	6536	45229	67338	36745	33500	44175	38950	18461	6415	17243	14463	59395	71932	54508	78538	37963	55052	34997	58091
11735_GHNVTVIDPVEK_3_run0	1/sp|P00561|AK1H_ECOLI	55362	13823	36357	27290	50861	26031	64103	171138	26584	29088	12390	0	35962	50080	29263	29441	35218	32896	19947	9373	0	18004	52111	61583	50350	66831	35955	46829	31868	50258
11954_GISNLNNMAMFSVSGPGMK_2_run0	1/sp|P00561|AK1H_ECOLI	48077	13278	31882	23139	31736	24820	49379	123777	22290	23369	0	6803	26834	48490	28866	36146	22837	35334	28150	0	24813	19043	38594	45885	33278	51571	41992	43423	24664	38508
11955_GISNLNNMAMFSVSGPGMK_3_run0	1/sp|P00561|AK1H_ECOLI	8000	0	0	0	5702	0	8892	19978	0	4656	0	0	5638	0	0	5827	0	9027	0	0	0	0	9650	9213	0	10832	0	0	0	0
13328_GYGAGNDVTAAGVFADLLR_2_run0	1/sp|P00561|AK1H_ECOLI	93451	33239	87184	55096	101715	54286	139485	374763	60271	63296	21912	8259	71540	122660	53555	60707	43442	57229	36095	6245	33291	0	33814	17219	20195	20325	9984	24403	17787	14096
13329_GYGAGNDVTAAGVFADLLR_3_run0	1/sp|P00561|AK1H_ECOLI	13256	0	10950	5761	13697	5513	17371	45759	8143	2390	2079	0	9317	12198	7107	7190	6582	7225	3463	0	4344	0	5281	2917	3316	2833	0	4110	2288	0
14551_HVLHGISLLGQC(UniMod:4)PDSINAALIC(UniMod:4)R_3_run0	1/sp|P00561|AK1H_ECOLI	15665	0	0	0	0	0	18050	68131	9216	0	0	0	0	13998	0	0	0	0	0	0	0	0	12773	12026	18978	21941	14442	19657	0	0
14552_HVLHGISLLGQC(UniMod:4)PDSINAALIC(UniMod:4)R_4_run0	1/sp|P00561|AK1H_ECOLI	16754	0	16248	9609	0	7784	21145	86399	11556	0	5327	0	10663	7993	11208	0	10730	11412	5180	0	0	0	16856	19081	18315	21689	9684	15481	11040	15008
14761_IAEVDGNDPLFK_2_run0	1/sp|P00561|AK1H_ECOLI	225033	54394	136595	89949	169315	92618	240482	640944	95077	110753	0	16504	125568	235511	106639	146608	114483	115503	54110	24092	57564	52572	177849	217667	160290	239538	126255	156019	106023	160133
16278_IPADHMVLMAGFTAGNEK_2_run0	1/sp|P00561|AK1H_ECOLI	13503	0	0	0	0	0	0	34050	0	0	0	0	0	14166	12579	0	0	0	0	0	0	0	7188	0	10865	15632	0	13713	8645	10483
16279_IPADHMVLMAGFTAGNEK_3_run0	1/sp|P00561|AK1H_ECOLI	65635	18059	53514	36868	59228	30925	86236	252073	43318	16167	15726	9182	47671	70258	45727	31757	41071	47945	24423	0	24577	26893	67066	80955	53169	82069	49063	58272	37017	57333
16781_ITNHLVAMIEK_2_run0	1/sp|P00561|AK1H_ECOLI	40977	10484	30659	17786	36390	19775	47517	143863	18710	26781	8957	4596	23795	45393	22388	33402	24437	43243	0	0	22699	9285	34517	40809	31183	48236	26879	32907	19378	29206
16782_ITNHLVAMIEK_3_run0	1/sp|P00561|AK1H_ECOLI	57006	14805	34945	23474	50550	19514	66152	166347	26378	23880	0	3710	30103	57927	0	39513	31103	38538	15963	6810	13793	15092	47243	63192	43839	79216	40839	54197	30259	46500
18390_LAIISVVGDGMR_2_run0	1/sp|P00561|AK1H_ECOLI	207643	52537	117142	89795	171006	84703	251575	653664	91814	78702	33530	15081	127415	215029	112239	115302	121486	118209	37061	23579	48169	39350	183765	218058	147081	249554	134936	178171	107493	176037
18737_LDEGMSFSEATTLAR_2_run0	1/sp|P00561|AK1H_ECOLI	131746	38174	70912	49962	106022	50602	135092	402334	65835	57344	27434	14056	84116	144053	62494	77320	76884	64188	26560	14580	39124	24916	108641	146712	93243	160301	76604	104204	69883	117583
18738_LDEGMSFSEATTLAR_3_run0	1/sp|P00561|AK1H_ECOLI	0	0	0	0	0	0	0	0	0	0	0	0	0	0	0	0	0	0	0	0	0	0	0	0	0	0	0	0	0	0
20168_LLAVGHYLESTVDIAESTR_2_run0	1/sp|P00561|AK1H_ECOLI	54420	21669	42932	31226	45428	24685	59394	128552	18024	0	0	0	33401	59385	35838	35284	30683	39927	0	0	21048	9759	48124	50357	47842	59715	36334	49673	31015	42563
20169_LLAVGHYLESTVDIAESTR_3_run0	1/sp|P00561|AK1H_ECOLI	225490	55964	141731	96640	154712	75143	223518	613439	106096	72828	38253	15024	129501	216046	103609	108728	113942	115429	49928	21810	54384	42361	168884	201667	154744	238421	117210	145883	97544	142924
20170_LLAVGHYLESTVDIAESTR_4_run0	1/sp|P00561|AK1H_ECOLI	2770	0	0	1112	0	0	2726	7017	0	0	0	0	0	2834	0	0	1154	0	0	0	0	0	2393	2639	3943	4709	2728	2498	1995	3230
20172_LLAVGHYLESTVDIAESTRR_4_run0	1/sp|P00561|AK1H_ECOLI	0	0	0	0	0	0	0	0	0	0	0	0	0	0	0	0	0	0	0	0	0	0	0	0	0	0	0	0	0	0
2278_ALLTNVHGLNLENWQEELAQAK_3_run0	1/sp|P00561|AK1H_ECOLI	50578	10989	35255	18562	38694	19540	47104	157484	25765	31333	16117	6821	28420	47974	26157	38610	25238	33149	23708	6640	21230	14980	38399	41778	30351	45901	29733	22235	16726	33402
2279_ALLTNVHGLNLENWQEELAQAK_4_run0	1/sp|P00561|AK1H_ECOLI	0	0	0	0	0	0	0	0	0	0	0	0	0	0	0	0	0	0	0	0	0	0	0	0	0	0	0	0	0	0
23417_MSIAIMAGVLEAR_2_run0	1/sp|P00561|AK1H_ECOLI	56183	11007	29819	15785	43233	15911	71706	204931	26873	0	0	3106	29082	48146	12068	0	27838	25914	1888	0	0	0	36143	39149	35060	47932	31766	23636	18142	15143
24088_NGENALAFYSHYYQPLPLVLR_3_run0	1/sp|P00561|AK1H_ECOLI	2372	0	1637	0	0	546	0	12167	2057	1595	945	0	882	2163	0	2414	0	0	0	0	0	0	0	0	651	0	378	0	0	588
24161_NGSDYSAAVLAAC(UniMod:4)LR_2_run0	1/sp|P00561|AK1H_ECOLI	27973	0	0	0	12884	0	32282	69118	0	0	0	0	0	0	0	0	0	21611	0	0	0	0	25965	25421	23098	30183	0	30793	0	0
24987_NTGNPQAPGTLIGASR_2_run0	1/sp|P00561|AK1H_ECOLI	264104	62124	172323	101194	199675	97402	284942	795544	113470	123360	45852	15323	150508	277627	129972	138525	146211	146337	68550	21177	64083	48593	179604	232320	168141	268258	135456	169580	110799	175091
24988_NTGNPQAPGTLIGASR_3_run0	1/sp|P00561|AK1H_ECOLI	30174	0	0	0	17625	0	0	53197	15924	0	0	0	21821	25363	0	0	19475	0	0	0	0	0	18657	27312	23660	26918	22783	0	19116	21772
24989_NTGNPQAPGTLIGASRDEDELPVK_3_run0	1/sp|P00561|AK1H_ECOLI	13534	0	10442	0	0	0	0	33068	6323	10252	0	0	9170	13854	8254	9744	7118	0	0	0	0	0	10395	12681	9901	14075	8356	11085	6917	8752
2581_AMQEEFYLELK_2_run0	1/sp|P00561|AK1H_ECOLI	43130	19797	0	0	0	0	0	156962	25255	0	0	0	22499	44381	16592	0	26838	0	0	0	0	0	38544	37578	0	45712	15710	20111	19546	26949
26633_QGQVATVLSAPAK_2_run0	1/sp|P00561|AK1H_ECOLI	111133	28889	73495	40987	83670	42736	110609	298765	49268	43796	27963	12477	60576	110639	57955	57934	58617	59228	39443	0	34897	26034	61542	80549	55878	84602	48743	51120	38265	60520
2684_ANINIVAIAQGSSER_2_run0	1/sp|P00561|AK1H_ECOLI	91769	22001	66499	44838	103862	41131	130337	394308	49197	37120	23008	8328	57890	83975	64272	38997	56701	54539	21169	0	23171	23916	100013	95045	78342	108650	55410	77336	48065	92205
2763_ANTSSMDYYHQLR_2_run0	1/sp|P00561|AK1H_ECOLI	31901	7865	19845	12407	25200	12824	36290	110995	12243	13689	4405	0	17644	30007	15893	15872	14500	15359	6850	3189	7599	5974	19295	25520	14917	30045	15619	18163	12502	20284
2764_ANTSSMDYYHQLR_3_run0	1/sp|P00561|AK1H_ECOLI	82858	16738	40286	25203	45183	25162	70295	220481	27994	30246	11936	6234	40636	69204	35311	38644	34820	34771	18724	8441	16558	13574	60420	73011	46815	80216	42607	42539	38512	59822
30043_SISVVVNNDDATTGVR_2_run0	1/sp|P00561|AK1H_ECOLI	65759	15591	39447	26030	64218	27231	75267	222620	35349	23671	13816	6369	39530	60033	36404	25841	35761	35440	17069	0	14858	14056	59082	59573	50182	64635	33060	48626	33617	52274
30360_SMSYQEAMELSYFGAK_2_run0	1/sp|P00561|AK1H_ECOLI	23255	3611	16480	12867	18151	11165	24778	79510	13012	12228	0	0	14385	20003	11522	14179	13027	13964	5489	0	0	11816	20849	23028	18342	25258	21030	27290	12393	22600
31836_TFVDQEFAQIK_2_run0	1/sp|P00561|AK1H_ECOLI	143847	39240	91585	63764	118130	58727	159333	417899	68224	61427	30802	12145	92571	137567	76763	80632	86781	79737	36546	0	38333	34136	122335	153425	113318	160987	92677	103944	74039	123445
32242_TISGQDALPNISDAER_2_run0	1/sp|P00561|AK1H_ECOLI	258708	61038	157759	98832	200839	90661	275100	730456	118931	118469	50247	19306	149300	238999	120861	145253	134623	142594	70557	30941	67503	57567	207723	248581	191102	294121	143137	193598	119837	206638
32243_TISGQDALPNISDAER_3_run0	1/sp|P00561|AK1H_ECOLI	0	0	0	0	0	0	0	0	0	0	0	0	0	0	0	0	0	0	0	0	0	0	0	0	0	0	0	0	0	0
32256_TITPIAQFQIPC(UniMod:4)LIK_2_run0	1/sp|P00561|AK1H_ECOLI	51626	9588	36112	16058	20765	18966	54972	198481	32307	21791	11867	4989	28574	56558	29228	29920	27036	34715	18465	0	5030	8042	45168	47337	46348	57530	28940	41132	24147	38384
32257_TITPIAQFQIPC(UniMod:4)LIK_3_run0	1/sp|P00561|AK1H_ECOLI	4172	0	1008	1909	2097	1029	3287	17554	3558	1700	546	0	2622	4251	2831	462	2516	1908	1133	0	0	0	4166	5783	4824	7199	3288	4779	2811	4794
33632_VADILESNAR_2_run0	1/sp|P00561|AK1H_ECOLI	338900	78656	199083	123618	239608	128531	358544	999206	146863	154519	55799	25802	200030	372864	155177	198938	190168	173387	65135	27111	74859	65087	262816	333977	246536	354356	205474	236567	161003	232716
38324_YVGNIDEDGVC(UniMod:4)R_2_run0	1/sp|P00561|AK1H_ECOLI	128941	15715	55328	46838	23878	71056	203765	563294	45037	71960	18602	12507	82300	157734	90282	78387	96074	91917	26614	5929	15032	13623	99811	123550	133580	143104	49323	127573	77452	43322
4689_DDLSGMDVAR_2_run0	1/sp|P00561|AK1H_ECOLI	205263	59078	137037	95869	163023	82471	208347	523823	104867	97428	45830	7102	139578	211978	115253	122654	126065	123819	66419	20327	59701	57408	179251	205192	137691	221059	117656	141510	101790	164069
4762_DEDELPVK_2_run0	1/sp|P00561|AK1H_ECOLI	97387	28230	63191	40187	76619	38931	91228	265665	45800	51090	15678	7421	56643	100623	48652	53958	54791	53347	26801	7172	24680	22899	72557	99203	75314	109088	54747	68421	49654	69915
7242_EGFHVVTPNK_2_run0	1/sp|P00561|AK1H_ECOLI	0	0	64694	0	62989	52427	71696	113706	0	74466	0	0	47611	0	0	68767	0	57335	72562	0	0	75629	59363	79016	59416	72769	63988	0	0	79115
7244_EGFHVVTPNKK_2_run0	1/sp|P00561|AK1H_ECOLI	0	0	3713	0	0	0	0	16997	0	3983	0	0	2037	4798	0	6615	0	1680	2330	0	2541	0	0	0	0	2751	0	0	0	0
7292_EGLLEPLAVTER_2_run0	1/sp|P00561|AK1H_ECOLI	250927	70701	174491	107337	218637	112804	293326	798255	115793	133327	72946	31687	155521	247555	134510	163219	137484	147570	94709	0	101534	87972	239320	254122	183611	265609	154596	184158	118912	220310
8150_EMGYTEPDPR_2_run0	1/sp|P00561|AK1H_ECOLI	90750	20755	52638	31504	61204	32894	86720	238986	37522	30716	13775	5318	53220	91492	40067	45877	46946	44757	22528	6986	20505	19350	64629	80229	51156	90396	46718	56353	40440	62602
9167_EYHLLNPVIVDC(UniMod:4)TSSQAVADQYADFLR_3_run0	1/sp|P00561|AK1H_ECOLI	26022	6664	20344	13678	19351	18382	28155	114531	18054	30474	8901	6421	17193	30791	19503	33422	16518	26370	14656	0	5462	0	24040	19972	23751	18475	16425	18094	10952	12898
9168_EYHLLNPVIVDC(UniMod:4)TSSQAVADQYADFLR_4_run0	1/sp|P00561|AK1H_ECOLI	0	0	0	0	0	0	0	0	0	0	0	0	0	0	0	0	0	0	0	0	0	0	0	0	0	0	0	0	0	0
9647_FGGTSVANAER_2_run0	1/sp|P00561|AK1H_ECOLI	136358	34714	92668	58046	114363	54750	152315	422825	66321	66537	29566	11220	84581	148326	74283	95948	71962	77722	47351	15752	46267	41143	118014	129592	94198	140858	82283	87065	61933	113603
14612_HWLYNATVGAGLPINHTVR_3_run0	1/sp|P00562|AK2H_ECOLI	21150	11650	13626	11023	14513	6338	8222	19014	4755	6538	0	0	6660	9413	3606	10485	7997	7745	0	0	5539	0	0	6324	6553	9927	6762	7519	5931	4967
15539_IGLVLFGK_2_run0	1/sp|P00562|AK2H_ECOLI	25242	14634	12818	11403	17755	7549	15089	15270	4842	7516	2539	0	7973	12111	6981	6821	8758	8814	0	5235	3147	2999	3566	9889	8881	17309	9400	13440	9569	13049
15916_ILDEAGLPGELR_2_run0	1/sp|P00562|AK2H_ECOLI	118160	68803	72742	59885	80693	41096	72947	71893	29871	60972	17473	7264	40128	65912	44519	58564	53684	61423	16950	31747	25557	23224	22437	58951	45343	79293	43927	65720	47086	56790
17040_IVTSHDDVC(UniMod:4)LIEFQVPASQDFK_3_run0	1/sp|P00562|AK2H_ECOLI	45701	19399	27284	22815	0	17429	22465	30279	12143	17015	0	0	14354	22630	18417	0	19237	21242	0	0	0	0	0	21181	20370	31827	19880	24208	20433	17317
18194_LAAPVLHAR_2_run0	1/sp|P00562|AK2H_ECOLI	24377	12694	13346	10573	12758	8298	11252	12580	4276	11296	4234	0	7191	13981	8070	12368	10071	10058	0	5818	4319	3502	3353	9848	8018	15261	9149	13135	8757	9049
18729_LDEASELAR_2_run0	1/sp|P00562|AK2H_ECOLI	117794	65362	67688	53919	63108	35022	56440	66925	23906	56120	16753	0	39245	60214	39381	52578	47285	53065	11996	28281	20982	17412	14390	49158	42737	69426	37431	58841	40279	46225
20648_LMSAVLNQQGLPAAWLDAR_2_run0	1/sp|P00562|AK2H_ECOLI	27538	14756	19417	14519	18121	12739	18940	20468	6921	13982	0	0	11034	16144	12195	18028	9926	19382	0	15819	0	3127	0	12912	5322	18108	15594	12677	0	8651
20649_LMSAVLNQQGLPAAWLDAR_3_run0	1/sp|P00562|AK2H_ECOLI	0	0	0	0	0	0	0	0	0	0	0	0	0	0	0	0	0	0	0	0	0	0	0	0	0	0	0	0	0	0
21333_LSAHQVQQTLR_2_run0	1/sp|P00562|AK2H_ECOLI	24304	0	13286	10996	16153	8140	13748	13595	0	10210	3587	966	7206	12605	8708	11419	10442	11037	3757	6445	4316	4712	3271	9970	10261	15031	9513	12192	18902	10829
21334_LSAHQVQQTLR_3_run0	1/sp|P00562|AK2H_ECOLI	43790	26797	27690	22026	27256	14739	21693	20705	12714	20582	7601	0	14398	21575	0	18903	19605	17580	0	11031	12250	0	0	19484	16696	25228	19007	21366	16562	15872
22174_LVVTGFISR_2_run0	1/sp|P00562|AK2H_ECOLI	67940	37529	29339	29440	34297	19488	29849	30713	12329	23155	6551	0	18674	36229	18965	28036	24840	25468	0	15804	9952	0	11145	26334	24470	47225	26606	41049	27584	28903
24162_NGSDYSATQIGALAGVSR_2_run0	1/sp|P00562|AK2H_ECOLI	16977	9214	11025	0	12528	0	14369	10328	3757	7525	1449	0	6116	10389	0	0	0	9012	0	0	0	0	0	8044	7442	15517	0	12246	6056	7774
24622_NNAGETVLLGR_2_run0	1/sp|P00562|AK2H_ECOLI	67989	34054	39015	29341	42117	17487	34498	37308	14195	31045	10193	714	19031	32840	22401	26993	25023	27709	8898	15036	12026	11233	9081	25919	23369	38313	20616	30911	20832	25984
26747_QIHDAFEK_2_run0	1/sp|P00562|AK2H_ECOLI	0	0	0	0	0	0	0	0	0	0	0	0	0	0	0	0	0	0	0	0	0	0	0	0	0	0	0	0	0	0
30213_SLLSYDGLDASR_2_run0	1/sp|P00562|AK2H_ECOLI	73657	53032	56992	39374	49544	26812	44922	48587	16130	38732	12669	0	27685	42252	26951	30835	36472	34306	0	26596	18132	14588	9944	37431	34278	48693	29555	38603	0	36557
31050_SVIAQAGAK_2_run0	1/sp|P00562|AK2H_ECOLI	70856	34646	41293	30380	47770	22709	42380	40019	17545	32711	14942	0	25354	40867	37830	27533	36257	38327	0	28174	0	20832	11578	33330	30975	46271	26541	38995	29609	30593
3144_AQVRPLAVGVHNDR_3_run0	1/sp|P00562|AK2H_ECOLI	24854	15513	16703	13745	15393	9291	13849	15009	7470	14521	0	0	8317	13446	13104	12815	13787	12329	0	7041	0	1322	0	13255	7852	13603	5342	11980	9942	14187
31989_TGPTESLIQGLHQSVFR_3_run0	1/sp|P00562|AK2H_ECOLI	29364	26627	22895	20063	23007	16337	20110	25739	0	13403	0	0	18414	24020	16271	14940	22944	20661	0	0	0	0	0	20890	0	26342	16107	20505	12910	23454
32515_TLQPVSGSEIDLQLR_2_run0	1/sp|P00562|AK2H_ECOLI	91023	47881	58974	40492	59028	31684	47796	57589	17552	52387	12633	4108	28962	48473	30697	47852	34755	44052	13458	23033	21390	15337	11773	37658	32266	59283	35809	52912	32917	39221
34594_VGVEAVREDHPLASLLPC(UniMod:4)DNVFAIESR_4_run0	1/sp|P00562|AK2H_ECOLI	5235	0	4403	0	0	0	0	5368	0	0	1783	0	0	0	2935	4341	0	3752	0	0	0	0	0	3435	0	2834	0	2243	0	0
35050_VLASGTGAR_2_run0	1/sp|P00562|AK2H_ECOLI	57870	37275	19636	25370	25834	15663	28499	25837	8298	17055	0	0	17107	36727	18590	23179	24287	20312	0	13655	0	0	4791	18561	17317	34114	19858	32521	21976	18850
391_AAQPQVDEGLSYPLLQQLLVQHPGK_3_run0	1/sp|P00562|AK2H_ECOLI	0	0	0	0	0	0	0	0	0	0	0	0	0	0	0	0	0	0	0	0	0	0	0	0	0	0	0	0	0	0
4298_C(UniMod:4)SYTPDQGSTR_2_run0	1/sp|P00562|AK2H_ECOLI	11223	3141	5403	4856	2916	4898	6322	7716	1824	0	1238	0	5148	6633	5478	0	5711	5627	0	0	0	0	0	4811	4568	5854	3096	6040	4082	1907
4370_DAC(UniMod:4)LLPLLR_2_run0	1/sp|P00562|AK2H_ECOLI	113358	46694	61240	48537	37286	35465	65932	71874	20907	40106	12734	4421	35966	56579	37844	36568	48740	55737	9528	24195	7335	7735	13710	52730	45566	71925	36691	68303	47515	42347
6363_DVTAGAIQSDINR_2_run0	1/sp|P00562|AK2H_ECOLI	110329	58904	67644	49515	66241	32143	55639	59561	20486	53453	14460	5490	34019	55492	34052	49308	42202	50442	16156	36258	24358	19638	14233	42772	38892	61221	38179	53732	36826	40103
6606_EAGYNIEPDQVR_2_run0	1/sp|P00562|AK2H_ECOLI	92482	46819	60057	37968	53999	25636	57717	49211	15405	39174	11031	3882	26940	46866	28691	58244	34663	47923	13582	29113	22014	17301	10774	37478	31183	51082	30659	42027	29138	34014
6868_EDHPLASLLPC(UniMod:4)DNVFAIESR_3_run0	1/sp|P00562|AK2H_ECOLI	32121	13799	19776	17104	12293	15264	17310	25971	7589	17849	5783	0	14428	18949	13035	17170	13380	18138	0	8753	0	0	0	15504	15848	19307	14109	19110	11968	11940
9645_FGGSSLADVK_2_run0	1/sp|P00562|AK2H_ECOLI	43771	18560	16866	19114	6947	8118	12313	0	8609	7218	4896	0	16366	22068	32958	0	10656	9011	35272	0	25204	18294	4313	17758	9103	22577	0	0	0	19957
12269_GLQFLDLIQEGNIGLMK_2_run0	1/sp|P00579|RPOD_ECOLI	0	0	9300	16289	11268	0	17895	7295	0	2519	3837	0	5426	0	3420	3587	0	0	567	0	0	0	0	0	0	0	0	0	0	0
16371_IPVHMIETINK_2_run0	1/sp|P00579|RPOD_ECOLI	14284	11651	15116	0	0	20402	22669	0	11061	0	11194	8662	0	18351	17691	21953	0	16631	11593	27914	13342	14897	15546	14036	13578	0	14932	12132	9279	12422
16372_IPVHMIETINK_3_run0	1/sp|P00579|RPOD_ECOLI	38202	29822	42802	37537	39018	48420	58126	51730	23279	50138	29477	20510	33107	37754	43998	60814	31253	44186	29325	71042	30745	42098	38663	33652	36045	40629	42475	37645	27865	27893
18674_LC(UniMod:4)VEQC(UniMod:4)K_2_run0	1/sp|P00579|RPOD_ECOLI	17816	13572	14908	17823	10162	34982	45423	37325	8419	10730	15956	12315	19019	22046	29854	14414	18937	24233	11275	20466	8386	6834	19107	16468	21978	18492	19562	22615	15845	11344
19698_LHDVSEEVHR_2_run0	1/sp|P00579|RPOD_ECOLI	13218	9049	15869	12532	13789	20532	25237	24524	5669	25450	15377	6970	11183	14692	0	29540	10362	20166	24082	30805	27257	19583	10057	8734	12084	13254	15202	12158	6092	8682
19699_LHDVSEEVHR_3_run0	1/sp|P00579|RPOD_ECOLI	23763	18131	25862	24444	21517	29488	28839	36315	13088	31862	23837	14753	21541	22466	0	39667	18624	26549	30746	32596	35171	23368	21803	17871	21860	22266	25802	20615	17034	21041
21222_LQQIEEETGLTIEQVK_2_run0	1/sp|P00579|RPOD_ECOLI	41227	29695	44125	36961	42945	54010	62976	56413	23024	55917	43779	32802	29299	37383	46567	66934	27760	45027	62208	73929	54594	48759	47080	32127	38379	43016	49776	40330	26451	38703
21223_LQQIEEETGLTIEQVK_3_run0	1/sp|P00579|RPOD_ECOLI	0	7070	0	0	0	0	0	0	9539	0	0	9671	0	0	0	0	3767	0	10951	0	9155	0	0	2221	0	0	0	0	0	8889
22589_MEQNPQSQLK_2_run0	1/sp|P00579|RPOD_ECOLI	51369	34456	46680	42342	51616	55888	72080	67169	27025	56767	51937	36315	39307	46512	54826	80884	34363	56636	84648	88210	86282	66561	49552	39894	36818	48183	50395	42975	31159	44068
26506_QFDYLVNSMR_2_run0	1/sp|P00579|RPOD_ECOLI	19112	13569	22033	18066	15117	21870	25566	33334	9899	22181	16875	15921	16428	21697	19504	25022	12682	22815	19029	35255	22719	16487	14874	12761	16345	17184	19118	16597	11852	12495
27078_QMLQEMGR_2_run0	1/sp|P00579|RPOD_ECOLI	0	0	0	0	0	0	0	0	0	0	0	0	0	0	0	0	0	0	0	0	0	0	0	0	0	0	0	0	0	0
27079_QMLQEMGREPTPEELAER_2_run0	1/sp|P00579|RPOD_ECOLI	0	0	0	0	0	0	0	0	0	0	0	0	0	0	0	0	0	0	0	0	0	0	0	0	0	0	0	0	0	0
27080_QMLQEMGREPTPEELAER_3_run0	1/sp|P00579|RPOD_ECOLI	6831	0	0	0	0	0	0	8059	4927	7217	8454	0	0	0	8272	9583	4361	7955	14446	10335	10264	8826	6452	0	4256	4636	6347	0	0	0
29864_SHATAQEEILK_2_run0	1/sp|P00579|RPOD_ECOLI	37403	29441	44249	37412	37303	51006	54372	59697	23439	59626	0	0	32136	37891	0	61787	0	48214	71096	61167	70790	59049	38960	32247	34374	36769	37219	31285	23731	31391
29865_SHATAQEEILK_3_run0	1/sp|P00579|RPOD_ECOLI	21252	17183	32011	23444	22112	29364	36467	34578	13067	0	0	11552	0	0	0	36719	0	29645	0	0	0	0	20612	0	21711	0	29610	24316	14827	20478
3159_AQYVVTR_2_run0	1/sp|P00579|RPOD_ECOLI	80630	56707	77335	71251	66875	93964	101523	100298	41942	96090	0	45373	60399	74725	82015	102924	54613	83184	71897	107434	89002	73387	62560	56782	60416	74969	69180	69444	51042	57590
435_AATHDVLAGLTAR_2_run0	1/sp|P00579|RPOD_ECOLI	42792	31216	50483	43102	37947	54875	70016	55550	19907	51642	38040	22442	35333	42054	48219	48653	30113	46238	60633	74836	57487	41835	32098	32192	33514	39999	39423	35277	22056	25974
436_AATHDVLAGLTAR_3_run0	1/sp|P00579|RPOD_ECOLI	55668	41954	62852	52396	51762	61964	81314	66110	28628	59900	50319	32654	43328	55065	59035	60745	38037	57516	71325	93455	74683	59463	47580	45308	50060	56433	53396	49817	39969	42524
8149_EMGTVELLTR_2_run0	1/sp|P00579|RPOD_ECOLI	79950	62512	82616	81437	68149	110385	122851	129142	50946	108809	94152	62668	72970	82227	96191	132749	60475	102233	149589	152327	143139	109587	77815	66327	70169	79601	88271	78632	54413	62562
8203_EMVEANLR_2_run0	1/sp|P00579|RPOD_ECOLI	69394	54288	65055	56865	51041	71417	101968	75411	28564	55211	42740	28530	52700	59312	66899	53398	45482	57325	51783	103053	57461	48953	51841	50585	44595	67272	59503	62159	44185	45014
8382_EPTPEELAER_2_run0	1/sp|P00579|RPOD_ECOLI	92149	78920	93465	92116	97082	107868	146134	122318	54408	130492	101777	59652	70065	79691	95331	137196	72993	110092	153243	168817	146450	108162	84277	67685	89995	93124	101837	85271	61323	79189
8497_EQNPQSQLK_2_run0	1/sp|P00579|RPOD_ECOLI	0	0	3744	0	0	1846	1947	0	0	3471	6253	4431	0	0	0	3579	0	3584	26002	2300	12531	13328	0	0	1510	0	1344	0	0	0
9664_FGIDMNTDYTLEEVGK_2_run0	1/sp|P00579|RPOD_ECOLI	0	0	0	0	0	0	0	0	0	0	0	0	0	0	0	0	0	0	0	0	0	0	0	0	0	0	0	0	0	0
11886_GILANYGIELR_2_run0	1/sp|P00582|DPO1_ECOLI	26138	27656	39214	32611	27239	26628	40304	48101	17956	32737	30178	24126	24758	30261	37191	38224	21284	35537	38549	41711	42038	34660	32053	26895	26289	32308	26013	29799	19715	23997
12206_GLLTAFAEGK_2_run0	1/sp|P00582|DPO1_ECOLI	20083	29019	36958	28595	21141	22729	31571	24186	12246	19898	25342	22987	20476	24015	29121	22987	15825	29572	33826	40342	35971	30715	26099	22645	22187	25641	23363	22697	18131	18755
13596_HDMDSLAER_2_run0	1/sp|P00582|DPO1_ECOLI	10508	14253	17396	15706	14527	12624	17487	14370	7138	16143	15721	18017	10512	12771	20295	20204	7986	19097	21869	17926	22153	21078	11792	10221	10404	12757	10899	11033	7383	8483
1502_AGRPVLISTGDK_2_run0	1/sp|P00582|DPO1_ECOLI	3496	3960	5536	4008	4364	3754	5026	5171	2267	5621	6765	5905	3294	4024	7731	7411	2330	4422	9349	6717	9128	7946	4949	2708	3377	3545	2767	2457	1911	3086
1503_AGRPVLISTGDK_3_run0	1/sp|P00582|DPO1_ECOLI	14617	15790	25567	19748	19331	17114	22387	21412	9868	28070	29408	26126	14535	15437	19243	30388	9390	19708	39896	27782	39972	32414	21276	13281	12962	16364	13080	13103	10679	13678
1589_AHEIAGEEFNLSSTK_2_run0	1/sp|P00582|DPO1_ECOLI	6026	6853	9183	8188	7678	7205	8225	3544	3694	7033	7401	0	4927	6011	8482	8172	3752	8941	8840	9353	11224	8283	4657	4195	5978	5389	5787	5033	3732	3878
1590_AHEIAGEEFNLSSTK_3_run0	1/sp|P00582|DPO1_ECOLI	13139	16781	22316	21514	15384	17973	18287	8223	11489	18414	21389	13081	15362	15690	20920	21054	10648	21015	27870	21298	27098	20801	11416	15102	14992	16467	14501	13835	11632	11349
16134_IMAHLSR_2_run0	1/sp|P00582|DPO1_ECOLI	0	0	0	0	0	0	0	0	0	0	0	0	0	0	0	0	0	0	0	0	0	0	0	0	0	0	0	0	0	0
17963_KTPGGAPSTSEEVLEELALDYPLPK_3_run0	1/sp|P00582|DPO1_ECOLI	0	0	0	0	0	0	0	0	0	0	0	0	0	0	0	0	0	0	0	0	0	0	0	0	0	0	0	0	0	0
18934_LDVPLLVEVGSGENWDQAH_2_run0	1/sp|P00582|DPO1_ECOLI	0	0	10210	0	0	8367	0	0	2141	6323	8251	8516	0	7117	11620	15032	0	2522	16769	14511	19432	12115	7676	5792	0	0	0	4176	0	0
20990_LPLMINPK_2_run0	1/sp|P00582|DPO1_ECOLI	37015	50878	22369	18684	20554	21541	29115	21936	0	16351	0	0	0	2766	24339	22651	0	20154	2936	0	0	6136	0	35137	14932	20504	19792	19926	0	0
2103_ALELLKPLLEDEK_2_run0	1/sp|P00582|DPO1_ECOLI	0	7607	0	9019	0	0	0	3249	5175	0	17970	12062	0	0	10542	10433	6816	12229	25717	0	0	0	8897	0	0	0	0	0	0	0
2104_ALELLKPLLEDEK_3_run0	1/sp|P00582|DPO1_ECOLI	4361	5489	6709	6444	4778	5306	5902	5382	3228	8448	10334	10264	4732	6050	9347	12720	4002	7083	15369	9030	14891	10699	6906	5177	5570	7185	6047	6171	4905	5323
21569_LSSTDPNLQNIPVR_2_run0	1/sp|P00582|DPO1_ECOLI	30228	35005	48862	40936	31857	33710	48654	40094	18958	45734	49524	37672	28626	33383	50437	51336	21976	44238	61282	50915	56061	46002	34267	25666	26635	28845	27602	27376	20606	23973
22277_LYLPDIK_2_run0	1/sp|P00582|DPO1_ECOLI	0	0	0	0	0	0	0	0	0	0	0	10342	0	0	0	0	0	0	0	0	0	0	0	0	0	0	0	0	0	0
233_AAINAPMQGTAADIIK_2_run0	1/sp|P00582|DPO1_ECOLI	17742	22266	30939	24727	21975	21068	32447	23613	12789	21484	22854	21076	16317	22955	30224	25851	14989	27471	31227	35983	32741	29911	20800	17708	15212	20047	20218	19281	14490	17751
23611_MVQIPQNPLILVDGSSYLYR_2_run0	1/sp|P00582|DPO1_ECOLI	5820	8091	0	0	7227	0	14051	0	4779	8921	9942	8060	7338	9108	8382	9049	4967	16307	14874	13383	20405	0	0	2667	4866	0	0	0	0	0
23612_MVQIPQNPLILVDGSSYLYR_3_run0	1/sp|P00582|DPO1_ECOLI	0	0	0	0	0	0	0	0	0	0	0	0	0	0	0	0	0	0	0	0	0	0	0	0	0	0	0	0	0	0
24842_NQLTFNQIALEEAGR_2_run0	1/sp|P00582|DPO1_ECOLI	16337	18331	0	28889	23363	20910	25634	30175	11242	29161	27224	23332	15943	20304	28829	31026	11762	24652	42706	44544	38952	38660	21721	20673	19723	19104	22970	17526	13304	0
26748_QIHQLMENC(UniMod:4)TR_2_run0	1/sp|P00582|DPO1_ECOLI	1469	777	2392	2099	0	2329	3084	3830	0	1803	2289	2285	1553	2033	3815	2558	1700	3023	3541	2745	1972	1617	1888	1134	1405	1554	0	1468	0	0
26749_QIHQLMENC(UniMod:4)TR_3_run0	1/sp|P00582|DPO1_ECOLI	0	0	0	0	0	0	0	0	0	0	0	0	0	0	0	0	0	0	0	0	0	0	0	0	0	0	0	0	0	0
29039_RWTADVEAGK_2_run0	1/sp|P00582|DPO1_ECOLI	6048	10140	10813	7691	6399	6584	10004	8056	0	6792	6850	0	8338	7308	0	4376	8850	9200	5772	12606	8544	5857	5357	5794	5422	6198	6134	4767	3855	5533
29918_SHRPPMPDDLR_3_run0	1/sp|P00582|DPO1_ECOLI	0	11785	0	0	0	0	0	0	10418	0	0	10812	0	0	0	0	0	0	0	0	0	0	0	0	0	0	0	0	0	0
30195_SLIMQYKPTHAAVVFDAK_3_run0	1/sp|P00582|DPO1_ECOLI	0	0	0	0	0	0	0	0	0	0	0	0	0	0	0	6265	0	0	6455	0	5966	4357	0	0	0	0	0	0	0	0
3022_AQIEPLHAMVK_2_run0	1/sp|P00582|DPO1_ECOLI	7611	8524	10449	9535	8588	8123	11094	9975	4988	10768	10885	9074	7172	8954	12338	15258	6285	10971	15069	18674	14434	13717	7990	6888	6627	9292	7455	7925	5471	6180
3023_AQIEPLHAMVK_3_run0	1/sp|P00582|DPO1_ECOLI	9342	8084	12988	10151	8958	8688	11162	10167	5876	11226	12525	10039	8214	9557	12374	14070	6116	12810	16482	14977	17541	15661	9686	9281	8683	10511	8721	9823	6766	7440
31377_TAQALLQGLGGLDTLYAEPEK_2_run0	1/sp|P00582|DPO1_ECOLI	16333	14228	0	0	0	18706	0	21035	0	0	17363	16307	14872	0	0	26775	0	25715	36011	29938	34568	30318	0	18566	16577	19791	11419	15838	0	13694
31378_TAQALLQGLGGLDTLYAEPEK_3_run0	1/sp|P00582|DPO1_ECOLI	0	5978	10400	2916	0	0	8791	6664	4025	0	7607	7315	0	0	6519	7892	0	0	12086	0	11234	8253	0	0	0	0	0	0	0	0
31809_TFRDELFEHYK_3_run0	1/sp|P00582|DPO1_ECOLI	0	6408	0	7542	0	0	0	0	0	10655	0	0	4445	0	9313	0	0	0	0	0	0	0	0	0	0	5952	0	0	0	0
32252_TITFEEIAGK_2_run0	1/sp|P00582|DPO1_ECOLI	96610	72632	78780	67790	152194	57047	136046	154095	48359	118568	51822	68918	56562	111579	117227	167592	65763	110209	48696	83412	64656	54741	75303	79129	64545	61528	55610	57675	42718	54809
3407_ATAAEVFGLPLETVTSEQR_2_run0	1/sp|P00582|DPO1_ECOLI	25516	29751	44008	35304	30439	32522	42720	34559	17281	29382	33489	25154	26014	31612	39817	33566	19893	40448	48868	55032	53435	39543	32954	26730	26990	33149	33388	29954	20605	25957
3408_ATAAEVFGLPLETVTSEQR_3_run0	1/sp|P00582|DPO1_ECOLI	0	7911	12540	11358	0	0	0	0	0	9641	8892	0	0	0	0	10877	0	0	16425	0	15060	11238	0	0	0	0	0	0	0	0
34709_VHTSYHQAVTATGR_2_run0	1/sp|P00582|DPO1_ECOLI	0	0	0	2268	0	0	0	0	0	2583	2499	1553	1449	0	0	0	0	0	0	5120	3652	0	1869	0	0	0	0	0	0	0
34710_VHTSYHQAVTATGR_3_run0	1/sp|P00582|DPO1_ECOLI	9633	11962	14521	12550	9611	10912	14000	14137	6198	14270	14516	10472	8811	12767	0	16860	7238	13964	15347	16895	17632	14413	11189	7411	8401	10888	9635	9028	7482	8083
35170_VLHNHSEELTLR_2_run0	1/sp|P00582|DPO1_ECOLI	4404	3480	4779	4796	3732	4175	5903	5634	2454	5658	0	2895	4109	4299	6913	1970	3316	4907	4214	7125	3797	5154	3065	0	0	3796	2938	0	1867	2851
35171_VLHNHSEELTLR_3_run0	1/sp|P00582|DPO1_ECOLI	9812	11395	16530	13661	11025	15952	14290	14357	5940	18497	15399	9811	8888	11392	15752	20158	7768	13936	17993	16204	15535	18450	11427	8922	8683	8938	9205	9047	8344	7206
35891_VQIPQNPLILVDGSSYLYR_2_run0	1/sp|P00582|DPO1_ECOLI	6502	8531	12983	10876	7244	6730	8549	12575	4532	0	8888	6631	3982	6375	12342	0	0	0	11951	0	11164	1302	10562	0	0	4868	9199	0	2226	4236
37176_YAAEDADVTLQLHLK_3_run0	1/sp|P00582|DPO1_ECOLI	0	2432	0	3274	0	0	2914	0	0	0	4468	1552	2287	3211	1027	0	2307	3714	0	2541	0	0	4155	672	2347	3063	0	0	0	1133
37888_YMDLYFER_2_run0	1/sp|P00582|DPO1_ECOLI	13737	17601	20818	20414	13118	17460	18253	24075	8412	20123	0	0	14571	14771	11481	25390	11355	18414	0	18109	0	0	13671	11924	13403	13791	11505	14500	12364	8638
37991_YPGVLEYMER_2_run0	1/sp|P00582|DPO1_ECOLI	15365	27455	0	38212	27439	22882	41601	0	15987	39050	24598	12164	24534	30133	42659	47965	14817	45042	40594	0	0	39464	28737	4313	10976	15031	7706	27024	0	10465
8455_EQGYVETLDGR_2_run0	1/sp|P00582|DPO1_ECOLI	22981	27811	34560	30999	24652	27490	33273	29451	17007	34811	38397	29261	23834	24245	32862	41732	23559	32489	43194	34667	44416	35351	27763	22063	21057	22677	19364	18851	21965	18464
8955_EVAYLSYQLATIK_2_run0	1/sp|P00582|DPO1_ECOLI	9410	11899	15496	11716	9958	9335	14729	10748	5321	0	11214	7017	8261	10209	12036	8045	7433	14040	9264	17362	10954	11259	10257	9228	8475	9947	9564	9771	7177	6950
11411_GFFLQVEGASIDK_2_run0	1/sp|P00634|PPB_ECOLI	0	0	0	0	0	0	0	0	139181	0	0	0	0	0	0	0	0	0	0	0	0	0	0	0	0	0	0	0	0	0
11805_GIDALPLTGQYTHYALNK_2_run0	1/sp|P00634|PPB_ECOLI	0	0	0	0	0	0	0	0	295677	0	0	0	0	0	0	0	0	0	0	0	0	0	0	0	0	0	0	0	0	0
11806_GIDALPLTGQYTHYALNK_3_run0	1/sp|P00634|PPB_ECOLI	5013	7042	0	0	0	0	0	0	690459	0	0	0	0	0	3767	0	0	0	0	0	0	0	4566	7739	0	0	0	0	0	0
11808_GIDALPLTGQYTHYALNKK_3_run0	1/sp|P00634|PPB_ECOLI	0	0	0	0	0	0	0	0	30617	0	0	0	0	0	0	0	0	0	0	0	0	0	0	0	0	0	0	0	0	0
12828_GSITEQLLNAR_2_run0	1/sp|P00634|PPB_ECOLI	0	13480	0	0	0	0	0	0	2087430	0	3147	0	0	0	0	0	0	0	0	0	0	0	8960	10464	0	0	0	0	3171	0
13385_GYQLVSDAASLNSVTEANQQK_2_run0	1/sp|P00634|PPB_ECOLI	0	0	0	0	0	0	0	0	169504	0	0	0	0	0	0	0	0	0	0	0	0	0	0	0	0	0	0	0	0	0
13386_GYQLVSDAASLNSVTEANQQK_3_run0	1/sp|P00634|PPB_ECOLI	0	0	0	0	0	0	0	0	255193	0	0	0	0	0	0	0	0	0	0	0	0	0	0	0	0	0	0	0	0	0
14713_IAAYGPHAANVVGLTDQTDLFYTMK_3_run0	1/sp|P00634|PPB_ECOLI	0	0	0	0	0	0	0	0	419718	0	0	0	0	0	0	0	0	0	0	0	0	0	0	0	0	0	0	0	0	0
171_AAGLATGNVSTAELQDATPAALVAHVTSR_3_run0	1/sp|P00634|PPB_ECOLI	0	0	0	0	0	0	0	0	29740	0	0	0	0	0	0	0	0	0	0	0	0	0	0	0	0	0	0	0	0	0
172_AAGLATGNVSTAELQDATPAALVAHVTSR_4_run0	1/sp|P00634|PPB_ECOLI	0	0	0	0	0	0	0	0	64819	0	0	0	0	0	0	0	0	0	0	0	0	0	0	0	0	0	0	0	0	0
17329_KEGNTLVIVTADHAHASQIVAPDTK_3_run0	1/sp|P00634|PPB_ECOLI	0	0	0	0	0	0	0	0	18179	0	0	0	0	0	0	0	0	0	0	0	0	0	0	0	0	0	0	0	0	0
17330_KEGNTLVIVTADHAHASQIVAPDTK_4_run0	1/sp|P00634|PPB_ECOLI	0	0	0	0	0	0	0	0	135148	0	0	0	0	0	0	0	0	0	0	0	0	0	0	0	0	0	0	0	0	0
17955_KTGKPDYVTDSAASATAWSTGVK_3_run0	1/sp|P00634|PPB_ECOLI	0	0	0	0	0	0	0	0	65424	0	0	0	0	0	0	0	0	0	0	0	0	0	0	0	0	0	0	0	0	0
17956_KTGKPDYVTDSAASATAWSTGVK_4_run0	1/sp|P00634|PPB_ECOLI	0	0	0	0	0	0	0	0	88049	0	0	0	0	0	0	0	0	0	0	0	0	0	0	0	0	0	0	0	0	0
21681_LTGDQTAALR_2_run0	1/sp|P00634|PPB_ECOLI	0	17278	0	0	0	0	0	0	1088630	0	0	0	0	0	0	0	0	0	0	0	0	0	0	9716	0	0	0	0	0	0
23900_NDSVPTLAQMTDK_2_run0	1/sp|P00634|PPB_ECOLI	0	0	0	0	0	0	0	0	834136	0	0	0	0	0	0	0	0	0	0	0	0	0	0	0	0	0	0	0	0	0
24330_NIILLIGDGMGDSEITAAR_2_run0	1/sp|P00634|PPB_ECOLI	0	0	0	0	0	0	0	0	55681	0	0	0	0	0	0	0	0	0	0	0	0	0	0	0	0	0	0	0	0	0
25177_NYAEGAGGFFK_2_run0	1/sp|P00634|PPB_ECOLI	0	7080	0	0	0	0	0	0	774077	0	0	0	0	6198	0	0	0	0	0	0	0	0	0	0	0	0	0	0	0	0
25368_PAVTC(UniMod:4)TPNPQR_2_run0	1/sp|P00634|PPB_ECOLI	0	2268	0	0	0	0	0	0	322453	0	1134	0	0	2728	0	0	0	0	0	0	0	0	2268	0	0	0	0	0	0	0
25735_PLLGLFADGNMPVR_2_run0	1/sp|P00634|PPB_ECOLI	5099	10584	0	4718	0	0	0	0	1494100	0	1112	0	0	9777	0	0	0	5767	0	0	0	0	7253	6854	0	0	1932	2328	0	2747
26397_QDHAANPC(UniMod:4)GQIGETVDLDEAVQR_3_run0	1/sp|P00634|PPB_ECOLI	0	0	0	0	0	0	0	0	308013	0	0	0	0	0	0	0	0	0	0	0	0	0	0	0	0	0	0	0	0	0
2821_APGLTQALNTK_2_run0	1/sp|P00634|PPB_ECOLI	0	7456	0	0	0	0	0	0	1095260	0	0	0	0	0	0	0	0	0	0	0	0	0	0	0	0	0	0	0	0	0
28547_RLTGDQTAALR_2_run0	1/sp|P00634|PPB_ECOLI	0	0	0	0	0	0	0	0	116879	0	0	0	0	0	0	0	0	0	0	0	0	693	0	0	0	0	0	0	0	0
28548_RLTGDQTAALR_3_run0	1/sp|P00634|PPB_ECOLI	0	0	0	0	0	0	0	0	86684	0	0	0	0	0	0	0	0	0	0	0	0	0	0	0	0	0	0	0	0	0
31730_TFAETATAGEWQGK_2_run0	1/sp|P00634|PPB_ECOLI	0	5411	0	0	0	0	0	0	693023	0	0	0	0	5646	0	0	0	0	0	0	0	0	0	0	0	0	0	0	0	0
31946_TGKPDYVTDSAASATAWSTGVK_2_run0	1/sp|P00634|PPB_ECOLI	0	0	0	0	0	0	0	0	55697	0	0	0	0	0	0	0	0	0	0	0	0	0	0	0	0	0	0	0	0	0
31947_TGKPDYVTDSAASATAWSTGVK_3_run0	1/sp|P00634|PPB_ECOLI	0	0	0	0	0	0	0	0	423513	0	0	0	0	0	0	0	0	0	0	0	0	0	0	0	0	0	0	0	0	0
32802_TPEMPVLENR_2_run0	1/sp|P00634|PPB_ECOLI	0	0	0	0	0	0	0	0	1565460	0	0	0	0	1926	0	0	0	0	0	0	0	0	8007	0	0	0	0	0	0	0
33567_TYNGALGVDIHEK_2_run0	1/sp|P00634|PPB_ECOLI	0	0	0	0	0	0	0	0	138659	0	0	1071	0	0	0	0	0	0	0	0	0	0	0	0	0	0	0	0	0	0
33568_TYNGALGVDIHEK_3_run0	1/sp|P00634|PPB_ECOLI	0	0	0	0	0	0	0	0	45924	0	0	0	0	0	0	0	0	0	0	0	0	0	0	0	0	0	0	0	0	0
3607_ATYHGNIDK_2_run0	1/sp|P00634|PPB_ECOLI	0	1362	0	0	0	0	0	0	165842	0	0	0	0	756	0	0	0	0	0	0	0	0	0	0	0	0	0	0	0	0
3608_ATYHGNIDKPAVTC(UniMod:4)TPNPQR_3_run0	1/sp|P00634|PPB_ECOLI	0	0	0	0	0	0	0	0	53406	0	0	0	0	0	0	0	0	0	0	0	0	0	0	0	0	0	0	0	0	0
3609_ATYHGNIDKPAVTC(UniMod:4)TPNPQR_4_run0	1/sp|P00634|PPB_ECOLI	0	0	0	0	0	0	0	0	182645	0	0	0	0	0	0	0	0	0	0	0	0	0	0	0	0	0	0	0	0	0
386_AAQGDITAPGGAR_2_run0	1/sp|P00634|PPB_ECOLI	5134	13293	8111	5431	3415	0	4047	3647	2371070	5362	0	0	3103	11129	4682	3897	4086	5443	0	0	0	0	7302	8533	3226	3329	0	0	2433	3146
4265_C(UniMod:4)PGNALEK_2_run0	1/sp|P00634|PPB_ECOLI	0	0	0	0	0	0	0	0	39593	0	0	0	0	0	0	0	0	0	0	0	0	0	0	0	0	0	0	0	0	0
4341_C(UniMod:4)YGPSATSEK_2_run0	1/sp|P00634|PPB_ECOLI	0	0	0	0	0	0	0	0	69328	0	1401	902	0	0	0	0	0	0	0	0	0	0	0	0	0	0	0	0	0	0
4968_DGAVMVMSYGNSEEDSQEHTGSQLR_3_run0	1/sp|P00634|PPB_ECOLI	0	0	0	0	0	0	0	0	194991	0	0	0	0	0	0	0	0	0	0	0	0	0	0	0	0	0	0	0	0	0
5208_DHPTILEMAK_2_run0	1/sp|P00634|PPB_ECOLI	0	0	0	0	0	0	0	0	291510	0	0	0	0	0	0	0	0	0	0	0	0	0	0	0	0	0	0	0	0	0
6059_DSLSDKPAK_2_run0	1/sp|P00634|PPB_ECOLI	671	1742	0	0	0	0	0	0	336276	0	0	0	525	0	0	0	0	0	0	0	0	0	1049	0	0	0	0	0	0	0
7320_EGNTLVIVTADHAHASQIVAPDTK_3_run0	1/sp|P00634|PPB_ECOLI	0	2411	0	0	0	0	0	0	344816	0	0	0	0	0	0	0	0	0	0	0	0	0	1764	1595	0	0	0	0	0	0
7321_EGNTLVIVTADHAHASQIVAPDTK_4_run0	1/sp|P00634|PPB_ECOLI	0	0	0	0	0	0	0	0	210202	0	0	0	0	0	0	0	0	0	0	0	0	0	0	0	0	0	0	0	0	0
747_ADVTLGGGAK_2_run0	1/sp|P00634|PPB_ECOLI	0	0	0	0	0	0	0	0	1540090	0	0	0	0	0	0	0	0	0	0	0	0	0	0	19315	0	0	0	0	0	0
10967_GDFQFNISR_2_run0	1/sp|P00722|BGAL_ECOLI	0	0	0	0	0	0	0	0	0	0	0	0	0	0	0	0	0	0	0	0	0	0	0	0	0	0	0	0	0	0
14362_HQQQFFQFR_2_run0	1/sp|P00722|BGAL_ECOLI	0	0	0	0	0	0	0	0	0	0	0	0	0	0	0	0	0	0	0	0	0	0	0	0	0	0	0	0	0	0
14392_HSDNELLHWMVALDGK_3_run0	1/sp|P00722|BGAL_ECOLI	0	0	0	0	0	0	0	0	0	0	0	0	0	0	0	0	0	0	0	0	0	0	0	0	0	0	0	0	0	0
15034_IDGSGQMAITVDVEVASDTPHPAR_3_run0	1/sp|P00722|BGAL_ECOLI	0	0	0	0	0	0	0	0	0	0	0	0	0	0	0	0	0	0	0	0	0	0	0	0	0	0	0	0	0	0
15086_IDPNAWVER_2_run0	1/sp|P00722|BGAL_ECOLI	0	0	0	0	0	0	0	0	0	0	0	0	0	0	0	0	0	0	0	0	0	0	0	0	0	0	0	0	0	0
15243_IENGLLLLNGK_2_run0	1/sp|P00722|BGAL_ECOLI	0	0	0	0	0	0	0	0	0	0	6345	0	0	0	0	0	0	0	0	0	0	0	0	0	0	0	0	0	0	0
15244_IENGLLLLNGKPLLIR_2_run0	1/sp|P00722|BGAL_ECOLI	0	0	0	0	0	0	0	0	0	0	0	0	0	0	0	0	0	0	0	0	0	0	0	0	0	0	0	0	0	0
15245_IENGLLLLNGKPLLIR_3_run0	1/sp|P00722|BGAL_ECOLI	0	0	0	0	0	0	0	0	0	0	6506	0	0	0	0	0	0	0	0	0	0	0	0	0	0	0	0	0	0	0
15531_IGLNC(UniMod:4)QLAQVAER_2_run0	1/sp|P00722|BGAL_ECOLI	0	0	14492	0	0	0	19101	0	0	0	0	0	0	0	0	0	0	0	0	0	0	0	0	0	0	0	0	0	0	0
15532_IGLNC(UniMod:4)QLAQVAER_3_run0	1/sp|P00722|BGAL_ECOLI	0	0	0	0	0	0	0	0	0	0	0	0	0	0	0	0	0	0	0	0	0	0	0	0	0	0	0	0	0	0
15740_IIFDGVNSAFHLWC(UniMod:4)NGR_3_run0	1/sp|P00722|BGAL_ECOLI	0	0	0	0	0	0	0	0	0	0	0	0	0	0	0	0	0	0	0	0	0	0	0	0	24109	0	0	0	0	0
18170_LAAHPPFASWR_2_run0	1/sp|P00722|BGAL_ECOLI	0	0	0	0	0	0	0	0	0	0	0	0	0	0	0	0	0	0	0	0	0	0	0	0	0	0	0	0	0	0
18171_LAAHPPFASWR_3_run0	1/sp|P00722|BGAL_ECOLI	0	0	0	0	0	0	0	3565	0	0	15131	0	0	0	0	0	0	0	0	0	0	0	0	0	215813	0	0	0	0	0
18613_LAVMVLR_2_run0	1/sp|P00722|BGAL_ECOLI	0	0	0	0	0	0	0	0	0	0	0	0	0	0	0	0	0	0	0	0	0	0	0	0	0	0	0	0	0	0
21042_LPSEFDLSAFLR_2_run0	1/sp|P00722|BGAL_ECOLI	0	0	0	0	0	0	0	0	0	0	0	0	0	0	0	0	0	0	0	0	0	0	0	0	0	0	0	0	0	0
21439_LSGQTIEVTSEYLFR_2_run0	1/sp|P00722|BGAL_ECOLI	0	0	0	0	0	0	0	0	0	0	0	0	0	0	0	0	0	0	0	0	0	0	0	0	411769	0	0	0	0	0
21440_LSGQTIEVTSEYLFR_3_run0	1/sp|P00722|BGAL_ECOLI	0	0	0	0	0	0	0	0	0	0	0	0	0	0	0	0	0	0	0	0	0	0	0	0	37547	0	0	0	0	0
21602_LTAAC(UniMod:4)FDR_2_run0	1/sp|P00722|BGAL_ECOLI	0	0	0	0	0	0	0	0	0	0	0	0	0	0	0	0	0	0	0	0	0	0	0	0	0	0	0	0	0	0
22214_LWSAEIPNLYR_2_run0	1/sp|P00722|BGAL_ECOLI	0	0	0	0	0	0	0	12963	0	0	0	0	0	0	0	0	0	0	0	0	0	0	0	0	469524	0	0	0	0	0
22884_MITDSLAVVLQR_2_run0	1/sp|P00722|BGAL_ECOLI	0	0	0	0	0	0	0	0	0	0	4880	0	0	0	0	0	0	0	0	0	0	0	0	0	44744	0	0	0	0	0
24253_NHPSVIIWSLGNESGHGANHDALYR_3_run0	1/sp|P00722|BGAL_ECOLI	0	0	0	0	0	0	0	0	0	0	0	0	0	0	0	0	0	0	0	0	0	0	0	0	7897	0	0	0	0	0
24254_NHPSVIIWSLGNESGHGANHDALYR_4_run0	1/sp|P00722|BGAL_ECOLI	0	0	0	0	0	0	0	0	0	0	0	0	0	0	0	0	0	0	0	0	0	0	0	0	73027	0	0	0	0	0
24255_NHPSVIIWSLGNESGHGANHDALYR_5_run0	1/sp|P00722|BGAL_ECOLI	0	0	0	0	0	0	0	0	0	0	0	0	0	0	0	0	0	0	0	0	0	0	0	0	0	0	0	0	0	0
25681_PLASGEVPLDVAPQGK_2_run0	1/sp|P00722|BGAL_ECOLI	0	0	0	0	0	0	0	0	0	0	0	0	0	0	0	0	0	0	0	0	0	0	0	0	0	0	0	0	0	0
26008_PTTQISDFHVATR_2_run0	1/sp|P00722|BGAL_ECOLI	0	0	0	0	0	0	0	0	0	0	0	0	0	0	0	0	0	0	0	0	0	0	0	0	38590	0	0	0	0	0
26009_PTTQISDFHVATR_3_run0	1/sp|P00722|BGAL_ECOLI	0	0	0	0	0	0	0	4459	0	0	0	0	0	0	0	0	0	0	0	0	0	0	0	0	178949	0	0	0	0	0
26502_QFC(UniMod:4)MNGLVFADR_2_run0	1/sp|P00722|BGAL_ECOLI	0	0	0	0	0	0	0	0	0	0	0	0	0	0	0	0	0	0	0	0	0	0	0	0	0	0	0	0	0	0
26973_QLLTPLR_2_run0	1/sp|P00722|BGAL_ECOLI	0	0	0	0	0	0	0	0	0	0	33606	0	0	0	0	0	0	0	0	0	0	0	0	0	301256	0	0	0	0	0
27144_QNNFNAVR_2_run0	1/sp|P00722|BGAL_ECOLI	0	0	0	0	0	0	0	0	0	0	0	0	0	0	0	0	0	0	0	0	0	0	0	0	0	0	0	0	0	0
27384_QSGFLSQMWIGDK_2_run0	1/sp|P00722|BGAL_ECOLI	0	0	0	0	0	0	0	0	0	0	0	0	0	0	0	0	0	0	0	0	0	0	0	0	0	0	0	0	0	0
27385_QSGFLSQMWIGDKK_3_run0	1/sp|P00722|BGAL_ECOLI	0	0	0	0	0	0	0	0	0	0	0	0	0	0	0	0	0	0	0	0	0	0	0	0	0	0	0	0	0	0
27958_RDWENPGVTQLNR_2_run0	1/sp|P00722|BGAL_ECOLI	0	0	0	0	0	0	0	0	756	0	0	0	0	0	0	0	0	0	0	0	0	0	0	0	0	0	0	0	0	0
27959_RDWENPGVTQLNR_3_run0	1/sp|P00722|BGAL_ECOLI	0	0	0	0	0	0	0	0	0	0	0	0	0	0	0	0	0	0	0	0	0	0	0	0	0	0	0	0	0	0
2839_APLDNDIGVSEATR_2_run0	1/sp|P00722|BGAL_ECOLI	0	0	0	0	0	0	0	17391	0	0	52037	0	0	0	0	0	0	0	0	7103	0	0	0	0	709958	0	0	0	0	0
30999_SVDPSRPVQYEGGGADTTATDIIC(UniMod:4)PMYAR_3_run0	1/sp|P00722|BGAL_ECOLI	0	0	0	0	0	0	0	0	0	0	0	0	0	0	0	0	0	0	0	0	0	0	0	0	0	0	0	0	0	0
31553_TDRPSQQLR_2_run0	1/sp|P00722|BGAL_ECOLI	0	0	0	0	0	0	0	0	0	0	0	0	0	0	0	0	0	0	0	0	0	0	0	0	0	0	0	0	0	0
32646_TMITDSLAVVLQR_2_run0	1/sp|P00722|BGAL_ECOLI	0	0	0	0	0	0	0	13152	0	0	65429	0	0	0	0	1533	0	0	0	1721	4388	0	0	0	844716	0	0	0	0	0
32833_TPHPALTEAK_2_run0	1/sp|P00722|BGAL_ECOLI	0	0	0	0	0	0	0	0	0	0	0	0	0	0	0	0	0	0	0	0	0	0	0	0	0	0	0	0	0	0
33994_VDEDQPFPAVPK_2_run0	1/sp|P00722|BGAL_ECOLI	0	0	0	0	0	0	0	0	0	0	0	0	0	0	0	0	0	0	0	0	0	0	0	0	0	0	0	0	0	0
35701_VNWLGLGPQENYPDR_2_run0	1/sp|P00722|BGAL_ECOLI	0	0	0	0	0	0	0	0	0	0	0	0	0	0	0	0	0	0	0	0	0	0	0	0	0	0	0	0	0	0
36401_VTVSLWQGETQVASGTAPFGGEIIDER_3_run0	1/sp|P00722|BGAL_ECOLI	0	0	0	0	0	0	0	0	0	0	0	0	0	0	0	0	0	0	0	0	0	0	0	0	0	0	0	0	0	0
36623_VVQPNATAWSEAGHISAWQQWR_3_run0	1/sp|P00722|BGAL_ECOLI	0	0	0	0	0	0	0	0	0	0	0	0	0	0	0	0	0	0	0	0	0	0	0	0	0	0	0	0	0	0
37005_WLPAMSER_2_run0	1/sp|P00722|BGAL_ECOLI	0	0	0	0	0	0	0	0	0	0	0	0	0	0	0	0	0	0	0	0	0	0	0	0	0	0	0	0	0	0
37010_WLSLPGETR_2_run0	1/sp|P00722|BGAL_ECOLI	0	0	0	0	0	0	0	0	0	0	0	0	0	0	0	0	0	0	0	0	0	0	0	0	0	0	0	0	0	0
37083_WSDGSYLEDQDMWR_2_run0	1/sp|P00722|BGAL_ECOLI	0	0	0	0	0	0	0	0	0	0	0	0	0	0	0	0	0	0	0	0	0	0	0	0	11107	0	0	0	0	0
37138_WVGYGQDSR_2_run0	1/sp|P00722|BGAL_ECOLI	0	0	0	0	0	0	0	0	0	0	0	0	0	0	0	0	0	0	0	0	0	0	0	0	0	0	0	0	0	0
37580_YGLYVVDEANIETHGMVPMNR_3_run0	1/sp|P00722|BGAL_ECOLI	0	0	0	0	0	0	0	0	0	0	0	0	0	0	0	0	0	0	0	0	0	0	0	0	0	0	0	0	0	0
37653_YHYQLVWC(UniMod:4)QK_2_run0	1/sp|P00722|BGAL_ECOLI	0	0	0	0	0	0	0	0	0	0	0	0	0	0	0	0	0	0	0	0	0	0	0	0	0	0	0	0	0	0
3809_AVLEAEVQMC(UniMod:4)GELR_2_run0	1/sp|P00722|BGAL_ECOLI	0	0	0	0	0	0	0	0	0	0	0	0	0	0	0	0	0	0	0	0	0	0	0	0	17664	0	0	0	0	0
38183_YSQQQLMETSHR_2_run0	1/sp|P00722|BGAL_ECOLI	0	0	0	0	0	0	0	0	0	0	4737	0	0	0	0	0	0	0	0	0	0	0	0	0	51757	0	0	0	0	0
38184_YSQQQLMETSHR_3_run0	1/sp|P00722|BGAL_ECOLI	0	0	0	0	0	0	0	0	0	0	13399	0	0	0	0	0	0	0	0	0	0	0	0	0	139436	0	0	0	0	0
3928_AVVELHTADGTLIEAEAC(UniMod:4)DVGFR_3_run0	1/sp|P00722|BGAL_ECOLI	0	0	0	0	0	0	0	0	0	0	0	0	0	0	0	0	0	0	0	0	0	0	0	0	0	0	0	0	0	0
6356_DVSLLHK_2_run0	1/sp|P00722|BGAL_ECOLI	0	0	0	0	0	0	0	0	0	0	0	0	0	0	0	0	0	0	0	0	0	0	0	0	0	0	0	0	0	0
6357_DVSLLHKPTTQISDFHVATR_2_run0	1/sp|P00722|BGAL_ECOLI	0	0	0	0	0	0	0	0	0	0	0	0	0	0	0	0	0	0	0	0	0	0	0	0	0	0	0	0	0	0
6358_DVSLLHKPTTQISDFHVATR_3_run0	1/sp|P00722|BGAL_ECOLI	0	0	0	0	0	0	0	0	0	0	0	0	0	0	0	0	0	0	0	0	0	0	0	0	0	0	0	0	0	0
6359_DVSLLHKPTTQISDFHVATR_4_run0	1/sp|P00722|BGAL_ECOLI	0	0	0	0	0	0	0	0	0	0	0	0	0	0	0	0	0	0	0	0	0	0	0	0	0	0	0	0	0	0
6360_DVSLLHKPTTQISDFHVATR_5_run0	1/sp|P00722|BGAL_ECOLI	0	0	0	0	0	0	0	0	0	0	0	0	0	0	0	0	0	0	0	0	0	0	0	0	0	0	0	0	0	0
6409_DWENPGVTQLNR_2_run0	1/sp|P00722|BGAL_ECOLI	0	0	0	0	0	0	0	7416	0	0	34365	0	0	0	0	0	0	0	0	0	0	0	0	0	213678	0	0	0	0	0
8008_ELNYGPHQWR_2_run0	1/sp|P00722|BGAL_ECOLI	0	0	0	0	0	0	0	0	0	0	0	0	0	0	0	0	0	0	0	0	0	0	0	0	0	0	0	0	0	0
8009_ELNYGPHQWR_3_run0	1/sp|P00722|BGAL_ECOLI	0	0	0	0	0	0	0	0	0	0	0	0	0	0	0	0	0	0	0	0	0	0	0	0	0	0	0	0	0	0
17350_KETLGDVTHR_2_run0	1/sp|P00803|LEP_ECOLI	0	0	0	0	0	0	0	0	0	987	2181	1656	0	0	0	2562	0	0	1657	0	0	0	0	0	0	0	0	0	0	0
26158_QAAAQAAAGDSLDK_2_run0	1/sp|P00803|LEP_ECOLI	11082	11599	16975	17137	13646	11143	16630	13106	8331	16826	23065	8704	13948	15492	18307	17088	10014	15833	16737	19798	19843	13954	6425	9859	10340	10087	12137	8807	7394	9272
26448_QEGEWPTGLR_2_run0	1/sp|P00803|LEP_ECOLI	29503	8004	33429	0	0	0	60547	0	0	54159	0	9035	0	24058	0	59197	0	41321	56368	39188	43620	39826	10766	0	0	0	21240	0	4515	5766
32424_TLIETGHPK_2_run0	1/sp|P00803|LEP_ECOLI	18071	20987	25229	25387	21808	21921	29526	21936	12789	31781	32300	13927	23582	26026	0	36684	19112	22597	12407	33392	23435	17140	13401	17188	20279	18457	21835	20100	15314	17797
3414_ATAIWMSFDK_2_run0	1/sp|P00803|LEP_ECOLI	15213	13084	19683	17757	14449	14620	18630	16982	11481	21476	20192	8563	16905	16898	18686	16479	11380	17287	18851	27019	21256	17634	11443	14705	15515	16359	19212	13479	10836	14572
36411_VTYDPVSK_2_run0	1/sp|P00803|LEP_ECOLI	25880	24362	35899	32520	25634	26148	35730	31660	16737	46209	41882	16254	27681	31150	27127	42510	21993	30620	35677	34805	37824	28151	17493	22854	27028	25326	25805	24015	16510	22159
38379_YWGFVPEANLVGR_2_run0	1/sp|P00803|LEP_ECOLI	12246	10182	17349	16946	16564	16001	18373	20140	8476	31884	19550	9934	12026	14214	17388	30749	8378	19000	22174	20557	25820	20456	10450	13390	14274	15794	16306	14427	6804	11591
8836_ETLGDVTHR_2_run0	1/sp|P00803|LEP_ECOLI	17416	21014	30108	27236	20999	22207	28954	22328	13299	33297	32923	11145	22235	21784	28962	26888	16006	22921	25616	30859	29720	28199	11608	16229	20464	18481	20525	17424	13366	14564
11281_GEQVVNIGSQDMNDNVWLTLAK_3_run0	1/sp|P00805|ASPG2_ECOLI	0	0	0	0	0	0	0	0	0	7079	0	14263	0	0	0	11145	0	0	46213	0	43126	40804	0	0	0	0	0	0	0	0
13174_GVLVVMNDTVLDGR_2_run0	1/sp|P00805|ASPG2_ECOLI	0	0	0	0	18298	0	0	0	0	0	170685	283758	0	0	0	149715	0	0	676863	0	815529	724602	0	0	0	0	0	0	0	0
14489_HTSDTPFDVSK_2_run0	1/sp|P00805|ASPG2_ECOLI	0	0	0	0	7394	2750	0	0	0	54982	74152	117003	0	0	0	63805	0	0	305871	7751	304761	270547	0	0	0	0	0	0	0	0
14490_HTSDTPFDVSK_3_run0	1/sp|P00805|ASPG2_ECOLI	0	0	0	0	0	0	0	0	0	22074	24630	30374	0	0	0	23173	0	0	85943	0	94252	82968	0	0	0	0	0	0	0	0
17522_KHTSDTPFDVSK_2_run0	1/sp|P00805|ASPG2_ECOLI	0	0	0	0	0	0	0	0	0	0	0	1239	0	0	0	0	0	0	0	0	0	0	0	0	0	0	0	0	0	0
17565_KINTDC(UniMod:4)DK_2_run0	1/sp|P00805|ASPG2_ECOLI	0	0	0	0	0	0	0	0	0	5714	6327	11158	0	0	0	3969	0	0	20350	0	17525	16684	0	0	0	0	0	0	0	0
2463_ALVDAGYDGIVSAGVGNGNLYK_2_run0	1/sp|P00805|ASPG2_ECOLI	0	0	0	0	0	0	0	0	0	0	0	4251	0	0	0	0	0	0	25867	0	12891	14495	0	0	0	0	0	0	0	0
25958_PSTSMSADGPFNLYNAVVTAADK_2_run0	1/sp|P00805|ASPG2_ECOLI	0	0	0	0	0	0	0	0	0	29183	39275	61429	0	0	0	40555	0	0	212793	0	210215	151975	0	0	0	0	0	0	0	0
25959_PSTSMSADGPFNLYNAVVTAADK_3_run0	1/sp|P00805|ASPG2_ECOLI	0	0	0	0	0	0	0	0	0	10959	14985	29119	0	0	0	15608	0	0	81275	0	76514	64364	0	0	0	0	0	0	0	0
26110_PVVMVGAMR_2_run0	1/sp|P00805|ASPG2_ECOLI	0	0	0	0	77022	0	0	0	0	163661	0	0	0	0	73976	119307	0	0	63426	0	96459	100666	0	0	0	0	84178	0	0	0
31020_SVFDTLATAAK_2_run0	1/sp|P00805|ASPG2_ECOLI	0	0	0	0	18061	19025	7120	6744	0	184342	0	389548	0	0	0	207374	0	7568	814992	15539	826980	738833	0	0	3941	0	0	5893	0	0
31089_SVNYGPLGYIHNGK_2_run0	1/sp|P00805|ASPG2_ECOLI	0	0	0	0	0	0	0	0	0	7819	9980	14894	0	0	0	0	0	0	44044	0	42440	31013	0	0	0	0	0	0	0	0
31090_SVNYGPLGYIHNGK_3_run0	1/sp|P00805|ASPG2_ECOLI	0	0	0	0	0	0	0	0	0	0	12393	20252	0	0	0	0	0	0	48007	0	45280	36391	0	0	0	0	0	0	0	0
32747_TNTTDVATFK_2_run0	1/sp|P00805|ASPG2_ECOLI	0	0	0	0	10309	6251	4674	4297	0	87539	117909	200544	0	0	0	100809	0	5237	460332	7686	419878	385794	0	0	1972	0	0	3208	0	0
34514_VGIVYNYANASDLPAK_2_run0	1/sp|P00805|ASPG2_ECOLI	0	0	0	0	7792	0	0	0	0	86045	110765	192624	0	0	0	106100	0	0	476298	5182	466898	441064	0	0	0	0	0	0	0	0
34595_VGVENLVNAVPQLK_2_run0	1/sp|P00805|ASPG2_ECOLI	0	0	0	0	39675	10225	8867	9043	0	182711	260530	432173	0	0	0	242542	0	8297	1084070	14433	1008700	883911	0	0	3226	0	0	5752	0	0
34596_VGVENLVNAVPQLK_3_run0	1/sp|P00805|ASPG2_ECOLI	0	0	0	0	0	0	0	0	0	7382	11031	18094	0	0	0	10230	0	0	49687	0	52981	48979	0	0	0	0	0	0	0	0
35226_VLLQLALTQTK_2_run0	1/sp|P00805|ASPG2_ECOLI	0	0	0	0	13232	7977	0	0	0	124803	180575	282064	0	0	0	141963	0	7648	590390	10383	750355	630317	0	0	0	0	0	3945	0	0
35814_VPTGATTQDAEVDDAK_2_run0	1/sp|P00805|ASPG2_ECOLI	0	0	0	0	4630	3883	2581	1805	0	61319	68990	106823	0	0	0	68473	0	2432	261439	4742	265279	262957	0	0	0	0	0	0	0	0
37547_YGFVASGTLNPQK_2_run0	1/sp|P00805|ASPG2_ECOLI	0	0	0	0	21273	13122	0	0	0	151928	0	349681	0	0	0	182600	0	9810	785825	18888	687160	740484	0	0	0	0	0	0	0	0
4148_C(UniMod:4)DKPVVMVGAMR_2_run0	1/sp|P00805|ASPG2_ECOLI	0	0	0	0	0	0	0	0	0	0	6230	14800	0	0	0	0	0	0	19545	0	15635	3576	0	0	0	0	0	0	0	0
4149_C(UniMod:4)DKPVVMVGAMR_3_run0	1/sp|P00805|ASPG2_ECOLI	0	0	0	0	0	0	0	0	0	0	20389	63709	0	0	0	12714	0	0	76054	0	45656	37163	0	0	0	0	0	0	0	0
5862_DPQQIQQIFNQY_2_run0	1/sp|P00805|ASPG2_ECOLI	0	0	0	0	0	0	0	0	0	36607	0	0	0	0	0	41066	0	0	181214	0	173280	163567	0	0	0	0	0	0	0	0
17901_KQPVTQQTLFELGSVSK_3_run0	1/sp|P00811|AMPC_ECOLI	0	0	0	0	0	0	0	0	0	0	0	0	0	0	0	0	0	0	0	0	0	0	0	0	0	0	0	0	0	0
1937_AITPPTPAVR_2_run0	1/sp|P00811|AMPC_ECOLI	12357	8654	11906	8281	5366	5693	0	4088	5302	0	0	6783	6828	8359	6355	3983	0	11094	0	16149	0	10214	11429	7852	8210	0	5053	4942	6239	6310
30878_STIEDMAR_2_run0	1/sp|P00811|AMPC_ECOLI	0	0	0	0	0	0	0	0	0	0	0	0	0	0	0	0	0	0	0	0	0	0	0	0	0	0	0	0	0	0
32519_TLQQGIQLAQSR_2_run0	1/sp|P00811|AMPC_ECOLI	5849	3690	5657	4192	3542	0	5887	4424	0	3646	5873	4279	0	4050	5360	3233	3526	4448	0	6562	4026	0	6140	3734	0	3799	0	3419	2308	3210
3768_AVHVSPGALDAEAYGVK_3_run0	1/sp|P00811|AMPC_ECOLI	0	0	0	0	0	0	0	0	0	0	0	0	0	0	0	0	0	0	0	0	0	0	0	0	0	0	0	0	0	0
7858_ELGIVMLANK_2_run0	1/sp|P00811|AMPC_ECOLI	0	0	0	0	0	0	0	0	0	0	0	0	0	0	0	0	0	0	0	0	0	0	7785	0	0	0	0	0	0	0
13723_HFVLVDAGFNDLMR_3_run0	1/sp|P00861|DCDA_ECOLI	8031	0	0	4469	10823	6350	8166	8942	4513	0	0	0	3104	7860	7778	0	3273	5874	0	0	0	0	0	7130	0	0	4697	3063	4171	8424
13787_HGIWYTDLPAALDVIQR_3_run0	1/sp|P00861|DCDA_ECOLI	6815	0	4719	3610	9521	5911	7393	12110	4592	0	0	0	4637	6637	6762	3128	4366	8510	0	0	0	0	0	4534	4157	3964	3818	3587	0	4279
2003_ALAAGYNPQTHPDDIVFTADVIDQATLER_3_run0	1/sp|P00861|DCDA_ECOLI	14367	0	13483	0	18425	0	14991	8749	5616	2432	3730	0	8561	12832	16177	0	13928	19571	0	0	0	0	0	7444	0	10602	5956	0	0	4016
20868_LPAEFGC(UniMod:4)PVWVYDAQIIR_3_run0	1/sp|P00861|DCDA_ECOLI	0	0	0	0	0	0	0	0	0	0	0	0	0	0	0	0	0	0	0	0	0	0	0	0	0	0	0	0	0	0
25299_PAMYGSYHHISALAADGR_2_run0	1/sp|P00861|DCDA_ECOLI	0	0	0	0	0	0	0	1470	0	0	0	0	0	0	1595	0	1155	0	0	0	0	0	0	0	0	0	0	0	0	0
25300_PAMYGSYHHISALAADGR_3_run0	1/sp|P00861|DCDA_ECOLI	7216	3772	5702	5074	9391	0	10709	8264	3902	0	0	0	4279	9035	7026	0	6092	13701	0	0	0	0	2372	7433	6910	8155	6270	7322	3858	6684
25301_PAMYGSYHHISALAADGR_4_run0	1/sp|P00861|DCDA_ECOLI	11210	5165	8147	4813	12862	8456	12781	10035	5079	4667	0	0	6142	10493	11042	6477	8181	17224	0	0	0	0	3921	9636	8731	12696	9666	10248	7142	11787
25604_PHSLFSTDTDLTAENLLR_3_run0	1/sp|P00861|DCDA_ECOLI	27746	13749	23142	21010	36981	30239	45420	28393	16252	17557	14887	0	21209	33134	31523	20673	25793	53242	0	0	0	0	10529	33765	32897	43570	25913	35133	21887	28459
25744_PLLPEVLFDNGQAR_2_run0	1/sp|P00861|DCDA_ECOLI	16588	8799	17019	13253	23592	17337	24040	16522	8330	9564	9796	0	11871	18899	17657	14360	14868	32410	0	0	0	0	7482	18828	16122	20763	16195	19487	11409	18619
34100_VDSVSLGEIER_2_run0	1/sp|P00861|DCDA_ECOLI	76478	41243	86772	74594	83362	67858	95944	71780	51145	69224	0	0	62899	87304	77484	0	60671	99180	0	0	0	0	29558	71042	67765	75569	55437	61479	50642	63993
35647_VNPGFGHGHSQK_2_run0	1/sp|P00861|DCDA_ECOLI	3162	1363	8557	0	4308	3906	5920	4185	1490	0	1801	0	0	4701	4644	4652	3387	9393	924	0	0	0	1027	3264	2889	4417	7493	4553	1719	3157
35648_VNPGFGHGHSQK_3_run0	1/sp|P00861|DCDA_ECOLI	13638	6846	10280	7995	17258	11015	15709	10953	6916	10301	7888	0	8978	14632	12439	12173	0	28134	0	0	3803	2640	5801	12060	13367	14347	10595	14523	9859	14072
36032_VSELQIPVNAGSVDMLDQLGQVSPGHR_3_run0	1/sp|P00861|DCDA_ECOLI	25105	10497	21488	15547	32957	20016	28381	27788	15389	19875	11729	0	14293	24698	22252	19752	17587	38612	0	0	0	5090	10377	20041	18982	29145	21346	23045	12366	23055
36033_VSELQIPVNAGSVDMLDQLGQVSPGHR_4_run0	1/sp|P00861|DCDA_ECOLI	4261	2834	0	3062	6285	3251	5178	3317	2750	0	2646	0	3170	4778	4131	4279	3316	7016	0	0	0	0	0	0	0	4550	3503	4676	2666	4658
530_AC(UniMod:4)SNIHILR_2_run0	1/sp|P00861|DCDA_ECOLI	5943	0	0	0	0	6443	10843	0	0	0	0	0	0	6905	0	0	0	0	0	0	0	0	0	4462	0	5945	0	5134	0	0
9992_FLVAQSGVLITQVR_2_run0	1/sp|P00861|DCDA_ECOLI	19456	6473	5240	8274	28171	9608	23195	20939	14394	0	0	0	12962	21671	14086	0	16914	22443	0	0	0	0	3629	14618	15048	20336	15671	20681	13014	18810
10483_FTSWMGGDR_2_run0	1/sp|P00864|CAPP_ECOLI	53608	30286	65341	48273	123280	26941	69693	185188	45072	71120	15160	15210	33181	55949	52818	102271	77702	75801	21795	16493	22002	17183	52636	40890	39211	55601	38824	29993	23071	49683
10484_FTSWMGGDRDGNPNVTADITR_3_run0	1/sp|P00864|CAPP_ECOLI	3211	0	5182	0	0	0	3210	8392	2244	7372	0	0	0	0	0	9857	2748	3987	0	0	0	0	3066	0	0	4112	0	0	0	0
11115_GEAASNPEVIAR_2_run0	1/sp|P00864|CAPP_ECOLI	218894	123832	261319	178232	525866	99671	264162	605458	182268	299303	48664	63028	117398	258299	182032	351082	305632	275897	68064	63730	79856	64667	207860	174660	179025	235317	150437	146730	102192	221649
11528_GGAPAHAALLSQPPGSLK_2_run0	1/sp|P00864|CAPP_ECOLI	29310	14235	30469	20655	64252	13784	35037	75322	17007	33401	7395	7172	14546	29513	23326	47928	32449	37329	9840	10680	12229	12398	23823	19438	20646	28587	20568	18351	10956	24802
11529_GGAPAHAALLSQPPGSLK_3_run0	1/sp|P00864|CAPP_ECOLI	174858	107020	203812	139667	365965	84384	189209	466261	139606	202748	49333	49537	92510	185349	142930	270861	225294	231110	51757	52139	61982	58471	177038	150583	145551	194061	112687	109401	87391	172038
1165_AFSQFLNLANTAEQYHSISPK_3_run0	1/sp|P00864|CAPP_ECOLI	42426	22098	45695	30645	90419	19548	43428	112818	35779	59200	14092	12963	19793	41994	36157	78316	46196	52605	15508	13761	19156	16782	41165	35661	32936	42732	30365	28928	18222	50585
1166_AFSQFLNLANTAEQYHSISPK_4_run0	1/sp|P00864|CAPP_ECOLI	0	0	0	0	0	0	0	0	0	0	0	0	0	0	0	0	0	0	0	0	0	0	0	0	0	0	0	0	0	0
1364_AGIELTLFHGR_2_run0	1/sp|P00864|CAPP_ECOLI	65505	30772	61596	44289	139460	27605	71367	189769	48895	41722	20605	17766	29906	68707	54296	72458	63266	69477	17531	20613	24460	18275	65054	50551	46230	66527	40672	39379	26974	64086
1365_AGIELTLFHGR_3_run0	1/sp|P00864|CAPP_ECOLI	11117	4716	10444	7073	27381	4357	11649	32033	8523	7884	2435	2141	5237	10888	8856	12741	11237	11746	2434	3291	3606	3603	12896	9564	8550	13463	8336	6823	5408	13764
14449_HTEALGELTR_2_run0	1/sp|P00864|CAPP_ECOLI	127482	67870	150862	104978	258900	66775	143456	319577	95593	145714	37624	29780	62855	134489	107869	184725	160550	158659	42878	39491	52800	43192	101318	100552	99854	116058	84481	83338	56931	112489
1453_AGNDANRQELLTTLQNLSNDELLPVAR_3_run0	1/sp|P00864|CAPP_ECOLI	0	0	15865	0	16861	0	0	35050	11110	27967	6892	0	0	15609	13243	35710	10287	20349	0	0	0	0	9567	0	0	0	0	0	0	0
1454_AGNDANRQELLTTLQNLSNDELLPVAR_4_run0	1/sp|P00864|CAPP_ECOLI	0	0	0	0	0	0	0	0	0	0	0	0	0	0	0	0	0	0	0	0	0	0	0	0	0	0	0	0	0	0
14559_HVLLLSR_2_run0	1/sp|P00864|CAPP_ECOLI	92532	56359	85029	71362	172709	46990	118143	182126	57596	82366	0	0	45937	90295	72738	102891	98322	96745	0	0	0	35266	73592	65347	66691	96958	62670	60598	40269	75238
16137_IMDELSVISC(UniMod:4)DVYR_2_run0	1/sp|P00864|CAPP_ECOLI	83087	29266	83916	69507	88202	49919	136420	318372	63177	81057	0	21645	47565	95387	79551	103453	119939	129097	17944	19303	0	0	79814	75433	82855	97724	56348	82748	44186	66717
16138_IMDELSVISC(UniMod:4)DVYR_3_run0	1/sp|P00864|CAPP_ECOLI	5051	1617	4007	2746	5450	2518	5531	16623	1090	5092	0	1615	2704	5740	4586	6622	7054	7182	0	0	0	0	5693	5279	7020	7670	3627	5406	3377	4784
1891_AIPWIFAWTQNR_2_run0	1/sp|P00864|CAPP_ECOLI	3211	5096	7940	9207	25804	0	9479	20346	6223	5327	1239	0	3126	6561	0	7230	1365	3003	0	0	0	0	0	0	0	0	0	0	0	0
19548_LGMLEMVFAK_2_run0	1/sp|P00864|CAPP_ECOLI	31914	17679	31194	24973	76350	14396	38611	98057	23648	30938	6939	6803	16811	34097	30567	42514	33523	42210	8329	12290	12532	9149	34786	24817	22796	34430	22715	18050	12302	32462
20557_LMATQAWLEAR_2_run0	1/sp|P00864|CAPP_ECOLI	105640	56840	110635	90914	183542	55248	124309	225003	69509	87153	25926	25620	62220	115133	80214	153885	117283	136702	0	32319	42509	44398	92943	81259	82997	96746	68756	59926	39880	86622
20617_LMLPAWLGAGTALQK_2_run0	1/sp|P00864|CAPP_ECOLI	62102	31777	69397	50080	139822	33767	80256	186374	53172	82705	18539	21087	30173	67894	55404	126033	69943	86719	25004	22203	29059	20629	53329	35298	38769	49347	36679	23465	19251	48186
20618_LMLPAWLGAGTALQK_3_run0	1/sp|P00864|CAPP_ECOLI	5195	2601	4440	4172	10270	2224	5654	14506	3962	6753	1995	1953	2540	5317	4420	8819	5542	7431	2766	0	3480	0	4339	3436	3457	5095	3708	0	2247	4980
20986_LPLGSRPAK_2_run0	1/sp|P00864|CAPP_ECOLI	2118	0	2555	0	0	0	0	4377	1364	7705	0	0	0	4182	0	11964	2181	2475	0	0	0	0	0	1720	1827	1680	0	1868	0	1680
21067_LPVEFVPVR_2_run0	1/sp|P00864|CAPP_ECOLI	281488	165881	320281	230840	597682	123113	335253	747449	237983	344708	43997	41868	135134	305256	223417	470296	375722	359896	25974	74488	38679	56968	251195	242123	249620	318316	200477	205902	135091	239997
21323_LRPSPVDEAK_2_run0	1/sp|P00864|CAPP_ECOLI	84473	49463	100484	72975	221831	37985	108149	256427	72114	106620	24103	23598	45427	94020	81867	135209	120259	118754	28446	22478	32831	29774	78661	69257	63171	85469	57002	56493	36352	82907
23138_MNEQYSALR_2_run0	1/sp|P00864|CAPP_ECOLI	87257	47093	86672	73013	182786	43285	113135	175589	65633	51056	36026	38281	48628	104077	71219	65942	115993	111944	46072	22982	36395	30897	29748	74066	61234	90047	58138	61206	42925	74498
23572_MVEVNAC(UniMod:4)LK_2_run0	1/sp|P00864|CAPP_ECOLI	72510	34392	70733	62491	89434	55970	99002	176717	53263	65267	19825	23275	46476	77586	57517	87121	94871	95869	41532	0	0	0	66231	60649	54082	67386	49436	52942	28888	18117
23996_NEQYSALR_2_run0	1/sp|P00864|CAPP_ECOLI	15345	14986	32411	26824	49370	9455	11183	91994	18932	80489	15298	16969	10326	9989	31678	109418	14863	9847	13037	3562	12960	11483	70137	9847	7905	12813	13285	6722	5246	24502
24404_NIYTDPLNVLQAELLHR_3_run0	1/sp|P00864|CAPP_ECOLI	0	0	0	0	0	0	0	0	0	0	0	0	0	0	0	0	0	0	0	0	0	0	0	0	0	0	0	0	0	0
24532_NLQEEDIK_2_run0	1/sp|P00864|CAPP_ECOLI	67622	42344	81974	57238	155637	32272	82180	177281	58664	89974	19224	22373	33312	72313	56310	102540	95765	84133	20251	19763	27920	26326	67135	58875	56937	72553	45026	47894	31831	64003
24852_NQPELSEDTIK_2_run0	1/sp|P00864|CAPP_ECOLI	87010	52364	99796	82107	177719	58742	99672	189210	64247	83651	23682	29622	41181	82556	72301	109646	85360	98481	23230	29368	43998	34706	62326	63385	64851	81269	52099	50583	37076	70006
24853_NQPELSEDTIKK_2_run0	1/sp|P00864|CAPP_ECOLI	30437	15671	35855	23569	69368	13918	37716	92648	26219	48948	9623	10842	17639	34972	29013	63313	42991	44546	10380	8154	12273	10993	30231	23546	24988	30378	18703	20225	15189	31284
24854_NQPELSEDTIKK_3_run0	1/sp|P00864|CAPP_ECOLI	20679	0	32730	19068	64649	12191	0	70642	26573	50993	0	0	2320	0	13068	61214	0	0	0	0	0	0	30676	27025	12361	0	14929	14227	0	32810
25168_NWQPSAETR_2_run0	1/sp|P00864|CAPP_ECOLI	162195	0	149725	115715	242240	0	0	310095	111391	190896	0	0	93056	0	110812	247206	178042	203660	0	0	0	0	128691	0	0	0	0	0	0	120166
25983_PTGGVESLR_2_run0	1/sp|P00864|CAPP_ECOLI	0	0	0	14090	25532	0	0	16775	7844	31363	20044	23128	0	0	0	0	0	0	25999	0	24604	15937	18130	0	9632	0	0	0	0	18268
26462_QELLTTLQNLSNDELLPVAR_2_run0	1/sp|P00864|CAPP_ECOLI	43659	29444	63076	50860	132018	35414	64641	121741	39932	58113	20069	13512	30665	50919	40711	62388	50976	64564	25647	20546	31240	10146	14422	9265	13186	10370	8475	11358	7949	7816
26463_QELLTTLQNLSNDELLPVAR_3_run0	1/sp|P00864|CAPP_ECOLI	0	0	0	0	0	0	0	0	0	4520	0	0	0	0	0	0	0	0	0	0	0	0	0	0	0	0	0	0	0	0
26464_QELLTTLQNLSNDELLPVAR_4_run0	1/sp|P00864|CAPP_ECOLI	0	0	0	0	3391	0	0	2408	1196	796	0	0	1113	0	0	1654	0	1490	0	0	0	0	294	0	0	0	0	0	0	0
26910_QLIAQSWHTDEIR_2_run0	1/sp|P00864|CAPP_ECOLI	0	7938	12199	9757	23860	0	13616	22445	0	19932	0	0	0	0	10912	16928	14345	13100	0	0	0	1805	0	0	0	0	6385	0	0	12292
26911_QLIAQSWHTDEIR_3_run0	1/sp|P00864|CAPP_ECOLI	32232	18729	0	0	45470	0	24384	0	20898	25584	0	0	0	0	21396	32299	33352	30336	6915	8105	0	4272	32299	0	0	0	17526	0	0	31419
26912_QLIAQSWHTDEIRK_2_run0	1/sp|P00864|CAPP_ECOLI	0	0	5220	0	4716	0	3290	6244	1617	6233	0	0	0	0	0	5240	1657	4111	0	0	0	0	0	0	0	2624	3149	2687	0	2076
26913_QLIAQSWHTDEIRK_3_run0	1/sp|P00864|CAPP_ECOLI	17155	8291	17273	9946	29488	6842	16609	46663	13238	23211	5813	5069	9718	19211	16062	25488	21823	20239	8261	6658	7449	6995	15291	12185	12481	14425	10877	9211	7120	12458
26914_QLIAQSWHTDEIRK_4_run0	1/sp|P00864|CAPP_ECOLI	0	0	0	0	0	0	0	7819	0	0	0	0	0	1521	0	3956	0	3819	0	0	0	0	1869	0	0	0	2938	0	0	4109
27103_QMVMIGYSDSAK_2_run0	1/sp|P00864|CAPP_ECOLI	32137	20015	35180	26617	64114	15730	36498	83221	25566	29673	10580	11123	19305	37406	33342	36992	37180	39593	12722	13870	13751	10895	30438	22627	19980	30041	19620	18251	12842	25821
27379_QSELEAMC(UniMod:4)R_2_run0	1/sp|P00864|CAPP_ECOLI	27610	13174	29930	23757	36458	15220	38493	72902	23809	23855	9907	11316	16088	30859	28735	32049	40806	39331	8676	7260	6715	4045	24643	18862	18607	25209	13783	17940	11912	22476
28711_RPTGGVESLR_2_run0	1/sp|P00864|CAPP_ECOLI	19821	13368	22797	19841	55438	13877	26003	48732	17232	21880	0	2476	13453	24422	0	43026	27538	23600	0	6679	0	0	14026	15024	14385	18664	12245	13719	8534	14313
28809_RRPTGGVESLR_2_run0	1/sp|P00864|CAPP_ECOLI	2930	0	5827	0	6215	0	0	9684	2305	0	0	0	2543	3980	0	5545	3959	0	0	0	0	0	4521	0	3681	4227	3096	3770	0	4055
28810_RRPTGGVESLR_3_run0	1/sp|P00864|CAPP_ECOLI	0	0	64063	0	60372	0	68993	114838	28570	55804	0	0	48583	66362	0	61166	0	66317	0	0	0	0	0	0	45323	56725	0	0	17017	0
29267_SATPEQELGK_2_run0	1/sp|P00864|CAPP_ECOLI	128794	77704	156938	110794	301550	60908	139450	341520	112434	172106	35499	37895	69460	138187	103664	210025	176886	160454	35005	30562	40038	39692	119728	105778	96503	128383	80586	85070	58955	127646
32891_TPSDVLAVHLLLK_2_run0	1/sp|P00864|CAPP_ECOLI	18329	10464	22330	16242	38887	11591	25469	50462	14958	5321	2140	0	9940	18299	17748	10943	20404	26749	8120	13681	11785	0	16065	12545	15918	20289	17467	14084	7122	14384
32892_TPSDVLAVHLLLK_3_run0	1/sp|P00864|CAPP_ECOLI	15444	11048	17274	14186	35849	6959	19595	48986	14822	3082	3419	3232	8017	16342	13241	10727	19495	22565	3440	4442	5068	4317	15057	14236	15049	22112	12133	12542	9141	17404
34249_VEQALMVTIAGIAAGMR_2_run0	1/sp|P00864|CAPP_ECOLI	2646	19909	7673	23870	76786	14657	32884	16894	6902	0	0	1196	3527	12614	10041	692	0	2141	0	0	0	0	0	0	0	0	0	0	0	0
34250_VEQALMVTIAGIAAGMR_3_run0	1/sp|P00864|CAPP_ECOLI	0	0	0	0	0	0	0	0	0	0	0	0	0	0	0	0	0	0	0	0	0	0	0	0	0	0	0	0	0	0
3438_ATDLFLK_2_run0	1/sp|P00864|CAPP_ECOLI	45896	32567	48074	37030	103495	17723	49517	112949	34339	38961	11409	10231	25272	49436	36691	44252	53910	50637	8757	10355	11562	11297	46744	39126	33802	51347	30553	32028	22266	45933
36245_VTEQGEMIR_2_run0	1/sp|P00864|CAPP_ECOLI	132154	0	0	136745	309471	68966	153171	355110	125524	170102	0	74877	0	165708	116982	206531	157003	0	0	0	66328	70102	0	113453	114795	139317	83767	95835	52775	117944
3720_AVESLSLELVLTAHPTEITR_3_run0	1/sp|P00864|CAPP_ECOLI	22898	11119	26936	3125	52636	0	21708	44166	24334	0	0	0	0	28646	13704	0	28550	18294	0	0	0	0	11816	18314	3897	8579	12645	10927	15064	20376
37800_YLGIGDYESWSEADK_2_run0	1/sp|P00864|CAPP_ECOLI	37479	21716	39687	31425	73553	17295	39014	107087	33391	61632	9220	10350	22853	38944	37862	72463	44751	45293	10025	11900	12979	12447	35000	31294	32301	42389	30923	25984	19603	37793
4171_C(UniMod:4)FGVPLVR_2_run0	1/sp|P00864|CAPP_ECOLI	38670	18203	22492	28908	42358	18800	50688	90830	21335	12840	4838	4706	17529	48081	28833	27329	59163	37405	0	8423	0	0	26503	23493	28552	36754	22298	32434	21551	23098
4441_DAGVMAASWAQYQAQDALIK_2_run0	1/sp|P00864|CAPP_ECOLI	15841	0	0	0	18394	0	18785	25072	8509	12119	0	0	0	15379	9786	17393	15438	16652	0	0	0	0	0	0	0	0	0	0	0	0
4442_DAGVMAASWAQYQAQDALIK_3_run0	1/sp|P00864|CAPP_ECOLI	0	0	0	0	0	0	0	0	0	0	0	0	0	0	0	0	0	0	0	0	0	0	0	0	0	0	0	0	0	0
4486_DALGEHILER_2_run0	1/sp|P00864|CAPP_ECOLI	146690	88871	165221	119456	341450	67204	174660	389967	124346	176363	37873	44374	74389	159093	119987	245177	195616	180835	42911	36586	52745	47157	139860	112351	109232	146693	86916	88715	62120	137124
5088_DGNPNVTADITR_2_run0	1/sp|P00864|CAPP_ECOLI	105886	60621	103845	77280	249878	47194	124804	274073	77761	105809	27996	26143	48480	106700	92440	122419	109251	121757	27210	32391	34097	31018	103692	81437	79215	107352	70382	58422	39900	101465
5239_DIADYEHNQLMR_2_run0	1/sp|P00864|CAPP_ECOLI	49648	27343	52959	39271	110377	22683	58317	135136	35422	50314	11227	11088	25784	52611	39247	64126	58094	58860	12780	14013	14309	15501	38214	36286	31347	47515	28689	28949	18398	40372
5240_DIADYEHNQLMR_3_run0	1/sp|P00864|CAPP_ECOLI	37525	24450	38463	31884	82516	17773	38860	99859	29078	37455	9011	11622	19326	39230	31082	50623	47159	41806	10946	16940	16469	14507	39219	33506	27702	43812	25803	25832	17863	39404
672_ADLWLAEYYDQR_2_run0	1/sp|P00864|CAPP_ECOLI	12584	17952	0	5609	69757	8819	25050	116350	0	6068	0	0	0	0	0	19378	0	14471	0	0	0	0	0	0	14713	35455	17286	0	0	0
7324_EGQEPDPR_2_run0	1/sp|P00864|CAPP_ECOLI	21012	11944	23310	16516	52379	9325	22441	69251	18038	28461	6680	4805	10371	23988	21680	25056	28532	23615	7414	5366	8953	8419	21225	16705	13360	20633	11789	12203	9085	20715
7993_ELNEQLEENLGYK_2_run0	1/sp|P00864|CAPP_ECOLI	73293	49150	79095	63425	177785	35184	79368	192399	65813	96832	21901	19707	42496	81334	53738	128595	102367	86194	29297	26576	36876	36181	76718	67251	57963	84119	65826	52137	45064	75096
9027_EVLDTC(UniMod:4)QVIAEAPQGSIAAYVISMAK_3_run0	1/sp|P00864|CAPP_ECOLI	0	0	5770	5056	6038	0	9685	13624	0	0	0	0	0	0	4406	0	0	0	0	0	0	0	0	0	0	0	0	0	0	0
12179_GLISDPDLNGSYR_2_run0	1/sp|P00887|AROH_ECOLI	0	0	0	0	0	0	0	0	0	0	0	0	0	0	0	0	0	0	0	0	0	0	0	0	0	0	0	0	0	0
15290_IESLVTPAELALR_2_run0	1/sp|P00887|AROH_ECOLI	61008	24024	37993	35283	58468	43900	72308	43649	34265	45611	25285	12855	25188	80131	74273	46045	47516	146110	27857	42056	38797	33019	30042	44074	38076	53561	29208	48757	28129	43219
15291_IESLVTPAELALR_3_run0	1/sp|P00887|AROH_ECOLI	0	0	0	0	0	0	0	0	0	0	0	0	0	0	0	0	0	2705	0	0	0	0	0	0	0	0	0	861	0	0
16916_IVGSQPLTYGQSITDPC(UniMod:4)LGWEDTER_3_run0	1/sp|P00887|AROH_ECOLI	0	0	0	0	0	0	0	0	0	0	0	0	0	0	0	0	0	0	0	0	0	0	0	0	0	0	0	0	0	0
18534_LASAVDTRF_2_run0	1/sp|P00887|AROH_ECOLI	0	0	0	0	0	0	0	0	0	0	0	0	0	0	0	0	0	0	0	0	0	0	0	0	0	0	0	0	0	0
24158_NGQMTIYQTSGNPYGHIIMR_3_run0	1/sp|P00887|AROH_ECOLI	0	0	0	0	0	0	0	0	0	0	0	0	0	0	0	0	0	0	0	0	0	0	0	0	0	0	0	0	0	0
24166_NGSTAIAGIMAESFLR_2_run0	1/sp|P00887|AROH_ECOLI	0	0	0	0	0	0	0	0	2515	0	0	0	0	9329	0	0	0	13960	0	0	0	0	0	0	0	0	0	0	0	3801
3275_ASHMFLSPDK_2_run0	1/sp|P00887|AROH_ECOLI	0	0	0	0	0	0	0	0	0	0	0	0	0	0	0	0	0	0	0	0	0	0	0	0	0	0	0	0	0	0
33191_TTESQIHR_2_run0	1/sp|P00887|AROH_ECOLI	8263	0	0	4697	10612	7080	11217	7255	5384	0	0	0	0	12864	12116	6618	7165	22342	0	0	0	4401	0	5100	0	6162	4273	7732	0	5793
35606_VNHGLELAR_2_run0	1/sp|P00887|AROH_ECOLI	14392	4727	0	0	12542	0	0	0	5651	0	0	0	0	15594	21209	0	9309	0	0	0	0	0	0	0	0	0	0	0	0	0
38028_YPVTPGVATHVTDSR_2_run0	1/sp|P00887|AROH_ECOLI	7722	2119	6238	4651	9296	7178	11913	6742	4067	7222	2787	0	0	9247	9673	6375	4736	17687	0	6218	2767	4656	2914	4818	1426	6006	3946	6035	0	4631
38029_YPVTPGVATHVTDSR_3_run0	1/sp|P00887|AROH_ECOLI	21159	7946	15536	12199	19703	16187	22705	13347	12661	13557	8640	0	9013	26842	25582	15488	15443	43594	0	0	0	11556	10720	14736	13356	16881	11995	18218	10067	12025
8126_EMASALSC(UniMod:4)PVGFK_2_run0	1/sp|P00887|AROH_ECOLI	18899	0	0	0	0	23956	29730	23501	0	14469	0	0	10730	23606	27546	19862	17174	43680	15006	0	0	0	0	15899	12229	17252	17663	18524	11819	0
10544_FVGINQAGQVALLQTQGNPDGHVILR_3_run0	1/sp|P00888|AROF_ECOLI	12017	6038	26631	15050	55759	81825	33864	10570	21178	43440	7460	0	26122	209415	6662	55503	54269	213429	0	0	0	0	0	24314	20457	26296	27441	45857	12040	13706
10545_FVGINQAGQVALLQTQGNPDGHVILR_4_run0	1/sp|P00888|AROF_ECOLI	0	0	4445	3504	7440	10654	3608	0	3713	0	0	0	4868	26949	0	9006	7157	28511	0	0	0	0	0	5770	0	4235	0	0	0	0
10546_FVGINQAGQVALLQTQGNPDGHVILR_5_run0	1/sp|P00888|AROF_ECOLI	0	0	0	0	0	0	0	0	0	0	0	0	0	4296	0	0	0	4782	0	0	0	0	0	0	0	0	0	0	0	0
12175_GLINDPHMDGSFDVEAGLQIAR_3_run0	1/sp|P00888|AROF_ECOLI	0	0	0	0	0	0	0	0	0	0	0	0	0	0	0	0	0	0	0	0	0	0	0	0	0	0	0	0	0	0
142_AAFPLSLQQEAQIADSR_2_run0	1/sp|P00888|AROF_ECOLI	20471	13108	48458	0	79163	139704	58176	26698	32743	70030	3686	0	46523	308214	0	87767	78959	303559	0	0	0	0	0	47447	44137	51600	19812	77684	25328	23515
143_AAFPLSLQQEAQIADSR_3_run0	1/sp|P00888|AROF_ECOLI	0	0	0	0	0	0	0	0	0	0	0	0	0	0	0	0	0	0	0	0	0	0	0	0	0	0	0	0	0	0
144_AAFPLSLQQEAQIADSRK_3_run0	1/sp|P00888|AROF_ECOLI	0	0	0	0	0	0	0	0	0	0	0	0	0	0	0	0	0	0	0	0	0	0	0	0	0	0	0	0	0	0
20524_LLVVC(UniMod:4)GPC(UniMod:4)SIHD_2_run0	1/sp|P00888|AROF_ECOLI	0	0	0	0	0	4259	0	0	923	0	0	0	2353	9470	0	0	3589	7225	0	0	0	0	0	0	0	2310	0	3127	0	0
20526_LLVVC(UniMod:4)GPC(UniMod:4)SIHDPETALEYAR_3_run0	1/sp|P00888|AROF_ECOLI	17699	19553	43797	31420	40035	143065	63528	0	30939	31398	9812	0	50921	262810	0	41543	79536	200454	0	10757	0	0	0	50538	42718	43666	45002	71839	28350	0
24169_NGTDGSLATAINAMR_2_run0	1/sp|P00888|AROF_ECOLI	0	0	26892	21386	66344	56460	35938	25726	14710	48432	0	0	21053	142492	33455	58993	37530	119903	0	0	0	0	0	28756	21600	31524	23513	36701	0	0
24170_NGTDGSLATAINAMR_3_run0	1/sp|P00888|AROF_ECOLI	0	0	0	0	0	0	0	0	0	0	0	0	0	7696	0	0	0	7616	0	0	0	0	0	0	0	0	0	0	0	0
27165_QPAVAESVVAQIK_2_run0	1/sp|P00888|AROF_ECOLI	4509	2811	10326	7040	20996	32941	13138	3441	7581	10591	0	0	11020	88720	0	14752	22309	78464	0	0	0	819	0	7430	6119	7682	7979	10065	2935	0
2867_APNYSPADVAQC(UniMod:4)EK_2_run0	1/sp|P00888|AROF_ECOLI	9511	4532	15405	11780	14365	91569	35904	11775	12622	21877	0	0	22439	190888	4964	38367	50232	183576	0	0	0	0	0	22886	17525	19979	16211	39509	10258	3392
2868_APNYSPADVAQC(UniMod:4)EK_3_run0	1/sp|P00888|AROF_ECOLI	0	0	0	0	0	7671	0	0	0	0	0	0	0	10599	0	0	4088	11803	0	0	0	0	0	0	0	0	0	4195	0	0
28765_RQPAVAESVVAQIK_2_run0	1/sp|P00888|AROF_ECOLI	4712	1488	10527	5600	20256	31204	15538	2893	6743	12649	0	0	9564	88475	0	24088	20204	80425	0	0	0	0	0	9525	7122	11102	10423	18315	4043	4134
28766_RQPAVAESVVAQIK_3_run0	1/sp|P00888|AROF_ECOLI	14436	8505	30742	18150	62647	95537	35235	13653	28716	34754	9936	0	32713	300477	9331	64548	72692	267576	0	0	8187	7159	0	36164	25226	34876	26779	51430	16659	16299
29994_SIIGLMIESNIHEGNQSSEQPR_3_run0	1/sp|P00888|AROF_ECOLI	8861	5813	21512	12493	39432	53359	22425	9842	20217	0	5395	0	19475	145289	3274	22061	38396	139807	0	0	0	0	0	16943	12317	16936	19871	28102	8449	8332
30035_SISDIIAGR_2_run0	1/sp|P00888|AROF_ECOLI	29903	17401	57155	40617	124793	203749	80940	25879	54940	87026	0	0	67665	541638	14982	121716	153623	445572	0	12485	10018	10529	0	74554	53291	71543	59130	115071	37822	30807
30036_SISDIIAGRDPR_3_run0	1/sp|P00888|AROF_ECOLI	0	0	0	0	0	0	0	0	0	0	0	1679	0	0	0	0	0	0	0	0	0	0	0	0	0	0	0	0	0	0
33192_TTESQTHR_2_run0	1/sp|P00888|AROF_ECOLI	0	0	0	0	0	0	0	0	0	0	0	0	0	0	0	0	0	0	0	0	0	0	0	0	0	0	0	0	0	0
4498_DALNNVHITDEQVLMTPEQLK_3_run0	1/sp|P00888|AROF_ECOLI	18235	11268	29722	22577	66032	118415	39649	13369	32126	43584	8670	0	34592	299876	9857	60392	72810	255815	0	7050	8580	6325	0	33597	22438	36399	31893	50298	16464	15195
4499_DALNNVHITDEQVLMTPEQLK_4_run0	1/sp|P00888|AROF_ECOLI	0	0	0	0	0	0	0	0	0	0	0	0	0	0	0	0	0	0	0	0	0	0	0	0	0	0	0	0	0	0
7575_EIHQDLNGQLTAR_2_run0	1/sp|P00888|AROF_ECOLI	3377	1848	7322	3803	13512	20365	7568	3286	3852	8998	0	0	6705	52087	0	12048	12521	48082	0	0	0	0	0	6138	4875	6738	6324	8701	2306	0
7576_EIHQDLNGQLTAR_3_run0	1/sp|P00888|AROF_ECOLI	9902	9430	17556	12576	33652	51496	22695	7260	17355	23454	0	0	19620	144379	0	28789	50037	121163	0	0	0	0	0	18745	14806	18220	16008	26978	10773	9982
8127_EMASGLSMPVGFK_2_run0	1/sp|P00888|AROF_ECOLI	15976	8430	29819	23596	72934	114769	46131	16351	28097	40530	7300	0	37901	293820	10557	71212	73417	282538	0	7895	9221	7994	0	36986	21944	36786	38750	58373	16917	18406
8132_EMEQAGLRPSLMVDC(UniMod:4)SHGNSNK_3_run0	1/sp|P00888|AROF_ECOLI	0	0	0	0	0	8409	4399	1258	0	0	0	0	2600	11114	0	4151	0	14697	0	0	0	0	0	3023	0	0	0	3587	0	0
8133_EMEQAGLRPSLMVDC(UniMod:4)SHGNSNK_4_run0	1/sp|P00888|AROF_ECOLI	0	0	0	0	0	13021	0	0	3211	0	0	0	4988	16223	0	6439	6853	20763	0	0	0	0	0	0	0	0	0	5049	0	0
12134_GLGAVEADYPYYLGMLGMHGTK_3_run0	1/sp|P00892|ILVG_ECOLI	17557	7401	16015	12372	14939	16355	19563	31561	9182	8302	0	0	14025	19873	0	12663	11770	16034	0	0	0	0	0	17601	12966	14762	14039	12514	8242	8485
13655_HEQGAAMAAIGYAR_2_run0	1/sp|P00892|ILVG_ECOLI	10771	3564	8409	5290	0	10226	15862	0	3062	0	0	0	7389	13366	0	6357	7398	11870	0	0	0	0	0	11571	7523	10242	6996	6971	6120	0
13656_HEQGAAMAAIGYAR_3_run0	1/sp|P00892|ILVG_ECOLI	34458	13559	26676	19908	18594	30736	43174	44438	13064	9355	0	0	34661	46975	0	19554	27040	27504	0	6706	0	0	0	47560	27601	34173	27774	27310	22323	16284
14404_HSFLVQSLEELPR_2_run0	1/sp|P00892|ILVG_ECOLI	27883	11278	24846	22474	21195	27244	43816	50980	10852	11771	0	0	27336	37949	6373	16365	19653	25895	0	0	0	0	0	33882	25956	30460	28647	23350	16438	14933
14405_HSFLVQSLEELPR_3_run0	1/sp|P00892|ILVG_ECOLI	49620	27652	45041	36457	34098	48052	68638	85840	23582	0	0	0	46994	69835	8539	30887	39156	44627	0	0	0	0	0	71054	46842	56404	48933	43106	34940	28423
16130_IMAEAFDVAC(UniMod:4)SGR_2_run0	1/sp|P00892|ILVG_ECOLI	127129	49843	79888	85926	40730	189463	268485	241230	44267	0	0	0	114322	151257	0	0	105688	0	0	0	0	0	0	123367	129728	118570	83181	122851	92941	39564
16131_IMAEAFDVAC(UniMod:4)SGRPGPVLVDIPK_3_run0	1/sp|P00892|ILVG_ECOLI	0	0	0	0	0	0	0	0	0	0	0	0	0	0	0	0	0	0	0	0	0	0	0	0	0	0	0	0	0	0
16132_IMAEAFDVAC(UniMod:4)SGRPGPVLVDIPK_4_run0	1/sp|P00892|ILVG_ECOLI	0	0	0	0	0	0	0	0	0	0	0	0	0	0	0	0	0	0	0	0	0	0	0	0	0	0	0	0	0	0
16956_IVLLDNQR_2_run0	1/sp|P00892|ILVG_ECOLI	152240	67827	114319	100401	91790	140013	196210	208869	50305	46469	6662	0	136965	203356	19663	85418	116061	110441	3712	19315	10289	7743	0	167584	116935	147469	125628	112985	101556	68974
20827_LNTFAPHASVIHMDIDPAEMNK_3_run0	1/sp|P00892|ILVG_ECOLI	11289	0	10659	7395	6429	5633	12423	17832	4024	5238	0	0	8458	12606	0	8959	6366	0	0	0	0	0	0	10920	9025	10564	8981	7176	5764	6245
20828_LNTFAPHASVIHMDIDPAEMNK_4_run0	1/sp|P00892|ILVG_ECOLI	0	0	0	0	0	0	0	0	0	0	0	0	0	0	0	0	0	0	0	0	0	0	0	0	0	0	0	0	0	0
23223_MPATC(UniMod:4)TLK_2_run0	1/sp|P00892|ILVG_ECOLI	45045	0	0	0	0	49066	79221	85788	17114	0	0	0	44654	63916	0	31902	0	34819	0	0	0	0	0	46971	47859	27317	0	44551	32477	0
25545_PGPVLVDIPK_2_run0	1/sp|P00892|ILVG_ECOLI	52176	21699	40241	36358	38094	61594	82865	87983	18449	15545	0	0	43859	59772	11204	32212	40752	44433	0	7914	7651	6093	0	60592	49530	52893	39933	43504	34329	28750
25826_PMLYVGGGVGMAQAVPALR_2_run0	1/sp|P00892|ILVG_ECOLI	27210	8646	11205	16619	6372	10411	10394	38396	11837	0	0	0	21591	39518	0	12770	9374	13943	0	0	0	0	0	35555	17280	28269	23688	17205	19923	9165
25827_PMLYVGGGVGMAQAVPALR_3_run0	1/sp|P00892|ILVG_ECOLI	0	1428	924	3166	0	0	1657	4808	483	0	0	0	7816	0	0	2892	4883	1948	0	0	0	0	0	2197	1491	7142	0	5176	2790	4170
27678_QWQQLFFQER_2_run0	1/sp|P00892|ILVG_ECOLI	17735	10052	16316	13623	17168	18649	23337	39466	9385	8442	0	0	15932	21048	0	8860	13297	16855	0	0	0	0	0	18761	14527	15856	14395	13069	10213	0
323_AANFAVQEC(UniMod:4)DLLIAVGAR_2_run0	1/sp|P00892|ILVG_ECOLI	34920	16678	0	28765	0	33404	59123	75653	23927	0	0	0	36160	48383	0	0	27568	45879	0	0	0	0	0	41525	0	0	0	0	29203	0
37346_YDHPGDAIYAPLLLK_2_run0	1/sp|P00892|ILVG_ECOLI	19879	8505	20459	14978	16238	21602	28311	37426	8789	12986	0	0	18877	25709	0	19107	17229	18939	0	0	0	0	0	23155	20272	21813	18812	17842	11310	13864
37347_YDHPGDAIYAPLLLK_3_run0	1/sp|P00892|ILVG_ECOLI	69047	29942	61367	47486	47834	65274	85252	132960	34280	34266	4722	0	62171	86852	11562	65020	57988	59574	6121	7302	8761	7120	0	93504	68443	78899	61919	57813	51404	46592
11570_GGGMDEMWLSK_2_run0	1/sp|P00893|ILVI_ECOLI	14307	0	15681	12396	23299	15031	2557	28640	5998	14991	0	0	10568	16962	16658	25591	11698	17232	0	0	0	0	11021	0	9936	12615	10943	7284	0	9020
1189_AFWLAASGR_2_run0	1/sp|P00893|ILVI_ECOLI	21353	12138	26773	27121	38620	29034	34462	51927	13469	25688	0	0	0	36574	29058	35148	21995	32854	0	0	0	0	16548	18853	24227	21739	23889	19277	14200	17061
1190_AFWLAASGRPGPVVVDLPK_3_run0	1/sp|P00893|ILVI_ECOLI	0	0	0	0	0	0	0	0	0	0	0	0	0	0	0	0	0	0	0	0	0	0	0	0	0	0	0	0	0	0
13652_HEQAAVHMADGLAR_2_run0	1/sp|P00893|ILVI_ECOLI	7739	0	0	12988	10149	14809	10279	13130	0	7278	0	0	10113	11230	8186	12024	7246	10412	0	0	0	0	4909	7489	9762	6982	9077	8363	0	3539
13653_HEQAAVHMADGLAR_3_run0	1/sp|P00893|ILVI_ECOLI	26441	18393	37424	28935	45447	30565	33058	57937	18324	32187	0	0	24391	35936	43480	35477	31325	39386	0	0	0	0	18475	28238	27236	28766	26157	26174	22210	18763
14422_HSQSYMQSLPDFVR_2_run0	1/sp|P00893|ILVI_ECOLI	7124	5560	11572	10550	16066	10174	12318	18587	5368	11746	0	0	7494	10122	12931	17128	8169	13036	0	0	0	0	6381	7570	8461	8415	9608	8908	5852	7404
14423_HSQSYMQSLPDFVR_3_run0	1/sp|P00893|ILVI_ECOLI	21025	12833	27191	26769	37262	23899	26527	48507	16789	29390	0	0	18775	29560	29185	33217	22313	31743	0	0	0	0	19654	22457	21351	21921	20448	21234	16967	20246
15886_IKPQAVIETLWR_2_run0	1/sp|P00893|ILVI_ECOLI	15067	0	20212	18225	21851	21217	25903	32140	8408	20506	0	0	11724	17919	19262	24603	13778	23285	0	0	0	0	10665	13440	16610	0	0	13112	0	11587
15887_IKPQAVIETLWR_3_run0	1/sp|P00893|ILVI_ECOLI	13227	9893	32071	0	21947	28379	20472	36991	9216	28970	0	0	0	19890	19363	33560	15617	25204	0	0	0	0	12784	14552	22496	13876	0	12445	0	11056
17875_KPVVYVGGGAITAGC(UniMod:4)HQQLK_3_run0	1/sp|P00893|ILVI_ECOLI	12235	4279	11290	12709	11769	21296	25143	29720	7500	9506	0	0	10108	16404	17975	15854	15934	22525	0	0	0	0	5614	10884	14944	11130	7967	13386	11950	4398
17876_KPVVYVGGGAITAGC(UniMod:4)HQQLK_4_run0	1/sp|P00893|ILVI_ECOLI	10867	0	11889	0	7293	16093	0	23116	5816	7913	0	0	8922	12026	17080	12341	11686	14432	0	0	0	0	0	9252	13370	10996	8027	12837	9939	5810
18270_LAEAYGHVGIQISHPHELESK_3_run0	1/sp|P00893|ILVI_ECOLI	0	2351	4670	4483	7300	0	5024	7570	2536	0	0	0	0	4442	4051	4859	3686	5627	0	0	0	0	2161	3061	2977	3685	3963	3249	2244	2537
18271_LAEAYGHVGIQISHPHELESK_4_run0	1/sp|P00893|ILVI_ECOLI	0	0	0	0	0	0	0	0	0	0	0	0	0	0	0	0	0	0	0	0	0	0	0	0	0	0	0	0	0	0
18272_LAEAYGHVGIQISHPHELESK_5_run0	1/sp|P00893|ILVI_ECOLI	0	0	0	0	0	0	0	0	0	0	0	0	0	0	0	0	0	0	0	0	0	0	0	0	0	0	0	0	0	0
21084_LPYVWPESVSMR_2_run0	1/sp|P00893|ILVI_ECOLI	36529	19382	51347	41847	59224	49796	54941	87941	24891	54533	0	0	32020	46088	46433	78674	36931	58109	0	0	0	0	25478	31386	36237	35821	36263	28960	23550	22425
21380_LSEALEQVR_2_run0	1/sp|P00893|ILVI_ECOLI	54412	34456	73062	65969	98150	67393	70687	103490	37163	80955	10999	4493	45367	68640	68967	106363	60149	75291	0	0	0	0	41438	53020	62522	56374	52914	56003	47602	47422
22574_MEMLSGAEMVVR_2_run0	1/sp|P00893|ILVI_ECOLI	38051	20438	33350	48670	55890	46239	49946	71235	26384	35516	0	0	32476	52855	39253	80833	45960	56568	0	0	0	0	27343	34554	29672	38983	39942	39744	28086	29515
2389_ALQTLVAAK_2_run0	1/sp|P00893|ILVI_ECOLI	26300	20671	31059	26462	42297	27098	30035	44146	16639	31214	0	0	24850	28688	25808	39774	27004	33854	0	0	0	0	20206	23998	25421	27360	24101	25933	20326	23172
25546_PGPVVVDLPK_2_run0	1/sp|P00893|ILVI_ECOLI	22915	17042	35167	35010	56263	32891	39794	61305	18475	31412	0	0	22314	32579	29308	40582	29454	41552	4521	0	4842	3604	22926	24921	31290	28497	24999	25395	22210	22420
26114_PVVYVGGGAITAGC(UniMod:4)HQQLK_3_run0	1/sp|P00893|ILVI_ECOLI	0	0	0	0	0	0	0	0	0	0	0	0	0	0	0	0	0	0	0	0	0	0	0	0	0	0	0	0	0	0
27677_QWQDMIYSGR_2_run0	1/sp|P00893|ILVI_ECOLI	0	0	0	0	0	0	0	0	0	0	0	0	0	0	0	0	0	0	0	0	0	0	0	0	0	0	0	0	0	0
27816_RALQTLVAAK_2_run0	1/sp|P00893|ILVI_ECOLI	0	0	0	1428	3649	0	0	11456	2744	0	0	0	0	3692	5449	8864	5600	7873	0	0	0	0	3023	2834	0	4007	0	734	3254	671
31201_SYNPTTTGHK_2_run0	1/sp|P00893|ILVI_ECOLI	13730	8163	17117	16672	29555	18485	20442	36319	10645	20990	0	0	14045	18985	18832	25862	19504	22185	0	0	2202	0	11230	12833	15510	14288	11891	13988	10744	11048
33471_TVTADIPIVGDAR_2_run0	1/sp|P00893|ILVI_ECOLI	80112	49370	119114	106179	170550	109638	123540	196606	60450	137150	12293	8286	69988	105772	108096	174615	103703	133884	11101	7782	12628	2345	75421	83930	96085	91394	82657	85683	65584	72021
36963_WINSGGLGTMGFGLPAALGVK_2_run0	1/sp|P00893|ILVI_ECOLI	6223	4510	0	0	12768	0	6284	13648	5468	16460	0	0	0	10944	9105	21713	5362	12815	0	0	0	0	0	0	0	0	0	0	0	0
37301_YC(UniMod:4)PNATVLHIDIDPTSISK_2_run0	1/sp|P00893|ILVI_ECOLI	0	0	0	0	0	0	0	10025	0	0	0	0	0	3477	0	0	0	0	0	0	0	0	0	0	0	0	0	0	0	0
37302_YC(UniMod:4)PNATVLHIDIDPTSISK_3_run0	1/sp|P00893|ILVI_ECOLI	0	0	0	0	0	0	0	43992	10702	15912	0	0	0	16196	0	0	16072	0	0	0	0	0	12907	12896	0	16625	0	14552	3770	5215
37303_YC(UniMod:4)PNATVLHIDIDPTSISK_4_run0	1/sp|P00893|ILVI_ECOLI	0	0	0	0	0	0	0	0	0	0	0	0	0	0	0	0	0	0	0	0	0	0	0	0	0	0	0	0	0	0
37377_YDTHSEK_2_run0	1/sp|P00893|ILVI_ECOLI	2863	1842	3703	3639	6948	4074	4500	9645	2139	5006	0	0	3866	4708	5431	2049	3715	3368	0	0	0	0	1841	2509	2927	2446	2847	2239	1929	2285
12683_GQIIDVTPSLYTVQLAGTSGK_2_run0	1/sp|P00894|ILVH_ECOLI	26512	15334	36200	30270	42595	27706	33782	47021	18745	35440	0	0	20500	34061	27203	37491	26142	40111	0	0	0	0	21352	26226	30420	29934	28401	30801	21976	22120
12684_GQIIDVTPSLYTVQLAGTSGK_3_run0	1/sp|P00894|ILVH_ECOLI	0	0	0	0	0	0	0	0	0	0	0	0	0	0	0	0	0	0	0	0	0	0	0	0	0	0	0	0	0	0
13371_GYNIESLTVAPTDDPTLSR_2_run0	1/sp|P00894|ILVH_ECOLI	60640	32024	74165	65563	94790	71476	81979	112805	40796	82291	14531	0	46807	75371	61143	90893	64433	82586	0	0	0	0	51478	57031	67347	63105	63407	61142	46710	59295
13372_GYNIESLTVAPTDDPTLSR_3_run0	1/sp|P00894|ILVH_ECOLI	0	0	0	0	0	0	0	0	0	0	0	0	0	0	0	0	0	0	0	0	0	0	0	0	0	0	0	0	0	0
16088_ILSVLLENESGALSR_2_run0	1/sp|P00894|ILVH_ECOLI	65617	40495	100840	91292	140707	94506	105733	150835	48450	100841	11166	0	57087	95392	86677	113887	72918	116766	0	0	0	0	56859	64931	78368	76350	73709	71817	50670	59282
16398_IQASGYGR_2_run0	1/sp|P00894|ILVH_ECOLI	30008	17745	35439	33578	34796	32646	38579	51189	16803	28237	0	0	24618	40596	30789	33884	33348	33236	0	0	0	0	16344	25448	26075	28970	27150	27381	22767	19291
18688_LDAFLASIR_2_run0	1/sp|P00894|ILVH_ECOLI	0	0	0	0	0	0	0	0	0	0	0	0	0	0	0	0	0	0	0	0	0	0	0	0	0	0	0	0	0	0
23490_MTIQTVGDEK_2_run0	1/sp|P00894|ILVH_ECOLI	43649	25587	58953	60631	76537	51114	55719	80780	30261	67639	0	0	39462	56983	63334	90390	51776	64889	2852	0	0	4918	45039	42234	42662	43331	39959	44118	35949	34738
28642_RNTEIFR_2_run0	1/sp|P00894|ILVH_ECOLI	14183	0	21025	16092	22155	15846	0	28551	10532	16060	0	0	17852	26409	0	12866	17284	21425	0	0	0	0	7506	13279	14024	11270	12735	13500	12066	10735
34829_VIGLFSQR_2_run0	1/sp|P00894|ILVH_ECOLI	38984	26933	39199	46745	45736	49169	58351	73576	20667	41735	0	0	28290	59096	38604	76442	51544	47957	0	0	0	0	29447	37690	45105	43706	44748	47308	39404	27145
35114_VLEQIEK_2_run0	1/sp|P00894|ILVH_ECOLI	0	22085	62246	0	36236	46745	59728	74495	30385	64249	34310	16966	0	0	75865	75751	38306	52928	0	61043	0	0	48442	30309	29535	93952	39118	30755	31159	24311
36028_VSELGQGAHVER_2_run0	1/sp|P00894|ILVH_ECOLI	9776	5645	14289	11737	17178	12131	16044	22611	5669	14016	924	0	8431	15028	24843	14753	10560	14353	0	0	0	0	6648	8456	9247	10526	9631	9048	5623	6141
36029_VSELGQGAHVER_3_run0	1/sp|P00894|ILVH_ECOLI	34306	21585	45182	41288	60429	37968	46316	69052	23871	39437	5017	0	26575	45107	25292	40479	39335	42281	0	0	0	0	26244	33867	33308	29343	28472	29611	27675	27878
10178_FPPVSPLLDEDAR_2_run0	1/sp|P00895|TRPE_ECOLI	0	7027	5168	11426	8270	24536	29413	24835	6574	41034	0	0	15416	14615	10652	10875	10193	106332	0	0	5415	15587	7751	12565	18786	16825	7099	9935	0	0
10326_FSLPC(UniMod:4)PSPLAAYYVLK_2_run0	1/sp|P00895|TRPE_ECOLI	0	0	0	0	0	0	0	0	0	0	0	0	0	0	0	0	0	0	0	0	0	0	0	0	0	0	0	0	0	0
1276_AGEIFQVVPSR_2_run0	1/sp|P00895|TRPE_ECOLI	105258	0	70320	0	91329	77677	109962	69766	0	115567	0	0	56862	198854	133421	85964	68489	190356	69151	0	82189	77094	0	86274	70456	95189	60284	78079	44159	55907
13588_HDLDALHAYR_2_run0	1/sp|P00895|TRPE_ECOLI	5086	0	4156	0	4398	4382	5280	4045	0	6539	0	0	3904	10022	7453	0	0	8969	0	0	0	0	0	4451	3859	4585	0	5434	0	0
13589_HDLDALHAYR_3_run0	1/sp|P00895|TRPE_ECOLI	20889	0	18577	0	21353	0	23628	16150	12247	24759	0	0	26158	43818	30265	16805	14657	37307	0	0	21375	18227	8211	23313	20577	21003	0	24609	0	0
16399_IQASLFAPNEEEK_2_run0	1/sp|P00895|TRPE_ECOLI	28314	11007	22844	13924	25576	24770	29853	16681	14933	28958	0	0	21583	66001	40219	17637	19660	62305	17303	0	23899	19864	12707	25979	21458	28058	17996	26371	14318	17645
1725_AIATAHHAQETF_2_run0	1/sp|P00895|TRPE_ECOLI	11308	2937	6958	5498	10623	8626	12127	5414	4589	14647	1302	0	7833	27026	24805	12111	8425	28087	5500	0	8517	8902	4676	9498	9110	9885	7245	10250	5065	5555
1726_AIATAHHAQETF_3_run0	1/sp|P00895|TRPE_ECOLI	12106	4726	6426	0	11301	9535	12869	0	5934	12043	0	0	0	20016	9169	10519	8356	21348	0	0	10309	7808	0	9259	8535	11157	8005	11068	5330	0
18667_LC(UniMod:4)SLSVFDAFR_2_run0	1/sp|P00895|TRPE_ECOLI	42328	10301	17446	15538	20468	32226	45876	27545	15798	20182	3043	0	25235	86979	62467	15033	30189	86783	7916	0	6959	5802	13592	34502	33916	43784	23852	40716	19606	18284
18668_LC(UniMod:4)SLSVFDAFR_3_run0	1/sp|P00895|TRPE_ECOLI	0	0	0	0	0	0	0	0	0	0	0	0	0	0	0	0	0	0	0	0	0	0	0	0	0	0	0	0	0	0
20428_LLQNLLNVPK_2_run0	1/sp|P00895|TRPE_ECOLI	39409	14067	34577	21624	38355	32436	47322	25671	21515	40403	3963	0	29131	95940	58381	23124	29886	93416	19773	0	27515	24155	17389	40383	33273	43664	27018	40816	20157	24030
23362_MQTQKPTLELLTC(UniMod:4)EGAYR_3_run0	1/sp|P00895|TRPE_ECOLI	15455	0	8996	0	0	12131	18295	11827	0	12309	0	0	9498	32034	25218	11796	11817	31991	8460	0	0	3751	0	13194	12624	13560	8824	13390	7480	0
2584_AMQLIAEAEGR_2_run0	1/sp|P00895|TRPE_ECOLI	51057	15686	33566	23162	44667	37662	52402	32510	25857	55731	6435	0	33063	126284	76507	33513	36527	117271	25504	0	31618	33840	20204	49892	34837	53375	34218	48668	24164	32083
25991_PTLELLTC(UniMod:4)EGAYR_2_run0	1/sp|P00895|TRPE_ECOLI	11251	4427	10325	0	0	26466	11476	0	8152	0	0	0	0	30282	0	4150	15135	40704	0	0	0	3309	0	8261	17397	15746	0	21544	11690	4341
26730_QIEIYPIAGTR_2_run0	1/sp|P00895|TRPE_ECOLI	15529	2957	10280	11120	15898	14025	19531	8461	6221	12761	0	0	0	24942	18764	12670	10056	27270	0	0	0	8716	0	9826	10372	10933	0	9469	6102	5653
26731_QIEIYPIAGTRPR_2_run0	1/sp|P00895|TRPE_ECOLI	6030	0	0	0	0	5790	0	0	0	7844	0	0	0	9808	7237	0	0	12938	5482	0	0	0	0	0	0	0	0	6092	0	0
26732_QIEIYPIAGTRPR_3_run0	1/sp|P00895|TRPE_ECOLI	21729	8183	15137	13244	15234	18140	19474	12980	9882	23993	0	0	14929	45845	26883	16777	15642	41736	12690	0	18432	14449	0	17006	14883	17401	0	15848	9327	11563
27312_QQLTEAAPPLPVVSVPHMR_3_run0	1/sp|P00895|TRPE_ECOLI	31586	7478	18366	12519	24468	20116	31219	18880	16477	28844	0	0	17140	65593	45683	25468	23287	66716	20050	0	22448	18107	7605	21443	18283	22420	16876	21388	11565	14854
27313_QQLTEAAPPLPVVSVPHMR_4_run0	1/sp|P00895|TRPE_ECOLI	0	0	0	0	0	0	0	0	0	0	0	0	0	0	0	0	0	0	0	0	0	0	0	0	0	0	0	0	0	0
27755_RADGSLDR_2_run0	1/sp|P00895|TRPE_ECOLI	0	0	0	0	0	0	0	0	0	0	0	0	0	0	0	0	0	0	0	0	0	0	0	0	0	0	0	0	0	0
30207_SLLLVDSALR_2_run0	1/sp|P00895|TRPE_ECOLI	109963	35097	67419	45174	87806	75723	112398	58193	50047	111821	7351	0	65076	264135	153945	72795	75966	223146	31378	0	60126	55116	38571	98869	77438	113529	69814	103668	51894	59623
38205_YSYVMHLVSR_2_run0	1/sp|P00895|TRPE_ECOLI	0	0	0	0	0	0	0	0	0	0	0	0	0	0	0	0	0	0	0	0	0	0	0	0	0	0	0	0	0	0
38206_YSYVMHLVSR_3_run0	1/sp|P00895|TRPE_ECOLI	6099	0	0	3778	5114	3989	5910	4762	2180	7316	0	0	4151	13072	8512	0	3668	10227	0	0	4092	3986	0	4569	0	6447	0	5838	3633	3688
4158_C(UniMod:4)EC(UniMod:4)NQSDEEFGGVVR_2_run0	1/sp|P00895|TRPE_ECOLI	7176	0	3397	0	3232	5759	7718	4190	3524	5278	0	0	5850	17089	12335	4365	5377	18357	2331	0	0	2163	0	5507	5507	6426	3545	7133	3312	2958
526_AC(UniMod:4)MNMGTLSGAPK_2_run0	1/sp|P00895|TRPE_ECOLI	15458	1553	0	0	0	0	41358	0	9899	0	0	0	0	28990	0	0	0	0	0	0	0	0	0	0	0	0	0	0	0	0
5782_DNPTALFHQLC(UniMod:4)GDRPATLLLESADIDSK_4_run0	1/sp|P00895|TRPE_ECOLI	0	0	0	0	0	0	0	0	0	0	0	0	0	0	0	0	0	0	0	0	0	0	0	0	0	0	0	0	0	0
8047_ELSEHLMLVDLAR_2_run0	1/sp|P00895|TRPE_ECOLI	17664	5891	12492	0	16217	11663	16771	11583	7607	14525	0	0	10893	28572	24650	10984	8097	29621	9873	0	12455	10830	6124	12143	10478	15261	11156	13562	6424	8356
8048_ELSEHLMLVDLAR_3_run0	1/sp|P00895|TRPE_ECOLI	29191	9095	19104	14306	28292	18113	29426	18480	14788	26379	0	0	17539	63224	42213	17104	19073	59404	13580	0	21876	21746	11030	25684	22086	29526	21311	30097	13867	19223
12066_GLANPLTVTR_2_run0	1/sp|P00903|PABA_ECOLI	14190	0	14914	0	12780	0	13470	14957	5880	10869	0	0	9040	12118	13205	12607	8491	13981	0	23463	0	0	6036	9484	10912	12515	0	0	5946	9007
10924_GDAAHEAAVAANVAMLMR_2_run0	1/sp|P00904|TRPGD_ECOLI	7025	0	6463	3441	8279	5539	7569	6229	0	6753	0	0	5203	12592	11141	9536	4408	14916	7668	0	9423	7356	0	5266	6461	8369	5121	6243	0	0
10925_GDAAHEAAVAANVAMLMR_3_run0	1/sp|P00904|TRPGD_ECOLI	25755	6201	14021	11532	22748	15306	21592	17194	16249	14653	0	0	17355	56290	42349	25979	19277	57817	19416	0	23506	21478	10149	23825	15608	23081	15350	22699	11264	15784
11229_GELKPEQLAAALVSMK_2_run0	1/sp|P00904|TRPGD_ECOLI	11893	0	10445	8177	13532	11283	12774	8287	5784	14259	0	0	10486	25362	19198	13200	4189	27469	10686	0	15107	11741	0	9915	11673	12269	9412	12558	2788	8208
11230_GELKPEQLAAALVSMK_3_run0	1/sp|P00904|TRPGD_ECOLI	34834	10170	21754	13913	30494	24095	32542	21827	19177	36164	5911	0	20972	75673	56502	34090	24003	74417	26122	0	35783	34185	12708	32091	24620	36177	23836	30087	17824	22437
11231_GELKPEQLAAALVSMK_4_run0	1/sp|P00904|TRPGD_ECOLI	0	0	0	0	0	0	0	0	0	0	0	0	0	0	0	273	0	0	0	0	0	0	0	0	0	0	0	0	0	0
18583_LATMSNPVLMLSPGPGVPSEAGC(UniMod:4)MPELLTR_3_run0	1/sp|P00904|TRPGD_ECOLI	0	0	0	0	0	0	0	0	0	0	0	0	0	0	0	0	0	0	0	0	0	0	0	0	0	0	0	0	0	0
18584_LATMSNPVLMLSPGPGVPSEAGC(UniMod:4)MPELLTR_4_run0	1/sp|P00904|TRPGD_ECOLI	0	0	0	0	0	0	0	0	0	0	0	0	0	0	0	0	0	0	0	0	0	0	0	0	0	0	0	0	0	0
19098_LEPANTLQPILEK_2_run0	1/sp|P00904|TRPGD_ECOLI	74819	23339	47622	31710	70885	55112	74394	49972	39373	81641	0	0	45095	146900	113553	65364	52692	140980	47672	0	68830	61206	28949	57809	49772	63055	48662	62384	32064	42679
19725_LHGHEDLQANAQTVLEVLR_3_run0	1/sp|P00904|TRPGD_ECOLI	13691	0	10285	7115	14370	9565	13016	11132	8341	0	0	0	9739	27358	23992	8698	8614	28156	10201	0	14155	11255	0	12063	10408	13889	9950	11446	6229	8515
19726_LHGHEDLQANAQTVLEVLR_4_run0	1/sp|P00904|TRPGD_ECOLI	11622	3814	8805	5497	12153	8922	11650	9115	6026	1615	0	0	8003	26928	22746	6784	8446	26381	8853	0	6405	0	5416	12429	11145	14101	0	15838	0	9460
20241_LLEQTLAWAQQK_2_run0	1/sp|P00904|TRPGD_ECOLI	39519	13405	28824	20578	38726	0	39285	28119	17888	51440	0	0	30327	79825	61669	50321	26647	77955	28296	0	44834	37518	18281	29944	31187	33819	28212	29054	16371	20124
22297_LYQAQTLSQQESHQLFSAVVR_3_run0	1/sp|P00904|TRPGD_ECOLI	24011	5826	19799	9293	18567	14263	22461	0	12381	29001	0	0	11528	42467	32188	24457	15544	49745	20174	0	23605	21454	0	17251	14895	18139	11036	17701	9347	12310
22298_LYQAQTLSQQESHQLFSAVVR_4_run0	1/sp|P00904|TRPGD_ECOLI	0	0	0	0	0	0	0	0	0	0	0	0	0	0	0	0	0	0	0	0	0	0	0	0	0	0	0	0	0	0
24231_NHIPAQTLIER_2_run0	1/sp|P00904|TRPGD_ECOLI	92258	27310	57340	37898	85178	66525	92864	63648	47582	100931	9626	0	56045	188723	146964	79627	62802	169600	55337	0	74346	67619	27811	68482	61846	76958	50228	67756	36717	45508
24232_NHIPAQTLIER_3_run0	1/sp|P00904|TRPGD_ECOLI	0	0	0	0	0	0	13133	14703	0	13160	0	0	0	0	24999	14760	18884	0	9912	0	16902	0	0	0	0	4721	0	0	0	0
26247_QALDELGVC(UniMod:4)FLFAPK_2_run0	1/sp|P00904|TRPGD_ECOLI	6058	1869	3923	3335	0	5469	7855	0	3668	0	0	0	3714	12992	8383	0	3609	14426	0	0	0	0	0	0	0	0	0	0	0	0
30397_SNGHNVVIYR_2_run0	1/sp|P00904|TRPGD_ECOLI	5362	2537	0	0	3180	0	13287	0	3333	12853	0	0	0	14328	9739	0	5044	15795	5759	0	0	5635	0	5452	0	8351	0	6472	2959	1569
31214_SYQLTAEDFGLTPYHQEQLAGGTPEENR_3_run0	1/sp|P00904|TRPGD_ECOLI	0	0	0	0	0	0	0	0	0	0	0	0	0	0	0	0	0	0	0	0	0	0	0	0	0	0	0	0	0	0
31215_SYQLTAEDFGLTPYHQEQLAGGTPEENRDILTR_4_run0	1/sp|P00904|TRPGD_ECOLI	0	0	0	0	0	0	0	0	0	9644	0	0	0	7529	6298	8307	0	9920	4391	0	7031	5756	0	0	0	0	0	0	0	0
3354_ASSIEHDGQAMFAGLTNPLPVAR_2_run0	1/sp|P00904|TRPGD_ECOLI	8108	0	0	0	0	0	0	0	4489	11595	0	0	0	13847	10432	12867	0	17037	0	0	11283	0	0	7651	0	8688	0	9316	0	0
3355_ASSIEHDGQAMFAGLTNPLPVAR_3_run0	1/sp|P00904|TRPGD_ECOLI	40462	11874	27790	22056	37925	33768	38502	26423	19787	44103	8914	0	28496	82882	65837	39001	24098	78734	45069	0	45638	44147	13695	32964	27894	33330	40078	32273	15742	20636
3356_ASSIEHDGQAMFAGLTNPLPVAR_4_run0	1/sp|P00904|TRPGD_ECOLI	4387	0	2638	1445	4358	3353	4015	2849	2013	5035	0	0	2369	8269	7479	4872	2096	10410	2994	546	4415	4263	1614	4622	3628	4638	2704	3510	1909	1951
33940_VC(UniMod:4)GFQFHPESILTTQGAR_2_run0	1/sp|P00904|TRPGD_ECOLI	9880	0	0	0	0	0	0	0	0	0	0	0	0	17372	14980	0	0	19688	0	0	0	0	0	0	0	0	0	0	0	0
33941_VC(UniMod:4)GFQFHPESILTTQGAR_3_run0	1/sp|P00904|TRPGD_ECOLI	27876	12555	0	15412	0	27986	0	0	16327	0	0	0	22285	54986	45727	0	26618	54517	0	0	10312	7573	0	22620	22807	23813	0	23396	16219	0
481_AAVVHSGGMDEVSLHAPTIVAELHDGEIK_4_run0	1/sp|P00904|TRPGD_ECOLI	0	0	0	0	0	0	0	0	0	0	0	0	0	0	0	0	0	0	0	0	0	0	0	0	0	0	0	0	0	0
482_AAVVHSGGMDEVSLHAPTIVAELHDGEIK_5_run0	1/sp|P00904|TRPGD_ECOLI	0	0	0	0	0	0	0	0	0	0	0	0	0	0	0	0	0	0	0	0	0	0	0	0	0	0	0	0	0	0
13137_GVIRDDFDPAR_2_run0	1/sp|P00909|TRPC_ECOLI	6524	0	0	0	0	6668	0	0	3244	0	0	0	4418	13177	12141	0	0	13262	8771	0	0	5123	0	0	0	5400	0	4128	3079	5800
13138_GVIRDDFDPAR_3_run0	1/sp|P00909|TRPC_ECOLI	9007	0	7409	3818	6722	7538	8487	9044	6483	7278	1509	0	6383	21142	15112	5156	7536	16621	4398	0	4652	5631	2957	9546	5914	8644	6577	9653	4332	6913
13725_HFYDALQGAR_2_run0	1/sp|P00909|TRPC_ECOLI	33893	11838	19269	18552	27966	30530	34308	29923	15893	21746	4614	0	21355	73843	50240	19283	24333	45547	0	0	0	7723	7364	21966	22799	28177	21920	28119	17059	14695
14620_HYASAISVLTDEK_2_run0	1/sp|P00909|TRPC_ECOLI	22177	6385	15012	4690	21342	23791	26651	21644	13083	0	0	0	0	47347	40756	0	16901	48948	13180	0	14484	13610	7628	14489	17078	20400	18785	23317	12748	15253
14621_HYASAISVLTDEK_3_run0	1/sp|P00909|TRPC_ECOLI	8539	0	0	0	10211	0	11488	0	6950	0	0	0	0	12720	14462	0	8213	20874	0	0	0	0	0	7100	0	0	0	0	1700	5780
19476_LGHNVTVISESGINTYAQVR_3_run0	1/sp|P00909|TRPC_ECOLI	15489	5484	13481	10443	20387	0	18788	17850	10629	10993	0	0	11454	34606	25140	16676	13268	32881	10530	0	10171	8707	0	14864	10910	15275	0	12579	6649	9517
1965_AIWVEAR_2_run0	1/sp|P00909|TRPC_ECOLI	25118	0	19605	14594	0	28602	31981	21358	14170	12819	0	0	24139	55795	39261	11078	25520	41200	0	0	0	4262	9764	17078	23000	24690	18307	24593	17227	0
20163_LLASVFQTLR_2_run0	1/sp|P00909|TRPC_ECOLI	58406	20856	0	37115	58885	55537	68516	54954	36559	58159	14502	4422	36245	142281	111409	46174	47989	131122	0	0	0	0	24244	51965	55110	66042	52029	63721	33322	40215
2420_ALSVGETLPAR_2_run0	1/sp|P00909|TRPC_ECOLI	79207	26210	55934	44268	82007	65793	85417	73450	48144	86341	20198	0	56725	179494	146654	72628	70937	185238	36234	6785	53054	43700	27482	63594	62587	72577	52329	70653	40661	46541
24201_NHDIADVVDK_2_run0	1/sp|P00909|TRPC_ECOLI	26804	8295	0	0	34123	0	0	0	15018	0	0	2373	19918	0	62022	0	20438	66279	20373	0	26874	0	0	21303	0	0	27814	0	11780	16760
26823_QLAAVAHSLEMGVLTEVSNEEEQER_3_run0	1/sp|P00909|TRPC_ECOLI	5472	0	0	0	0	7255	10243	0	2619	0	0	0	0	13618	12095	0	0	11683	0	0	0	0	0	0	0	0	0	0	0	0
26824_QLAAVAHSLEMGVLTEVSNEEEQER_4_run0	1/sp|P00909|TRPC_ECOLI	0	0	0	0	0	0	0	0	0	0	0	0	0	0	0	0	0	2183	0	0	0	0	0	0	0	0	0	0	0	0
27327_QQQPLASFQNEVQPSTR_2_run0	1/sp|P00909|TRPC_ECOLI	14155	0	7763	10638	7760	17094	18380	4396	9353	0	0	0	10811	28542	28570	0	9192	24846	0	0	0	14254	0	0	0	2745	0	4223	4486	0
27328_QQQPLASFQNEVQPSTR_3_run0	1/sp|P00909|TRPC_ECOLI	0	0	0	0	0	0	0	0	0	0	0	0	0	0	0	0	0	0	0	0	0	0	0	0	0	0	0	0	0	0
28967_RVLLGENK_2_run0	1/sp|P00909|TRPC_ECOLI	3832	0	3143	2077	3473	3309	3940	3440	2873	3896	0	0	3330	7765	0	0	2783	7774	0	0	0	0	1321	2906	3957	3202	2558	4293	2200	2367
31297_TAFILEC(UniMod:4)K_2_run0	1/sp|P00909|TRPC_ECOLI	19294	5299	0	9424	7420	26026	37922	30985	11510	16894	7874	0	16247	62600	37404	8014	19158	54520	12665	0	0	0	10914	19355	22569	20316	7823	25011	14428	10053
35337_VLSLAAVQLHGNEEQLYIDTLR_3_run0	1/sp|P00909|TRPC_ECOLI	24904	9229	0	0	35959	20330	0	0	18382	0	0	0	20842	0	0	0	21168	0	0	0	0	0	0	0	0	29741	0	0	5887	0
38339_YVLDNGQGGSGQR_2_run0	1/sp|P00909|TRPC_ECOLI	0	0	0	0	0	0	0	0	3997	10361	0	0	0	14643	16278	8882	6238	20338	10059	0	12197	0	0	4919	6793	7443	0	6300	3980	4626
4333_C(UniMod:4)VNVEQAQEVMAAAPLQYVGVFR_3_run0	1/sp|P00909|TRPC_ECOLI	0	0	0	0	0	0	0	0	0	0	0	0	0	0	0	0	0	0	0	0	0	0	0	0	0	0	0	0	0	0
4898_DFIIDPYQIYLAR_2_run0	1/sp|P00909|TRPC_ECOLI	10734	0	7931	4942	18212	12858	14721	13308	8366	11529	0	944	6539	24334	11963	6182	10131	25624	7253	0	7912	6142	4594	6571	9104	7566	6746	10259	4946	4881
4899_DFIIDPYQIYLAR_3_run0	1/sp|P00909|TRPC_ECOLI	0	0	0	0	0	0	0	0	0	0	0	0	0	0	0	0	0	0	0	0	0	0	0	0	0	0	0	0	0	0
5637_DLSIDLNR_2_run0	1/sp|P00909|TRPC_ECOLI	44211	14570	34108	25630	55667	44149	52587	50235	31241	47428	17490	0	35601	100086	91581	41085	40068	103254	32047	0	32112	35472	20976	43226	45647	50060	34499	49658	31529	33693
6690_EALPAHVAIWK_2_run0	1/sp|P00909|TRPC_ECOLI	20900	0	35697	0	17268	22654	26374	23361	0	0	0	0	0	32332	46723	0	12782	32063	0	0	0	0	0	0	16302	16265	0	0	0	0
6691_EALPAHVAIWK_3_run0	1/sp|P00909|TRPC_ECOLI	16113	5456	10163	7934	14563	13166	16610	11686	8608	17340	3724	0	11601	31711	24782	15607	11240	33276	11671	0	16397	12772	5510	11574	13880	16116	13104	10988	7355	10758
7137_EFQHVDK_2_run0	1/sp|P00909|TRPC_ECOLI	7826	3747	8598	0	9600	0	8462	7227	5164	7685	0	0	9131	16682	14460	6746	6921	17235	5800	0	6037	5057	0	7022	8353	7271	5118	7708	0	4853
8051_ELSHFANGFLIGSALMAHDDLHAAVR_4_run0	1/sp|P00909|TRPC_ECOLI	0	0	0	0	0	0	0	0	0	0	0	0	0	0	0	0	0	0	0	0	0	0	0	0	0	0	0	0	0	0
8052_ELSHFANGFLIGSALMAHDDLHAAVR_5_run0	1/sp|P00909|TRPC_ECOLI	0	0	0	0	0	0	0	0	0	0	0	0	0	0	0	0	0	0	0	0	0	0	0	0	0	0	0	0	0	0
1143_AFPETAATGGIIESELVAIPAMQK_3_run0	1/sp|P00926|SDHD_ECOLI	0	0	0	0	0	0	0	0	0	0	0	0	0	0	0	0	0	0	16533	31831	15209	11232	0	0	0	0	0	0	0	0
11594_GGIYEVLAHAEK_2_run0	1/sp|P00926|SDHD_ECOLI	9712	0	0	8585	7472	0	0	16047	0	0	5013	0	0	0	10242	0	0	0	0	0	0	0	0	0	0	0	0	0	0	0
17294_KDSHLPISGSIK_2_run0	1/sp|P00926|SDHD_ECOLI	0	0	0	0	0	0	0	0	0	0	0	0	0	0	0	0	0	0	0	0	0	0	0	0	0	0	0	0	0	0
19105_LEPSALAGMAGPQR_2_run0	1/sp|P00926|SDHD_ECOLI	15317	0	0	21059	0	0	0	33977	3795	0	0	11805	0	0	0	0	5652	0	45267	86604	46824	35951	11644	5009	17712	0	0	0	0	5199
23202_MNSLIAQYPLVK_2_run0	1/sp|P00926|SDHD_ECOLI	8923	0	6391	7595	0	7499	7545	11684	2937	6518	0	9282	4758	0	10094	8292	0	7421	27026	74833	31553	25496	6700	0	0	3957	5313	0	0	4105
25031_NTTHLVWATGGGMVPEEEMNQYLAK_3_run0	1/sp|P00926|SDHD_ECOLI	0	0	0	0	0	0	0	0	0	0	0	0	0	0	0	0	0	0	0	0	0	0	0	0	0	0	0	0	0	0
2980_AQFAQQGR_2_run0	1/sp|P00926|SDHD_ECOLI	7949	0	0	3305	4558	0	5434	9988	3420	0	0	3160	0	5536	6356	0	3097	0	8486	22290	9869	6745	3952	0	0	0	0	3703	0	0
32392_TLFLGYSVAGQR_2_run0	1/sp|P00926|SDHD_ECOLI	7537	0	0	4907	0	0	0	13908	0	0	0	0	0	6459	0	0	0	5705	0	49785	0	0	6688	0	0	0	0	0	0	0
33934_VC(UniMod:4)ASVSYQQMHGFSAEQLR_3_run0	1/sp|P00926|SDHD_ECOLI	0	0	0	0	0	0	0	0	0	0	0	0	0	0	0	0	0	0	0	0	0	0	0	0	0	0	0	0	0	0
6036_DSHLPISGSIK_2_run0	1/sp|P00926|SDHD_ECOLI	6415	3777	6071	4773	0	4314	0	6664	0	5074	3710	0	4241	4363	7653	0	2517	5049	16674	37338	17704	14486	0	0	0	0	0	1408	0	2620
9191_EYQQPISGQLLLK_2_run0	1/sp|P00926|SDHD_ECOLI	8962	3603	6058	6253	5130	5289	5660	9788	3348	6716	0	8947	4293	5000	8529	8264	4121	7718	30806	72585	32061	26250	6464	3394	4317	4037	5107	4371	0	3412
10006_FMAQMLTHIAGDK_3_run0	1/sp|P00934|THRC_ECOLI	0	0	0	0	0	0	0	8010	1470	0	0	0	0	0	0	0	798	0	0	0	0	0	1932	2495	0	2078	0	0	0	0
10008_FMAQMLTHIAGDKPVTILTATSGDTGAAVAHAFYGLPNVK_5_run0	1/sp|P00934|THRC_ECOLI	0	0	0	0	0	0	0	0	0	0	0	0	0	0	0	0	0	0	0	0	0	0	0	0	0	0	0	0	0	0
16076_ILSAFIGDEIPQEILEER_2_run0	1/sp|P00934|THRC_ECOLI	111826	32687	96299	72784	99563	66442	164068	350251	67624	81977	33954	12958	85062	128016	51773	90309	64262	86496	49696	21535	50766	27335	79280	61706	77206	79302	57433	69456	43798	54224
16077_ILSAFIGDEIPQEILEER_3_run0	1/sp|P00934|THRC_ECOLI	19484	4969	15451	11678	17235	10228	25623	54942	10708	13574	5214	2163	15291	21634	9204	14007	11681	15084	8072	3482	9023	5093	16092	12795	15079	17154	10483	13380	8478	10522
16632_ISPLQEK_2_run0	1/sp|P00934|THRC_ECOLI	234209	82128	198344	138946	207514	153387	275623	441921	111386	200482	0	0	178743	252078	136517	194650	170897	183849	0	0	0	0	182035	235368	194173	270344	161838	213755	163657	189075
19207_LFC(UniMod:4)TLGGNIETVAIDGDFDAC(UniMod:4)QALVK_3_run0	1/sp|P00934|THRC_ECOLI	0	0	0	0	0	0	0	0	0	0	0	0	0	0	0	0	0	0	0	0	0	0	0	0	0	0	0	0	0	0
2390_ALRDQLNPGEYGLFLGTAHPAK_3_run0	1/sp|P00934|THRC_ECOLI	0	0	0	0	0	0	0	0	0	0	0	0	0	0	0	0	0	0	0	0	0	0	0	0	0	0	0	0	0	0
2391_ALRDQLNPGEYGLFLGTAHPAK_4_run0	1/sp|P00934|THRC_ECOLI	0	0	0	0	0	0	0	0	0	0	0	0	0	0	0	0	0	0	0	0	0	0	0	0	0	0	0	0	0	0
24848_NQLVVSVPSGNFGDLTAGLLAK_2_run0	1/sp|P00934|THRC_ECOLI	0	0	0	0	0	0	0	0	0	0	0	0	0	0	0	0	0	0	0	0	0	0	0	0	0	0	0	0	0	0
24849_NQLVVSVPSGNFGDLTAGLLAK_3_run0	1/sp|P00934|THRC_ECOLI	0	0	0	0	0	0	0	0	0	0	0	0	0	0	0	0	0	0	0	0	0	0	0	0	0	0	0	0	0	0
26093_PVTILTATSGDTGAAVAHAFYGLPNVK_3_run0	1/sp|P00934|THRC_ECOLI	4338	0	5132	0	2224	0	7434	14223	2307	0	0	0	0	4756	0	0	0	0	0	0	0	0	4444	4981	0	4648	0	4069	0	0
26188_QAFDDEELK_2_run0	1/sp|P00934|THRC_ECOLI	64287	30188	50989	45332	48306	42056	69519	150196	41344	36100	25562	11495	55388	67507	33608	36695	38156	39125	24266	8397	24547	9590	45672	54687	42716	58490	35853	43104	35697	44143
28094_RFIAATNVNDTVPR_2_run0	1/sp|P00934|THRC_ECOLI	11430	2287	11031	4277	6966	5025	12624	36377	4600	6400	3288	0	8528	15206	6186	5379	6841	8869	0	2014	0	4763	7997	12419	11083	14171	8320	10674	6519	8685
28095_RFIAATNVNDTVPR_3_run0	1/sp|P00934|THRC_ECOLI	92168	21209	68899	38491	47710	40444	90711	259267	55576	47408	18597	0	71923	110905	41631	34020	55003	48385	19282	18127	22741	27267	82185	111502	82516	106657	66994	91097	64873	69594
33775_VALGLNSANSINISR_2_run0	1/sp|P00934|THRC_ECOLI	24416	1197	14032	3290	0	9437	60046	72649	8938	0	0	0	10350	26518	0	7240	15043	17014	0	7766	0	0	7281	41440	16462	10844	0	17753	9845	16410
3561_ATQATLSNAMDVSQPNNWPR_2_run0	1/sp|P00934|THRC_ECOLI	44244	11681	36826	25778	36090	28247	61828	130535	21763	35220	19312	6995	39711	56400	24549	45662	27243	38008	31935	15319	26227	11903	56005	53675	37407	59365	43027	37174	27568	40202
3562_ATQATLSNAMDVSQPNNWPR_3_run0	1/sp|P00934|THRC_ECOLI	25531	0	19747	7559	18923	18520	30220	66857	13264	16975	2866	0	23472	29746	17132	22869	14924	18660	0	0	0	0	30341	27855	18378	29116	21775	17866	13182	20148
5202_DHNEQVSFAQAVTQGLGK_2_run0	1/sp|P00934|THRC_ECOLI	56905	16046	46988	32934	48717	34155	78587	149195	23816	41162	17598	5282	44777	69392	27798	49096	34779	41817	30465	8000	25047	18410	42685	66951	58452	76718	53688	60578	34964	49953
5203_DHNEQVSFAQAVTQGLGK_3_run0	1/sp|P00934|THRC_ECOLI	128556	39460	94950	74317	100211	78870	154214	303077	78500	87176	43101	22971	111403	150627	61005	103667	85031	87978	60329	31448	58479	48908	110171	153794	122694	147437	112218	118024	82465	115345
5204_DHNEQVSFAQAVTQGLGK_4_run0	1/sp|P00934|THRC_ECOLI	0	0	0	0	0	0	0	0	0	0	0	0	0	0	0	882	0	0	0	1738	0	0	0	0	0	651	692	588	693	0
5921_DQLNPGEYGLFLGTAHPAK_2_run0	1/sp|P00934|THRC_ECOLI	36462	11043	34761	24452	34612	28902	50474	104587	19478	29245	0	7159	0	41753	24109	36619	23992	35187	0	0	0	0	35195	49360	35154	52346	0	50012	26052	49270
5922_DQLNPGEYGLFLGTAHPAK_3_run0	1/sp|P00934|THRC_ECOLI	121827	31050	93342	65000	113746	60781	153133	341718	70819	78303	0	15173	98206	141261	64911	100001	74070	83810	50944	22031	47326	37403	125610	157771	113975	145764	103607	110031	76873	114974
5923_DQLNPGEYGLFLGTAHPAK_4_run0	1/sp|P00934|THRC_ECOLI	3042	504	0	0	0	2309	0	8347	0	0	0	0	3316	4047	0	0	0	3337	0	0	0	860	3460	4341	4278	6244	3168	3248	0	3333
663_ADLPLLSHNLPADFAALR_2_run0	1/sp|P00934|THRC_ECOLI	42776	12814	38058	26201	37351	26288	61517	124921	19199	30351	12907	4405	30526	47360	19059	35586	25836	35261	24671	12338	23717	14270	34947	41823	43591	50734	31593	37462	20732	33879
664_ADLPLLSHNLPADFAALR_3_run0	1/sp|P00934|THRC_ECOLI	217684	57159	172249	122530	189797	117487	280693	664773	126933	165504	73157	34378	174732	268719	106244	192220	134989	154969	106469	40110	97171	68355	240745	234487	213859	245654	171554	153992	116705	174816
665_ADLPLLSHNLPADFAALRK_3_run0	1/sp|P00934|THRC_ECOLI	0	0	0	0	0	0	0	6414	0	1846	0	0	0	0	0	0	0	0	0	0	0	0	0	0	0	0	0	0	0	0
666_ADLPLLSHNLPADFAALRK_4_run0	1/sp|P00934|THRC_ECOLI	0	0	0	0	0	0	0	1931	0	336	0	0	483	1071	252	1596	755	0	0	0	0	0	0	0	819	0	0	840	0	0
7877_ELGYAAVDDETTQQTMR_2_run0	1/sp|P00934|THRC_ECOLI	113276	25159	74284	58168	90247	54526	138947	305242	49287	65894	24601	13264	82629	123192	51951	79147	65899	70734	44704	17574	38324	32050	107094	138080	99610	136138	89597	99399	70600	102915
7878_ELGYAAVDDETTQQTMR_3_run0	1/sp|P00934|THRC_ECOLI	13894	0	13858	8671	12271	8065	16933	35594	7871	10892	6727	0	10116	0	7723	12847	10267	11238	0	0	0	6855	14800	19988	12540	17165	10779	12322	10341	12503
7882_ELGYTSEPHAAVAYR_2_run0	1/sp|P00934|THRC_ECOLI	50824	10618	39166	24092	41126	23494	67317	163882	21569	29765	11051	4897	36786	60955	26141	38180	28896	34499	13133	9027	14627	11047	41650	51889	39592	58250	35460	45239	26305	35439
7883_ELGYTSEPHAAVAYR_3_run0	1/sp|P00934|THRC_ECOLI	197637	47320	126892	97218	149559	95208	221382	454683	91477	119807	49689	24824	145966	224133	84711	145790	124724	125053	57240	29282	56005	46999	182399	214940	174031	223120	142200	167419	124650	160415
8743_ESVEAILGETLDLPK_2_run0	1/sp|P00934|THRC_ECOLI	165328	45387	139663	97454	159974	92030	229082	515081	99995	85944	50995	25462	145234	220046	88322	127536	105717	126415	79380	37428	72096	46368	140100	127666	128727	142636	92865	115042	83926	106394
8744_ESVEAILGETLDLPK_3_run0	1/sp|P00934|THRC_ECOLI	11350	2624	7298	0	9387	6117	14552	33900	6431	5324	3254	0	9071	13033	5767	6997	6227	7772	4616	0	3526	0	9062	9939	9186	9448	6521	8815	5665	8472
9784_FIAATNVNDTVPR_2_run0	1/sp|P00934|THRC_ECOLI	188802	58745	144721	120563	182108	113586	289092	511915	99154	137111	61949	33539	149657	223813	100114	193466	127866	143861	89960	38095	78912	55872	198051	210513	176083	226088	142197	160645	112038	168065
9785_FIAATNVNDTVPR_3_run0	1/sp|P00934|THRC_ECOLI	0	0	0	0	0	0	0	0	0	0	0	0	0	0	0	0	0	0	0	0	0	0	0	0	0	0	0	0	0	0
9936_FLHDGQWSPK_2_run0	1/sp|P00934|THRC_ECOLI	20091	6503	12309	11940	13435	12922	25512	77319	8855	13285	6179	0	14882	23487	9890	17354	12696	11510	0	0	7073	0	17547	19029	14874	18653	16530	12769	13277	13495
9937_FLHDGQWSPK_3_run0	1/sp|P00934|THRC_ECOLI	19670	0	11816	11959	13796	11097	22999	66286	8343	12003	4526	0	14850	21784	10472	17872	11043	11271	0	0	0	0	16416	18647	15206	23300	15954	13942	12364	16975
18_AAAGISETLLR_2_run0	1/sp|P00935|METB_ECOLI	193787	68069	109797	76453	136775	60267	81604	127798	49630	119808	23326	6323	84115	111900	95524	96072	75704	82173	10788	18264	14743	15278	59725	82383	79737	116470	95708	91457	80266	82472
22055_LVLVESPSNPLLR_2_run0	1/sp|P00935|METB_ECOLI	226159	80322	116904	91673	145814	68694	90289	140006	52913	106562	18208	5492	102414	125265	94693	89809	80319	88213	9063	14523	13903	11418	59637	99594	83108	135330	114677	105981	86576	90714
22261_LYHPSLPENQGHEIAAR_3_run0	1/sp|P00935|METB_ECOLI	30451	13138	21792	15038	26597	12023	17344	29875	9588	25644	5070	0	17528	22288	17879	17803	13655	16629	0	3959	3671	2918	10389	16142	15257	19848	18914	15359	13480	14709
22262_LYHPSLPENQGHEIAAR_4_run0	1/sp|P00935|METB_ECOLI	0	0	0	0	0	0	0	0	0	0	0	0	0	0	0	0	0	0	0	0	0	0	0	0	0	0	0	0	0	0
249_AALAEKPK_2_run0	1/sp|P00935|METB_ECOLI	15496	4578	7913	5843	11666	3825	6104	8047	4531	12901	0	0	7758	10627	8566	11676	6846	8395	0	0	0	0	5097	6837	6204	9715	7682	7906	6106	7182
25495_PGDLLVAPHDC(UniMod:4)YGGSYR_3_run0	1/sp|P00935|METB_ECOLI	9958	3186	6392	0	0	5803	6665	9273	3732	0	0	0	5849	7494	6289	0	5035	0	0	0	0	0	3691	5642	5036	5135	4633	4882	0	0
35138_VLFVDQGDEQALR_2_run0	1/sp|P00935|METB_ECOLI	149088	50647	77306	57155	94587	43403	65387	89745	35948	72323	0	0	64957	79630	60438	62768	49913	54196	0	0	0	0	41198	62085	58216	80750	72063	63618	53278	59992
37834_YLNGHSDVVAGVVIAK_3_run0	1/sp|P00935|METB_ECOLI	12929	5088	7418	6192	7432	3690	0	6611	3313	2786	0	0	7994	9498	4776	0	5238	5016	0	0	966	0	0	6426	3854	8028	7407	4921	3289	4420
37851_YLQTQPLVK_2_run0	1/sp|P00935|METB_ECOLI	102151	34721	51745	37241	62094	28069	40773	60647	24604	49054	8973	2221	46317	54914	43321	44660	38228	36696	3799	4043	6017	4170	24653	38008	35095	54594	44308	39775	34159	37689
11804_GIC(UniMod:4)LYTPDETQR_2_run0	1/sp|P00936|CYAA_ECOLI	0	0	0	0	0	0	17566	13020	0	0	0	0	0	0	14257	0	11856	0	0	0	0	0	0	0	0	0	0	0	7057	0
18694_LDAINQLR_2_run0	1/sp|P00936|CYAA_ECOLI	13965	0	13334	0	14352	0	0	13655	0	0	0	0	0	0	13470	0	12103	0	0	0	0	0	0	0	0	0	0	0	0	0
21139_LQEMVADVSHHFPLR_4_run0	1/sp|P00936|CYAA_ECOLI	3122	2246	1869	1552	0	0	2517	3689	0	0	0	0	0	2601	3716	1553	2534	2641	0	0	0	0	0	0	0	0	0	0	0	0
22225_LYAAFEALPGK_2_run0	1/sp|P00936|CYAA_ECOLI	0	0	0	0	12441	0	0	13870	0	0	0	0	0	10553	0	0	9105	11892	0	0	0	0	0	9531	0	0	0	0	0	0
24663_NNLSVSASPQDIGVLTR_2_run0	1/sp|P00936|CYAA_ECOLI	6936	5428	6268	0	12068	0	8549	9237	4302	0	0	0	0	6956	9178	0	5829	10661	0	6647	0	0	0	4671	0	5827	0	5141	3651	5121
2503_ALYSPC(UniMod:4)EIR_2_run0	1/sp|P00936|CYAA_ECOLI	0	0	0	0	0	0	9367	5744	0	0	0	0	0	0	11376	0	7635	0	0	0	0	0	0	0	0	0	0	0	0	0
2862_APNIESIISHQPLEYNR_3_run0	1/sp|P00936|CYAA_ECOLI	0	0	0	0	0	0	0	13530	0	0	0	0	0	0	0	0	0	0	0	0	0	0	0	0	0	0	0	0	0	0
36248_VTEYLTAIEDFTR_2_run0	1/sp|P00936|CYAA_ECOLI	7667	4927	0	6895	10209	0	10682	9616	1950	0	0	0	0	7332	9800	0	6646	10541	0	7254	0	0	0	0	0	6331	0	7191	0	7735
10039_FMQMVVEHK_2_run0	1/sp|P00944|XYLA_ECOLI	0	0	0	0	0	0	0	0	0	0	0	0	0	0	0	0	0	0	0	0	0	0	0	0	0	0	0	218246	0	0
1326_AGGFTTGGLNFDAK_2_run0	1/sp|P00944|XYLA_ECOLI	0	0	0	0	0	0	0	0	0	0	6204	0	8332	0	0	0	0	0	0	0	8987	6578	0	0	0	0	0	587550	0	0
14371_HQYDYDAATVYGFLK_2_run0	1/sp|P00944|XYLA_ECOLI	0	0	0	0	0	0	0	0	0	0	0	0	0	0	0	0	0	0	0	0	0	0	0	0	0	0	0	84362	0	0
14372_HQYDYDAATVYGFLK_3_run0	1/sp|P00944|XYLA_ECOLI	0	0	0	0	0	0	0	0	0	0	0	0	0	0	0	0	0	0	0	0	0	0	0	0	0	0	0	125346	0	0
14656_HYNPDELVLGK_2_run0	1/sp|P00944|XYLA_ECOLI	0	0	0	0	0	0	0	0	0	0	4572	0	7866	0	0	0	0	0	5073	0	4905	0	0	0	0	0	0	587145	0	0
14657_HYNPDELVLGK_3_run0	1/sp|P00944|XYLA_ECOLI	0	0	0	0	0	0	0	0	0	0	0	0	0	0	0	0	0	0	0	0	0	0	0	0	0	0	0	137617	0	0
15476_IGFQGTLLIEPK_2_run0	1/sp|P00944|XYLA_ECOLI	0	0	0	0	0	0	0	0	0	0	0	0	0	0	0	0	0	0	0	0	0	0	0	0	0	0	0	164548	0	0
15477_IGFQGTLLIEPKPQEPTK_3_run0	1/sp|P00944|XYLA_ECOLI	0	0	0	0	0	0	0	0	0	0	0	0	4008	0	0	2266	0	0	3104	0	2661	3313	0	0	0	0	0	436096	0	0
17181_KADVAFEFFHK_2_run0	1/sp|P00944|XYLA_ECOLI	0	0	0	0	0	0	0	0	0	0	0	0	0	0	0	0	0	0	0	0	0	0	0	0	0	0	0	16688	0	0
17182_KADVAFEFFHK_3_run0	1/sp|P00944|XYLA_ECOLI	0	0	0	0	0	0	0	0	0	0	0	0	0	0	0	0	0	0	0	0	0	0	0	0	0	0	0	113094	0	0
19458_LGGENYVLWGGR_2_run0	1/sp|P00944|XYLA_ECOLI	0	0	0	0	0	0	0	0	0	0	0	0	0	0	0	0	0	0	0	0	0	0	0	0	0	0	0	243139	0	0
19816_LHVPFYC(UniMod:4)FHDVDVSPEGASLK_3_run0	1/sp|P00944|XYLA_ECOLI	0	0	0	0	0	0	0	0	0	0	0	0	0	0	0	0	0	0	0	0	0	0	0	0	0	0	0	223023	0	0
19817_LHVPFYC(UniMod:4)FHDVDVSPEGASLK_4_run0	1/sp|P00944|XYLA_ECOLI	0	0	0	0	0	0	0	0	0	0	0	0	0	0	0	0	0	0	0	0	0	0	0	0	0	0	0	453394	0	0
20531_LLWGTANC(UniMod:4)FTNPR_2_run0	1/sp|P00944|XYLA_ECOLI	0	0	0	0	0	0	0	0	0	0	0	0	0	0	0	0	0	0	0	0	0	0	0	0	0	0	0	142715	0	0
22812_MIEDGELDK_2_run0	1/sp|P00944|XYLA_ECOLI	0	0	0	0	0	0	0	0	0	0	0	0	0	0	0	0	0	0	0	0	3952	0	0	0	0	0	0	714570	0	0
22813_MIEDGELDKR_2_run0	1/sp|P00944|XYLA_ECOLI	0	0	0	0	0	0	0	0	0	0	0	0	0	0	0	0	0	0	0	0	0	0	0	0	0	0	0	46689	0	0
22814_MIEDGELDKR_3_run0	1/sp|P00944|XYLA_ECOLI	0	0	0	0	0	0	0	0	0	0	0	0	0	0	0	0	0	0	0	0	0	0	0	0	0	0	0	60295	0	0
23287_MQAYFDQLDR_2_run0	1/sp|P00944|XYLA_ECOLI	0	0	0	0	0	0	0	0	0	0	0	0	9799	0	0	9763	0	0	0	0	0	0	0	0	0	0	0	975204	0	0
26478_QEQLENLVNHYLFDK_2_run0	1/sp|P00944|XYLA_ECOLI	0	0	0	0	0	0	0	0	0	0	0	0	0	0	0	0	0	0	0	0	0	0	0	0	0	0	0	54784	0	0
26479_QEQLENLVNHYLFDK_3_run0	1/sp|P00944|XYLA_ECOLI	0	0	0	0	0	0	0	0	0	0	0	0	0	0	0	0	0	0	0	0	0	1176	0	0	0	0	0	118447	0	0
28587_RMEEHLR_2_run0	1/sp|P00944|XYLA_ECOLI	0	0	0	0	0	0	0	0	0	0	0	0	0	0	0	0	0	0	0	0	0	0	0	0	0	0	0	22645	0	0
30791_SSNPLAFR_2_run0	1/sp|P00944|XYLA_ECOLI	0	0	0	0	0	0	0	0	0	4859	0	0	11871	0	0	8759	0	0	10058	0	10795	10465	0	0	0	0	0	1350190	0	0
37266_YAQEHHLSPVHQSGR_3_run0	1/sp|P00944|XYLA_ECOLI	0	0	0	0	0	0	0	0	0	903	0	0	1133	0	0	0	0	0	1132	0	0	0	0	0	0	0	714	115848	0	0
37267_YAQEHHLSPVHQSGR_4_run0	1/sp|P00944|XYLA_ECOLI	0	0	0	671	0	0	0	0	0	0	0	0	0	0	0	2514	0	0	0	0	1448	0	0	0	0	0	0	288803	0	0
38150_YSGWNSELGQQILK_2_run0	1/sp|P00944|XYLA_ECOLI	0	0	0	0	0	0	0	0	0	0	0	0	0	0	0	0	0	0	0	0	5923	4425	0	0	0	0	0	376550	0	0
733_ADVAFEFFHK_2_run0	1/sp|P00944|XYLA_ECOLI	0	0	0	0	0	0	0	0	0	0	0	0	0	0	0	0	0	0	0	0	0	0	0	0	0	0	0	448984	0	0
734_ADVAFEFFHK_3_run0	1/sp|P00944|XYLA_ECOLI	0	0	0	0	0	0	0	0	0	0	0	0	0	0	0	0	0	0	0	0	0	0	0	0	0	0	0	98997	0	0
7393_EGYETLLNTDLR_2_run0	1/sp|P00944|XYLA_ECOLI	0	0	0	0	0	0	0	0	0	0	0	0	0	0	0	0	0	0	2951	0	0	0	0	0	0	0	0	1002120	0	0
9171_EYINNFAQMVDVLAGK_2_run0	1/sp|P00944|XYLA_ECOLI	0	0	0	0	0	0	0	0	0	0	0	0	0	0	0	0	0	0	0	0	0	0	0	0	0	0	0	22480	0	0
12869_GSQQLQLK_2_run0	1/sp|P00946|MANA_ECOLI	7777	10136	10526	8881	14009	8036	11991	8324	4471	10052	6815	4729	6371	7069	0	5106	6134	9035	10678	9061	11346	11547	7792	6454	7317	9202	5572	6824	5944	6465
12870_GSQQLQLKPGESAFIAANESPVTVK_3_run0	1/sp|P00946|MANA_ECOLI	8723	13127	0	0	14756	11170	12340	8807	6784	14318	15331	15447	0	7969	13501	16017	8063	11332	21897	14353	21458	17632	12238	6950	8545	9041	8392	9432	8374	7866
14207_HNSEIGFAK_2_run0	1/sp|P00946|MANA_ECOLI	15107	16075	19580	17594	27273	14631	20284	14523	7532	18694	0	12792	14069	15469	0	18591	8793	18519	27366	17541	28574	22181	13903	12086	11908	15510	12061	13517	9322	12137
19996_LINSVQNYAWGSK_2_run0	1/sp|P00946|MANA_ECOLI	14083	14460	0	0	22609	16053	19305	0	6015	18671	15782	14311	9370	13872	21873	22543	0	17337	0	18992	26284	18325	12506	11115	10462	12310	0	0	6404	9138
21385_LSELFASLLNMQGEEK_2_run0	1/sp|P00946|MANA_ECOLI	8047	10363	0	17146	20171	7165	14829	12216	0	0	10752	9852	0	0	14150	10515	0	0	19268	15863	22451	9071	0	0	0	0	0	0	0	0
25305_PANQLLTQPVK_2_run0	1/sp|P00946|MANA_ECOLI	29044	33063	38433	28695	48192	28682	38898	24891	12687	55605	33531	25964	20163	26915	37503	41001	0	48002	51563	38058	49799	41612	27885	21646	22967	27714	19942	26916	22588	23537
25511_PGESAFIAANESPVTVK_2_run0	1/sp|P00946|MANA_ECOLI	9099	9876	11891	10738	14724	10341	11400	9319	4293	10736	6678	4492	5033	7875	11124	7601	5283	9199	14646	10898	15980	13729	8573	6732	6416	7438	8693	7978	4988	6353
28081_RFGELPFLFK_2_run0	1/sp|P00946|MANA_ECOLI	4469	4774	7914	5701	7028	4089	5848	6578	3629	5659	3965	2306	3567	4639	8121	4825	2474	5932	5427	4069	6808	4488	3670	4528	4871	6054	4616	4049	3904	0
29185_SALDSQQGEPWQTIR_2_run0	1/sp|P00946|MANA_ECOLI	30341	31279	42195	35620	48422	34347	41519	28106	15872	43476	39547	32149	22609	28975	45475	45428	17735	35579	61967	34895	59170	49738	32322	22195	23036	27732	21968	24986	19595	23679
30893_STLLGEAVAK_2_run0	1/sp|P00946|MANA_ECOLI	48329	57536	65485	58736	87356	47297	58862	36515	26399	59991	0	49139	30890	42354	76278	60132	33352	54029	91913	52078	93641	73447	53971	38873	39128	48121	36038	44483	35431	36400
31355_TALTELYGMENPSSQPMAELWMGAHPK_3_run0	1/sp|P00946|MANA_ECOLI	0	0	0	0	8615	0	0	3313	0	0	0	0	0	0	0	0	0	0	11710	0	13100	0	0	0	0	0	0	0	0	0
31356_TALTELYGMENPSSQPMAELWMGAHPK_4_run0	1/sp|P00946|MANA_ECOLI	0	0	0	0	0	0	0	0	0	0	0	0	0	0	0	0	0	0	0	0	0	0	0	0	0	0	0	0	0	0
35062_VLC(UniMod:4)AAQPLSIQVHPNK_2_run0	1/sp|P00946|MANA_ECOLI	4587	6327	7925	6472	7388	7199	11745	6649	0	7945	7952	6777	4862	4737	8651	9200	0	7634	11903	8267	10668	10378	6560	4423	5534	5898	5656	5230	4090	4733
35063_VLC(UniMod:4)AAQPLSIQVHPNK_3_run0	1/sp|P00946|MANA_ECOLI	18400	22257	25989	22947	27369	25932	30984	20489	11029	27714	32252	29274	14351	14444	32860	28647	14098	26384	45142	27759	33935	30810	26021	16518	16862	18014	16583	17050	16078	14449
35910_VQNAAGDIVSLR_2_run0	1/sp|P00946|MANA_ECOLI	50602	65310	73892	65521	82988	50111	67966	39141	26494	73461	0	54237	35269	43911	76123	68701	36555	65850	94522	66802	100354	81269	46699	40114	39703	43676	40596	42075	36102	36222
37672_YIDIPELVANVK_2_run0	1/sp|P00946|MANA_ECOLI	60026	74677	89053	78104	110899	65269	84893	52832	34290	92288	78960	61924	47648	54850	87865	88039	41948	79334	136475	91710	140446	119454	68027	54331	54231	69950	63043	60315	51092	54511
8207_ENAAGIPMDAAER_2_run0	1/sp|P00946|MANA_ECOLI	36703	45804	53202	45165	72293	38432	53035	32241	19277	47195	45150	42709	28250	33424	59599	55451	24187	47388	92994	50409	85574	70920	40925	27262	24473	35031	29515	31026	24577	27142
9628_FGELPFLFK_2_run0	1/sp|P00946|MANA_ECOLI	13347	22002	23296	21562	40608	17940	21852	16172	8426	23238	22624	17491	10902	11015	22790	21709	8953	19007	48686	26696	47004	22081	14315	5822	6429	7056	6905	5943	5440	6698
10055_FNALYGEIFK_2_run0	1/sp|P00954|SYW_ECOLI	112723	63811	86599	74374	136982	84914	129010	178864	74555	100726	0	34603	69473	104242	151177	91473	86481	130292	83160	119497	113729	90765	66546	91537	92663	109330	88881	87937	59047	100422
10253_FRNDEAFLQQVMK_2_run0	1/sp|P00954|SYW_ECOLI	28483	13138	25577	16897	31230	22739	28723	44128	15840	24132	18035	10250	17525	24616	34254	31405	18397	32504	0	0	37914	25131	14623	19380	18095	22777	26646	20543	12568	21290
10254_FRNDEAFLQQVMK_3_run0	1/sp|P00954|SYW_ECOLI	64161	29990	51199	37795	60478	44169	62302	92222	40402	56571	43237	23216	41561	55691	79254	57277	43179	63609	49987	0	0	0	34177	48057	46144	54517	50167	42670	32321	48794
11336_GEVADAVSGMLTELQER_2_run0	1/sp|P00954|SYW_ECOLI	119235	55268	93474	86310	143701	93541	151846	181659	74977	81731	75475	38928	73664	106909	139086	101533	84757	147551	113181	141156	133352	91712	49542	53130	69417	75505	63547	65440	42948	64525
11337_GEVADAVSGMLTELQER_3_run0	1/sp|P00954|SYW_ECOLI	19977	10122	15494	14426	28728	15436	24443	28986	13205	14276	13643	7386	11606	20808	24683	18312	16151	28034	20623	21952	23749	18072	9584	9450	13520	14722	6058	11203	8631	12055
17237_KATLDTLALYLAC(UniMod:4)GIDPEK_3_run0	1/sp|P00954|SYW_ECOLI	0	0	0	0	0	0	630	0	0	0	3923	2959	0	0	6628	567	0	0	0	0	0	0	0	0	0	0	0	0	0	0
23493_MTKPIVFSGAQPSGELTIGNYMGALR_3_run0	1/sp|P00954|SYW_ECOLI	0	0	0	0	0	0	0	0	0	0	0	0	0	0	0	0	0	15009	0	0	0	0	0	0	0	0	0	0	0	0
23851_NDEAFLQQVMK_2_run0	1/sp|P00954|SYW_ECOLI	30502	20952	21866	28348	48377	27952	42278	43990	19234	21883	20898	11640	23409	27453	36590	27630	26399	37016	0	33717	36675	28318	19438	22182	22208	28652	25636	21528	15907	28788
24696_NNVIGLLEDPK_2_run0	1/sp|P00954|SYW_ECOLI	111190	68673	93470	95701	147742	96183	138932	175597	78710	87293	91612	47644	69048	105270	153231	100921	92460	135185	97545	133143	117721	92703	64331	89297	95452	105855	86663	83845	62885	86820
26674_QHLELSR_2_run0	1/sp|P00954|SYW_ECOLI	38937	24250	31036	27912	43811	29122	45155	78571	26404	27256	31062	12142	29188	43744	0	30751	36835	43693	17105	34228	26589	16569	14657	23473	27619	29443	23904	22953	16521	21472
27858_RAVTDSDEPPVVR_2_run0	1/sp|P00954|SYW_ECOLI	24225	5787	16794	8139	17446	9576	15283	35728	12725	17200	14331	4383	13629	25976	30737	15060	15932	21950	14218	16067	17655	19982	10841	16054	14506	19282	14831	12955	9331	14409
27859_RAVTDSDEPPVVR_3_run0	1/sp|P00954|SYW_ECOLI	53548	15104	38989	20998	36857	21555	34066	72553	36275	37998	36635	14106	33145	52170	62783	34342	38705	54441	34428	35353	37757	44628	29120	42131	36840	50487	34292	36865	30790	38255
29331_SDDNRNNVIGLLEDPK_3_run0	1/sp|P00954|SYW_ECOLI	0	0	0	0	0	0	0	0	0	0	0	0	0	0	0	0	0	0	0	0	0	0	0	0	0	0	0	0	0	0
32292_TKPIVFSGAQPSGELTIGNYMGALR_3_run0	1/sp|P00954|SYW_ECOLI	46548	18554	34870	26266	45147	0	50819	0	27981	25718	31492	12978	24202	39153	48745	28660	28238	37377	30704	38563	34919	34698	20603	30435	27824	38859	32040	30698	23257	35450
32293_TKPIVFSGAQPSGELTIGNYMGALR_4_run0	1/sp|P00954|SYW_ECOLI	0	0	0	0	0	0	0	0	0	0	0	0	0	0	0	0	0	0	0	0	0	0	0	0	0	0	0	0	0	0
3512_ATLDTLALYLAC(UniMod:4)GIDPEK_2_run0	1/sp|P00954|SYW_ECOLI	13035	16270	16296	25214	25193	39064	64979	41548	15507	5772	16090	5836	16813	29089	23379	5183	6104	15014	5957	9104	0	0	756	609	0	0	0	0	756	0
3513_ATLDTLALYLAC(UniMod:4)GIDPEK_3_run0	1/sp|P00954|SYW_ECOLI	440	1847	2265	5114	3084	8381	13054	8978	2707	567	3231	0	3126	6683	4068	0	0	3667	0	0	0	0	0	0	0	0	0	0	0	0
35513_VMSLLEPTK_2_run0	1/sp|P00954|SYW_ECOLI	101627	56210	69923	64928	112799	71103	117740	150889	63653	74969	69894	31534	63867	103698	133504	89329	78191	109491	56533	88337	87364	73844	54801	74488	71726	97230	70099	99370	60432	79968
35514_VMSLLEPTKK_2_run0	1/sp|P00954|SYW_ECOLI	12557	0	0	0	9370	0	8404	0	0	10355	10875	0	8928	12859	15711	15684	8851	13207	0	11609	13422	9982	0	0	8119	9606	8644	0	0	9171
35742_VPEPFIPK_2_run0	1/sp|P00954|SYW_ECOLI	136297	70762	101734	84372	130887	96085	152386	182797	84733	98043	71979	30740	78475	125072	168377	116486	105832	152763	44466	124325	64355	82864	65336	93800	107498	123563	96461	106356	74754	94500
3903_AVTDSDEPPVVR_2_run0	1/sp|P00954|SYW_ECOLI	280375	188039	239631	260780	230363	147687	198876	295967	104084	131289	131397	61017	49831	241688	234812	160764	177667	0	141429	242969	172714	136051	80193	119279	125035	144672	115009	115669	81672	134788
3952_AVYEAIGFVAKP_2_run0	1/sp|P00954|SYW_ECOLI	71854	42477	48788	45841	72961	49151	78594	94354	44365	36434	39770	17507	42675	67493	79936	45043	57390	70294	9060	70216	56001	43819	0	52399	52289	63990	52876	54129	41240	58174
10375_FTAAEFR_2_run0	1/sp|P00956|SYI_ECOLI	88646	73214	99253	86125	85839	68663	101843	89462	52634	81566	59917	43822	58509	78460	71665	90521	72278	99630	66708	127028	80857	73406	68151	74170	72210	85996	71913	82472	61566	76173
10564_FVLLTSGATVADYNDAPADAQQSEVLK_3_run0	1/sp|P00956|SYI_ECOLI	12665	11665	13538	0	13654	13013	12446	12232	9468	15437	14071	7697	0	0	13039	15985	12617	0	12863	19069	15223	12769	13750	13121	11005	12683	13286	12543	10294	14143
10706_GAELELLR_2_run0	1/sp|P00956|SYI_ECOLI	73771	62238	88031	73746	92235	60271	87475	90044	48173	68712	52420	31451	45650	73512	67259	78749	72722	106890	63977	109011	98359	80300	61935	70413	71236	92656	69174	89834	55875	73017
10754_GAKPVHWC(UniMod:4)VDC(UniMod:4)R_3_run0	1/sp|P00956|SYI_ECOLI	0	0	0	0	0	0	0	0	0	1743	2534	0	0	1910	1740	3575	0	0	2430	0	0	0	0	0	0	1195	2037	0	0	0
10775_GALLHVEK_2_run0	1/sp|P00956|SYI_ECOLI	55385	59679	66856	60087	69647	46737	63813	61282	42534	49867	39417	26732	38665	57597	0	43339	0	67572	42009	68828	64100	64302	38251	49218	42068	53041	37539	48826	33505	49274
12278_GLSGYDSPYVPGWDC(UniMod:4)HGLPIELK_3_run0	1/sp|P00956|SYI_ECOLI	9711	5370	0	0	0	14593	18909	20836	6619	14690	11732	10036	6922	9943	14385	19472	9086	20559	16447	0	0	0	8633	9311	12255	9497	8644	10964	7436	0
13210_GVQWIPDWGQAR_2_run0	1/sp|P00956|SYI_ECOLI	55216	37299	59403	56240	67895	48691	68695	76483	30318	68117	41310	29803	38804	53729	56651	75016	38060	76217	57170	82109	66812	47114	40170	32968	36835	42153	42247	27675	22175	34534
15292_IESMVANRPDWC(UniMod:4)ISR_2_run0	1/sp|P00956|SYI_ECOLI	5678	0	0	0	0	6242	7436	6813	0	0	4316	4063	0	5019	7043	4880	0	7401	9402	7766	0	0	0	0	0	4387	0	0	0	0
15293_IESMVANRPDWC(UniMod:4)ISR_3_run0	1/sp|P00956|SYI_ECOLI	0	0	20782	24582	16650	0	36762	38210	0	17833	20558	18369	21722	0	33696	30418	0	33091	22565	0	0	0	0	0	0	0	0	0	0	0
15603_IGVTDYTILGTVK_2_run0	1/sp|P00956|SYI_ECOLI	92028	79542	110145	96362	121028	81608	120855	107804	52871	89680	0	42878	62641	89785	86087	95928	71787	121342	95895	159892	127490	111764	76014	82724	74903	97033	80192	87101	57779	95269
15752_IIGNGHLHK_2_run0	1/sp|P00956|SYI_ECOLI	0	0	0	0	0	0	0	0	0	0	0	0	0	0	0	0	0	0	0	0	0	0	0	0	0	0	0	0	0	0
17273_KDFIRLGVLGDWSHPYLTMDFK_4_run0	1/sp|P00956|SYI_ECOLI	8480	7224	10245	8772	11953	7666	8580	19497	5320	9991	7180	3944	5578	7049	8778	13742	4929	11670	11429	11613	14681	6536	5887	0	0	0	5221	0	0	4674
18005_KVGGSLEAAVTLYAEPELSAK_3_run0	1/sp|P00956|SYI_ECOLI	10667	14237	9189	0	0	0	0	11046	0	0	0	0	5172	7087	11920	0	12388	8218	0	0	0	0	8368	0	0	0	0	0	0	0
19632_LGVLGDWSHPYLTMDFK_3_run0	1/sp|P00956|SYI_ECOLI	0	8647	12701	9851	13049	8937	10224	21396	693	10867	7472	4133	6303	0	9365	14974	0	12234	11511	12076	14865	6745	6537	0	0	0	6346	0	0	0
21622_LTALGDELR_2_run0	1/sp|P00956|SYI_ECOLI	179889	149366	189834	180495	196197	136401	210820	189252	93974	169625	106690	76695	117038	185393	170074	190646	154073	185206	79667	252803	157222	129981	133345	144772	137795	176415	140466	171525	117750	135818
23316_MQHSYPC(UniMod:4)C(UniMod:4)WR_3_run0	1/sp|P00956|SYI_ECOLI	3988	4754	4463	5475	0	0	6524	0	0	0	0	0	4236	7364	7490	4070	4610	5013	0	0	0	0	0	0	4052	5529	3291	0	3375	0
26051_PVHWC(UniMod:4)VDC(UniMod:4)R_2_run0	1/sp|P00956|SYI_ECOLI	4904	0	6654	5086	2687	4363	6511	0	2665	0	3609	1804	4716	5724	6121	0	4427	6997	0	5551	0	2496	2307	3841	4993	4970	4442	4676	3168	2435
26052_PVHWC(UniMod:4)VDC(UniMod:4)R_3_run0	1/sp|P00956|SYI_ECOLI	11423	11300	16607	13556	0	8476	12731	0	6296	6631	8345	0	9644	13286	0	7067	9551	14976	7572	12933	7160	5810	7535	10034	12586	12184	10192	11229	9332	5779
2646_ANDIVVALLQEK_2_run0	1/sp|P00956|SYI_ECOLI	102208	86066	120843	104527	130568	83109	138374	134115	61699	97297	0	35808	66660	100581	90953	92777	82853	142136	91290	197490	137921	118283	85548	97585	80411	115158	88401	98755	67636	102406
2647_ANDIVVALLQEK_3_run0	1/sp|P00956|SYI_ECOLI	0	0	0	0	0	0	0	0	0	0	0	0	0	0	0	0	0	0	0	0	0	0	0	0	0	0	0	0	0	0
27609_QVLTHGFTVDGQGR_2_run0	1/sp|P00956|SYI_ECOLI	24907	5487	31680	20954	29994	22633	36340	26537	9662	24539	0	11021	0	24246	20321	25367	0	32703	21522	48539	32449	22368	0	0	17000	22841	17741	23082	1865	13888
27610_QVLTHGFTVDGQGR_3_run0	1/sp|P00956|SYI_ECOLI	59407	49855	77714	59348	74085	51250	76227	58760	35181	50535	42341	32000	40562	61770	54069	52329	51611	76670	52560	96948	69179	53986	47529	48784	47215	60508	48105	52905	36970	46800
27740_RAADSYR_2_run0	1/sp|P00956|SYI_ECOLI	0	3848	0	0	0	0	0	9662	4646	0	0	0	0	0	7244	0	0	0	0	0	0	0	0	0	0	0	0	0	0	0
28029_REPGMLAR_2_run0	1/sp|P00956|SYI_ECOLI	33129	26609	40362	31992	40194	36192	43478	42078	21401	34916	26126	24783	30566	34701	0	43610	28409	50712	41167	0	24383	46109	26753	26198	27821	33146	51063	35807	24850	30059
28942_RVEVDGIQAWWDLDAK_3_run0	1/sp|P00956|SYI_ECOLI	0	0	0	0	0	0	0	0	0	0	0	0	0	0	0	0	0	0	0	5190	0	0	0	0	0	0	0	0	0	0
29178_SALAEAEVEYYDK_2_run0	1/sp|P00956|SYI_ECOLI	30199	44923	44710	44750	44297	34171	30249	41892	37770	39154	49755	32820	34887	41692	37906	35996	44013	44454	34191	30834	28759	34212	40261	29318	23326	33143	35727	23976	31986	20629
29308_SC(UniMod:4)QTALYHIAEALVR_2_run0	1/sp|P00956|SYI_ECOLI	9386	0	6226	8333	5368	13824	22267	21751	3420	6169	8025	5393	7110	8966	14024	9265	8692	17471	12933	0	0	0	10397	6666	11838	6665	0	11593	6768	0
29309_SC(UniMod:4)QTALYHIAEALVR_3_run0	1/sp|P00956|SYI_ECOLI	16558	9721	14245	16715	5528	30500	47658	50864	7018	11772	17904	14732	15552	19189	28613	17058	20621	38226	21959	18520	9152	5428	25085	13958	22990	13982	7773	20754	14692	6890
29974_SIGNTVSPQDVMNK_2_run0	1/sp|P00956|SYI_ECOLI	66642	51043	72581	60869	78045	50444	75604	72078	37729	61475	50184	37033	42897	65511	70135	77641	53163	86283	68863	93333	79967	68516	52077	49536	45621	61278	47055	55140	37637	50015
30901_STLNLPETGFPMR_2_run0	1/sp|P00956|SYI_ECOLI	150315	119997	157496	151406	162536	128214	177218	162498	96322	116961	98763	82058	87263	142951	140936	158048	123754	178297	166785	216533	182617	148343	111846	120443	107486	156580	119285	143679	92557	124554
31774_TFILHDGPPYANGSIHIGHSVNK_3_run0	1/sp|P00956|SYI_ECOLI	0	0	0	0	0	0	0	0	0	0	0	0	0	0	0	0	0	0	0	0	0	0	0	0	0	0	0	0	0	0
31775_TFILHDGPPYANGSIHIGHSVNK_4_run0	1/sp|P00956|SYI_ECOLI	26191	0	0	0	30551	0	0	0	10967	0	0	0	0	23781	0	0	16664	29656	0	0	45751	0	0	23098	0	21291	0	0	4858	15404
31776_TFILHDGPPYANGSIHIGHSVNK_5_run0	1/sp|P00956|SYI_ECOLI	0	0	0	0	0	0	0	0	0	0	0	0	0	0	0	0	0	0	0	0	0	0	0	0	0	0	0	0	0	0
32379_TLELMEEVAK_2_run0	1/sp|P00956|SYI_ECOLI	105545	80767	52263	106367	139515	82968	122180	117666	59171	101489	72812	58067	63540	91365	105179	126540	75765	131054	100780	134207	128597	113211	95844	83695	41171	51297	82864	92437	59998	82501
33133_TSPSIDVAFQAVDQDALK_2_run0	1/sp|P00956|SYI_ECOLI	56994	53015	81616	69492	79548	49678	78235	76831	37570	63685	58748	35331	40593	64335	62751	72989	51123	83317	74117	108342	86355	74283	60078	53169	58641	76178	61653	65726	40323	61589
33134_TSPSIDVAFQAVDQDALK_3_run0	1/sp|P00956|SYI_ECOLI	14143	4004	16489	15560	13407	9796	14106	23010	8520	13715	9878	5801	10334	13445	13566	15970	8263	17133	0	14019	13288	10816	11802	16401	14620	16323	9032	14279	0	13120
33515_TWGVPMSLFVHK_3_run0	1/sp|P00956|SYI_ECOLI	1932	1364	651	1239	1554	945	0	1722	0	4153	3465	2641	210	1113	588	8247	0	2184	2957	4675	5159	1071	0	0	0	672	1992	0	1239	1722
33665_VAEHAEIC(UniMod:4)GR_2_run0	1/sp|P00956|SYI_ECOLI	17582	14426	23789	20043	14490	14620	25293	18365	10656	14512	14564	9223	13343	23064	23612	20921	16606	29716	14634	24343	16487	13525	12944	14910	16795	19077	14736	19749	12675	11005
34251_VEQEYGKPGEK_2_run0	1/sp|P00956|SYI_ECOLI	12150	7865	14604	13406	14326	9736	16515	15947	5206	13165	8031	4992	8221	13976	14206	13914	11090	19766	12178	21459	16046	14960	9752	9636	9718	11750	9391	13350	7146	10389
34252_VEQEYGKPGEK_3_run0	1/sp|P00956|SYI_ECOLI	0	0	0	0	35530	16306	0	0	0	35871	0	0	0	20722	16591	28050	0	22647	0	0	0	0	0	0	0	19714	0	0	15584	0
3556_ATPQWFVSMDQK_2_run0	1/sp|P00956|SYI_ECOLI	47743	36488	60889	52145	60548	44237	65877	62726	28518	52195	39455	28117	34440	47837	51964	61111	36612	66041	59791	78037	69578	56103	40762	37240	37492	48424	40787	36528	26071	36482
37097_WTDDDLYGIIR_2_run0	1/sp|P00956|SYI_ECOLI	42151	38663	48752	47023	50934	35756	53481	62870	25106	66093	20870	14489	25986	42966	44166	56087	35514	51074	33670	52976	42636	29669	34823	32955	35429	44602	36178	37586	25420	36863
37567_YGLETANPVGPDGTYLPGTYPTLDGVNVFK_3_run0	1/sp|P00956|SYI_ECOLI	0	0	0	0	0	0	0	0	0	0	0	0	0	0	0	0	0	0	0	0	0	0	0	0	0	0	0	0	0	0
378_AAQEDILK_2_run0	1/sp|P00956|SYI_ECOLI	67659	55305	72361	70299	82705	49314	77146	71594	40139	70522	45001	30883	47384	69170	57243	75582	71790	88994	57419	75214	68635	62250	56802	60975	57333	67988	58007	61831	43947	57369
4022_AYEAYDFHEVVQR_2_run0	1/sp|P00956|SYI_ECOLI	32022	27415	37456	35157	36037	27868	39287	38721	16668	32846	17436	8247	22059	29021	28050	26297	24043	35387	14509	38958	27882	21676	19018	22609	21949	29374	22274	27729	17308	24820
4023_AYEAYDFHEVVQR_3_run0	1/sp|P00956|SYI_ECOLI	32477	27092	33408	29887	30217	23533	35865	35852	14998	26701	14418	8021	20284	28813	26150	25534	28265	31163	16686	41441	30463	21167	21474	22709	24842	33300	24577	28506	19802	22741
4335_C(UniMod:4)VSNVAGDGEK_2_run0	1/sp|P00956|SYI_ECOLI	22600	17850	23871	21513	16166	17103	25529	20442	12771	9990	18781	12806	17685	22928	26336	14954	18467	33075	17863	26584	19418	14696	15886	16263	18990	19524	14668	19236	12491	14573
4338_C(UniMod:4)WHYTQDVGK_2_run0	1/sp|P00956|SYI_ECOLI	3084	2704	0	0	0	3128	4673	6323	1258	0	1845	0	5563	4069	4608	3609	1971	4279	0	5024	0	0	1155	0	2476	3710	2414	2182	1655	0
4339_C(UniMod:4)WHYTQDVGK_3_run0	1/sp|P00956|SYI_ECOLI	0	0	0	0	0	0	0	0	0	0	0	0	0	0	0	0	0	0	0	0	0	0	0	0	0	0	0	0	0	0
5665_DLVESVMQR_2_run0	1/sp|P00956|SYI_ECOLI	145166	118993	158098	141436	176201	111229	170448	154775	86884	121025	92184	60846	99979	135668	133473	129068	113249	168892	112750	203452	150176	145481	105918	127440	105677	141799	112315	124306	92161	135876
5724_DMVKPEEMVVLDR_2_run0	1/sp|P00956|SYI_ECOLI	46677	37541	52661	50833	57380	40740	66430	57096	27792	44740	37079	23494	32635	43483	47117	56029	38044	59040	52767	76861	61523	57237	38781	38495	29088	44490	42004	48061	27086	41375
5725_DMVKPEEMVVLDR_3_run0	1/sp|P00956|SYI_ECOLI	47901	37865	45082	46910	53847	37774	56374	56802	34277	40095	33350	29563	32300	46770	49116	55403	35621	57501	53869	69818	65427	56803	45872	42181	31098	50072	39862	43250	30503	43472
6113_DTEELHPR_2_run0	1/sp|P00956|SYI_ECOLI	58769	51379	74551	61130	70753	47472	79909	68508	36783	61422	41949	32796	42099	63412	59760	62761	54915	88060	58978	85085	75054	66659	48952	46219	47233	53418	45058	54193	36568	48759
7591_EILGDEADQYVK_2_run0	1/sp|P00956|SYI_ECOLI	85979	74071	100863	86727	99382	72653	99003	98172	52531	93346	64219	49857	54731	81119	87502	91908	73849	109959	92748	118878	98747	91161	73023	68025	71585	81799	67021	80099	56031	69196
9136_EYAATQVDGQR_2_run0	1/sp|P00956|SYI_ECOLI	55184	41097	58591	57812	62501	57610	76338	72606	29393	57984	51143	35440	42148	54081	61645	66556	50505	75746	55128	68182	56419	65620	49019	43560	49123	51603	41545	54847	39802	47326
9941_FLLANLNGFDPAK_2_run0	1/sp|P00956|SYI_ECOLI	17801	16550	22057	20906	24106	16655	25126	21334	12429	21751	13705	10683	12823	18351	19137	21204	17294	25649	14311	28865	19754	19072	15744	17137	16487	20977	17954	19597	13164	15885
10786_GAMALFGEK_2_run0	1/sp|P00957|SYA_ECOLI	54817	49865	62835	56740	60723	51916	65420	62465	35418	62292	50758	25865	40493	47529	58090	87308	54077	90672	73742	99942	94207	72881	38407	57448	55872	67530	56965	71840	49037	67590
10796_GANFSFAVEDTQK_2_run0	1/sp|P00957|SYA_ECOLI	66918	67059	70479	57874	71964	48824	66975	72040	46023	64505	52080	27557	43052	70402	60681	71279	61464	73406	79035	82042	75178	69127	32998	55047	52856	64253	48257	58105	48114	60519
11050_GDSNNLADK_2_run0	1/sp|P00957|SYA_ECOLI	11845	9718	11445	10590	15373	8633	12250	14015	7960	10003	8421	3476	8720	11253	17680	7301	9972	12380	9635	14370	11705	11289	6305	9219	10154	11856	8466	10945	7579	11268
11572_GGGRPDMAQAGGTDAAALPAALASVK_2_run0	1/sp|P00957|SYA_ECOLI	13917	9652	14063	10768	14434	0	14792	18016	7693	0	11003	7068	11362	13821	0	15592	10420	0	19534	23009	22931	16551	0	0	8975	16660	13977	0	9209	14361
11573_GGGRPDMAQAGGTDAAALPAALASVK_3_run0	1/sp|P00957|SYA_ECOLI	74492	54246	70066	61233	74511	52130	87490	84023	41927	67592	51084	30688	41687	62335	84587	89248	53943	85303	68713	107404	76905	70826	39070	58149	49464	68015	49592	64068	41949	67361
11574_GGGRPDMAQAGGTDAAALPAALASVK_4_run0	1/sp|P00957|SYA_ECOLI	0	0	0	0	0	0	0	0	0	0	0	0	0	0	0	0	0	0	0	0	0	0	0	0	0	0	0	0	0	0
11743_GHQVVASSSLVPHNDPTLLFTNAGMNQFK_3_run0	1/sp|P00957|SYA_ECOLI	14540	9556	0	15048	0	0	0	4448	6995	0	8141	8548	8204	12729	5198	15944	10520	14030	21522	17873	22599	21000	0	15008	0	17042	0	12247	9957	12403
11744_GHQVVASSSLVPHNDPTLLFTNAGMNQFK_4_run0	1/sp|P00957|SYA_ECOLI	33390	24128	34441	28923	21050	27519	34961	37369	22081	24727	26660	13061	22096	32023	33519	43729	22906	38654	44213	51684	48378	41247	15558	30229	23994	34892	32155	27105	18346	29759
12063_GLALLDEELAK_2_run0	1/sp|P00957|SYA_ECOLI	189106	163796	207205	185587	212653	164541	232489	231427	127021	196966	155461	76093	120580	189895	212080	230995	171704	234908	232031	306016	256014	227504	114743	189367	186573	238668	166932	224326	138169	198045
1283_AGELIGMVAQQVGGK_2_run0	1/sp|P00957|SYA_ECOLI	142920	105352	150455	128412	144594	119574	172525	187728	80208	128218	115777	63986	92843	131063	152336	188706	106794	165190	187040	250447	198293	177597	89670	124917	100102	143731	117759	134136	86273	144804
1284_AGELIGMVAQQVGGK_3_run0	1/sp|P00957|SYA_ECOLI	4505	3542	4988	5869	5544	0	5880	7056	2790	6156	4547	2225	0	4591	5760	7558	3480	7349	7349	10600	7564	7847	4401	6076	5615	7091	6374	0	3816	6725
13553_HDAIQFAWELLTSEK_3_run0	1/sp|P00957|SYA_ECOLI	0	0	0	0	0	0	0	0	0	0	0	0	0	0	0	0	0	0	0	0	0	0	0	0	0	0	0	0	0	0
13816_HGNMLGAK_2_run0	1/sp|P00957|SYA_ECOLI	21846	17687	22577	17730	21500	14865	23065	22298	11233	14941	16601	7127	13571	21881	19288	20958	14725	25308	20839	31917	27546	23724	10384	17187	14140	21855	15912	17059	10741	18161
14142_HNDLENVGYTAR_2_run0	1/sp|P00957|SYA_ECOLI	40802	33978	41344	36268	39791	33339	47993	49242	22482	38756	31853	12594	24318	39626	41503	43599	31230	43615	39639	62445	48368	40334	17887	34356	26825	39115	28675	34674	25087	33385
14143_HNDLENVGYTAR_3_run0	1/sp|P00957|SYA_ECOLI	34310	29047	32653	27903	32967	24567	37988	37570	19822	29517	23576	13864	21951	30168	30568	32733	29212	32590	36169	42806	36841	29046	21357	31986	24419	36407	27471	34403	24660	30734
14710_IAAVLQHVNSNYDIDLFR_2_run0	1/sp|P00957|SYA_ECOLI	14010	10212	18171	14533	13309	13591	21151	24329	7730	17078	9730	0	10935	13874	17016	20827	11813	18318	16225	16407	27724	19946	8563	13650	14676	18089	13998	18936	10351	15133
14711_IAAVLQHVNSNYDIDLFR_3_run0	1/sp|P00957|SYA_ECOLI	40463	32798	48779	38683	51473	33333	53318	59746	27026	52958	32605	15741	26372	37867	52683	57907	34149	63311	56554	44384	72877	57449	30766	38666	41506	51719	40991	47533	29644	45168
15163_IEAVTGEGAIATVHADSDR_2_run0	1/sp|P00957|SYA_ECOLI	0	0	0	0	0	0	0	0	0	0	0	0	0	0	0	0	0	0	0	0	0	0	0	0	0	0	0	0	0	0
15164_IEAVTGEGAIATVHADSDR_3_run0	1/sp|P00957|SYA_ECOLI	21500	17372	21162	18414	21365	14546	21119	20264	10407	20750	18563	8251	12663	19365	20823	29334	18240	27785	23637	32840	29226	24089	10974	17561	17100	20374	14829	18942	13379	16974
15824_IISESGTAAGVR_2_run0	1/sp|P00957|SYA_ECOLI	159894	145489	140110	128182	154662	128258	195718	166919	82144	139539	96945	42901	95460	166062	148703	185762	143349	185077	63772	253037	124510	107462	76661	138894	130527	176209	126735	168864	106683	135570
20522_LLVSELSGVEPK_2_run0	1/sp|P00957|SYA_ECOLI	175882	149316	189053	168415	194261	149267	209452	206491	104101	183499	138144	72502	116772	179648	189615	223497	157126	208888	169452	315311	230621	191631	114457	160718	164776	198053	165517	197930	133644	173833
20733_LNHSATHLMHAALR_2_run0	1/sp|P00957|SYA_ECOLI	0	0	0	0	0	0	0	0	0	0	0	0	0	0	2474	3926	0	0	0	0	0	1782	0	0	2644	0	0	0	0	0
20734_LNHSATHLMHAALR_3_run0	1/sp|P00957|SYA_ECOLI	19991	7670	0	16372	0	16083	0	0	6958	0	0	0	0	15561	0	0	9680	0	7873	0	23541	0	12534	0	0	0	16644	15115	6905	0
21400_LSEVAHLLK_2_run0	1/sp|P00957|SYA_ECOLI	45758	37426	41978	39026	43802	33368	49027	51358	24580	38320	31890	14056	27795	43559	44622	47950	37215	53084	32448	70301	47653	35208	23549	38868	34996	48098	33431	42838	30267	40230
21419_LSGDTLDGETAFR_2_run0	1/sp|P00957|SYA_ECOLI	126215	96920	117004	107511	127048	103827	143394	139067	67067	123031	88683	43056	77674	120392	123973	145305	106105	143636	91613	176733	121625	108967	60670	95376	90909	124218	83488	116865	75868	110575
21977_LVGPLIDVMGSAGEDLK_2_run0	1/sp|P00957|SYA_ECOLI	113278	103086	121492	102814	121297	91809	142910	132607	61397	102251	75040	22756	75681	104913	110870	105350	89633	139443	87488	208459	138014	126002	55098	101736	88668	134915	100787	125635	74195	113492
21978_LVGPLIDVMGSAGEDLK_3_run0	1/sp|P00957|SYA_ECOLI	11545	0	12911	0	12450	0	19117	17770	0	9198	9928	0	0	12943	13372	10652	12656	17180	9356	23695	15030	13477	0	14738	10721	16157	12705	18937	10825	17961
21979_LVGPLIDVMGSAGEDLKR_3_run0	1/sp|P00957|SYA_ECOLI	2604	0	0	0	0	0	2958	4428	2939	9270	12568	18510	0	3589	6078	24810	0	2917	31868	4422	10365	7332	798	0	0	0	0	3104	1218	5199
22239_LYDTYGFPVDLTADVC(UniMod:4)R_2_run0	1/sp|P00957|SYA_ECOLI	55882	26205	47376	45190	23398	67336	81386	92853	26865	69399	33246	16539	35215	51450	138214	84225	47600	83032	38331	44742	24368	36452	0	45435	60087	54524	40239	71990	40686	29561
22240_LYDTYGFPVDLTADVC(UniMod:4)R_3_run0	1/sp|P00957|SYA_ECOLI	0	0	0	0	0	0	0	0	0	0	0	0	0	0	0	0	0	0	0	0	0	0	0	0	0	0	0	0	0	0
24522_NLPIETNIMDLEAAK_2_run0	1/sp|P00957|SYA_ECOLI	70534	57730	74419	61094	72725	57174	88758	81642	43352	70646	52345	32804	48480	67450	74381	88026	58459	89823	88926	127586	98446	88623	46782	66439	59674	80483	62142	80755	52732	74343
24523_NLPIETNIMDLEAAK_3_run0	1/sp|P00957|SYA_ECOLI	3899	0	0	0	3591	0	4975	0	0	0	0	0	0	0	0	4948	0	3900	3480	7163	0	4525	1907	4659	3291	5302	0	0	2076	4173
24830_NQLGSTIIVLATVVEGK_2_run0	1/sp|P00957|SYA_ECOLI	0	0	0	2940	2667	4115	0	0	0	0	0	0	0	0	0	0	0	0	0	0	0	0	0	0	0	0	0	0	0	0
24831_NQLGSTIIVLATVVEGK_3_run0	1/sp|P00957|SYA_ECOLI	0	0	0	0	0	0	483	0	0	0	0	0	0	0	0	0	0	0	0	0	0	0	0	0	0	0	0	0	0	0
25963_PSVDTGMGLER_2_run0	1/sp|P00957|SYA_ECOLI	76945	60173	63433	60659	74227	62062	113032	95836	34235	57077	44614	18621	44765	68372	70908	61063	56871	85217	57805	122676	71258	70122	28956	65750	48231	75679	49159	64465	48273	58396
26173_QADGTMEPLPK_2_run0	1/sp|P00957|SYA_ECOLI	21718	16798	21351	19096	21588	14121	24323	23265	8833	11570	11034	4565	11999	18381	18407	11857	15512	24050	15194	30897	17929	14605	5902	12440	10727	16783	10123	13735	9047	12915
26195_QAFLDFFHSK_2_run0	1/sp|P00957|SYA_ECOLI	19307	17250	19937	18432	19680	14860	22371	25901	10487	14323	9793	3955	11553	15883	21949	17056	16454	19611	18340	26757	21150	14341	0	13636	16361	17524	13400	14549	12220	16721
26196_QAFLDFFHSK_3_run0	1/sp|P00957|SYA_ECOLI	8803	7147	8534	8583	8437	6533	8321	10364	4676	5655	4320	1574	5136	7738	8455	6221	6601	6902	4548	11773	7868	4798	3252	6827	6242	7989	7119	7536	5633	7661
27241_QQAQVEQVLK_2_run0	1/sp|P00957|SYA_ECOLI	14197	14256	14674	14261	16321	12737	20297	14401	8473	14336	16350	15402	9120	14059	15423	21912	11540	17466	29788	19468	22151	15084	6950	9109	9075	12778	8665	10025	7159	10793
27601_QVLGTHVSQK_2_run0	1/sp|P00957|SYA_ECOLI	20967	16919	23006	18061	24199	16408	26276	25196	11003	17824	14728	6561	13967	22459	21513	19130	18926	26941	20273	33932	25860	20483	8152	15496	13135	17066	13890	15040	11833	14769
28311_RIEAVTGEGAIATVHADSDR_2_run0	1/sp|P00957|SYA_ECOLI	0	0	0	0	0	0	0	0	0	0	0	0	0	0	0	0	0	0	0	0	0	0	0	0	0	0	0	0	0	0
28312_RIEAVTGEGAIATVHADSDR_3_run0	1/sp|P00957|SYA_ECOLI	87463	72868	84941	74069	82192	62733	98213	98601	45319	51870	63844	26984	54582	83449	85372	75423	70569	102972	73586	116273	87049	74904	39417	64738	65276	78801	51690	71594	50285	65592
28313_RIEAVTGEGAIATVHADSDR_4_run0	1/sp|P00957|SYA_ECOLI	30638	25746	28859	27023	27689	22673	29261	33371	17327	24714	20164	11179	19716	28658	31760	28989	25981	37581	26818	47254	36964	29355	17538	29126	30190	31551	21515	31295	23071	29583
28780_RQQAQVEQVLK_2_run0	1/sp|P00957|SYA_ECOLI	74796	52873	81601	62085	78336	34209	86913	96107	38532	68074	44702	10206	47600	71924	82301	62491	66448	93751	53460	115651	91342	81412	40023	63129	58021	73972	56701	69566	45458	65431
28781_RQQAQVEQVLK_3_run0	1/sp|P00957|SYA_ECOLI	29501	20287	28002	0	24825	5878	26236	30847	14178	25866	0	0	0	21884	0	25266	29775	30064	0	38077	18316	13262	18775	27663	25334	27982	14691	34990	21120	26420
29293_SC(UniMod:4)AFLIADGVMPSNENR_2_run0	1/sp|P00957|SYA_ECOLI	51425	34788	47111	40096	37580	42709	67790	55451	28470	34978	34627	16462	30536	45709	42630	36810	42300	62287	40404	70721	25500	26105	25891	46126	43936	54640	38183	53586	36258	44929
31602_TEEEQFAR_2_run0	1/sp|P00957|SYA_ECOLI	83822	61822	79670	67053	80338	61002	85590	94478	47218	76466	57812	30113	48559	73396	82521	84608	66908	93545	76014	98405	86837	75974	53830	64474	63473	79949	58154	76947	55401	76175
31865_TGDIGLFR_2_run0	1/sp|P00957|SYA_ECOLI	119263	90252	119072	102279	126725	106077	139804	146854	55392	114968	75893	31887	67983	109716	117472	126624	88645	130923	92219	162634	122696	110529	58198	97105	96759	127671	97041	113631	71206	99446
32431_TLIQAVAK_2_run0	1/sp|P00957|SYA_ECOLI	94008	80926	86629	82312	87848	65618	108799	89623	49850	75007	58639	31342	52177	82675	90505	111011	76531	114499	54445	128265	91389	81813	49743	75209	80893	105422	75585	100962	67198	82060
33992_VDEAGFEAAMEEQR_2_run0	1/sp|P00957|SYA_ECOLI	70830	52746	84004	67239	84624	69222	92756	99896	41724	75655	53363	25877	42111	72962	75412	93655	0	94382	89992	114640	96370	87385	46356	66514	60664	82152	61247	76765	49941	81880
33993_VDEAGFEAAMEEQRR_3_run0	1/sp|P00957|SYA_ECOLI	0	0	0	0	0	0	0	0	0	0	0	0	0	0	0	0	0	0	0	0	0	0	0	0	0	0	0	0	0	0
34089_VDSASEFK_2_run0	1/sp|P00957|SYA_ECOLI	57712	50090	49013	46412	59855	41167	64238	61958	37620	49033	45053	24895	40635	52580	55274	55812	51304	66731	48249	82353	62888	55271	29241	49855	49481	53192	36020	51444	39696	52820
34412_VGDAVQADVDEAR_2_run0	1/sp|P00957|SYA_ECOLI	100362	84719	104453	91111	118657	85402	120922	114162	50843	92812	74188	33526	61211	89080	100421	120881	78531	113150	116109	152932	140632	114190	51281	83073	71438	101305	74609	85485	60539	93193
34413_VGDAVQADVDEARR_3_run0	1/sp|P00957|SYA_ECOLI	17894	10571	18254	9725	12951	10136	0	20639	12398	19430	18354	8213	14762	19055	18519	26499	11325	21597	22624	35384	27456	29600	10939	0	0	18979	0	20168	11071	20073
35338_VLSMGDFSTELC(UniMod:4)GGTHASR_3_run0	1/sp|P00957|SYA_ECOLI	55661	36393	45005	47512	24484	56659	85649	81090	27927	39127	34465	19230	36426	33532	63034	61751	51438	72319	34495	58144	30832	27797	24605	47601	46086	55235	35591	59581	41047	30124
36087_VSLIAGVSK_2_run0	1/sp|P00957|SYA_ECOLI	79761	86988	75263	54736	64821	46866	76964	64902	34841	56091	55300	15068	47910	78166	57315	43005	56109	79974	37490	146800	63530	60604	36541	76021	51555	87671	59243	66935	49258	64324
36190_VTALFVDGK_2_run0	1/sp|P00957|SYA_ECOLI	175013	112968	0	170003	238091	0	161499	161607	107173	165035	92959	41956	0	158615	141698	145931	129233	212843	143536	207473	155183	157447	70778	198804	186270	147833	161815	153222	117701	150414
36258_VTGATDLSNK_2_run0	1/sp|P00957|SYA_ECOLI	90167	77447	90293	70612	85726	67095	105077	92774	47872	75885	63864	25387	57145	87385	89188	73626	78561	107796	76876	145332	97173	86109	40073	72500	65172	87987	64932	81657	55411	74172
3664_AVDAINAGQEAVVVLDQTPFYAESGGQVGDK_3_run0	1/sp|P00957|SYA_ECOLI	0	13101	27354	0	9647	0	21488	0	12384	15676	0	0	15638	23045	18856	0	16617	18252	8716	36092	29666	25035	15879	15815	0	0	0	22213	0	17151
3665_AVDAINAGQEAVVVLDQTPFYAESGGQVGDK_4_run0	1/sp|P00957|SYA_ECOLI	0	0	0	0	0	0	0	0	0	0	0	0	0	0	0	0	0	0	0	0	0	0	0	0	0	0	0	0	0	0
3666_AVDAINAGQEAVVVLDQTPFYAESGGQVGDKGELK_3_run0	1/sp|P00957|SYA_ECOLI	0	7699	0	0	0	0	0	13856	4599	10600	13739	7092	11478	0	0	25984	0	16405	30383	22723	31921	26393	0	0	0	17803	0	23828	11633	16779
3667_AVDAINAGQEAVVVLDQTPFYAESGGQVGDKGELK_4_run0	1/sp|P00957|SYA_ECOLI	5114	0	2683	0	4336	0	0	0	3963	0	8875	4068	4319	6247	1216	10445	6232	10133	13114	10063	12692	10042	0	7602	0	0	0	0	0	7833
3699_AVEDLVNTQIR_2_run0	1/sp|P00957|SYA_ECOLI	131881	116027	147549	122867	145062	116710	159318	162112	79151	136652	0	47419	89646	126584	144868	158250	122445	168400	139081	192948	154507	138087	71865	116739	118932	148845	104062	140074	95314	119389
37588_YGQAIGHIGK_2_run0	1/sp|P00957|SYA_ECOLI	44386	33875	42937	33923	49308	33565	56354	54036	26059	42809	37146	20539	24881	38070	48606	55906	36126	49030	54771	71264	61156	57943	24049	36666	30622	43265	29254	35917	27552	40825
6241_DVFLGLDK_1_run0	1/sp|P00957|SYA_ECOLI	40343	28412	40546	42465	43957	33317	49871	43547	18013	37234	25713	0	24116	33843	38296	45646	26530	53661	44515	69430	55460	46569	21963	35802	36274	44787	34482	44836	25303	36255
6242_DVFLGLDK_2_run0	1/sp|P00957|SYA_ECOLI	88120	71980	88248	78721	98194	69130	102209	98385	52486	75118	57334	22894	53887	78758	80218	80523	70638	99606	82417	151437	110311	99173	47713	84997	78719	111406	76309	93607	65489	90007
6243_DVFLGLDKR_2_run0	1/sp|P00957|SYA_ECOLI	6313	0	0	0	5177	0	0	9506	5626	12009	12258	10485	0	6964	9125	24829	0	6204	22505	6912	13834	9944	6405	4817	5891	6664	4549	5170	0	7290
6756_EASGFGADYNAMIR_2_run0	1/sp|P00957|SYA_ECOLI	57588	37608	54441	46469	58592	44227	63708	70849	31413	53796	45526	23264	33653	53738	60721	78333	41374	66840	69774	85620	66759	63309	32168	47658	41307	58468	42284	61027	36691	55675
8394_EQAAAQESANLSSK_2_run0	1/sp|P00957|SYA_ECOLI	31291	24386	34715	27680	38415	27009	41467	41781	20904	31135	33764	13067	20682	34383	39021	38482	35972	45380	31085	44040	45760	40478	22399	30377	32103	43410	32951	41596	24971	36992
9399_FDFSHNEAMKPEEIR_3_run0	1/sp|P00957|SYA_ECOLI	37119	26998	52297	40912	45173	53357	47745	57951	19730	45056	23377	9109	26040	37454	50844	45407	27526	39583	0	52484	0	0	18387	31198	38431	35817	0	38353	20377	35862
9400_FDFSHNEAMKPEEIR_4_run0	1/sp|P00957|SYA_ECOLI	20904	22951	25227	26632	27054	22510	28715	30846	13381	29751	14048	6389	17129	22634	27328	35757	16549	26812	37740	34149	33315	27071	13841	19881	21384	27403	0	25429	15041	25266
11056_GDSVSFDEYWK_2_run0	1/sp|P00959|SYM_ECOLI	0	5880	7649	0	10733	0	0	10816	0	8387	0	3745	0	0	8563	8866	6557	0	0	0	0	0	0	0	0	3690	0	0	3249	0
11710_GHEVNFIC(UniMod:4)ADDAHGTPIMLK_3_run0	1/sp|P00959|SYM_ECOLI	13354	10124	12255	10761	8916	15797	21043	14623	5280	8051	7482	4632	10256	12592	11768	8934	14455	19008	8525	9821	5615	5260	6315	11143	10313	10905	7836	11194	7958	6447
11711_GHEVNFIC(UniMod:4)ADDAHGTPIMLK_4_run0	1/sp|P00959|SYM_ECOLI	21383	14643	18772	18378	15618	28665	33018	24682	11263	12366	11637	7393	17302	22024	21723	13702	25316	33061	11958	20723	10130	8447	12552	20705	19981	18688	14130	24342	17001	11618
14465_HTIMVANLAPR_2_run0	1/sp|P00959|SYM_ECOLI	52839	44030	54367	44447	63919	40062	55380	64913	24414	41931	32591	17982	30278	46617	46468	45841	49663	67240	33325	52054	41552	35548	22665	35221	33531	36803	35429	35329	25996	29439
14466_HTIMVANLAPR_3_run0	1/sp|P00959|SYM_ECOLI	0	24492	30742	24257	37312	22402	31784	38972	14824	21516	16814	8572	18842	27760	22925	25482	26137	36321	15941	27160	22883	19616	10216	26749	22934	29182	24377	28921	8364	6862
15002_IDDIDLNLEDFVQR_2_run0	1/sp|P00959|SYM_ECOLI	53964	53065	71087	51361	78018	47538	58197	70899	28282	55549	29009	15018	32544	44201	16350	52914	48921	72497	40942	63530	54308	45814	25223	32918	38848	44084	52006	54829	30366	44463
17297_KDSTAELYHFIGK_3_run0	1/sp|P00959|SYM_ECOLI	0	0	0	0	4887	0	5119	0	1071	0	0	2726	0	4196	0	0	0	0	0	0	0	0	0	0	0	0	0	4130	0	0
21747_LTLDLGGEK_2_run0	1/sp|P00959|SYM_ECOLI	109187	127122	114417	104245	147998	100989	126554	152421	61020	97680	73778	38014	69180	105104	94006	105004	120291	145334	43653	103326	69104	67344	56354	82884	94275	103047	81033	93562	74009	76084
23307_MQEWFESGLQQWDISR_2_run0	1/sp|P00959|SYM_ECOLI	0	0	0	0	0	0	0	0	0	0	0	0	0	0	0	0	0	0	0	0	0	0	0	0	0	0	0	0	0	0
27014_QLSELIYSR_2_run0	1/sp|P00959|SYM_ECOLI	53286	61224	45390	46589	67169	45658	56726	67881	28091	39076	31833	20813	32801	48823	40843	45420	56128	62876	19424	58610	32013	34671	26786	34509	37164	43032	35416	44765	29808	34686
27549_QVEALVEASKEEVK_2_run0	1/sp|P00959|SYM_ECOLI	0	0	0	0	4155	0	0	0	0	0	8168	0	0	0	2999	6576	3694	6724	0	0	0	5133	0	0	0	0	0	0	0	0
27550_QVEALVEASKEEVK_3_run0	1/sp|P00959|SYM_ECOLI	0	0	0	0	0	0	0	0	0	0	0	0	0	0	0	15744	0	0	29050	0	0	0	0	0	0	0	0	0	0	0
28064_RFDGVLASELADPQLYK_2_run0	1/sp|P00959|SYM_ECOLI	27954	21782	32699	23451	33851	23512	27873	46673	16001	25901	19296	0	18715	23669	25198	26244	24634	38230	20042	31210	30280	23761	17942	20888	22666	26588	26781	27210	15863	20383
28065_RFDGVLASELADPQLYK_3_run0	1/sp|P00959|SYM_ECOLI	57203	58375	70642	50376	76029	48578	57835	101389	39062	64394	40137	28159	38146	57526	54425	61980	63871	72364	36651	55202	51873	53438	53824	51801	51764	53910	50044	56082	38047	43302
28143_RGDSVSFDEYWK_2_run0	1/sp|P00959|SYM_ECOLI	8801	7473	8846	9194	11456	10805	0	31267	3628	13072	0	0	5826	9170	9002	12765	0	0	5305	8774	6683	0	5284	6519	8506	6269	6826	0	0	4512
28144_RGDSVSFDEYWK_3_run0	1/sp|P00959|SYM_ECOLI	4574	0	0	0	5726	5678	4720	14450	0	0	0	0	0	0	0	0	2872	3966	0	0	0	0	0	0	0	0	3792	0	0	2477
28646_RNVFSGIR_2_run0	1/sp|P00959|SYM_ECOLI	14567	9587	15341	11203	12512	10316	12040	17221	7193	10693	6349	0	8091	10863	11151	8219	12137	14605	8419	0	0	10075	2223	8444	12647	10839	16293	10300	6108	7829
29287_SAYPDPQALIGR_2_run0	1/sp|P00959|SYM_ECOLI	157769	156540	169931	138540	228861	131791	175772	219202	75879	132934	92555	57380	89614	133844	127936	137723	146918	184233	97078	181978	132087	118089	76266	115276	112737	129337	112708	121128	86389	105815
29657_SGALQEQVANK_2_run0	1/sp|P00959|SYM_ECOLI	62827	60567	68355	57472	88909	51688	72038	86436	31561	53391	44654	26741	38132	56051	51554	64323	62694	85465	45927	74029	57609	53995	30660	42196	46496	49819	42317	43646	34687	39905
31150_SVVSGATPVMR_2_run0	1/sp|P00959|SYM_ECOLI	171397	160951	179084	152710	219231	143738	187011	212990	84954	131372	97988	61961	103411	144210	140241	158276	152809	201661	101746	165876	126958	104646	75312	106101	109365	126700	106688	123815	89046	99875
31824_TFTDAAEVIGEAWESR_2_run0	1/sp|P00959|SYM_ECOLI	60678	49947	66788	45319	88217	57621	70885	92687	29428	61312	39757	21200	32036	52571	43499	68753	49642	78752	24264	52863	48145	42196	28208	34436	38278	38994	36386	31965	23943	35700
31825_TFTDAAEVIGEAWESR_3_run0	1/sp|P00959|SYM_ECOLI	9765	9132	9027	7455	14046	6995	9755	11589	6165	5885	7213	0	4819	0	8417	8814	6806	12015	4595	4693	0	5906	2914	3246	6394	3979	7041	7298	4380	8001
32248_TISQLYDPEK_2_run0	1/sp|P00959|SYM_ECOLI	136165	130580	136367	123504	177586	114318	151982	162030	64839	165596	86003	56470	79383	119676	110603	125516	140012	162324	71382	129474	92447	85601	68999	97570	99801	109423	87544	103157	78316	78838
3376_ASTWLNHFDADSLR_2_run0	1/sp|P00959|SYM_ECOLI	16503	15857	21932	17832	20454	22263	19775	30091	7262	21105	10468	0	8327	15695	9329	13432	15363	23012	0	27735	0	6570	0	12915	12575	12839	16556	12744	7524	12259
3377_ASTWLNHFDADSLR_3_run0	1/sp|P00959|SYM_ECOLI	26693	27887	28329	25262	32091	21994	27554	43044	13858	21068	12476	7807	18489	24491	21886	15359	25653	30595	11445	27057	18212	17440	11166	21321	20859	21562	22399	16240	15844	17679
33776_VALIENAEFVEGSDK_2_run0	1/sp|P00959|SYM_ECOLI	88357	89848	94849	68012	124117	86736	93485	116847	45464	68002	45484	21243	41748	81313	66909	74532	91208	56237	12599	85889	29559	32600	16410	57697	49152	62126	41179	74154	46341	56498
35242_VLMTYLKPVLPK_3_run0	1/sp|P00959|SYM_ECOLI	3126	2934	4921	3798	4940	1739	4507	6988	3537	7288	0	0	651	5657	860	10057	4857	8241	6979	5691	7906	6004	2707	4484	3416	6151	6300	6178	3585	6216
35541_VNADIVNK_2_run0	1/sp|P00959|SYM_ECOLI	66077	69538	76258	58222	91573	48782	67166	74305	38699	61787	45213	26773	37256	52021	47883	50880	64669	69931	34724	63710	49454	40345	31688	46787	43135	50467	42104	44963	36490	45119
38296_YVDEQAPWVVAK_2_run0	1/sp|P00959|SYM_ECOLI	53060	41685	54424	43971	59038	45126	58706	72842	23759	48945	35759	21203	31818	45710	46374	59415	48170	65197	33274	57111	44665	36286	24186	33435	37512	40123	36489	34315	25417	31864
38297_YVDEQAPWVVAK_3_run0	1/sp|P00959|SYM_ECOLI	0	0	0	0	0	0	0	3560	0	0	0	0	0	0	0	0	0	0	0	2657	0	0	0	0	0	0	0	0	0	0
4_AAAAPVTGPLADDPIQETITFDDFAK_3_run0	1/sp|P00959|SYM_ECOLI	13329	10610	14326	11481	18300	12562	13796	17579	7173	11542	0	0	4314	11371	10637	12903	8300	18338	11094	17095	14672	8853	0	9588	9844	11620	12376	11989	8843	11237
4383_DADLQAIC(UniMod:4)SMGINLFR_2_run0	1/sp|P00959|SYM_ECOLI	25429	21191	24992	20153	25480	29889	41468	49914	12851	15996	20157	15135	18934	23540	26960	22749	23605	43265	20735	25895	18002	0	7812	5726	9792	6656	0	11022	8445	4596
4384_DADLQAIC(UniMod:4)SMGINLFR_3_run0	1/sp|P00959|SYM_ECOLI	1909	1910	1405	2455	1511	0	0	4091	0	0	1847	0	0	2078	1930	0	1239	3669	966	2768	0	0	0	0	0	0	0	0	0	0
4546_DAPYFGFEIPNAPGK_2_run0	1/sp|P00959|SYM_ECOLI	77609	77599	77977	66974	108255	59746	82425	106666	39366	75735	52427	30811	44242	65477	59730	73664	68361	99708	56838	89333	71406	59605	39231	55298	60529	68429	56163	64169	46993	59697
4547_DAPYFGFEIPNAPGK_3_run0	1/sp|P00959|SYM_ECOLI	5226	5180	5756	4536	6671	4167	5017	6835	2700	5307	3411	2558	3202	4334	4747	5700	5774	7685	3877	7702	5665	5474	3978	5039	5310	6652	5337	6334	4604	4850
5298_DIFLLSPDAGAK_2_run0	1/sp|P00959|SYM_ECOLI	142136	138537	153617	128710	200722	129431	162685	206009	78167	134336	96756	58392	93055	134028	122963	143424	151950	194489	102772	179673	132578	129812	80024	116123	120700	131379	122247	119502	95233	109812
6084_DSTAELYHFIGK_2_run0	1/sp|P00959|SYM_ECOLI	48087	50395	54205	42811	61692	41773	54410	65515	24837	32831	17571	9699	25795	40776	33721	20755	47600	54725	16893	55086	26336	25967	19208	35861	35824	41833	31311	39314	27375	31207
6085_DSTAELYHFIGK_3_run0	1/sp|P00959|SYM_ECOLI	5643	5551	6053	5588	7099	4375	5819	6237	0	3043	2413	0	3058	5133	3375	2331	5883	6306	1615	6447	3941	3894	0	5717	5192	5024	4959	5845	4295	5254
7610_EIMALADLANR_2_run0	1/sp|P00959|SYM_ECOLI	166363	204256	203287	193355	224151	151042	209862	225364	93732	182640	149554	136451	114367	184811	158256	219243	171864	233844	180211	241989	225542	158250	169962	141738	133673	166960	136389	163545	113787	130515
788_AEAFLNTELTWDGIQQPLLGHK_3_run0	1/sp|P00959|SYM_ECOLI	14813	14146	14228	11141	16307	10654	11182	21551	8676	5219	12523	6139	7058	11180	12914	10904	7163	16256	11156	8552	12113	6933	5178	3648	4691	9010	3187	6894	6038	4257
9409_FDGVLASELADPQLYK_2_run0	1/sp|P00959|SYM_ECOLI	19415	18500	17109	21724	21209	10769	22423	19717	10007	14855	13574	8884	0	14206	18480	24021	17286	21725	0	23282	0	0	0	12928	21633	15238	0	14102	0	13376
9674_FGISEGMVMAAGPGGK_2_run0	1/sp|P00959|SYM_ECOLI	54020	50836	55628	48146	74276	46503	59789	75872	31347	49874	37973	28911	36699	51109	48024	67319	43836	70308	43706	67294	57279	55096	30422	42795	34718	46642	45017	38236	29028	40987
195_AAHSFNLLDAR_2_run0	1/sp|P00960|SYGA_ECOLI	14096	11905	22275	22297	15998	16296	21719	13313	7712	10624	8339	6019	13451	14770	15196	12991	10445	20586	12807	21221	11292	11182	8403	12690	13772	15069	10996	15709	9643	12985
196_AAHSFNLLDAR_3_run0	1/sp|P00960|SYGA_ECOLI	54504	126753	70117	62521	55391	50933	74035	49106	29263	34900	30600	22713	43120	54250	53676	38402	44016	67651	43544	79517	44544	42248	34884	44845	54715	52785	46054	59040	0	84997
25942_PSPDNIQELYLGSLK_2_run0	1/sp|P00960|SYGA_ECOLI	31752	33794	42594	36505	33296	33198	47764	34138	16577	19327	16515	8772	25000	34270	25173	14386	24027	40965	17116	54023	25835	29174	21876	26272	27857	32830	27214	33689	23924	24720
25943_PSPDNIQELYLGSLK_3_run0	1/sp|P00960|SYGA_ECOLI	4465	4447	6558	5845	4114	4444	6345	5159	2540	0	0	0	0	4571	3565	0	3358	6076	0	8096	4651	4259	3441	4784	0	4990	4253	5894	3106	4462
26090_PVTGEITYGLER_2_run0	1/sp|P00960|SYGA_ECOLI	20682	23874	0	30679	39013	23554	37435	24772	14698	0	0	7531	20556	25196	0	0	18940	38934	0	0	0	0	17005	18077	21397	21840	22065	22486	16052	21846
26557_QGC(UniMod:4)TIVQPLDMEVGAGTSHPMTC(UniMod:4)LR_3_run0	1/sp|P00960|SYGA_ECOLI	0	0	0	0	0	0	0	0	0	0	0	0	0	0	0	0	0	0	0	0	0	0	0	0	0	0	0	0	0	0
3632_AVAEAYYASR_2_run0	1/sp|P00960|SYGA_ECOLI	62914	61876	76117	72688	48099	58580	82463	49524	33282	31555	30100	23204	55477	69482	60984	37668	51444	70769	23337	72416	29811	28877	39419	52734	58197	57858	54693	75528	52790	47317
37531_YGENPNR_2_run0	1/sp|P00960|SYGA_ECOLI	26163	24649	35168	26640	25867	21052	30482	23254	14434	23094	16075	11042	22776	25102	29299	18524	19024	31074	23139	36790	27834	25651	18924	18785	18982	21426	18632	22509	14953	19623
6668_EALGFPMC(UniMod:4)NK_2_run0	1/sp|P00960|SYGA_ECOLI	27082	12707	17945	20611	0	43767	59621	42907	10765	21286	23033	31246	23650	26574	34534	39800	25283	43484	30295	24275	21539	20936	28862	21969	30429	20304	15571	31777	22310	12946
6737_EAQQLLALENPLPLPAYER_2_run0	1/sp|P00960|SYGA_ECOLI	39539	35223	54562	45691	42347	39103	55203	40188	22247	30201	25343	19077	31988	39568	42704	33671	27350	53410	39112	61604	44388	41275	34035	34654	41707	44332	38842	48416	30747	38538
6738_EAQQLLALENPLPLPAYER_3_run0	1/sp|P00960|SYGA_ECOLI	22454	22337	29826	28491	23979	22618	31115	19927	14540	18932	17062	12796	19758	24703	28271	20280	17517	34002	25189	36385	23850	23198	21649	21629	24726	24529	24001	28761	20548	23455
7864_ELGMDPTIHDIR_2_run0	1/sp|P00960|SYGA_ECOLI	24485	25072	0	0	28877	19675	30653	0	15578	21758	16342	0	0	23624	0	33228	20360	0	28518	41368	0	0	0	0	13882	0	0	0	0	0
7865_ELGMDPTIHDIR_3_run0	1/sp|P00960|SYGA_ECOLI	58489	51686	73146	65370	57452	56361	72025	50438	32451	53959	44481	37177	47145	59022	63993	68324	43589	87222	64676	100814	82088	71514	56304	54347	51186	59860	54803	65064	44124	53818
7868_ELGPEPMAAAYVQPSR_2_run0	1/sp|P00960|SYGA_ECOLI	0	0	0	0	0	0	0	0	0	0	0	0	0	0	0	0	0	0	0	0	0	0	0	0	0	0	0	0	0	0
10021_FMGEPEFTIDNADQYPEILR_2_run0	1/sp|P00961|SYGB_ECOLI	31493	27882	43044	34891	32153	29384	38172	29069	17699	39772	25475	19004	23534	28839	34250	45662	22351	45129	49360	50966	55729	42769	30831	25943	30247	34831	34169	33079	19679	28521
10022_FMGEPEFTIDNADQYPEILR_3_run0	1/sp|P00961|SYGB_ECOLI	0	0	0	0	0	0	0	0	0	0	0	0	0	0	0	0	0	0	0	0	0	0	0	0	0	0	0	0	0	0
10910_GC(UniMod:4)GITVDQAER_2_run0	1/sp|P00961|SYGB_ECOLI	76726	48408	76383	71017	28227	99649	135120	101757	36554	72379	54676	56189	61427	77377	92433	94299	67633	120202	79178	69595	50096	45901	63042	56625	85691	66839	42066	82487	59351	30572
11002_GDKDPFALR_2_run0	1/sp|P00961|SYGB_ECOLI	12971	11449	17448	12854	12468	9553	0	11366	7093	23120	15019	16413	10133	12522	14647	32199	8774	23670	25851	16172	14144	18337	12276	10943	13604	12180	11602	16917	9306	11661
11299_GESTEALLPNMVATSLAK_2_run0	1/sp|P00961|SYGB_ECOLI	61983	56393	81713	64567	58095	52375	70003	58440	36264	70693	59492	44518	50543	63732	68969	82775	48401	87416	80525	120124	84412	77156	57014	55323	55108	66112	55302	70210	45019	54311
11300_GESTEALLPNMVATSLAK_3_run0	1/sp|P00961|SYGB_ECOLI	0	0	13644	0	0	13579	0	0	0	0	0	0	0	0	9746	12631	0	0	8009	12038	8076	8306	6700	0	0	15007	0	13499	0	8862
11366_GEWLLYR_2_run0	1/sp|P00961|SYGB_ECOLI	25971	27962	30890	30875	28129	28586	35781	38192	14036	29141	12485	7030	19724	26741	32277	24891	20623	33313	16197	42425	23690	18620	23040	20531	24915	25755	24527	21227	15479	17454
12541_GPAIAQAFDAEGK_2_run0	1/sp|P00961|SYGB_ECOLI	4172	0	5842	6791	4319	5738	5626	0	0	0	0	3778	0	4757	0	6301	0	6239	0	9024	0	6049	0	0	0	3480	0	3821	0	0
12542_GPAIAQAFDAEGKPSK_2_run0	1/sp|P00961|SYGB_ECOLI	0	0	0	0	0	1911	0	0	0	0	0	0	0	0	0	3171	0	2708	2852	0	0	2495	0	0	0	0	0	0	0	0
12543_GPAIAQAFDAEGKPSK_3_run0	1/sp|P00961|SYGB_ECOLI	0	0	0	0	0	7408	0	0	0	0	8091	0	0	0	0	10356	0	0	13626	0	10631	8964	5112	0	0	0	0	0	0	0
13575_HDGEAEDVAVALNEQYQPR_2_run0	1/sp|P00961|SYGB_ECOLI	9861	8405	15643	12587	11114	10878	14730	9391	0	13768	8740	5055	9376	10072	13423	15508	8249	18729	14691	23308	16379	15395	9009	10863	11436	13502	13838	14681	7883	9595
13576_HDGEAEDVAVALNEQYQPR_3_run0	1/sp|P00961|SYGB_ECOLI	50105	54761	64400	58350	51562	46300	56868	47320	36296	44442	43867	36085	46024	43768	53971	52570	0	60828	48153	69063	51773	47769	40700	37478	42212	45428	39687	46241	32854	31658
15870_IKADAEEAAR_2_run0	1/sp|P00961|SYGB_ECOLI	7359	5204	9686	7267	5978	5505	8523	6432	5004	15175	12266	10260	7634	9835	11704	22989	6290	13278	17465	14490	18470	15002	7111	6147	7897	6915	8485	10338	5889	7634
16392_IQALAGWIAEQIGADVNHATR_3_run0	1/sp|P00961|SYGB_ECOLI	1680	12462	4741	16537	12538	15825	10426	2939	2875	2436	5763	5214	2688	3230	5259	5890	0	0	0	0	0	0	0	0	0	0	0	0	0	0
18216_LADAEFFFNTDR_2_run0	1/sp|P00961|SYGB_ECOLI	77344	86533	90851	91687	70624	68691	83484	70595	40811	80648	48139	32623	60786	68182	46028	81264	49829	97853	48110	132360	77963	61724	64177	56320	68981	68232	72250	75793	51440	65874
18217_LADAEFFFNTDRK_3_run0	1/sp|P00961|SYGB_ECOLI	4341	2916	0	0	0	0	0	0	2729	6810	4110	2539	0	5663	0	5887	0	0	0	0	5302	0	4467	0	0	4322	0	5009	0	0
18441_LAMQVVVLR_2_run0	1/sp|P00961|SYGB_ECOLI	70086	78935	68142	77092	68811	66622	82785	60787	36512	47508	37472	27991	53349	71447	72343	64045	51660	83642	28819	151719	66217	52271	58576	54911	65695	75144	72910	81505	52611	54338
18981_LEDNLPR_2_run0	1/sp|P00961|SYGB_ECOLI	14316	10556	24325	19574	20020	13919	17461	14929	10433	26921	21814	21247	11832	14832	21143	32964	10423	25754	31656	25148	35913	30641	17184	13453	14439	14740	12727	13138	8176	13300
19108_LEPYFTEGR_2_run0	1/sp|P00961|SYGB_ECOLI	37671	40775	42849	38295	25791	34520	36136	31787	16424	27736	0	10990	27825	34129	32050	31737	28031	40708	13259	50645	26499	24846	23709	25956	30934	30165	33663	29353	23416	18872
20395_LLPNFIFVANIESK_2_run0	1/sp|P00961|SYGB_ECOLI	33482	39117	47527	47347	39586	33191	44949	39128	21665	0	12260	7563	31437	33876	33815	4950	19787	39728	13256	59415	25103	9863	13551	7315	15063	10851	10646	16892	10524	8661
21252_LQTVLFQQQLGTLR_2_run0	1/sp|P00961|SYGB_ECOLI	110402	119852	149295	131336	105298	105219	134463	100090	60640	123086	96626	65330	84163	108429	114976	135182	82015	150001	118559	209818	146027	123831	97326	87499	107301	104479	99207	115605	70416	90661
21253_LQTVLFQQQLGTLR_3_run0	1/sp|P00961|SYGB_ECOLI	6949	5984	7847	9102	6637	5554	6447	5557	0	7663	0	0	5514	7039	5427	6885	6205	9017	6781	10253	7804	6714	6723	5906	7937	8123	6028	7506	0	5800
21839_LTTDKGEWLLYR_3_run0	1/sp|P00961|SYGB_ECOLI	4651	0	4965	4296	3020	0	4552	5070	3314	9512	6500	0	0	5402	7620	11418	0	6508	5987	8642	7507	5769	0	5117	4945	5597	7451	5845	0	0
22530_MDTLAGIFGIGQHPK_2_run0	1/sp|P00961|SYGB_ECOLI	42100	46506	52588	50685	41408	42021	51149	41781	22522	38737	30751	24010	35434	40446	46244	46886	30982	56765	43850	71375	50107	40135	33231	34888	33587	38586	33185	35091	28463	34366
22531_MDTLAGIFGIGQHPK_3_run0	1/sp|P00961|SYGB_ECOLI	25800	26647	31074	31917	25751	31941	28761	23740	13660	26006	21720	20921	23033	25090	26826	36143	19070	35439	28442	46030	32118	28027	28669	21793	23608	27528	22968	24913	18165	22138
24514_NLNLDLQTLTEEAVR_2_run0	1/sp|P00961|SYGB_ECOLI	62008	71892	95187	84865	64365	68650	84627	61729	34600	70943	56248	30585	55096	64480	63637	86208	46151	93061	80652	140959	95410	85544	54331	58637	64883	69000	68853	70608	42348	58905
24515_NLNLDLQTLTEEAVR_3_run0	1/sp|P00961|SYGB_ECOLI	5093	5198	7876	6701	5093	5471	8400	5282	3334	5716	4089	2603	5174	5886	6140	6328	4506	8709	6286	11546	7413	7481	4860	4318	6896	7016	5976	6581	4363	4699
25999_PTRPADFDAR_2_run0	1/sp|P00961|SYGB_ECOLI	0	0	6087	5198	4950	0	0	2579	2203	6680	10448	6040	0	0	5887	3919	0	6513	13197	2891	15467	14042	3896	0	4174	0	1491	0	0	5252
26047_PVHTVTLLLGDK_3_run0	1/sp|P00961|SYGB_ECOLI	7271	10572	6405	9490	9366	5513	11889	0	4071	4261	4691	2559	4983	7674	0	0	5950	11237	5720	14277	8082	6428	6904	5031	5303	8413	4883	2703	5195	6654
28212_RGPAIAQAFDAEGK_2_run0	1/sp|P00961|SYGB_ECOLI	6031	7347	8294	7870	7170	7182	9126	6713	2644	5089	4508	2788	5028	6484	7032	5490	4886	11274	6150	11637	6931	7899	4297	4697	5343	6178	5314	6159	3442	3920
28213_RGPAIAQAFDAEGK_3_run0	1/sp|P00961|SYGB_ECOLI	22343	23739	26076	24989	25120	22484	28747	23033	12042	16031	14436	9961	15901	18718	22188	18365	16698	34082	20854	37077	32768	30491	16729	16511	19998	21261	18646	20576	13577	15946
28214_RGPAIAQAFDAEGKPSK_2_run0	1/sp|P00961|SYGB_ECOLI	1869	1889	3650	0	0	0	3606	0	0	3003	2687	1176	0	2894	2959	3567	1363	3044	0	4225	0	0	0	0	2371	2326	0	0	0	0
28215_RGPAIAQAFDAEGKPSK_3_run0	1/sp|P00961|SYGB_ECOLI	71787	64255	92689	73235	69683	65051	77282	65890	36245	77886	69837	43008	58168	69085	74651	90546	47044	90124	98158	114875	97885	92003	61169	54196	58013	58842	58982	66093	45942	59785
28216_RGPAIAQAFDAEGKPSK_4_run0	1/sp|P00961|SYGB_ECOLI	21755	19581	28144	26487	19135	23659	22564	18715	14667	22149	21503	3365	20682	19438	21971	30882	15752	26270	29070	34992	32699	27883	22221	18031	22299	20259	21588	21394	15418	18810
28437_RLEDNLPR_2_run0	1/sp|P00961|SYGB_ECOLI	62033	65725	71312	65565	55089	55728	75093	55561	34015	60006	32544	20995	48101	63409	57876	62093	51244	77313	33421	99835	51920	45161	44251	49661	53692	58846	51868	59073	43239	50166
28713_RPTRPADFDAR_2_run0	1/sp|P00961|SYGB_ECOLI	2517	2205	2938	0	0	2286	3311	2331	0	0	0	0	2392	1217	0	3648	0	2539	0	4003	0	0	0	1595	1931	2098	2141	2896	1491	546
28714_RPTRPADFDAR_3_run0	1/sp|P00961|SYGB_ECOLI	34371	36686	34711	28126	26735	26285	35373	32629	15735	23545	0	0	26685	35138	0	32361	25873	31640	0	48167	0	0	17186	25517	24654	25983	27967	32425	22946	12310
29351_SDEVLSDR_2_run0	1/sp|P00961|SYGB_ECOLI	144824	125745	182651	146057	139724	116465	161108	152940	90957	166891	123685	77612	137478	136471	229424	145356	107917	184492	163813	159632	146774	167768	124310	103287	116719	122047	128857	118501	79739	107988
31785_TFLVEIGTEELPPK_2_run0	1/sp|P00961|SYGB_ECOLI	9872	0	20110	17619	16988	4530	30642	7778	4063	0	5457	10065	17275	12497	16373	5884	6169	18671	14152	57327	33689	30262	14113	10871	14464	9596	19475	19546	6379	0
32347_TLDAAAALAAANK_2_run0	1/sp|P00961|SYGB_ECOLI	96121	99244	118528	106337	85359	87542	105997	82362	69412	85379	0	41401	76454	91567	100208	108348	76652	128148	83973	160043	115836	105333	81035	79876	96680	89782	72017	94089	67889	75980
32348_TLDAAAALAAANKR_2_run0	1/sp|P00961|SYGB_ECOLI	0	0	2768	0	0	0	0	0	231	2978	0	6995	0	0	3715	5553	0	0	7274	0	0	0	3168	0	0	0	0	0	0	0
32349_TLDAAAALAAANKR_3_run0	1/sp|P00961|SYGB_ECOLI	0	0	0	0	0	0	0	0	0	0	0	0	0	0	0	0	0	0	0	0	0	0	0	0	0	0	0	0	0	0
33634_VADISLLQ_2_run0	1/sp|P00961|SYGB_ECOLI	0	0	0	0	0	0	0	0	0	0	0	0	0	0	0	0	0	0	0	5697	0	0	0	0	0	0	0	0	0	0
33814_VANLAEAQPDR_2_run0	1/sp|P00961|SYGB_ECOLI	84053	112945	105208	118208	104275	88966	118733	76048	40723	77917	62046	45877	64270	81889	83307	88032	63819	115480	83645	157998	97415	79490	65499	63478	74022	75361	70598	77288	51421	65173
33815_VANLAEAQPDREIEK_2_run0	1/sp|P00961|SYGB_ECOLI	5900	3671	9579	6324	5464	5765	7176	6534	2645	9530	6350	3589	6172	7726	7677	10413	3504	9727	5790	16542	11096	10938	5593	4461	6552	6193	7122	6800	3456	4519
33816_VANLAEAQPDREIEK_3_run0	1/sp|P00961|SYGB_ECOLI	29509	20216	38941	23516	22934	24592	26632	27981	17183	33649	30004	21115	28062	29944	32286	42769	20916	39100	42016	46918	44563	42472	30231	26151	29052	28093	0	30307	20603	26728
34727_VIADYEER_2_run0	1/sp|P00961|SYGB_ECOLI	110570	120974	120189	123160	96645	96907	117972	91913	52375	100314	70302	56675	93335	112812	97304	130184	86975	132785	54777	170361	101115	74661	79687	92167	102778	112021	98946	125007	76330	85931
34916_VIPATILGIQSDR_2_run0	1/sp|P00961|SYGB_ECOLI	232827	246548	318426	268909	232807	213714	290589	226869	131821	251141	197245	141863	190993	236792	260405	296768	178890	330987	245306	432191	302257	269568	208340	190203	220598	225893	218153	250640	154264	186571
35528_VMVMVDDK_2_run0	1/sp|P00961|SYGB_ECOLI	82417	85042	77265	86806	69753	65962	92070	69638	34140	58532	45147	32244	67268	74639	74096	91037	60671	106049	35598	107344	64832	54089	56653	67291	56909	70652	72349	79362	50564	55542
35558_VNASTLKEPEEIK_2_run0	1/sp|P00961|SYGB_ECOLI	0	0	0	0	0	0	0	0	0	2205	2245	2036	0	0	0	2889	0	0	0	0	0	0	0	0	0	0	0	0	0	0
36927_WGASDVHFVR_2_run0	1/sp|P00961|SYGB_ECOLI	0	0	0	0	0	0	0	0	0	0	0	0	0	0	0	0	0	0	0	0	0	0	0	0	0	0	0	0	0	0
36929_WGASDVHFVRPVHTVTLLLGDK_4_run0	1/sp|P00961|SYGB_ECOLI	3525	3358	5064	4586	3965	2892	2454	9912	0	0	0	0	0	3398	5082	4064	0	4588	5300	3945	6235	3646	0	2871	3481	2831	4336	3000	0	3813
37490_YFPVYANDGK_2_run0	1/sp|P00961|SYGB_ECOLI	90516	99668	90608	99878	79874	72698	93629	74502	43673	81411	63365	51358	61675	84280	91967	101758	68873	109739	42103	138146	66799	63629	75234	66393	72530	82331	70230	91350	64316	64418
38038_YQDALVELAELR_2_run0	1/sp|P00961|SYGB_ECOLI	33362	49316	43700	52342	42916	36571	48704	31321	22136	35437	20914	12312	24347	27402	26957	33949	24358	47380	28891	64494	37739	30408	26339	25992	30751	31987	30306	31483	20502	26460
4001_AWYQDEGYTVDTIQAVLAR_2_run0	1/sp|P00961|SYGB_ECOLI	13095	0	21431	20103	15037	15831	15882	20566	9214	18765	6039	0	11731	15135	15876	18063	12538	18526	11610	23415	17222	11476	9812	0	9099	8763	0	0	6159	1931
4002_AWYQDEGYTVDTIQAVLAR_3_run0	1/sp|P00961|SYGB_ECOLI	4005	4259	5330	5027	4278	4109	3753	4383	2141	4756	2477	2141	3296	3983	4064	5450	2725	5156	2809	5766	3647	0	2644	2034	0	0	1994	0	0	0
5436_DKLEPYFTEGR_2_run0	1/sp|P00961|SYGB_ECOLI	46781	48631	64121	58003	43708	43104	51681	51795	27573	66616	0	30968	47781	50484	54283	67932	37565	65167	55189	69112	54887	52280	36432	38413	41290	40973	44852	46661	32269	37013
5437_DKLEPYFTEGR_3_run0	1/sp|P00961|SYGB_ECOLI	15811	13582	19077	16286	15934	14255	13883	15370	9083	21694	0	9678	14467	14987	16398	17315	11428	18806	16402	21089	14974	18258	13519	12563	16608	15625	14073	15203	12686	14018
5861_DPQQIISGNEK_2_run0	1/sp|P00961|SYGB_ECOLI	94854	88710	120308	101367	93221	84378	117242	80471	49907	94643	80572	50284	77501	90556	90402	108489	69284	129492	106352	137968	124451	109245	78121	78731	86042	83658	80475	88159	58131	76807
8384_EPVDAFFDK_2_run0	1/sp|P00961|SYGB_ECOLI	32601	44564	37255	45782	35881	30366	42302	25233	18195	27174	19640	12577	23884	29745	32270	29418	25858	38479	25646	55588	32331	26705	24352	26412	28488	30900	27732	29213	21344	25888
9262_FAGDDLPSNPVAC(UniMod:4)ALAIADK_2_run0	1/sp|P00961|SYGB_ECOLI	24792	14672	29927	22362	15609	28588	36611	39249	13849	28979	24124	25198	20243	24652	36635	36281	23065	40787	37879	40686	25258	24533	26707	22116	32996	27587	23242	35053	21373	19034
9263_FAGDDLPSNPVAC(UniMod:4)ALAIADK_3_run0	1/sp|P00961|SYGB_ECOLI	5557	0	0	3779	0	6879	8034	7822	3274	5432	4343	3228	4927	5514	8155	6591	4324	8259	7295	6492	4593	3337	5133	0	6226	6739	0	0	4221	0
9896_FLAVPAEALVYTMK_2_run0	1/sp|P00961|SYGB_ECOLI	77107	73127	93400	84798	72573	64177	89098	73035	41531	80228	0	48089	59983	81847	81362	107347	53773	110041	82769	152940	113790	83059	60681	61678	65857	62886	69788	73433	48667	56395
9897_FLAVPAEALVYTMK_3_run0	1/sp|P00961|SYGB_ECOLI	3819	3862	5030	4950	3293	3499	4423	3315	2519	4047	0	2098	2792	4088	3336	4884	2581	4841	5013	8119	5839	4611	3816	2203	3545	3962	3777	4449	3169	4261
12075_GLAYVDELTPEQIR_2_run0	1/sp|P00962|SYQ_ECOLI	125504	79195	111604	92172	161155	89798	144097	119529	82629	134737	92898	70776	70592	112656	113897	127422	88011	147708	124150	171537	138035	123247	88743	98813	104290	138258	101225	107899	70402	109788
12978_GTLTQPGK_2_run0	1/sp|P00962|SYQ_ECOLI	30306	20221	29628	24420	39225	23456	34758	29645	24296	33830	27127	19854	23398	32056	38153	27196	25736	40930	37418	41595	41504	37235	24323	25051	26303	33369	23194	25635	18755	27364
13128_GVIHWVSAAHALPVEIR_3_run0	1/sp|P00962|SYQ_ECOLI	23561	13003	20918	17887	29282	19744	23983	31488	15490	22566	24235	17284	14800	23029	27073	23059	15535	30070	36156	39956	41908	30456	29213	19246	19865	27327	24487	19007	13202	22424
13129_GVIHWVSAAHALPVEIR_4_run0	1/sp|P00962|SYQ_ECOLI	7485	3959	7215	6195	8849	6236	7820	9229	5606	7357	6279	4420	4730	7285	9435	7676	5471	9325	9600	11584	12844	9649	6419	7420	8221	10411	8625	6919	4919	7981
13398_GYTAASIR_2_run0	1/sp|P00962|SYQ_ECOLI	62917	38100	32990	0	66699	0	65914	48633	39847	42266	31399	32643	0	60078	44399	0	46458	63174	49077	60920	56212	0	40622	50327	51311	61674	50316	48929	38873	51971
14522_HVEGWDDPR_2_run0	1/sp|P00962|SYQ_ECOLI	25579	12719	16162	16565	23955	22077	22352	24628	11445	13730	0	0	19510	17317	21347	16426	15462	19313	17490	22223	17518	0	11045	21993	0	16380	22165	18369	11260	0
15068_IDMASPFIVMR_2_run0	1/sp|P00962|SYQ_ECOLI	40439	18640	33652	23519	43571	27681	39598	44923	26262	43331	33943	32519	26350	39537	46409	54933	29353	57696	53980	69726	59895	52029	34874	38936	29927	47032	36703	37579	23042	40594
20759_LNLEYTVMSK_2_run0	1/sp|P00962|SYQ_ECOLI	0	0	6707	0	12470	0	13899	7668	0	0	0	14558	0	0	14125	12169	0	14860	14798	21002	15618	12959	14701	14890	6766	15311	0	15958	10864	17237
22005_LVIENYQGEGEMVTMPNHPNKPEMGSR_3_run0	1/sp|P00962|SYQ_ECOLI	7859	4093	0	5181	7658	5808	0	8062	3960	5781	0	0	0	0	6581	8858	0	0	9641	11616	10090	8558	0	0	0	0	8319	0	0	6554
22006_LVIENYQGEGEMVTMPNHPNKPEMGSR_4_run0	1/sp|P00962|SYQ_ECOLI	34160	20655	29405	27581	42291	26215	36346	40099	21161	30442	28139	26641	24432	31762	35006	41115	22259	39009	46533	49567	45974	38360	23621	25246	17165	29236	25346	22896	16484	25944
22241_LYDWVLDNITIPVHPR_2_run0	1/sp|P00962|SYQ_ECOLI	0	0	0	0	7755	0	0	12173	4029	0	0	0	0	0	0	0	0	9801	7438	10429	8722	0	0	0	4720	0	0	0	0	0
22242_LYDWVLDNITIPVHPR_3_run0	1/sp|P00962|SYQ_ECOLI	11853	7424	11992	9403	19099	11255	13931	26816	8970	16316	10532	5811	7424	10700	13202	14553	7324	17193	14694	17131	18703	11765	9994	7427	7990	8399	8414	6106	3933	8633
23908_NDVEWLGFHWSGNVR_3_run0	1/sp|P00962|SYQ_ECOLI	0	0	0	0	0	0	0	0	0	0	0	0	0	0	0	0	0	0	0	0	0	0	0	0	0	0	0	0	0	0
2514_AMAVIDPVK_2_run0	1/sp|P00962|SYQ_ECOLI	79849	49939	60723	62223	89380	62898	89400	77021	48272	79058	61272	56935	56819	79199	80766	95957	59219	101276	71788	117271	103684	90859	67516	67468	63513	92465	69521	75143	57141	73995
26411_QDNTIEMASLESC(UniMod:4)IR_2_run0	1/sp|P00962|SYQ_ECOLI	10837	0	0	0	9770	15053	22028	18188	5352	0	9740	10798	0	14251	18872	10266	9218	16808	12804	12769	0	6648	0	10358	10745	11704	9746	12117	8008	4616
26569_QGFAEPSLK_2_run0	1/sp|P00962|SYQ_ECOLI	29651	18651	24418	20160	36245	21794	29720	29027	17331	24798	28954	26247	18793	25859	28988	25485	17445	30436	33421	40328	37207	26526	18311	17455	15766	21716	16672	15177	11286	19550
26751_QIIDEDLASGK_2_run0	1/sp|P00962|SYQ_ECOLI	35592	21395	27837	25650	39055	24084	34559	32954	19423	30426	28137	23842	20355	32771	38293	30450	24638	38878	35949	52491	38626	34066	23792	24447	22338	30746	20630	23925	17604	24682
27621_QVPFSGEIWIDR_2_run0	1/sp|P00962|SYQ_ECOLI	30514	14256	28798	24255	31069	23116	30767	35705	15814	32428	21182	13650	18699	27310	32234	29899	20457	39437	35362	43949	37988	27780	16571	20997	26758	28240	21492	21946	13754	21852
29447_SEAEARPTNFIR_3_run0	1/sp|P00962|SYQ_ECOLI	0	0	4266	0	0	0	0	0	0	8003	5569	7006	0	0	0	8490	0	5078	7126	0	6721	7224	0	0	3621	0	3766	4376	0	0
29943_SIC(UniMod:4)LNFGIAQDYK_2_run0	1/sp|P00962|SYQ_ECOLI	0	5808	0	10193	9511	17741	24748	24133	10365	9830	13794	12772	13741	17529	0	0	14995	23214	13518	14948	0	0	16074	16520	17915	16778	6176	16397	12755	9890
31010_SVEENLALFEK_2_run0	1/sp|P00962|SYQ_ECOLI	56705	32048	50333	43046	65177	44029	61278	53777	39184	66443	50792	38656	36744	57328	49828	65578	41923	75143	66931	86627	75966	70837	49995	50942	53150	65620	49211	52029	36105	57906
38185_YSSDYFDQLHAYAIELINK_3_run0	1/sp|P00962|SYQ_ECOLI	1428	0	2520	1826	3081	0	1827	5067	0	1722	714	0	0	1365	2414	0	0	1826	0	1659	0	0	0	0	0	0	0	0	0	0
598_ADFREEANK_2_run0	1/sp|P00962|SYQ_ECOLI	0	1931	0	2282	0	0	0	5857	2724	0	3104	2620	2784	4803	0	4632	4977	6665	4979	0	5432	5336	4803	0	5423	7336	4730	5636	4041	0
6871_EDIEYVESIK_2_run0	1/sp|P00962|SYQ_ECOLI	71342	42653	59490	51907	85830	51896	79656	69003	47815	52280	0	29676	45415	62548	61021	41443	46977	80397	51567	93202	57426	64363	47065	56747	53255	73095	50414	54907	42730	57808
6887_EDLNENAPR_2_run0	1/sp|P00962|SYQ_ECOLI	33169	18946	24345	25322	40157	27597	44317	37338	19019	35757	33746	27949	24212	33929	38925	42198	27345	48906	41743	54549	48666	36427	31014	27706	30153	35501	22730	31431	20367	25822
7394_EGYFC(UniMod:4)LDSR_2_run0	1/sp|P00962|SYQ_ECOLI	27152	13539	17213	17006	13859	35613	44271	44153	13641	31482	29778	33328	21479	26661	35043	35631	23272	41768	33734	28628	16958	17504	27968	24698	28359	27992	15917	26970	19762	14872
9252_FAEHHQTGNK_2_run0	1/sp|P00962|SYQ_ECOLI	1591	798	1820	2005	2951	1716	3325	3119	0	1909	819	0	1404	0	3219	1069	1402	2200	1259	4341	1424	1425	1238	0	1821	2152	1780	1822	1112	1194
9386_FDDTNPVK_2_run0	1/sp|P00962|SYQ_ECOLI	45571	31254	40046	36643	64757	32506	51848	46756	33952	40017	38645	30348	34337	42935	40956	33265	40572	55707	35926	64801	47020	41941	35261	40139	35906	46180	34031	34620	29371	44829
11250_GEMPQTIGGGIGQSR_2_run0	1/sp|P00963|ASNA_ECOLI	43070	30639	53900	38817	112129	37093	91113	335987	32532	48674	103489	0	41865	57246	29338	56064	65775	93213	35495	15523	167948	169515	0	61985	56112	58233	59891	68951	32434	51607
14338_HQLALTGDEDR_2_run0	1/sp|P00963|ASNA_ECOLI	0	0	2727	2100	6547	2895	5163	17312	1196	2015	41410	0	2583	2938	0	2894	2874	4458	0	0	9400	8130	0	2562	3251	3336	3251	3543	0	3400
14339_HQLALTGDEDR_3_run0	1/sp|P00963|ASNA_ECOLI	0	0	0	0	0	0	0	17277	0	0	36267	0	0	0	0	0	0	0	0	0	8973	6337	0	0	0	0	0	0	0	0
14340_HQLALTGDEDRLELEWHQALLR_4_run0	1/sp|P00963|ASNA_ECOLI	0	0	0	0	0	0	0	25159	0	0	0	0	0	0	0	0	0	0	0	0	0	3612	0	0	0	0	2908	0	0	0
19069_LELEWHQALLR_3_run0	1/sp|P00963|ASNA_ECOLI	0	0	0	0	3956	1783	4647	13915	0	0	0	0	1386	0	0	1972	0	0	0	0	5043	4478	0	3163	3244	0	3000	4116	0	3083
19517_LGLIEVQAPILSR_2_run0	1/sp|P00963|ASNA_ECOLI	55804	37000	77163	45574	176244	55080	128131	501441	45044	59172	170981	2601	52877	71208	28333	75239	80288	126292	39458	21362	291861	272755	6160	103386	82604	86371	94680	109753	51941	92505
21529_LSPLHSVYVDQWDWER_3_run0	1/sp|P00963|ASNA_ECOLI	0	0	0	0	11220	0	0	78200	0	8794	6799	0	0	0	0	10269	0	0	0	0	15748	11842	0	0	0	0	0	0	0	0
2330_ALPDAQFEVVHSLAK_2_run0	1/sp|P00963|ASNA_ECOLI	8071	5693	10127	7158	21467	0	17977	66802	6383	12070	20265	0	7964	11637	4924	13706	12794	18828	5195	0	40408	14945	0	12546	14058	11589	15368	18616	7229	12151
2331_ALPDAQFEVVHSLAK_3_run0	1/sp|P00963|ASNA_ECOLI	26631	17753	32602	23192	61512	23672	49715	176216	22020	27742	64349	0	23540	35897	16224	29540	38406	56379	13917	11011	111250	120199	0	43947	40771	41106	44346	50931	25614	38565
2394_ALRPDEDR_2_run0	1/sp|P00963|ASNA_ECOLI	7885	5475	12012	6879	19094	8139	15154	57861	6291	9476	18398	0	8863	11194	0	10986	12379	18669	5732	2286	33827	32216	0	11515	12681	10951	11888	14866	5938	10442
27483_QTLGQHDFSAGEGLYTHMK_3_run0	1/sp|P00963|ASNA_ECOLI	0	0	0	0	0	0	0	46658	0	0	11539	0	0	0	0	0	0	0	0	0	20243	17578	0	0	0	0	0	0	0	0
27484_QTLGQHDFSAGEGLYTHMK_4_run0	1/sp|P00963|ASNA_ECOLI	0	0	0	0	0	0	0	56566	21735	0	30815	0	0	0	0	0	0	0	0	0	14072	57733	0	17192	0	0	0	0	0	0
28792_RQTLGQHDFSAGEGLYTHMK_4_run0	1/sp|P00963|ASNA_ECOLI	0	0	0	0	4126	0	0	22657	0	0	0	0	0	0	0	0	0	0	0	0	0	9089	0	0	0	0	0	0	0	0
30949_STVEAIWAGIK_2_run0	1/sp|P00963|ASNA_ECOLI	23736	13661	31115	16866	56652	20485	48110	190869	19562	25993	71109	0	22106	31478	14890	33176	39413	54543	21676	7416	120377	119943	3085	40372	40155	38700	39841	36432	21397	31472
34420_VGDGTQDNLSGC(UniMod:4)EK_2_run0	1/sp|P00963|ASNA_ECOLI	6602	3523	7487	4569	8043	9918	23190	110112	3940	7227	22967	0	7820	11144	6255	11253	14139	22300	6540	0	25043	25702	0	12639	14680	9865	7889	14033	8712	7024
3444_ATEAAVSEEFGLAPFLPDQIHFVHSQELLSR_4_run0	1/sp|P00963|ASNA_ECOLI	2078	0	0	3694	8699	0	0	25088	3860	0	0	0	1218	3422	0	0	2352	9278	5110	0	32538	2854	0	0	0	0	0	0	0	1239
5519_DLGAVFLVGIGGK_2_run0	1/sp|P00963|ASNA_ECOLI	28892	21008	38893	23933	86048	25754	57143	247784	31097	0	65765	0	29765	40774	5463	21004	46168	64005	19266	10875	121659	132419	0	51700	54409	50978	58955	66160	32514	48807
10156_FPGVDPLLGPEMR_2_run0	1/sp|P00968|CARB_ECOLI	191787	113124	250442	178371	174284	151855	231598	348555	115021	161133	110533	73277	110793	189359	123293	261884	148531	301043	93478	74606	120032	119488	124977	182067	134753	239764	132526	194280	110876	169409
10215_FQHAVER_2_run0	1/sp|P00968|CARB_ECOLI	45621	30164	65561	43093	43337	36191	54741	88492	26498	41526	27341	12663	29336	53494	31859	62411	41778	65943	12131	16489	26014	24477	27709	42415	38520	53654	29468	44453	29111	37674
12093_GLDLSPTK_2_run0	1/sp|P00968|CARB_ECOLI	106650	73757	134858	109621	108312	88324	120093	172562	68271	104713	71612	45252	65874	119851	77530	132325	103820	155954	53996	58491	68035	67327	69530	104176	92897	126401	72256	101825	80969	93416
12124_GLEVGATGFDPK_2_run0	1/sp|P00968|CARB_ECOLI	163791	104328	192870	142646	143285	123121	189309	255614	101213	140456	107627	68113	91099	167185	97557	176172	142803	219886	76215	55479	103895	91480	101014	149601	127551	182047	101325	139902	105812	137229
12218_GLMNVQFAVK_2_run0	1/sp|P00968|CARB_ECOLI	57677	48187	67456	42653	46854	33068	56785	84045	30900	38280	38211	21830	29821	65413	33215	38719	44178	93443	19727	24013	37343	36985	51683	67166	39354	78513	40557	49782	36585	53201
13144_GVIVQYGGQTPLK_2_run0	1/sp|P00968|CARB_ECOLI	244392	158912	302585	213806	212978	176798	277133	403488	151514	215975	164493	102437	131640	249721	156124	274710	201365	347781	118333	78583	167232	146352	155752	213456	181933	272087	140089	216051	153478	195835
1423_AGLSVDGVFNLTNIDR_2_run0	1/sp|P00968|CARB_ECOLI	75802	57898	99992	65967	65952	53025	83706	116973	40812	34614	55607	19914	41961	69030	40124	50843	44460	105558	0	46771	65268	61357	47006	60959	48163	97927	57081	56898	40290	70005
15560_IGQGIEFDYC(UniMod:4)C(UniMod:4)VHASLALR_3_run0	1/sp|P00968|CARB_ECOLI	0	0	0	0	0	0	0	0	4276	0	0	0	0	1974	0	0	0	0	0	0	0	0	0	3317	0	0	0	0	0	0
15884_IKNGEYTYIINTTSGR_3_run0	1/sp|P00968|CARB_ECOLI	0	0	0	0	0	0	0	0	0	0	0	0	0	0	0	0	0	0	0	0	0	0	0	0	0	0	0	0	0	0
16184_IMVLGGGPNR_2_run0	1/sp|P00968|CARB_ECOLI	204271	152639	187643	181122	155122	148534	251367	342344	102559	121778	81982	54481	114919	229485	114836	247521	177206	249644	20345	87657	52969	49240	108920	171688	148405	243704	137507	213719	149696	159625
17088_IWYIADAFR_2_run0	1/sp|P00968|CARB_ECOLI	32017	24013	34000	29967	25857	23078	36940	96288	16101	30427	9072	3791	16994	32072	21700	32976	22101	37401	3227	10965	7090	5348	17065	26501	22359	39310	23713	22741	18065	27055
17550_KIGLETAR_2_run0	1/sp|P00968|CARB_ECOLI	53118	38036	55977	45683	30301	38677	42345	58149	30769	41453	39633	0	32273	44209	0	48526	41963	56323	0	16786	26228	31751	27322	40015	41124	35987	30990	37904	32549	46561
18324_LAFELQVR_2_run0	1/sp|P00968|CARB_ECOLI	50358	45670	44530	34769	32783	32005	50314	61314	22851	20362	23116	9076	24935	57011	28363	34137	32278	62338	0	27384	15632	14150	30959	49603	40328	67326	42261	48901	36110	42519
20068_LIVIEMNPR_2_run0	1/sp|P00968|CARB_ECOLI	228563	144644	235234	203452	217495	160182	285968	380560	137288	145601	103478	64106	116974	250771	152913	205082	185931	287933	39120	84943	104240	83959	148490	216107	167349	294062	149573	238409	164807	214012
20111_LKQPANATVTAIEMAVEK_3_run0	1/sp|P00968|CARB_ECOLI	0	0	0	0	0	0	0	0	0	8503	0	9233	0	6711	0	22553	0	0	0	0	7867	0	0	0	0	0	0	0	0	0
2084_ALEAAGVPVIGTSPDAIDR_2_run0	1/sp|P00968|CARB_ECOLI	218567	147733	308401	212845	218374	167900	271658	381679	136177	219155	157981	96980	129711	235112	149331	267180	178567	310299	114145	89396	162705	137657	146729	190965	175934	261887	154432	218366	141659	210108
2085_ALEAAGVPVIGTSPDAIDR_3_run0	1/sp|P00968|CARB_ECOLI	0	0	0	0	0	0	0	0	0	0	0	0	0	0	0	0	0	0	0	0	0	0	0	0	0	0	0	0	0	0
21281_LRDQYDLHPVYK_3_run0	1/sp|P00968|CARB_ECOLI	63612	43281	76341	59337	52326	44234	60876	124839	35852	60204	29067	17421	29236	57752	41247	70452	45211	69830	20936	23019	31264	28121	37597	54169	46812	67881	36636	53515	36910	51425
23798_NASMAVLR_2_run0	1/sp|P00968|CARB_ECOLI	109685	78056	140960	99327	102758	76538	138418	178954	71364	85464	71197	46334	64313	114093	69768	134608	91590	157812	49888	38770	73680	71033	76455	102499	74613	121136	74835	98138	74343	99948
24092_NGEYTYIINTTSGR_2_run0	1/sp|P00968|CARB_ECOLI	28797	17665	36391	26603	26641	18721	32798	53131	17327	27680	23910	15052	14633	27663	18657	35664	20936	35077	19868	13499	23629	19966	20643	23647	19706	32441	18259	21633	18044	28014
24643_NNEVYLIEVNPR_2_run0	1/sp|P00968|CARB_ECOLI	92228	83314	119517	83987	86932	64703	113765	0	55235	67519	51387	24688	57898	103357	52777	54810	69718	134882	31605	45220	47267	51527	76120	108839	70488	127791	70585	78358	57366	90715
2527_AMEIVYDEADLR_2_run0	1/sp|P00968|CARB_ECOLI	92357	76267	115882	104883	100775	82999	126422	157506	49536	65200	0	24220	51747	92490	50963	91822	75053	135046	29725	43022	54826	50562	53423	78435	62887	109342	62711	76049	52470	74557
2528_AMEIVYDEADLRR_2_run0	1/sp|P00968|CARB_ECOLI	10493	6205	11992	7927	9013	0	11305	18340	7106	10407	8353	3935	0	10403	7629	11477	8993	14125	0	0	0	0	7681	12810	8126	10574	0	11268	9425	14666
2529_AMEIVYDEADLRR_3_run0	1/sp|P00968|CARB_ECOLI	40623	21410	53519	26596	32239	26453	36522	68843	27079	35818	25340	14495	21338	37672	25554	46788	33846	55600	19670	15994	28299	25634	30619	37706	33439	49002	27683	36839	26238	36730
25926_PSFTMGGSGGGIAYNR_2_run0	1/sp|P00968|CARB_ECOLI	28262	21865	28900	34350	23915	29538	51154	48526	13246	10201	14391	9004	19513	24009	17010	17821	26253	34888	12295	18553	15611	12868	17039	21690	16808	26221	15067	21255	16238	22216
25927_PSFTMGGSGGGIAYNREEFEEIC(UniMod:4)AR_3_run0	1/sp|P00968|CARB_ECOLI	0	0	0	0	0	4318	6738	12088	0	0	0	0	0	0	0	0	4511	7059	0	0	0	0	0	0	5825	0	0	6429	0	0
25971_PSYVLGGR_2_run0	1/sp|P00968|CARB_ECOLI	69192	53813	75168	69674	67596	59233	92064	113413	33481	45553	42049	19533	38418	65494	41989	60371	55646	92593	22734	28617	41634	38584	37623	63674	51917	77997	49729	56988	42281	60225
26570_QGFELDATHGTAIVLGEAGINPR_2_run0	1/sp|P00968|CARB_ECOLI	12909	7644	16521	0	9050	10240	0	23453	0	0	10140	0	0	10429	0	0	5089	18343	0	0	0	0	0	0	8450	0	0	0	0	0
26571_QGFELDATHGTAIVLGEAGINPR_3_run0	1/sp|P00968|CARB_ECOLI	61930	36629	82705	53944	57270	41237	68107	108905	34485	32280	48191	28819	27294	61346	41604	68988	39950	79507	29679	34392	38533	35207	41294	49904	39161	60120	30561	38972	26974	45356
26653_QGVLEEFGVTMIGATADAIDK_2_run0	1/sp|P00968|CARB_ECOLI	0	0	0	0	0	0	0	0	0	0	0	0	0	0	0	0	0	0	0	0	0	0	0	0	0	0	0	0	0	0
26654_QGVLEEFGVTMIGATADAIDK_3_run0	1/sp|P00968|CARB_ECOLI	0	0	0	0	0	0	0	0	0	0	0	0	0	0	0	0	0	0	0	0	0	0	0	0	0	0	0	0	0	0
27163_QPANATVTAIEMAVEK_2_run0	1/sp|P00968|CARB_ECOLI	28237	19666	41226	30316	24724	23254	33710	46334	18571	21380	0	14185	19530	30595	19617	30639	24238	40357	16322	16118	19307	16027	19188	23990	17907	26731	16580	23086	15395	23501
27164_QPANATVTAIEMAVEK_3_run0	1/sp|P00968|CARB_ECOLI	6727	4951	10132	7705	0	5745	9249	12395	4857	5237	0	3945	5388	8198	6202	11034	5616	10812	4615	0	5908	5113	5170	5323	5323	7304	5824	6535	4567	7127
30087_SLAEQGVTK_2_run0	1/sp|P00968|CARB_ECOLI	118265	89285	153838	110054	107537	93172	142639	181352	79674	108312	89630	56138	76427	135454	88076	143239	114504	175689	55713	52993	79262	77923	81145	109937	101989	138213	82186	123320	85120	109121
3040_AQLGSNSTMK_2_run0	1/sp|P00968|CARB_ECOLI	83769	56740	104045	76870	80298	61163	97253	142652	59015	67223	62470	39044	53286	93635	64752	100469	76696	134613	46511	27984	60730	60585	57714	75259	56581	96630	50841	75046	52685	80802
30862_STGEVMGVGR_2_run0	1/sp|P00968|CARB_ECOLI	140119	95731	170610	132595	137789	105729	158808	234867	96746	115446	96661	66187	90051	149819	104913	173950	126895	209009	76988	52242	95813	93190	101934	143245	106548	176875	95530	142025	99410	136990
31034_SVGEVMAIGR_2_run0	1/sp|P00968|CARB_ECOLI	179882	116961	219651	166460	156758	127977	212142	306379	113451	169242	118439	80845	102530	207064	128757	251087	162439	290697	64874	62364	108440	95920	125854	185343	137259	215970	118922	183730	125508	162742
31728_TFAEAFAK_1_run0	1/sp|P00968|CARB_ECOLI	0	0	0	0	0	0	0	0	0	0	0	0	0	0	0	0	0	0	0	0	0	0	0	0	0	0	0	0	0	0
31729_TFAEAFAK_2_run0	1/sp|P00968|CARB_ECOLI	108252	75890	113091	103555	78734	73645	96442	145069	62798	75505	62447	37715	66624	123567	70430	120056	95903	107326	0	32449	43926	39570	64772	73661	79061	129283	79519	115851	84828	95749
32776_TPASFEPSIDYVVTK_2_run0	1/sp|P00968|CARB_ECOLI	122524	79195	164730	116429	113550	89774	145916	201037	73391	119778	75478	41059	68046	125487	75716	148957	99204	174699	35771	50875	60354	67069	84115	110269	96828	147740	80604	126039	75575	104935
32777_TPASFEPSIDYVVTK_3_run0	1/sp|P00968|CARB_ECOLI	0	0	0	0	10621	0	0	0	5554	10529	0	0	0	7448	0	10764	0	0	0	0	0	0	0	0	0	0	0	12713	0	10657
33000_TQQESLQK_2_run0	1/sp|P00968|CARB_ECOLI	39843	25584	51231	35377	36304	27306	43897	70690	24113	32490	22793	12145	26715	47280	28560	34104	35359	54577	12054	11495	20881	21166	23963	32814	28454	43192	22380	34100	24725	33869
33685_VAEVGITGLNADFLR_2_run0	1/sp|P00968|CARB_ECOLI	152812	121339	199887	148594	137750	106129	173250	251365	85486	123158	0	55967	84842	159690	87860	148887	117888	214824	59441	67919	95309	88254	98547	159276	117081	200987	107867	150001	99706	141749
34647_VHEGRPHIQDR_2_run0	1/sp|P00968|CARB_ECOLI	1425	0	4241	1886	0	0	3542	6062	0	0	0	0	0	2558	1700	3061	1657	4451	0	0	0	0	0	1362	1846	0	1279	2120	0	1155
34648_VHEGRPHIQDR_3_run0	1/sp|P00968|CARB_ECOLI	20674	15869	29864	19473	25846	18568	22674	67192	13794	21704	12655	6141	15219	27052	18128	37528	22403	28051	9947	8090	17261	12579	19531	18037	19488	26173	16436	20392	14877	22382
3471_ATGFPIAK_2_run0	1/sp|P00968|CARB_ECOLI	139397	92451	164026	121845	134250	101326	162814	217149	84243	114658	88033	53194	80391	150190	84134	156927	111583	189700	50702	52779	91242	83227	83568	123898	111582	160842	98672	132167	91949	111054
34951_VISVQEMHAQIK_2_run0	1/sp|P00968|CARB_ECOLI	19239	12506	24482	18127	18393	15811	14445	12409	8323	19971	13618	0	11900	19458	3897	27563	14534	29106	0	7184	18890	17374	12381	16520	14444	20175	12693	16084	9869	15479
34952_VISVQEMHAQIK_3_run0	1/sp|P00968|CARB_ECOLI	59623	39207	69458	51015	54426	40407	50378	36939	38429	49965	42280	27086	34106	65454	9629	73125	44887	84413	25084	24169	38846	39632	46193	59838	45515	69293	45135	63275	43345	58483
36076_VSLDDPEALTK_2_run0	1/sp|P00968|CARB_ECOLI	192566	132109	251981	187238	180377	136360	228365	318068	123813	171531	134504	86306	112462	199739	123235	234351	164338	267614	85461	63706	113539	118056	130559	174171	138770	212859	112837	172776	125337	168268
5949_DQYDLHPVYK_2_run0	1/sp|P00968|CARB_ECOLI	14595	11801	17933	16148	17440	13988	20818	22311	9847	20677	14628	13714	8308	16031	11504	28303	12383	20963	14658	0	12455	9830	10405	10182	9965	13548	8004	10734	8213	13394
5950_DQYDLHPVYK_3_run0	1/sp|P00968|CARB_ECOLI	0	0	0	0	0	0	0	0	0	0	0	0	0	0	0	0	0	0	0	0	0	0	0	0	0	0	0	0	0	0
6950_EEFEEIC(UniMod:4)AR_2_run0	1/sp|P00968|CARB_ECOLI	80508	39379	78424	72293	31487	81122	131874	167081	44111	35883	44840	35392	49142	78905	58660	54285	74486	114082	23236	16454	19244	15377	47338	66415	70224	83157	40244	78615	54612	37663
7568_EIGVETGGSNVQFAVNPK_2_run0	1/sp|P00968|CARB_ECOLI	79545	49932	100659	69920	75917	56406	99930	132820	51242	65509	53786	33416	46425	84612	55660	90001	66866	120948	38312	37111	54706	53061	54685	85010	68685	110459	52328	83970	61837	81169
7570_EIGYPLVVR_2_run0	1/sp|P00968|CARB_ECOLI	170073	131631	205433	178260	175688	130955	216645	257531	93495	107146	86181	45873	82626	164657	108170	132805	141433	241069	48005	62718	93846	76373	112566	160631	129154	218310	106295	153026	108141	149496
7571_EIGYPLVVRPSYVLGGR_2_run0	1/sp|P00968|CARB_ECOLI	2285	0	5357	2787	0	0	3294	9469	2979	5990	4298	0	0	4064	0	6192	3914	8268	0	0	6867	0	4131	3961	0	0	3960	0	3144	0
7572_EIGYPLVVRPSYVLGGR_3_run0	1/sp|P00968|CARB_ECOLI	58125	26665	80128	40835	45156	36864	51048	115572	45036	81719	52111	32475	33180	67423	40769	103922	42973	81395	36360	19689	51880	49066	48303	62625	53433	74083	43709	56687	43600	64110
7945_ELLIDESLIGWK_2_run0	1/sp|P00968|CARB_ECOLI	61261	36725	71963	57262	57577	48739	79610	122083	36335	51977	30332	15239	37039	62558	37951	58914	41809	86231	22248	20651	37519	27527	35398	44977	50977	65014	41636	42236	32384	44818
8606_ERPDAVLPTMGGQTALNC(UniMod:4)ALELER_3_run0	1/sp|P00968|CARB_ECOLI	77780	41871	88509	71196	36732	77630	116402	191914	47656	56180	56871	49071	48032	87201	66098	88896	70941	118656	46372	26643	33505	33826	60454	80242	74680	94038	45873	85827	58207	54540
9024_EVIPPYYSVK_2_run0	1/sp|P00968|CARB_ECOLI	280204	181368	363072	246582	257123	191761	303825	458858	177161	236839	188037	117380	150342	272828	185158	336774	231828	393001	127997	83754	176838	164403	193396	253326	204939	285488	158568	241609	166570	237312
9106_EVVLPFNK_2_run0	1/sp|P00968|CARB_ECOLI	141560	80229	154278	106669	118240	88576	128368	209956	91404	117006	94248	69364	74960	131855	81010	167073	110739	188552	67401	44503	95709	97850	110468	139791	112308	170994	88042	141800	101291	136814
9158_EYEMEVVR_2_run0	1/sp|P00968|CARB_ECOLI	133609	85408	166913	112535	124371	99112	152619	217100	78453	113770	79727	47393	74125	133777	81747	153627	111538	180130	61487	46108	62707	75836	86636	124820	88880	144706	78953	112659	83889	115281
10058_FNDAVIR_2_run0	1/sp|P02358|RS6_ECOLI	702677	478014	711185	552068	683534	603155	869991	506016	395701	760925	665074	463206	491204	748935	419159	774465	641641	831701	711040	1388840	765787	725799	440749	729798	676095	851080	593121	770914	578271	711591
13537_HAVTEASPMVK_2_run0	1/sp|P02358|RS6_ECOLI	460131	288753	440709	354482	408179	385088	590385	346350	240826	367442	378200	309443	325410	492011	273847	435389	381344	504210	424203	880065	487865	480017	243964	433384	343694	494834	344500	477002	331507	420103
14634_HYEIVFMVHPDQSEQVPGMIER_3_run0	1/sp|P02358|RS6_ECOLI	64239	43543	63934	54732	50145	51798	65911	8290	33574	21524	21267	0	38472	59667	48747	35003	40824	66349	46051	61719	63114	40705	17209	57942	48743	73793	62676	58755	31276	42802
14635_HYEIVFMVHPDQSEQVPGMIER_4_run0	1/sp|P02358|RS6_ECOLI	92214	74916	84760	76785	65221	67173	82440	9306	62498	23285	31501	5360	62901	85793	71493	47819	61861	83606	61888	78394	83552	52085	18371	105882	66822	111260	90237	82461	56475	61405
23383_MRHYEIVFMVHPDQSEQVPGMIER_3_run0	1/sp|P02358|RS6_ECOLI	0	0	0	0	0	0	0	32918	0	0	0	2896	0	0	0	0	0	0	0	0	0	0	0	0	0	0	0	0	0	0
23384_MRHYEIVFMVHPDQSEQVPGMIER_4_run0	1/sp|P02358|RS6_ECOLI	0	0	0	0	18052	0	0	193153	0	0	0	0	0	0	0	0	0	0	0	0	0	0	0	0	0	0	0	0	0	0
23385_MRHYEIVFMVHPDQSEQVPGMIER_5_run0	1/sp|P02358|RS6_ECOLI	0	0	0	0	3973	0	0	46762	0	0	0	0	0	0	0	0	0	0	0	0	0	0	0	0	0	0	0	0	0	0
26856_QLAYPINK_2_run0	1/sp|P02358|RS6_ECOLI	350005	243539	288037	244974	326907	293792	459550	216891	163057	234793	277735	187426	222816	366179	185912	268745	262875	374058	178057	580332	292526	208692	162301	264157	255619	348588	228993	312503	206541	256808
28757_RQLAYPINK_2_run0	1/sp|P02358|RS6_ECOLI	67880	33244	75977	35867	47359	43494	65992	59631	42131	121332	79059	51958	51072	92081	41933	159896	61311	79720	94638	176283	112046	108940	52083	72974	73649	84859	55626	82812	56356	66183
38207_YTAAITGAEGK_2_run0	1/sp|P02358|RS6_ECOLI	1003480	620852	831708	668009	901552	807978	1321200	696350	562949	959525	966187	724828	651774	1067880	524963	966245	903048	1142200	987314	1753640	1090100	993967	678301	1025790	920718	1195350	823056	1167730	775708	909794
10571_FVNILMVDGK_2_run0	1/sp|P02359|RS7_ECOLI	880236	622448	874850	701193	831783	776363	1230120	705434	505117	768114	694495	464595	597013	972534	466098	806856	779445	1048170	773818	1979810	991031	925800	535169	975838	840654	1255340	861524	1109820	691857	877924
10572_FVNILMVDGKK_2_run0	1/sp|P02359|RS7_ECOLI	17184	6868	12503	0	7682	0	15567	10595	3412	16821	15520	9793	0	17626	0	19161	0	15892	16217	27360	19236	14325	9013	11287	10419	12189	8660	11318	0	0
10573_FVNILMVDGKK_3_run0	1/sp|P02359|RS7_ECOLI	0	0	7492	0	0	0	0	0	1700	7513	6307	6323	0	0	0	8779	1364	10424	7608	14866	0	0	0	0	8888	0	8057	9803	3814	5469
17918_KREDVHR_2_run0	1/sp|P02359|RS7_ECOLI	0	0	0	0	0	0	0	0	0	0	0	0	0	0	0	0	0	0	0	4259	0	0	0	0	0	0	0	0	0	0
17942_KSTAESIVYSALETLAQR_3_run0	1/sp|P02359|RS7_ECOLI	252	0	0	0	2643	2832	0	0	0	0	0	0	0	2056	0	0	0	0	0	0	861	0	0	0	0	0	0	0	0	0
18452_LANELSDAAENK_2_run0	1/sp|P02359|RS7_ECOLI	866041	607664	862713	631850	784783	770908	1145240	621924	467167	973442	832277	593015	635972	953979	484048	943280	758095	1003110	918556	1855640	1013680	968577	597149	919928	754305	953920	725081	931368	658347	787793
18453_LANELSDAAENK_3_run0	1/sp|P02359|RS7_ECOLI	20975	15043	22730	16045	19560	18205	26599	13934	12610	22894	19239	14141	14313	20883	10288	22835	17317	23040	21730	48733	24543	24224	15651	24483	20175	28288	19242	26545	18131	22554
18454_LANELSDAAENKGTAVK_3_run0	1/sp|P02359|RS7_ECOLI	0	0	0	0	0	0	0	0	0	0	0	0	0	0	0	0	0	0	0	2914	0	0	0	1092	0	0	0	0	0	0
27162_QPALGYLN_2_run0	1/sp|P02359|RS7_ECOLI	0	0	0	0	0	0	0	0	0	0	0	0	0	0	0	0	0	0	0	0	0	0	0	0	0	0	0	0	0	0
28599_RNALAMR_2_run0	1/sp|P02359|RS7_ECOLI	0	0	0	0	0	0	0	0	0	0	0	0	0	0	0	0	0	0	0	0	0	0	0	0	0	0	0	0	0	0
28949_RVGGSTYQVPVEVR_2_run0	1/sp|P02359|RS7_ECOLI	0	0	0	0	0	0	0	0	0	6149	0	0	0	0	0	7735	1028	0	0	5791	8381	8816	0	0	0	0	0	1028	0	0
28950_RVGGSTYQVPVEVR_3_run0	1/sp|P02359|RS7_ECOLI	34369	0	0	13306	0	0	27987	15979	0	44613	0	0	0	0	19705	42374	0	43929	0	35508	42395	54478	0	41755	0	41989	0	34398	0	0
28951_RVGGSTYQVPVEVRPVR_3_run0	1/sp|P02359|RS7_ECOLI	12191	0	14202	6904	6470	0	7744	9197	4216	31326	7248	8030	6727	9227	6732	31011	6982	16237	24063	17040	27742	28995	4694	7801	10282	8389	7454	9197	6350	6546
28952_RVGGSTYQVPVEVRPVR_4_run0	1/sp|P02359|RS7_ECOLI	49151	15781	47041	21677	32507	22620	34389	34740	19107	107624	25844	25845	24911	38553	0	110410	30994	60746	73630	52954	93332	110639	21972	39050	37032	37320	31669	37306	26893	28355
29492_SELEAFEVALENVR_2_run0	1/sp|P02359|RS7_ECOLI	12162	11304	20111	16189	17931	14757	24967	11178	6324	12217	5613	4890	8736	15209	0	0	12673	0	8444	24900	11585	5724	4658	5369	4191	9280	6784	10242	5950	5678
29493_SELEAFEVALENVR_3_run0	1/sp|P02359|RS7_ECOLI	0	0	0	0	1869	1952	0	0	0	0	0	0	1133	0	0	0	0	0	0	3581	0	1007	0	714	0	0	0	1554	0	1071
29494_SELEAFEVALENVRPTVEVK_2_run0	1/sp|P02359|RS7_ECOLI	97550	59664	116289	81183	101665	93929	151710	89809	47987	96445	81021	41154	67307	100575	57639	101367	76845	80879	117693	239506	151993	65177	34825	28963	48251	38978	28949	59803	30779	25829
29495_SELEAFEVALENVRPTVEVK_3_run0	1/sp|P02359|RS7_ECOLI	357258	258342	401399	299965	361085	343533	475059	322973	220192	360717	343388	219118	255726	396384	208728	342017	276087	442632	408154	738441	486052	229115	134810	129940	162575	144209	101229	187248	119756	109357
29496_SELEAFEVALENVRPTVEVK_4_run0	1/sp|P02359|RS7_ECOLI	16086	11394	18106	14648	18172	14392	21437	7934	9669	12321	15535	4170	13104	21191	10865	16003	13632	7338	20131	20969	26922	12153	5745	7645	9331	9132	5241	11250	7037	7450
29627_SFSHQAGASSK_2_run0	1/sp|P02359|RS7_ECOLI	0	0	0	0	0	0	0	0	0	0	0	0	0	0	0	0	0	0	0	0	0	0	0	0	0	0	0	0	0	0
30835_STAESIVYSALETLAQR_2_run0	1/sp|P02359|RS7_ECOLI	3819	49409	9655	0	0	0	0	3591	5617	10976	9728	12429	9439	14653	14242	18977	420	0	0	0	0	0	0	252	1596	0	0	0	0	0
30836_STAESIVYSALETLAQR_3_run0	1/sp|P02359|RS7_ECOLI	0	0	5654	35780	40188	70473	32677	483	0	6242	5970	7804	4886	0	8038	10971	0	1595	756	1407	0	861	0	0	0	0	0	0	0	0
34494_VGGSTYQVPVEVR_2_run0	1/sp|P02359|RS7_ECOLI	529695	426460	470366	469888	613712	543912	874829	356539	249836	368156	397560	234915	331709	540682	280477	355317	437245	641150	401971	1185110	499971	410677	266807	455042	417730	606869	367696	477751	332952	432357
34495_VGGSTYQVPVEVRPVR_2_run0	1/sp|P02359|RS7_ECOLI	33130	14584	39800	23050	31254	29024	50167	27367	13871	38773	30440	17651	23195	39035	19241	35882	24171	41855	36170	90141	43933	37806	16788	32167	29980	38161	28631	38020	18698	29263
34496_VGGSTYQVPVEVRPVR_3_run0	1/sp|P02359|RS7_ECOLI	510206	280349	542099	334875	473671	435081	672469	383580	270412	538347	559532	378920	343053	580077	281631	520769	420837	618643	555511	1122940	641218	567405	329365	530600	478405	624891	415536	561858	371468	501616
34497_VGGSTYQVPVEVRPVR_4_run0	1/sp|P02359|RS7_ECOLI	11918	5682	11525	8022	10156	6579	14164	0	4476	13451	10464	6378	7706	11779	8649	12746	9703	15777	13040	30725	17150	15033	8482	15552	13681	17122	11961	13410	9222	12365
34498_VGGSTYQVPVEVRPVRR_4_run0	1/sp|P02359|RS7_ECOLI	0	0	0	0	0	0	0	0	0	0	0	0	0	0	0	0	0	0	0	0	0	0	0	0	0	0	0	0	0	0
9716_FGSELLAK_2_run0	1/sp|P02359|RS7_ECOLI	460294	318856	420488	346494	450917	407245	610039	350297	256706	432660	397911	304990	306423	494782	252186	484224	370854	495425	426467	960860	527649	479228	285156	458890	413730	541586	356410	506413	359491	470130
11401_GFEGGQMPLYR_2_run0	1/sp|P02413|RL15_ECOLI	791363	465065	672036	522586	677583	656698	1038930	580810	406779	651098	560586	451549	489850	774202	434927	802930	661340	941808	659806	1364810	791481	744138	506629	795500	663799	871146	575740	842580	550420	734598
11402_GFEGGQMPLYR_3_run0	1/sp|P02413|RL15_ECOLI	7006	5332	6264	5538	7319	5845	8622	4889	3578	5965	5956	4240	5250	6895	4957	8648	6864	7946	7008	15683	9957	9530	13494	11016	9697	11917	7498	12522	8074	9509
17173_KAAITAEIR_2_run0	1/sp|P02413|RL15_ECOLI	13514	6958	9913	8300	9767	8958	10052	8028	0	14572	0	0	9979	18081	0	22594	8696	13935	21081	18991	17124	16475	7745	9623	9618	11864	8499	12506	8202	11950
20833_LNTLSPAEGSK_2_run0	1/sp|P02413|RL15_ECOLI	972053	642024	875351	655657	878172	787195	1364480	638700	504890	861037	754804	643065	646037	1050290	496398	933995	877411	1190820	718328	1800260	948496	888832	505853	909102	803079	1050250	694239	908773	722703	843214
213_AAIEAAGGKIEE_2_run0	1/sp|P02413|RL15_ECOLI	32358	6958	27051	10004	16920	13363	23096	21915	17451	48426	48134	44165	23654	38498	22094	68916	20507	31194	54654	52383	60447	72097	27004	32632	31190	38930	22457	40985	25981	33614
28176_RGFEGGQMPLYR_2_run0	1/sp|P02413|RL15_ECOLI	0	0	0	0	0	0	0	0	0	0	0	0	0	0	0	0	0	0	0	0	0	0	0	0	0	0	0	0	0	0
28177_RGFEGGQMPLYR_3_run0	1/sp|P02413|RL15_ECOLI	16850	4677	19096	6905	8880	8606	11198	15336	8308	26902	11765	12133	10382	19415	9602	22754	9896	14977	0	20798	34943	25293	0	20317	14193	20096	16245	20849	13213	13913
28525_RLNTLSPAEGSK_2_run0	1/sp|P02413|RL15_ECOLI	0	0	2372	0	3145	0	0	0	0	1743	0	0	0	0	0	0	0	0	0	4706	2307	2748	0	0	0	0	0	0	0	2393
328_AANIIGIQIEFAK_2_run0	1/sp|P02413|RL15_ECOLI	158269	86307	147840	123038	188467	140891	164197	159840	102446	21375	101336	55368	109602	100192	104042	45412	126866	186537	81330	409571	132273	130664	146227	142137	172455	200513	90697	138398	132230	190987
34188_VEGGVVDLNTLK_2_run0	1/sp|P02413|RL15_ECOLI	437834	283733	364874	331837	447909	409882	608865	336410	246251	302423	380600	293560	312767	365900	243157	319853	397753	483828	312329	763079	390756	397071	359772	441237	426363	536078	328730	498930	362568	463089
34870_VILAGEVTTPVTVR_2_run0	1/sp|P02413|RL15_ECOLI	611867	358322	617680	474428	771598	618804	1082430	571935	365757	482465	562348	367909	431395	607609	403403	461380	576219	713960	439476	1561330	611169	569824	498100	623616	648337	777518	503801	828096	526183	747567
34871_VILAGEVTTPVTVR_3_run0	1/sp|P02413|RL15_ECOLI	21094	12139	17078	15845	24000	22698	36661	20523	10465	14739	15635	9950	14891	22932	17971	19144	22742	27858	13777	51341	22680	21412	20640	30854	32292	39628	20751	39607	25847	27627
19607_LGTTTPAGYTDLLVNYTYR_2_run0	1/sp|P02916|MALF_ECOLI	0	0	0	0	0	0	0	0	0	49076	0	0	0	0	0	54801	0	0	24267	0	36219	32146	34839	0	0	0	0	0	0	0
21525_LSPGYTVTTGWK_2_run0	1/sp|P02916|MALF_ECOLI	0	0	0	5320	0	0	0	0	0	87185	0	5316	9933	0	0	131097	0	0	15564	0	39738	24993	52587	0	0	0	0	0	0	0
26267_QALSDITAILPDGNK_2_run0	1/sp|P02916|MALF_ECOLI	0	0	0	8492	0	0	0	0	0	73255	7637	6656	11413	0	0	81915	0	0	33052	8573	54111	44172	48401	0	0	0	0	0	0	0
2973_AQEVLLDR_2_run0	1/sp|P02916|MALF_ECOLI	0	0	0	0	0	0	0	0	0	0	0	0	0	0	0	0	0	0	0	0	0	0	0	0	0	0	0	0	0	0
8883_ETTAQPEGER_2_run0	1/sp|P02916|MALF_ECOLI	0	0	0	0	0	0	0	0	0	0	0	0	0	0	0	0	0	0	0	0	0	0	0	0	0	0	0	0	0	0
1097_AFIATEDSR_2_run0	1/sp|P02918|PBPA_ECOLI	15697	12093	18340	16343	14731	11982	18552	13803	8103	0	11033	0	12629	16690	15417	19253	9937	0	6516	19697	11165	8985	5695	15088	14595	15333	14846	15250	9889	12249
12296_GLTLASMLNDVPISR_2_run0	1/sp|P02918|PBPA_ECOLI	13296	11664	15459	13053	13710	11872	16314	15309	8421	12902	11431	3925	2831	13599	13784	13118	10450	16605	10068	22472	13903	10145	2182	12133	12263	12417	10996	12666	8446	11456
15238_IENDQGGVIFEAK_2_run0	1/sp|P02918|PBPA_ECOLI	7925	6283	0	0	0	0	0	8039	3967	0	5764	0	6102	8553	0	0	0	0	0	10554	0	0	4560	7663	0	7837	7524	0	4131	5262
16381_IPVTLDQIPPEMVK_2_run0	1/sp|P02918|PBPA_ECOLI	0	0	0	0	0	0	0	0	0	0	0	0	0	0	0	0	0	0	0	0	0	0	0	0	0	0	0	0	0	0
22934_MLDEGYITQQQFDQTR_2_run0	1/sp|P02918|PBPA_ECOLI	7124	4739	8776	7271	6581	7088	0	7653	3796	0	4765	0	5055	7194	7132	9103	4361	8441	0	11305	9229	6554	0	7482	7278	7961	0	8380	4802	6750
24031_NFFLSPER_2_run0	1/sp|P02918|PBPA_ECOLI	15146	13220	16598	15888	13819	0	17132	19780	8852	13691	10057	0	12472	12600	15104	12764	11957	15653	0	19841	9821	0	0	15410	15488	14406	16274	15212	8910	13230
24462_NLGHTTASGAIK_2_run0	1/sp|P02918|PBPA_ECOLI	1953	1910	2331	2182	2749	0	0	3313	0	2014	1719	0	1890	2373	0	2036	1532	3292	1092	0	1700	1344	609	1575	1781	1952	0	2142	1281	1679
24698_NNVLDYDMR_2_run0	1/sp|P02918|PBPA_ECOLI	10387	6526	9287	8534	8371	6242	10273	7381	5047	6498	6473	0	0	8709	8920	6238	6903	0	0	10626	8710	6322	5407	7729	8237	7347	5657	8438	5070	8005
24937_NSPPQYAGPIR_2_run0	1/sp|P02918|PBPA_ECOLI	12578	10291	15091	11529	11627	9515	14260	12598	7762	12184	9907	2955	9547	13005	13325	12740	8846	13996	7462	16537	10617	9169	4166	11580	13100	11907	10904	11166	7921	10016
2541_AMGVDYAAEYLQR_2_run0	1/sp|P02918|PBPA_ECOLI	8978	7443	12731	9677	8764	9380	11205	10441	0	7713	5098	0	7229	8230	9662	7502	5830	9640	6853	12967	6638	7108	0	8355	8861	10213	9005	8794	5353	7309
25453_PFLYTAAMDK_2_run0	1/sp|P02918|PBPA_ECOLI	0	0	0	0	0	0	0	0	0	0	0	0	0	0	0	0	0	0	0	0	0	0	0	0	0	0	0	0	0	0
2881_APSTFNPLYSMDR_2_run0	1/sp|P02918|PBPA_ECOLI	8117	0	10818	8372	7898	9275	10638	10768	7814	8921	0	0	6185	8641	10174	10763	6469	9836	0	14437	0	0	0	9642	8978	9840	0	9838	0	7844
29415_SDTQQGPTPR_2_run0	1/sp|P02918|PBPA_ECOLI	4476	3680	5264	4622	4685	3534	5648	4804	2430	3326	3244	1008	4021	5014	6220	2847	3537	5124	2971	8368	4201	3450	1696	4325	4185	4074	0	3724	3140	3513
30463_SNVLENNDVEDVAISR_2_run0	1/sp|P02918|PBPA_ECOLI	7540	4698	9704	7457	5805	6840	9117	7559	3756	7413	5497	0	5890	6559	8326	8550	4427	8080	2561	11246	0	7403	2518	7251	7605	7565	7575	7021	4423	7445
31852_TGAQEYAPHVINTPLAFLIK_3_run0	1/sp|P02918|PBPA_ECOLI	0	0	0	0	0	0	0	0	0	0	0	0	0	0	0	0	0	0	0	0	0	0	0	0	0	0	0	0	0	0
33620_VAC(UniMod:4)PEC(UniMod:4)DIPVIYGDTQK_2_run0	1/sp|P02918|PBPA_ECOLI	9275	5914	8749	7996	6099	9078	11754	9048	4319	0	6731	0	7566	8067	10476	0	8279	12514	0	10837	0	0	0	9595	0	9549	9218	9920	6581	0
34463_VGESAWDNNK_2_run0	1/sp|P02918|PBPA_ECOLI	0	1973	3898	0	0	0	4047	0	0	0	0	0	0	0	0	0	0	3212	0	0	0	0	0	0	0	2855	0	0	0	3399
35924_VQQAAQQAVR_2_run0	1/sp|P02918|PBPA_ECOLI	8464	7123	9251	7554	7176	6762	9899	8675	4665	6651	4740	1238	6415	8586	8944	6337	6045	9801	3197	11925	7105	4931	2364	7694	8097	7549	7052	7197	4847	6866
36231_VTDVLQTGQQIWVR_2_run0	1/sp|P02918|PBPA_ECOLI	8775	6244	9177	8711	0	6702	10186	11366	5363	0	0	0	6017	8077	8925	11534	6062	9626	0	12247	0	0	0	8148	7995	9031	9415	7984	5075	6142
37538_YGESAYEDGYR_2_run0	1/sp|P02918|PBPA_ECOLI	0	4695	5067	4735	0	0	0	2537	2959	4922	0	1596	4071	5945	0	6413	3397	0	0	0	0	0	0	0	0	0	0	0	0	0
37680_YIEPQLPDVATLK_2_run0	1/sp|P02918|PBPA_ECOLI	10523	6631	15748	14279	10500	0	12530	11936	6243	0	9413	1698	0	9940	13688	13638	7612	13702	0	18276	12926	8575	5514	11560	11881	13063	12948	11411	7764	10788
422_AASVALFSGHASQGASTITQQLAR_3_run0	1/sp|P02918|PBPA_ECOLI	17918	3726	13642	13943	0	0	24829	17788	4959	15384	5581	0	0	11174	16881	12184	10629	18111	0	21355	0	0	0	11294	0	0	0	11006	6263	4688
5906_DQISGYEGGAK_2_run0	1/sp|P02918|PBPA_ECOLI	9816	7914	9463	11325	8969	5570	10161	9237	1320	8853	9680	0	10111	8150	12134	0	8935	6541	0	10448	6849	0	0	9422	9160	7449	7993	8910	6484	9818
10832_GASIYNPWR_2_run0	1/sp|P02919|PBPB_ECOLI	0	0	0	0	0	7337	0	10843	0	0	9770	0	0	0	11947	0	0	0	10573	0	0	0	7733	0	0	0	0	0	0	0
11661_GGVISPQPAFMQLVR_2_run0	1/sp|P02919|PBPB_ECOLI	0	0	0	0	0	0	0	0	11019	27327	30628	0	0	0	0	0	0	0	0	0	0	0	0	0	0	0	0	0	0	0
15405_IFTTFDSVAQDAAEK_2_run0	1/sp|P02919|PBPB_ECOLI	12415	7568	11198	10823	16916	12269	12606	20430	7958	15810	18092	8279	11587	11927	19407	16996	9503	12472	17337	15435	16494	13804	15571	9212	11074	9789	12566	10397	6417	10183
20058_LITMISSPNGEQR_2_run0	1/sp|P02919|PBPB_ECOLI	0	0	6144	0	0	0	0	9533	0	8106	9374	0	6346	6683	10781	8163	6310	6532	8494	0	8741	0	8410	6797	0	0	0	0	1827	1908
20216_LLEATQYR_2_run0	1/sp|P02919|PBPB_ECOLI	0	15173	0	0	0	0	0	20402	0	16984	14612	4236	0	0	20871	16962	14579	0	0	0	0	0	11095	0	0	13526	0	0	0	16974
20835_LNTWIADAPIALR_2_run0	1/sp|P02919|PBPB_ECOLI	10856	6827	9734	7997	12909	10813	12351	19489	7824	16027	21361	7168	10625	10665	20810	17963	7932	13643	17635	16650	18577	12627	12551	8081	9262	9081	11699	5929	4466	7479
21673_LTFDGDHLATIVNMENNR_3_run0	1/sp|P02919|PBPB_ECOLI	0	0	0	0	0	0	0	0	0	0	0	0	0	0	0	0	0	0	0	0	0	0	0	0	0	0	0	0	0	0
22250_LYGASGAMSIYQR_2_run0	1/sp|P02919|PBPB_ECOLI	0	0	0	0	0	4299	0	13964	0	0	0	2202	1239	0	8498	0	0	0	0	0	0	0	0	0	0	0	0	0	0	0
23596_MVNLEPDMTISK_2_run0	1/sp|P02919|PBPB_ECOLI	0	6820	0	0	0	0	0	0	8352	0	0	4126	0	0	0	0	5971	0	0	0	0	0	0	0	0	0	0	0	0	6813
25352_PATYLTALSQPK_2_run0	1/sp|P02919|PBPB_ECOLI	9518	0	10619	8084	11298	9073	8689	15166	9319	11065	0	0	9236	9195	16268	12347	0	10026	13663	10213	14010	9762	0	3142	8285	7854	8554	6597	0	0
2613_AMVGGSEPQFAGYNR_2_run0	1/sp|P02919|PBPB_ECOLI	6199	3649	6202	4276	5751	5320	6134	9167	3040	6025	7847	0	6250	5911	8827	7341	4443	6658	0	5420	6120	0	6494	4653	4273	5429	5342	4538	2560	4214
33455_TVQGASTLTQQLVK_2_run0	1/sp|P02919|PBPB_ECOLI	0	30689	0	0	0	0	0	0	22489	33566	34002	0	0	31075	0	0	0	40995	0	0	0	0	17686	27318	0	0	0	0	0	28817
35419_VLYQSFPQAER_2_run0	1/sp|P02919|PBPB_ECOLI	16367	10224	13032	12114	20512	12589	15942	22239	9399	18327	18549	8716	14509	15597	22649	28389	13375	18224	0	24247	0	0	19959	13358	12948	12977	14756	11594	7736	12866
35482_VMLVDALTR_2_run0	1/sp|P02919|PBPB_ECOLI	15552	11097	11773	12598	17673	13473	14164	23552	9550	15787	16551	6653	15934	16229	23720	21807	13636	14143	0	24737	13857	8717	18565	13744	14629	14912	16044	15613	9676	14275
36721_VWQLPAAVYGR_2_run0	1/sp|P02919|PBPB_ECOLI	11539	0	0	0	0	0	0	23733	0	0	25783	0	0	0	25798	0	0	0	0	24098	0	0	0	0	0	9759	0	0	0	9485
38007_YPNLHLAGK_2_run0	1/sp|P02919|PBPB_ECOLI	4529	0	0	0	3775	0	0	6205	0	0	6445	0	0	0	0	4502	0	0	0	0	0	0	6825	0	0	0	0	0	0	0
3802_AVLANLTAGR_2_run0	1/sp|P02919|PBPB_ECOLI	0	0	0	0	0	0	25457	29118	20540	0	35305	17615	0	0	35719	0	0	21646	0	25637	27855	0	33559	0	0	0	0	0	0	0
461_AAVEGIPALK_2_run0	1/sp|P02919|PBPB_ECOLI	13005	0	14601	15190	19829	14229	13763	27593	13428	18980	24266	9671	17538	14391	29018	18150	14662	14841	20238	17817	21670	16222	23241	12249	14236	12423	16526	11010	0	14303
23764_NALLLAGTIMSVR_2_run0	1/sp|P02920|LACY_ECOLI	0	0	0	0	0	0	0	0	0	0	0	0	0	0	0	0	0	0	0	0	0	0	0	0	70275	0	0	0	0	0
31469_TDAPSSATVANAVGANHSAFSLK_3_run0	1/sp|P02920|LACY_ECOLI	0	0	0	0	0	0	0	0	0	0	0	0	0	0	0	0	0	0	0	0	0	0	0	0	0	0	0	0	0	0
37734_YITSQFEVR_2_run0	1/sp|P02920|LACY_ECOLI	0	0	0	0	0	0	0	0	0	0	0	0	0	0	0	0	0	0	0	0	0	0	0	0	40950	0	0	0	0	0
16430_IQIHLLDK_2_run0	1/sp|P02921|MELB_ECOLI	0	0	0	0	0	0	0	0	0	0	0	0	0	0	0	0	0	0	0	0	0	0	0	0	29503	0	0	0	0	0
18033_KVPPEPVHADIPVGAVSDVK_3_run0	1/sp|P02921|MELB_ECOLI	0	0	0	0	0	0	0	0	0	0	0	0	0	0	0	0	0	0	0	0	0	0	0	0	3683	0	0	0	0	0
35795_VPPEPVHADIPVGAVSDVK_3_run0	1/sp|P02921|MELB_ECOLI	0	0	0	0	0	0	0	0	0	0	0	0	0	0	0	0	0	0	0	0	0	0	0	0	102479	0	0	0	0	0
10399_FTEVTDVVLITR_2_run0	1/sp|P02924|ARAF_ECOLI	0	0	12962	19034	0	13131	0	0	0	21698	0	945	51959	0	0	22492	0	0	39549	0	17998	20335	37307	0	2621	0	28301	0	0	64003
11510_GFVIC(UniMod:4)TPDPK_2_run0	1/sp|P02924|ARAF_ECOLI	0	0	13300	18382	0	28219	0	0	0	32259	5919	12104	47166	0	0	54831	0	0	90503	0	31340	25340	38605	0	0	0	22995	0	0	39361
12026_GKPMDTVPLVMMAATK_3_run0	1/sp|P02924|ARAF_ECOLI	0	0	0	0	0	0	0	0	0	7438	0	1763	10572	0	0	17527	0	0	25361	0	11972	6782	8897	0	0	0	2874	0	0	11864
26819_QIYQVPTK_2_run0	1/sp|P02924|ARAF_ECOLI	0	0	0	0	0	0	0	0	0	0	5340	0	25852	0	0	0	0	0	0	0	0	0	13729	0	0	0	0	0	0	17872
2953_AQATGFYGSLLPSPDVHGYK_2_run0	1/sp|P02924|ARAF_ECOLI	0	0	0	0	0	0	0	0	0	14703	0	0	0	0	0	19456	0	0	26550	0	20980	0	0	0	0	0	16189	0	0	13431
2954_AQATGFYGSLLPSPDVHGYK_3_run0	1/sp|P02924|ARAF_ECOLI	0	0	18007	24019	0	21608	0	0	0	49698	16016	0	54164	0	0	71419	0	0	89071	9880	45126	35948	37569	0	0	0	36329	7138	3963	65273
30378_SNDIPGAFDAANSMLVQHPEVK_2_run0	1/sp|P02924|ARAF_ECOLI	0	0	0	0	0	0	0	0	0	7347	0	0	7924	0	0	13359	0	0	18154	0	12035	0	6347	0	0	0	0	0	0	8588
30379_SNDIPGAFDAANSMLVQHPEVK_3_run0	1/sp|P02924|ARAF_ECOLI	0	0	0	0	0	0	0	0	0	0	8633	7699	0	0	0	0	0	0	0	0	0	0	0	0	0	0	0	0	0	0
30743_SSEMLYNWVAK_2_run0	1/sp|P02924|ARAF_ECOLI	0	0	0	0	0	0	0	0	0	0	0	0	0	0	0	0	0	0	0	0	0	0	0	0	0	0	0	0	0	0
32484_TLNAIDSLAASGAK_2_run0	1/sp|P02924|ARAF_ECOLI	0	4573	27840	33644	0	36553	0	0	0	68561	18611	13327	85058	0	0	125698	0	0	136415	0	73465	54603	60694	0	0	0	47080	4426	0	94198
33208_TTGSMDALK_2_run0	1/sp|P02924|ARAF_ECOLI	0	0	0	0	0	0	0	0	0	0	0	0	0	0	0	0	0	0	0	0	0	0	0	0	0	0	0	0	0	0
3447_ATEGQGFK_2_run0	1/sp|P02924|ARAF_ECOLI	0	0	0	0	0	0	0	0	0	0	0	0	0	0	0	0	0	0	0	0	0	0	0	0	0	0	0	0	0	0
34752_VIAVDDQFVNAK_2_run0	1/sp|P02924|ARAF_ECOLI	0	0	25164	33779	0	35239	0	7788	0	59931	18259	10794	80560	0	0	105837	0	3920	121039	11267	65870	50984	60560	5297	8227	0	51169	6365	5111	92803
5525_DLGFEVIK_2_run0	1/sp|P02924|ARAF_ECOLI	0	0	0	0	0	0	0	0	0	0	0	7114	0	0	0	0	0	0	88968	5308	43433	0	0	0	0	0	0	0	0	0
5746_DNFKEELEK_2_run0	1/sp|P02924|ARAF_ECOLI	0	0	0	0	0	3438	0	0	0	9730	2748	0	9504	0	0	17321	0	0	23277	0	9655	7361	5904	0	0	0	6151	0	0	9419
60_AADIIGIGINGVDAVSELSK_2_run0	1/sp|P02924|ARAF_ECOLI	0	0	0	0	0	0	0	0	0	0	0	0	6313	0	0	0	0	0	0	0	0	0	5653	0	0	0	0	0	0	11085
61_AADIIGIGINGVDAVSELSK_3_run0	1/sp|P02924|ARAF_ECOLI	0	0	0	0	0	0	0	0	0	0	0	0	0	0	0	0	0	0	0	0	0	0	0	0	0	0	0	0	0	0
8646_ESAVMAITANELDTAR_2_run0	1/sp|P02924|ARAF_ECOLI	0	0	30675	42279	0	35806	0	0	0	61310	0	13921	80382	0	0	114770	0	0	152395	14822	74863	53842	60397	0	0	0	52729	0	0	94037
10113_FNVLASQPADFDR_2_run0	1/sp|P02925|RBSB_ECOLI	147564	160120	1884520	2003760	412874	4039960	325156	714098	277824	3075890	4592280	386120	3944370	253519	154195	4537960	417006	1173280	4800820	2835730	6590660	5457830	350389	670238	1860520	103887	4382500	709007	741483	447564
10114_FNVLASQPADFDR_3_run0	1/sp|P02925|RBSB_ECOLI	0	0	0	0	0	14097	0	0	0	23192	19275	0	13913	0	0	48401	0	0	87120	9754	56481	98048	0	0	26492	0	48109	13457	0	0
11176_GEGFQQAVAAHK_2_run0	1/sp|P02925|RBSB_ECOLI	13039	14822	195107	212736	41423	464025	30685	62442	22884	335898	556783	32049	484624	22531	20428	531060	36686	114029	772260	328947	484562	792498	28667	54889	172041	9017	255689	60250	61610	35600
11177_GEGFQQAVAAHK_3_run0	1/sp|P02925|RBSB_ECOLI	0	18382	208926	249601	51468	464903	34462	71616	28939	362523	550462	46852	514878	30047	13678	504843	49056	119753	812713	282921	598378	432831	43077	73257	206664	0	243827	82619	85591	46595
11363_GEVVSHIASDNVLGGK_2_run0	1/sp|P02925|RBSB_ECOLI	29276	27651	424547	410551	81311	935047	68681	133184	52023	735361	1210980	76587	965275	51465	27720	1186120	78427	248688	2709950	648364	1977760	918153	70560	125881	381125	17762	961364	140400	142649	81629
11364_GEVVSHIASDNVLGGK_3_run0	1/sp|P02925|RBSB_ECOLI	66617	74269	739645	759019	166833	1439500	130163	262109	125458	1250670	2111260	176105	1594930	110461	64451	1914910	179422	474296	3849600	1077760	2844300	1327800	178497	286859	744604	43827	1586770	271834	334362	192433
12234_GLNVMQNLLTAHPDVQAVFAQNDEMALGALR_3_run0	1/sp|P02925|RBSB_ECOLI	0	0	0	0	0	0	0	0	0	0	0	0	0	0	0	0	0	0	0	0	0	0	0	0	0	0	0	0	0	0
12235_GLNVMQNLLTAHPDVQAVFAQNDEMALGALR_4_run0	1/sp|P02925|RBSB_ECOLI	0	0	0	5347	0	13729	0	0	0	0	4470	0	0	0	0	4404	0	0	0	0	0	0	0	0	0	0	0	0	0	0
14776_IAGDYIAK_2_run0	1/sp|P02925|RBSB_ECOLI	0	76937	521024	636565	134430	1095050	135717	254855	89218	803233	1073880	109167	1328880	116561	47243	1244900	185342	398542	346004	777385	833370	737254	111071	240731	643538	43449	1280450	298209	315378	155267
16021_ILLINPTDSDAVGNAVK_2_run0	1/sp|P02925|RBSB_ECOLI	116624	117277	1177630	1175650	270791	2149870	251437	469095	203405	1755970	2652040	290423	2096680	190539	109893	2416640	292963	754298	4716350	2032800	3878370	3266520	270635	478401	1123080	86489	2484310	517002	537776	353518
16022_ILLINPTDSDAVGNAVK_3_run0	1/sp|P02925|RBSB_ECOLI	9874	10564	112457	121701	22756	252145	20079	37634	15733	215904	359750	22733	281062	18107	13354	353914	24822	77893	811482	222174	665779	533851	25960	48534	134413	9912	359095	49168	49027	29268
18208_LAATIAQLPDQIGAK_2_run0	1/sp|P02925|RBSB_ECOLI	132021	148267	1617000	1681950	391195	3186570	322106	619480	261003	2574310	3924640	398404	3121970	244530	139312	3476130	379710	1021740	6280560	2693700	5534160	4324140	340138	580323	1572740	97013	3344930	662804	660675	402902
18209_LAATIAQLPDQIGAK_3_run0	1/sp|P02925|RBSB_ECOLI	7493	8048	106022	117904	21910	264440	15063	35183	16823	196139	349742	24145	281217	13623	8828	355832	24915	76529	771448	229384	678815	534420	24563	44120	138356	7187	376807	52623	53527	28250
19671_LGYNLVVLDSQNNPAK_2_run0	1/sp|P02925|RBSB_ECOLI	53329	52553	678431	645689	175371	1508000	118518	286661	93974	1266670	2244520	191856	1354910	82992	55337	1990280	110738	373459	4147650	1285330	3325140	2704440	167888	215843	532957	33648	1512280	207580	212278	198738
19672_LGYNLVVLDSQNNPAK_3_run0	1/sp|P02925|RBSB_ECOLI	0	6433	40206	40633	13581	103061	10004	17568	7546	83958	179255	20125	95839	8651	0	150140	9551	23188	378510	83934	290761	241020	15680	17633	41526	0	121066	14109	16479	16171
22405_MANQANIPVITLDR_2_run0	1/sp|P02925|RBSB_ECOLI	91518	99156	1189720	1297580	288767	2415540	204310	424531	170814	1881800	3134020	264772	2634910	153896	99130	2974530	246655	714113	5910700	1956230	5150040	3985220	238824	419152	1038740	64554	2895520	452709	461034	303156
22406_MANQANIPVITLDR_3_run0	1/sp|P02925|RBSB_ECOLI	7475	2956	50727	59490	15763	118576	13558	18122	10253	86483	166402	12663	150973	8345	6928	165787	12500	35533	397031	107178	349546	293126	15894	26396	62328	6523	201195	26068	27809	17581
29429_SDVMVVGFDGTPDGEK_2_run0	1/sp|P02925|RBSB_ECOLI	75632	76228	944772	1026360	207260	2328950	159293	361846	143645	1484120	2493640	191297	1993890	121102	73679	2394640	187317	535254	4577750	1426000	3784380	3199750	173588	299959	808607	44415	2280490	349826	339572	221662
29430_SDVMVVGFDGTPDGEK_3_run0	1/sp|P02925|RBSB_ECOLI	0	0	0	0	0	0	0	0	0	0	0	0	0	0	0	0	0	0	0	0	0	0	0	0	0	0	0	0	0	0
34791_VIELQGIAGTSAAR_2_run0	1/sp|P02925|RBSB_ECOLI	153096	185106	1874350	2274880	405391	4197420	321931	717689	314818	2758350	5674900	465317	4835460	270454	143782	4680790	469027	1259580	8272320	3313370	7438200	5844960	403278	755910	2075370	100067	4644500	789385	876584	486316
34792_VIELQGIAGTSAAR_3_run0	1/sp|P02925|RBSB_ECOLI	0	0	0	0	0	0	0	0	0	0	19808	0	0	0	0	0	0	0	0	0	0	0	0	0	0	0	0	0	0	0
7761_ELANVQDLTVR_2_run0	1/sp|P02925|RBSB_ECOLI	134200	145801	1804150	1779310	349942	3200960	279625	571128	258888	2961590	4394980	342497	3113940	226656	130006	4233470	392329	1098250	7186450	2691400	6483330	4569300	334175	586105	1711360	97189	3441340	615334	617626	360141
7762_ELANVQDLTVR_3_run0	1/sp|P02925|RBSB_ECOLI	0	0	0	0	0	0	0	0	0	0	0	0	0	0	0	51203	0	0	56428	0	51181	51636	0	0	0	0	0	0	0	0
8586_ERGEGFQQAVAAHK_2_run0	1/sp|P02925|RBSB_ECOLI	1951	1050	25111	20946	3588	48275	2919	6696	2013	51593	69914	2434	57266	2895	2393	82821	3482	13912	187652	42264	152881	107530	3412	6507	21873	861	50200	6244	6026	3520
8587_ERGEGFQQAVAAHK_3_run0	1/sp|P02925|RBSB_ECOLI	33189	36579	461280	406630	81057	911131	66258	162159	64414	910415	1286190	96516	1029670	52177	38812	1299220	88990	248542	2545230	649013	2072180	1871230	79790	133758	441786	22206	1042090	150240	157457	80193
21827_LTSSTATAATSK_2_run0	1/sp|P02929|TONB_ECOLI	3853	5050	5823	5440	14097	7740	13323	11058	2099	5748	0	735	3248	5958	2095	4750	15010	30639	0	8070	0	0	1846	3637	11226	8240	3563	9607	6642	7302
21828_LTSSTATAATSKPVTSVASGPR_3_run0	1/sp|P02929|TONB_ECOLI	0	1887	0	0	8547	0	6821	0	0	8279	0	1343	1574	4736	0	9788	8082	16331	0	0	0	0	0	3967	0	7652	0	0	6118	0
25332_PASPFENTAPAR_2_run0	1/sp|P02929|TONB_ECOLI	6420	8371	0	0	0	0	0	0	4692	0	0	0	0	0	0	0	20900	67758	0	0	0	0	0	8479	0	0	0	0	10870	12596
26101_PVTSVASGPR_2_run0	1/sp|P02929|TONB_ECOLI	6084	7733	8578	9680	21644	14411	21220	18946	2260	10461	2328	0	0	10226	0	9715	20428	38722	0	11784	0	0	0	0	15373	11542	0	14256	10978	10005
27949_RDVKPVESR_2_run0	1/sp|P02929|TONB_ECOLI	0	0	0	0	0	0	0	0	0	0	0	0	0	0	0	0	0	2265	0	1281	0	0	0	0	651	0	0	0	0	0
34072_VDNVQILSAK_2_run0	1/sp|P02929|TONB_ECOLI	0	5980	9054	6871	15194	9309	14274	13036	0	0	1782	1995	0	0	0	7110	15595	32634	0	11360	0	0	0	5478	13624	10836	0	12284	8417	10918
9456_FDVTPDGR_2_run0	1/sp|P02929|TONB_ECOLI	0	11303	0	0	0	0	0	13860	0	0	0	0	0	0	0	0	0	0	0	0	0	0	0	0	0	9645	0	0	10091	10515
10111_FNVGLVAITDVQNAR_2_run0	1/sp|P02930|TOLC_ECOLI	130529	98764	157445	140191	131020	140260	186902	191538	87477	131960	113869	57868	121620	136257	195125	132081	88969	264625	192671	195863	207639	146719	140235	98442	143077	123092	115326	137819	86074	92776
10112_FNVGLVAITDVQNAR_3_run0	1/sp|P02930|TOLC_ECOLI	9623	7239	10543	10833	9986	10050	14702	15119	7164	10640	9458	6455	9535	10586	13941	11533	7775	18073	13341	17935	16829	14352	12943	9710	11229	11604	10437	11028	7786	9764
10666_GAAGTQYDDSNMGQNK_2_run0	1/sp|P02930|TOLC_ECOLI	23037	15527	23367	23516	20578	19436	32948	31739	14288	22957	15811	8303	18151	21269	26083	19957	14477	38206	32887	33021	31460	29633	21119	15663	16598	17427	16855	20707	14209	14118
10667_GAAGTQYDDSNMGQNK_3_run0	1/sp|P02930|TOLC_ECOLI	0	0	0	0	0	0	0	0	2535	0	0	0	0	0	0	0	0	0	0	3054	3849	4428	0	0	0	0	4222	0	0	0
21544_LSQDLAR_2_run0	1/sp|P02930|TOLC_ECOLI	0	0	0	0	0	0	0	0	48189	0	0	38937	0	0	0	0	0	0	0	0	0	0	0	0	0	0	0	0	0	0
24548_NLSLLQAR_2_run0	1/sp|P02930|TOLC_ECOLI	63206	61596	61051	79039	66028	68328	105220	80537	36055	77336	53598	30062	49879	61571	77415	97665	49924	106760	65795	123732	94903	60172	59684	47338	62491	57607	45519	50350	38353	41649
24659_NNLDNAVEQLR_2_run0	1/sp|P02930|TOLC_ECOLI	102902	77885	127484	119259	93091	106009	161739	143678	66671	151983	101765	54408	99597	110006	141700	159908	65855	187058	162366	169520	164242	151549	114926	74788	91566	79848	76105	81504	61935	62971
24660_NNLDNAVEQLR_3_run0	1/sp|P02930|TOLC_ECOLI	0	0	0	0	0	0	0	0	0	0	0	0	0	0	0	0	0	0	0	0	0	0	0	0	0	0	0	0	0	0
26088_PVSTNPENVAPQTPEQNAIADGYAPDSPAPVVQQTSAR_4_run0	1/sp|P02930|TOLC_ECOLI	0	0	0	0	0	0	0	0	0	0	0	0	0	0	0	0	0	0	0	0	0	0	0	0	0	0	0	0	0	0
26295_QAQDGHLPTLDLTASTGISDTSYSGSK_3_run0	1/sp|P02930|TOLC_ECOLI	31564	20511	34158	27405	32875	32338	41108	37423	19762	24310	27008	15278	25923	30277	37254	31291	16265	44120	41825	48509	42841	32968	20486	18330	20624	16961	0	20167	13962	20270
26315_QAQYNFVGASEQLESAHR_2_run0	1/sp|P02930|TOLC_ECOLI	6552	5453	9293	8659	7287	6967	10823	9915	0	9193	7152	4233	6715	7661	10619	8240	1446	13673	14387	13164	15648	9150	0	5470	6546	6849	7606	6851	0	0
26316_QAQYNFVGASEQLESAHR_3_run0	1/sp|P02930|TOLC_ECOLI	39197	32718	47197	46131	39613	41220	59610	58991	27658	42597	37762	24150	36538	41001	54514	38302	26466	62251	59383	63957	59100	45275	38935	25803	31323	25123	26068	25588	19008	20488
26358_QAVVSAQSSLDAMEAGYSVGTR_2_run0	1/sp|P02930|TOLC_ECOLI	13605	7636	14694	15761	11913	15715	18638	16341	8462	13362	11711	6813	13397	13125	17082	14968	10862	23875	18748	29020	23289	15705	8425	10685	11190	12279	10640	10682	8236	11278
26359_QAVVSAQSSLDAMEAGYSVGTR_3_run0	1/sp|P02930|TOLC_ECOLI	0	0	0	0	0	0	0	0	7008	0	9565	0	0	10476	0	0	0	0	0	0	0	0	0	0	0	0	0	0	0	0
26805_QITGNYYPELAALNVENFK_2_run0	1/sp|P02930|TOLC_ECOLI	24562	17259	31077	26406	24340	24825	36054	29903	14503	35347	23925	11606	20720	25903	25269	33923	18770	48908	43976	42956	49019	34966	23192	18405	24472	20246	22608	23522	14752	17208
26806_QITGNYYPELAALNVENFK_3_run0	1/sp|P02930|TOLC_ECOLI	8569	5972	9756	9279	9719	7939	12516	9839	5366	11046	9320	4487	7380	8718	8688	11148	5850	15938	15060	14594	16182	12449	7841	6011	7796	6014	6497	7631	0	5976
26869_QLDQTTQR_2_run0	1/sp|P02930|TOLC_ECOLI	24001	20013	26853	26885	22288	23197	32448	36775	15235	21252	16253	7958	22464	27041	36087	16085	19897	38602	13642	37506	21371	15163	17613	12465	15730	12641	12032	15137	11525	10199
28628_RNLSLLQAR_2_run0	1/sp|P02930|TOLC_ECOLI	20439	11289	22094	16189	12647	15843	23174	28697	13211	32215	17391	8754	15611	20318	22858	26652	11921	32470	26837	23384	28632	25839	18734	14685	17840	14717	14272	14864	11562	11224
29094_SAADRDAAFEK_2_run0	1/sp|P02930|TOLC_ECOLI	4213	0	5177	0	1994	2035	3959	6446	3419	10415	4399	2681	4320	5634	6949	11778	3481	6668	8956	5278	7402	9213	4397	3651	3369	2872	2623	4275	3187	2688
29189_SALGTLNEQDLLALNNALSK_2_run0	1/sp|P02930|TOLC_ECOLI	53379	42158	68417	62235	55729	58119	84116	74633	32393	74352	52218	26629	47841	56485	69310	68248	33890	97032	93351	110298	101464	87517	63783	42005	55441	51193	51725	52153	33113	40593
29190_SALGTLNEQDLLALNNALSK_3_run0	1/sp|P02930|TOLC_ECOLI	14210	12624	18953	19714	13584	18216	20905	19940	10077	22064	16380	9293	15958	15520	20227	23090	10813	25541	29003	28582	28254	25934	21930	12947	17321	14665	17230	14925	11632	11111
30508_SPLLPQLGLGADYTYSNGYR_2_run0	1/sp|P02930|TOLC_ECOLI	8678	7459	11790	12207	11185	0	14477	11997	0	0	0	0	0	11522	15152	0	0	16812	0	19745	0	0	11355	0	0	0	0	0	0	0
30509_SPLLPQLGLGADYTYSNGYR_3_run0	1/sp|P02930|TOLC_ECOLI	7055	5366	6637	0	3079	5658	7969	5880	5595	9886	0	0	7482	5822	8225	10629	5072	9264	0	10250	4646	5798	0	6033	6614	0	0	6705	4846	0
30750_SSFNNINASISSINAYK_2_run0	1/sp|P02930|TOLC_ECOLI	47337	34104	55764	52490	46786	47575	67461	64044	28638	56710	48235	25966	38202	48867	59826	52149	30741	82159	66941	76588	73601	62040	51609	36788	45374	40507	39247	37382	26728	31368
30751_SSFNNINASISSINAYK_3_run0	1/sp|P02930|TOLC_ECOLI	12335	0	0	14573	0	0	0	0	8663	0	0	0	10981	10987	0	0	0	16740	11104	15786	14288	14764	14752	0	12930	0	10289	11627	0	0
3149_AQYDTVLANEVTAR_2_run0	1/sp|P02930|TOLC_ECOLI	135874	97263	156052	141885	121258	135175	198767	186976	84720	183480	125679	65519	109111	137667	169965	196102	86028	222156	189031	216405	210418	177794	136416	92875	121116	105594	100937	117008	78809	84431
3150_AQYDTVLANEVTAR_3_run0	1/sp|P02930|TOLC_ECOLI	13586	10575	13004	14762	0	13229	16019	0	0	0	0	0	12570	0	0	17103	0	18148	14491	18444	16718	17408	15324	13377	13369	0	0	13596	0	0
31517_TDKPQPVNALLK_2_run0	1/sp|P02930|TOLC_ECOLI	43233	28524	50829	43202	42148	47375	71031	56145	24521	63197	0	21161	35947	44919	60481	70234	27890	73447	75087	69628	78901	59384	44385	31190	38226	33376	33539	34047	21167	24303
31518_TDKPQPVNALLK_3_run0	1/sp|P02930|TOLC_ECOLI	35352	28612	39538	37654	34335	33541	50307	43782	25427	50018	0	19513	30818	34536	47430	48916	25477	54187	49315	54647	59883	49307	42029	28324	32716	30706	29130	29509	23076	22861
32268_TIVDVLDATTTLYNAK_2_run0	1/sp|P02930|TOLC_ECOLI	104238	78591	128709	117115	97698	105970	170235	156378	70100	127385	96192	57238	95853	119707	143681	127650	73547	193733	153028	202104	165420	160091	129286	92342	111714	101009	99286	110358	78534	78980
32269_TIVDVLDATTTLYNAK_3_run0	1/sp|P02930|TOLC_ECOLI	10537	7450	12794	12561	9636	11377	16439	13936	7120	14192	10258	4883	10645	12698	15518	14659	9240	21888	17859	23170	18609	17206	14968	10320	12832	12845	10244	11001	7516	8664
34529_VGLSFSLPIYQGGMVNSQVK_2_run0	1/sp|P02930|TOLC_ECOLI	31262	20692	36324	33785	40505	32106	48024	53390	19749	32768	29403	18309	26432	32596	41791	30668	20097	50925	53722	58832	68725	51006	39773	5855	23159	24187	26912	24261	16238	24819
34530_VGLSFSLPIYQGGMVNSQVK_3_run0	1/sp|P02930|TOLC_ECOLI	6345	4512	8187	7042	0	6619	9243	9890	4679	6979	7315	4113	5746	5091	7793	4905	0	9846	11188	12302	13436	11024	6586	4470	3354	0	6266	0	3711	5329
37965_YNYLINQLNIK_2_run0	1/sp|P02930|TOLC_ECOLI	92134	67784	109496	100550	85890	92004	132603	141563	62848	130889	88756	47017	85207	90575	114705	132109	63040	155502	141547	157244	156681	136466	109254	72735	89400	74615	84078	77827	57442	74947
4532_DANGINSNATSASLQLTQSIFDMSK_3_run0	1/sp|P02930|TOLC_ECOLI	0	0	0	0	0	0	0	0	0	0	0	0	0	0	0	0	0	0	0	0	0	0	0	0	0	0	0	0	0	0
10458_FTNTSGFANK_2_run0	1/sp|P02931|OMPF_ECOLI	292271	49772	277547	158748	998327	420329	346062	729232	388381	566751	2070740	59125	942814	626895	484327	530385	570751	304057	134367	367977	110286	137732	1332020	339010	424706	834627	683159	526588	388741	942302
17200_KAEQWATGLK_2_run0	1/sp|P02931|OMPF_ECOLI	123623	18703	101718	60346	426690	209386	146654	390595	133182	294184	991611	21313	472164	282585	269216	279017	230294	121516	52499	167544	47159	51689	618352	126317	169072	400919	358167	186547	129227	355431
24610_NMSTYVDYIINQIDSDNK_2_run0	1/sp|P02931|OMPF_ECOLI	0	0	0	10209	71685	33559	12539	9455	0	8072	29487	0	15163	0	12056	8553	0	0	0	0	0	0	0	0	0	0	0	0	0	0
24611_NMSTYVDYIINQIDSDNK_3_run0	1/sp|P02931|OMPF_ECOLI	0	0	0	0	18723	6877	0	1407	0	0	6761	0	3276	0	0	0	0	0	0	0	0	0	0	0	0	0	0	0	0	0
28827_RSNGDGVGGSISYEYEGFGIVGAYGAADR_3_run0	1/sp|P02931|OMPF_ECOLI	0	0	0	0	0	0	0	0	0	0	0	0	0	0	0	0	0	0	0	0	0	0	0	0	0	0	0	0	0	0
30396_SNGDGVGGSISYEYEGFGIVGAYGAADR_3_run0	1/sp|P02931|OMPF_ECOLI	0	0	0	0	0	0	0	0	0	0	0	0	0	0	0	0	0	0	0	0	0	0	2977	0	0	0	0	2224	0	0
32720_TNLQEAQPLGNGK_3_run0	1/sp|P02931|OMPF_ECOLI	0	0	0	0	13068	0	0	10312	4635	8406	0	0	12192	0	8593	0	4794	0	0	0	0	0	20095	0	0	12382	11363	8421	0	13166
34500_VGGVATYR_2_run0	1/sp|P02931|OMPF_ECOLI	520539	74936	442504	309317	1497610	774323	585241	1435160	615208	892831	2771120	86975	1676070	973097	849475	861849	974419	462909	178505	596427	153797	179023	2072530	537150	685120	1512630	1246640	953300	681160	1532450
37198_YADVGSFDYGR_2_run0	1/sp|P02931|OMPF_ECOLI	512436	74113	350780	332452	1407740	769792	570592	1455680	489328	981063	1681080	43944	1624730	985690	926921	1063270	990270	415155	31051	511465	58098	61421	1699070	526865	660461	1597290	1272280	995901	665349	1265570
37314_YDANNIYLAANYGETR_2_run0	1/sp|P02931|OMPF_ECOLI	232014	29618	201944	125684	863157	348725	270737	726183	281556	577424	1899670	45626	839919	477405	458966	539330	467900	230272	110640	331056	97674	97417	1287340	254227	382032	888625	786210	554606	320068	956042
37315_YDANNIYLAANYGETR_3_run0	1/sp|P02931|OMPF_ECOLI	0	0	0	0	118672	60814	0	114435	41947	84315	259327	10551	131172	86220	93252	83978	83818	0	0	35585	0	0	205959	0	60274	117903	85225	65417	53479	122799
3749_AVGLHYFSK_2_run0	1/sp|P02931|OMPF_ECOLI	134489	24144	103990	79537	373626	222581	176682	406276	135286	240027	647539	16908	472587	314098	256850	280801	309912	111670	9155	165821	21338	20138	547257	127931	196394	499594	396823	273426	198374	395396
5084_DGNKVDLYGK_2_run0	1/sp|P02931|OMPF_ECOLI	8642	0	8360	0	23851	10405	8044	18752	13137	48969	207470	5868	40492	21036	24739	71799	16259	10050	12591	11758	9960	9862	67077	12144	13213	33402	30284	21804	13019	44405
974_AEQWATGLK_2_run0	1/sp|P02931|OMPF_ECOLI	52267	7384	55195	37179	185205	89960	66410	164303	58934	141784	638587	19710	222905	107633	105828	139457	109886	50768	36002	79775	0	30750	257870	50354	78700	164934	133474	68946	50573	150241
11328_GETQINDQLTGYGR_2_run0	1/sp|P02932|PHOE_ECOLI	0	0	0	0	0	0	0	0	1978760	0	0	0	0	3735	0	0	0	0	0	0	0	0	0	3211	0	0	0	0	0	1385
11329_GETQINDQLTGYGR_3_run0	1/sp|P02932|PHOE_ECOLI	0	0	0	0	0	0	0	0	11569	0	0	0	0	0	0	0	0	0	0	0	0	0	0	0	0	0	0	0	0	0
17752_KMTPITGGFANK_2_run0	1/sp|P02932|PHOE_ECOLI	0	0	0	0	0	0	0	0	7168	0	0	0	0	0	0	0	0	0	0	0	0	0	0	0	0	0	0	0	0	0
17896_KQNGDGFGTSLTYDFGGSDFAISGAYTNSDR_3_run0	1/sp|P02932|PHOE_ECOLI	0	0	0	0	0	0	0	0	22232	0	0	0	0	0	0	0	0	0	0	0	0	0	0	0	0	0	0	0	0	0
23524_MTPITGGFANK_2_run0	1/sp|P02932|PHOE_ECOLI	0	0	0	0	0	0	0	0	2174180	0	0	0	0	0	0	0	0	0	0	0	0	0	0	5801	0	0	0	0	0	0
24606_NMSAFVDYK_2_run0	1/sp|P02932|PHOE_ECOLI	60094	0	0	40264	0	0	0	0	1079700	0	45849	51029	0	0	0	43492	0	0	0	0	28599	0	0	39182	0	0	0	0	49171	31284
2544_AMHYMSDNASK_2_run0	1/sp|P02932|PHOE_ECOLI	0	0	0	0	0	0	0	0	242240	0	0	0	0	0	0	0	0	0	0	0	0	0	0	0	0	0	0	0	0	0
2545_AMHYMSDNASK_3_run0	1/sp|P02932|PHOE_ECOLI	0	0	0	0	0	0	0	0	207673	0	0	0	0	0	0	0	0	0	0	0	0	0	0	0	0	0	0	0	0	0
25937_PSLGYVLSK_2_run0	1/sp|P02932|PHOE_ECOLI	0	0	0	0	0	0	0	0	95367	0	0	0	0	0	0	0	0	0	0	0	0	0	0	0	0	0	0	0	0	0
27769_RAEAWATGLK_2_run0	1/sp|P02932|PHOE_ECOLI	0	0	0	0	0	0	0	0	669043	0	0	0	0	0	0	0	0	0	0	0	0	0	0	0	0	0	0	0	0	0
27841_RASGLATYR_2_run0	1/sp|P02932|PHOE_ECOLI	0	0	0	0	0	0	0	0	60957	0	0	0	0	0	0	0	0	0	0	0	0	0	0	0	0	0	0	0	0	0
3259_ASGLATYR_2_run0	1/sp|P02932|PHOE_ECOLI	0	0	0	0	0	0	0	0	1770640	0	0	0	0	0	0	0	0	0	0	0	0	0	0	0	0	0	0	0	0	0
32692_TNEQNLQSR_2_run0	1/sp|P02932|PHOE_ECOLI	0	0	0	0	0	0	0	0	1015070	0	0	0	0	0	0	0	0	0	0	0	0	0	0	1153	0	0	0	0	0	0
32985_TQNFEAVAQYQFDFGLRPSLGYVLSK_3_run0	1/sp|P02932|PHOE_ECOLI	0	0	0	0	0	0	0	0	13649	0	0	0	0	0	0	0	0	0	0	0	0	0	0	0	0	0	0	0	0	0
36885_WEAEFAGNK_2_run0	1/sp|P02932|PHOE_ECOLI	0	0	0	0	0	0	0	0	826937	0	0	0	0	0	0	0	0	0	0	0	0	0	0	0	0	0	0	0	0	0
37318_YDANNIYLATFYSETR_2_run0	1/sp|P02932|PHOE_ECOLI	0	0	0	0	0	0	0	0	29382	0	0	0	0	0	0	0	0	0	0	0	0	0	0	0	0	0	0	0	0	0
4981_DGDQSYIR_2_run0	1/sp|P02932|PHOE_ECOLI	0	0	0	0	0	0	0	0	801330	10356	0	0	0	0	0	0	0	0	0	0	0	8116	0	0	0	0	0	0	0	0
5082_DGNKLDVYGK_2_run0	1/sp|P02932|PHOE_ECOLI	0	0	0	0	0	0	0	1466	50362	0	0	0	0	0	0	0	0	0	0	0	0	0	0	0	0	0	0	0	0	0
5540_DLGSFDYGR_2_run0	1/sp|P02932|PHOE_ECOLI	0	0	0	0	0	0	0	0	10980	0	61963	0	0	0	0	0	0	0	0	0	0	0	0	0	0	0	0	0	0	0
815_AEAWATGLK_2_run0	1/sp|P02932|PHOE_ECOLI	0	0	0	0	0	0	0	0	446638	0	0	0	0	0	0	0	0	0	0	0	0	0	0	0	0	0	0	0	0	0
978_AESDTAQQK_2_run0	1/sp|P02932|PHOE_ECOLI	398	0	735	0	0	0	0	0	0	0	0	210	1007	0	0	0	0	0	399	0	0	0	0	0	0	0	0	0	0	0
11829_GIDQVGLAVAEMDR_2_run0	1/sp|P02942|MCP1_ECOLI	0	0	0	0	131892	154857	0	83497	56083	0	91575	18661	290198	43218	0	0	0	0	220986	468868	307190	302242	0	286773	0	0	538918	201811	185207	408016
13870_HIAGGDLVK_2_run0	1/sp|P02942|MCP1_ECOLI	0	0	0	0	0	0	0	0	0	0	0	0	29549	0	0	0	0	0	17542	38977	0	29440	0	28917	0	0	34474	17315	0	29612
13871_HIAGGDLVKPIEVDGSNEMGQLAESLR_3_run0	1/sp|P02942|MCP1_ECOLI	0	0	0	0	26257	34804	0	19365	11304	0	20040	6983	45644	10057	0	0	0	0	68440	83823	82608	67387	0	51318	0	0	98474	39477	33212	73637
13872_HIAGGDLVKPIEVDGSNEMGQLAESLR_4_run0	1/sp|P02942|MCP1_ECOLI	0	0	0	0	69186	70547	0	49116	33499	0	58445	10657	130431	24268	0	0	0	0	134129	224446	168916	158813	0	156853	0	0	255956	88114	93177	198199
14117_HMQGELMR_2_run0	1/sp|P02942|MCP1_ECOLI	0	0	0	0	46301	55516	0	29074	18922	0	25348	4424	107104	17170	0	0	0	0	33587	140395	72663	67582	0	100925	0	0	179656	70901	69616	117557
16210_INEFFDQPTQGYQDGFEK_2_run0	1/sp|P02942|MCP1_ECOLI	0	0	0	0	50462	56056	0	36869	19013	0	32499	0	77276	16806	0	0	0	0	80232	153794	122022	108679	0	93837	0	0	176624	71912	60875	135346
16211_INEFFDQPTQGYQDGFEK_3_run0	1/sp|P02942|MCP1_ECOLI	0	0	0	0	0	0	0	0	0	0	0	0	0	0	0	0	0	0	0	0	0	0	0	0	0	0	0	0	0	0
21652_LTEAVAVFR_2_run0	1/sp|P02942|MCP1_ECOLI	0	0	0	0	103792	142067	0	72934	49695	0	79312	9346	276539	44620	0	0	0	0	62734	467180	179104	167283	0	293473	0	0	520678	201630	216544	327398
24076_NGANAIYSGASEIATGNNDLSSR_2_run0	1/sp|P02942|MCP1_ECOLI	0	0	0	0	0	0	0	0	8741	0	15577	0	0	0	0	0	0	0	0	0	0	0	0	0	0	0	0	0	0	0
24077_NGANAIYSGASEIATGNNDLSSR_3_run0	1/sp|P02942|MCP1_ECOLI	0	0	0	0	0	0	0	0	5077	0	10215	0	0	0	0	0	0	0	0	0	0	0	0	0	0	0	0	0	0	0
25161_NWADYEALPR_2_run0	1/sp|P02942|MCP1_ECOLI	0	0	0	0	62437	75131	0	46704	23741	0	39475	7348	118438	24025	0	0	0	0	87158	200768	140105	117019	0	101662	0	0	222740	63579	70532	143665
25623_PIEVDGSNEMGQLAESLR_2_run0	1/sp|P02942|MCP1_ECOLI	0	0	0	0	0	0	0	0	0	0	0	0	21977	0	0	0	0	0	0	32770	24162	18285	0	15655	0	0	24375	0	0	21043
25624_PIEVDGSNEMGQLAESLR_3_run0	1/sp|P02942|MCP1_ECOLI	0	0	0	0	0	0	0	0	0	0	0	0	0	0	0	0	0	0	0	0	0	0	0	0	0	0	0	0	0	0
26321_QASHLALSASETAQR_2_run0	1/sp|P02942|MCP1_ECOLI	0	0	0	0	18313	17984	0	8647	6273	0	10436	1470	32665	7996	0	0	0	0	19433	48847	36406	31867	0	24810	0	0	45273	18603	17438	32373
26322_QASHLALSASETAQR_3_run0	1/sp|P02942|MCP1_ECOLI	0	0	0	0	44604	40296	0	23993	19407	0	30674	0	86727	0	0	0	0	0	69158	115190	81542	73836	0	73793	0	0	125877	50323	57063	107253
27331_QQQSTLNGSWVALLQTR_2_run0	1/sp|P02942|MCP1_ECOLI	0	0	0	0	0	0	0	0	2434	0	4674	0	8675	0	0	0	0	0	0	21961	12212	6764	0	0	0	0	12483	0	0	7622
27332_QQQSTLNGSWVALLQTR_3_run0	1/sp|P02942|MCP1_ECOLI	0	0	0	0	0	0	0	0	0	0	0	0	0	0	0	0	0	0	0	0	0	0	0	0	0	0	0	0	0	0
27427_QSTAAAAEIK_2_run0	1/sp|P02942|MCP1_ECOLI	0	0	0	0	36468	41489	0	23022	16353	0	28793	4569	85542	12346	0	0	0	0	57896	119029	88797	72524	0	68320	0	0	118602	42485	51222	88677
27734_QYVAYMEQNDR_2_run0	1/sp|P02942|MCP1_ECOLI	0	0	0	0	25880	32357	0	20378	11117	0	18102	4189	55524	10177	0	0	0	0	36191	88921	53967	45090	0	46970	0	0	91413	34381	33903	65629
30191_SLIEDSVGK_2_run0	1/sp|P02942|MCP1_ECOLI	0	0	0	0	98544	120895	0	62217	44811	0	77328	12164	226937	33392	0	0	0	0	124714	287121	188926	183784	0	231140	0	0	381160	159580	168583	288023
3314_ASLVAPMNR_2_run0	1/sp|P02942|MCP1_ECOLI	0	0	0	0	0	0	0	0	0	0	0	0	371343	0	0	0	0	0	0	0	302348	319888	0	299118	0	0	456609	224738	258584	350778
36356_VTQQNAALVEESAAAAAALEEQASR_3_run0	1/sp|P02942|MCP1_ECOLI	0	0	0	0	0	36122	0	31326	12514	0	22485	10397	62073	0	0	0	0	0	48665	27622	56954	55785	0	34133	0	0	84003	22991	22108	60724
36475_VVDNVVQTMR_2_run0	1/sp|P02942|MCP1_ECOLI	0	0	0	0	133786	181506	0	99325	65954	0	98135	17997	328608	50218	0	0	0	0	169823	520496	291493	267082	0	327215	0	0	579728	208050	230250	424733
8237_ENFTVLQTIR_2_run0	1/sp|P02942|MCP1_ECOLI	0	0	0	0	124114	136592	0	81136	49433	0	94499	12922	269246	39780	0	0	0	0	181442	532143	315085	297254	0	299797	0	5405	518898	177791	188096	366065
10607_FVVQYATDSMTSQGK_2_run0	1/sp|P02943|LAMB_ECOLI	0	17272	0	45644	0	6578	0	0	0	212734	30040	18265	141488	0	0	158260	0	0	47609	22754	103325	103455	80510	0	13153	0	8922	0	0	0
12281_GLSQGSGVAFDNEK_2_run0	1/sp|P02943|LAMB_ECOLI	0	24253	8965	53681	0	7844	0	0	0	385312	35501	22302	168294	0	0	269114	5490	5975	68051	22527	134188	127370	211903	0	18153	0	7619	4823	0	0
16760_ITLAQQWQAGDSIWSR_2_run0	1/sp|P02943|LAMB_ECOLI	0	10895	0	26109	0	9790	0	0	0	116208	17039	0	52129	0	0	91480	0	0	27337	12872	53935	40996	30248	0	8737	0	11312	0	6354	0
18510_LAQMEINPGGTLELGVDYGR_2_run0	1/sp|P02943|LAMB_ECOLI	0	0	0	0	0	0	0	0	0	0	0	0	0	0	0	0	0	0	0	0	0	0	0	0	0	0	0	0	0	0
19553_LGNEC(UniMod:4)ETYAELK_2_run0	1/sp|P02943|LAMB_ECOLI	0	5653	0	10593	0	0	0	0	0	52965	0	14154	40355	0	0	54725	0	0	9306	0	14570	11366	25685	0	4673	0	0	0	0	0
24481_NLIEWLPGSTIWAGK_2_run0	1/sp|P02943|LAMB_ECOLI	0	0	0	15068	0	6660	0	0	0	71655	12397	6218	35679	0	0	38742	0	0	13566	6048	31131	7515	5512	0	0	0	0	0	0	0
29749_SGIGWTGSGGEQQC(UniMod:4)FQTTGAQSK_2_run0	1/sp|P02943|LAMB_ECOLI	0	0	0	4315	0	0	0	0	0	15240	0	0	14764	0	0	20129	0	0	0	0	0	0	7010	0	0	0	0	0	0	0
30736_SSEAGGSSSFASNNIYDYTNETANDVFDVR_3_run0	1/sp|P02943|LAMB_ECOLI	0	0	0	0	0	0	0	0	0	2474	0	0	0	0	0	0	0	0	0	0	0	0	0	0	0	0	0	0	0	0
36942_WGYDYTGNADNNANFGK_2_run0	1/sp|P02943|LAMB_ECOLI	0	0	0	0	0	0	0	0	0	0	0	0	0	0	0	0	0	0	0	0	0	0	0	0	0	0	0	0	0	0
37115_WTPIMSTVMEIGYDNVESQR_3_run0	1/sp|P02943|LAMB_ECOLI	0	0	0	0	0	0	0	0	0	0	0	0	0	0	0	0	0	0	0	0	0	0	0	0	0	0	0	0	0	0
3850_AVPADFNGGSFGR_2_run0	1/sp|P02943|LAMB_ECOLI	0	8251	0	20652	0	0	0	0	0	112709	0	9841	65186	0	0	107715	0	0	20239	12677	54272	45185	37892	0	6626	0	4255	0	0	0
5160_DGWLFTAEHTQSVLK_2_run0	1/sp|P02943|LAMB_ECOLI	0	8019	0	19765	0	0	0	0	0	99212	16476	11193	52382	0	0	76671	0	0	29259	15633	53029	49161	32647	0	0	0	0	0	0	0
5161_DGWLFTAEHTQSVLK_3_run0	1/sp|P02943|LAMB_ECOLI	0	2790	0	5000	0	0	0	0	0	30481	5531	3002	16986	0	0	23909	0	0	7639	3914	14833	14686	11616	0	0	0	2560	0	0	0
9350_FAYNINNNGHMLR_3_run0	1/sp|P02943|LAMB_ECOLI	0	0	0	0	0	0	0	0	0	7247	0	0	3605	0	0	8702	0	0	0	0	4648	3938	0	0	0	0	0	0	0	0
10561_FVLDWVR_2_run0	1/sp|P03004|DNAA_ECOLI	8701	6247	7765	8022	5791	8327	10913	8753	4017	9396	3719	2120	7300	8024	8891	7136	0	10468	1782	12163	3720	2550	3138	7531	4610	8785	8699	9618	8496	5999
14455_HTFDNFVEGK_2_run0	1/sp|P03004|DNAA_ECOLI	6625	6387	6974	6263	0	2958	9156	0	0	9634	6700	3401	7455	7297	7101	7855	0	7306	5033	9276	7891	6412	0	5895	0	4972	6562	5239	0	4841
15278_IEQLREESHDIK_3_run0	1/sp|P03004|DNAA_ECOLI	3041	0	0	1173	0	2179	0	2770	0	0	1321	0	2515	0	0	0	0	0	0	0	0	2729	0	2056	0	0	0	0	0	0
20942_LPGEVAFFIAK_2_run0	1/sp|P03004|DNAA_ECOLI	6279	5717	9322	8059	6699	5761	9025	7803	4048	11707	6260	3794	7116	7839	6825	7041	4608	11931	6199	15457	7782	8162	4717	7115	6132	7577	7304	5867	4589	6007
22149_LVTIDNIQK_2_run0	1/sp|P03004|DNAA_ECOLI	28900	19497	33331	25849	26745	28512	31925	24846	12959	35242	25403	13047	21937	28990	32846	31597	19502	40848	24936	39031	28704	25637	14536	22378	27335	26532	24218	23208	14668	22269
2380_ALQNNAIEEFK_2_run0	1/sp|P03004|DNAA_ECOLI	7161	6912	8542	6804	6802	6530	8862	0	2917	0	4070	0	6577	7977	0	0	0	10155	0	12059	0	5869	3838	6444	0	7117	7436	5784	4130	5344
26098_PVTQTPQAAVTSNVAAPAQVAQTQPQR_3_run0	1/sp|P03004|DNAA_ECOLI	0	2519	0	5892	0	0	0	7209	2266	5071	0	0	2785	0	4238	0	0	0	0	0	0	0	0	0	0	0	0	0	0	0
29850_SGWDNVPAPAEPTYR_2_run0	1/sp|P03004|DNAA_ECOLI	12748	6982	16225	10874	14388	12799	15168	11857	7780	19413	14193	7615	10526	10286	13376	18424	7607	18098	13947	18647	16597	14479	5774	8775	8218	9392	10899	6637	4964	8426
34740_VIANANFTGR_2_run0	1/sp|P03004|DNAA_ECOLI	13522	12494	18184	16008	12371	14495	15973	13188	8019	20324	12469	8765	13098	16240	14818	19431	11650	20537	0	30265	12653	10260	6842	13307	14681	14790	16076	13439	10309	0
36696_VVYMHSER_2_run0	1/sp|P03004|DNAA_ECOLI	0	0	0	0	2078	0	3691	0	0	2016	0	0	0	3374	3393	0	0	0	0	4638	0	0	0	0	0	0	0	0	0	1889
5225_DHTTVLHAC(UniMod:4)R_2_run0	1/sp|P03004|DNAA_ECOLI	0	0	0	1365	0	0	2665	0	0	0	1302	0	0	0	0	0	0	0	0	0	0	0	0	0	0	0	0	0	1134	0
5226_DHTTVLHAC(UniMod:4)R_3_run0	1/sp|P03004|DNAA_ECOLI	0	0	0	0	0	0	0	0	0	0	0	0	0	0	0	0	0	0	0	0	0	0	0	0	0	0	0	0	0	0
5457_DKYLNNINGLLTSFC(UniMod:4)GADAPQLR_3_run0	1/sp|P03004|DNAA_ECOLI	0	0	0	0	0	0	0	0	0	4209	7343	0	0	0	0	0	0	0	0	0	0	0	0	0	0	0	0	0	0	0
5458_DKYLNNINGLLTSFC(UniMod:4)GADAPQLR_4_run0	1/sp|P03004|DNAA_ECOLI	0	0	0	0	0	0	0	0	0	0	0	0	0	0	0	0	0	0	0	0	0	0	0	0	0	0	0	0	0	0
5567_DLLALQEK_2_run0	1/sp|P03004|DNAA_ECOLI	16188	15465	22786	20486	17192	14503	21736	17249	13811	22544	17419	11646	17180	16481	19352	18483	15086	26489	16215	25332	21705	18374	0	15364	14876	18021	20831	16913	12503	14443
6853_EDFSNLIR_2_run0	1/sp|P03004|DNAA_ECOLI	0	0	15953	0	0	0	0	0	0	0	8431	8521	11924	0	0	0	0	0	11015	18171	13182	14286	0	0	22122	0	16574	26167	0	0
8071_ELTNHSLPEIGDAFGGR_3_run0	1/sp|P03004|DNAA_ECOLI	14552	11532	17331	14938	14887	13693	18539	13366	8056	21477	14911	10304	14565	15407	16114	17395	10106	22230	17434	22760	19528	18033	2556	12177	13192	12225	13354	13147	8385	13290
9530_FEVGTKPVTQTPQAAVTSNVAAPAQVAQTQPQR_3_run0	1/sp|P03004|DNAA_ECOLI	7372	0	0	0	7619	0	9404	9783	0	18024	0	6769	0	9706	7824	18098	8584	13007	0	14289	18213	0	0	6936	0	7964	0	0	6202	7541
9531_FEVGTKPVTQTPQAAVTSNVAAPAQVAQTQPQR_4_run0	1/sp|P03004|DNAA_ECOLI	0	4649	0	0	5725	0	0	0	0	8187	0	0	0	7033	0	7272	0	0	0	0	0	0	0	0	0	0	0	0	0	0
15731_IIEIGAVEVVNR_2_run0	1/sp|P03007|DPO3E_ECOLI	9830	8621	9883	9105	10384	8334	13863	0	7207	0	0	0	8311	8938	9401	0	7900	11613	0	10569	0	0	0	8777	9658	9373	6885	9481	6897	9307
26809_QIVLDTETTGMNQIGAHYEGHK_4_run0	1/sp|P03007|DPO3E_ECOLI	0	0	0	0	0	0	0	0	0	0	0	0	0	0	0	0	0	0	0	0	0	0	0	0	0	0	0	0	0	0
36225_VTDSLAVAR_2_run0	1/sp|P03007|DPO3E_ECOLI	0	0	16152	0	0	0	16831	0	8456	0	0	0	0	0	13666	0	0	15786	0	0	0	3864	0	0	13559	0	0	15363	0	11491
36497_VVFATDEEIAAHEAR_3_run0	1/sp|P03007|DPO3E_ECOLI	0	7855	9887	9570	0	0	0	0	5780	0	0	0	0	7966	7829	0	0	9134	0	10064	0	0	0	9143	8561	7787	0	0	6705	8214
10820_GAQVENIQR_2_run0	1/sp|P03018|UVRD_ECOLI	7162	8992	11904	9659	9566	9771	10191	8029	5485	8871	0	7269	0	11380	15877	9258	7973	10609	8948	17281	13816	10559	4957	5936	7542	7850	0	10965	6190	6454
15246_IENLEELVTATR_2_run0	1/sp|P03018|UVRD_ECOLI	12104	13764	21958	18203	15113	14930	17180	13782	8064	17453	16370	9870	13438	17385	16597	16272	11774	19079	21598	25692	22251	18457	8856	13505	13197	15120	15662	15314	9429	12102
22536_MDVSYLLDSLNDK_2_run0	1/sp|P03018|UVRD_ECOLI	6351	5977	4172	9699	7314	8490	9175	7395	0	8311	7111	5789	6505	8545	7479	9827	6414	8341	9846	12066	10495	7356	4636	5476	6588	6686	0	6709	5080	6437
22740_MGTPMVENDSGYK_2_run0	1/sp|P03018|UVRD_ECOLI	3650	3213	5117	4485	3675	3608	3982	3962	1805	3359	4847	2980	0	3627	5406	4091	2748	3582	5536	5277	5094	4296	1908	2477	0	2852	2770	2538	2160	2540
2577_AMNLDEK_2_run0	1/sp|P03018|UVRD_ECOLI	0	0	0	0	0	26899	0	0	33168	0	0	0	0	0	0	0	0	0	0	0	0	0	0	0	0	0	0	0	0	0
30421_SNLLVLAGAGSGK_2_run0	1/sp|P03018|UVRD_ECOLI	0	0	0	0	0	0	0	0	0	0	0	0	0	0	0	0	0	0	0	0	0	0	0	0	0	0	0	0	0	0
32681_TMYEQEK_2_run0	1/sp|P03018|UVRD_ECOLI	0	0	15846	17645	9297	33987	0	10327	0	24616	38502	0	42425	0	0	35919	0	10783	23108	16098	27219	24493	0	8370	15942	0	37488	7163	13864	8890
35101_VLEEALLQASMPYR_2_run0	1/sp|P03018|UVRD_ECOLI	0	0	8609	9522	0	8152	9544	0	0	0	5575	0	0	0	8773	7608	0	8525	6771	9918	0	0	0	5992	5997	8091	6999	0	0	4513
3604_ATVSRPVSHQR_3_run0	1/sp|P03018|UVRD_ECOLI	0	1845	3493	0	0	1763	0	0	1761	4893	3305	2259	1926	2657	2409	3978	1907	0	4140	0	3802	4044	0	0	0	0	0	1844	1762	0
9623_FGEGTIVNMEGSGEHSR_3_run0	1/sp|P03018|UVRD_ECOLI	0	0	0	0	0	0	0	0	0	0	0	0	0	0	0	0	0	0	0	0	0	0	0	0	0	0	0	0	0	0
9820_FIGELPEEC(UniMod:4)VEEVR_2_run0	1/sp|P03018|UVRD_ECOLI	8681	7816	16094	13037	0	12730	16022	11498	6735	7793	12198	7360	8991	6656	12182	8624	9613	17931	0	21363	9175	0	6703	9001	10934	0	8802	16882	7507	0
9953_FLNDFPGAETIR_2_run0	1/sp|P03018|UVRD_ECOLI	17430	18647	23851	20644	17544	17063	24855	17795	11933	21879	18292	3072	14979	20908	22545	24458	15192	27885	0	35582	25810	22080	0	17806	16122	19991	18421	17457	14887	16253
12500_GNQLLPVSLVK_2_run0	1/sp|P03023|LACI_ECOLI	9115	6798	13532	10469	9448	10710	11462	188267	6867	11870	12994	0	9071	9070	15428	13354	7845	10652	19629	10682	15871	12555	0	7619	10335	8006	10895	7685	5512	7701
1927_AITESGLR_2_run0	1/sp|P03023|LACI_ECOLI	0	13662	0	0	0	0	0	105516	0	0	0	0	0	0	0	0	0	0	0	20965	35292	14962	0	0	0	0	0	0	0	0
19622_LGVEHLVALGHQQIALLAGPLSSVSAR_3_run0	1/sp|P03023|LACI_ECOLI	0	0	0	0	0	0	0	27170	0	0	0	0	0	0	0	0	0	0	0	0	0	0	0	0	0	0	0	0	0	0
19623_LGVEHLVALGHQQIALLAGPLSSVSAR_4_run0	1/sp|P03023|LACI_ECOLI	0	0	0	0	0	0	0	51659	0	0	0	0	2686	0	0	0	0	0	2749	0	0	0	0	0	0	0	0	0	0	0
2009_ALADSLMQLAR_2_run0	1/sp|P03023|LACI_ECOLI	6618	5953	8958	8078	0	8365	8580	103918	5136	10638	9715	0	7669	7306	11913	11471	5367	9509	0	10091	0	0	0	0	8107	6641	9532	6433	0	6868
20275_LLGQTSVDR_2_run0	1/sp|P03023|LACI_ECOLI	8734	7382	5055	0	0	10946	8886	114712	0	0	0	3501	9930	8168	11219	0	0	4224	0	17099	0	0	0	0	9827	7585	12347	6938	0	0
20425_LLQLSQGQAVK_2_run0	1/sp|P03023|LACI_ECOLI	8332	7248	11145	10082	10168	8496	8847	148318	6408	10129	11878	4619	8503	7666	12319	11529	7005	8828	8750	9266	9612	8681	0	6250	8900	5869	9284	5690	4897	6378
22914_MKPVTLYDVAEYAGVSYQTVSR_3_run0	1/sp|P03023|LACI_ECOLI	0	0	0	0	0	0	0	0	0	0	0	0	0	0	0	0	0	0	0	0	0	0	0	0	0	0	0	0	0	0
24824_NQIQPIAER_2_run0	1/sp|P03023|LACI_ECOLI	8633	7156	14996	11564	11410	12134	12483	150419	6410	12381	0	0	11409	9283	13418	11768	6952	13083	0	10787	0	11927	0	6189	10575	7331	11202	7352	5243	6762
27401_QSLLIGVATSSLALHAPSQIVAAIK_3_run0	1/sp|P03023|LACI_ECOLI	0	0	0	0	0	0	0	16995	0	0	1491	0	0	0	0	0	0	0	0	0	0	0	0	0	0	0	0	0	0	0
33226_TTLAPNTQTASPR_2_run0	1/sp|P03023|LACI_ECOLI	6992	4328	9480	8128	7283	8561	8092	152017	5435	9449	0	2959	8647	7144	12368	9247	5252	8728	11638	8731	11991	8301	0	5398	7960	5038	7866	5107	3788	4834
34129_VEAAMAELNYIPNR_2_run0	1/sp|P03023|LACI_ECOLI	0	0	0	0	0	0	0	0	0	0	0	0	0	0	0	0	0	0	0	0	0	0	0	0	0	0	0	0	0	0
34130_VEAAMAELNYIPNR_3_run0	1/sp|P03023|LACI_ECOLI	0	0	0	0	0	0	0	9335	0	0	0	0	0	0	0	0	0	0	0	0	0	0	0	0	0	0	0	0	0	0
36603_VVNQASHVSAK_2_run0	1/sp|P03023|LACI_ECOLI	0	0	0	0	0	0	0	0	0	0	0	0	0	0	0	0	0	0	0	0	0	0	0	0	0	0	0	0	0	0
468_AAVHNLLAQR_2_run0	1/sp|P03023|LACI_ECOLI	0	0	5441	4003	0	6341	0	52810	0	3243	0	0	1008	0	4262	3164	0	0	3772	0	4739	3043	0	0	0	0	0	0	0	2225
1930_AITGAGMTR_2_run0	1/sp|P03813|YGEA_ECOLI	9985	0	15447	14234	15195	12734	14328	26876	7375	12802	11980	8962	13925	16289	0	14517	15937	13859	14466	0	16688	13306	5695	11003	9278	0	11497	7780	7879	32879
19465_LGGLHSAQVLLHSVDFHEIEEC(UniMod:4)QR_4_run0	1/sp|P03813|YGEA_ECOLI	0	0	3505	0	0	3904	0	9274	0	0	0	0	3042	0	5199	0	1952	0	0	0	0	0	0	0	0	0	0	0	0	0
31866_TGDILAEAALGLQR_2_run0	1/sp|P03813|YGEA_ECOLI	0	9878	17256	17771	20742	27601	18888	33075	8396	23611	16385	0	16145	13691	27179	28067	11493	13838	22020	12159	21614	15291	0	8583	9630	0	13827	8011	7862	44767
33621_VADAIESR_2_run0	1/sp|P03813|YGEA_ECOLI	0	9880	21651	19083	20024	17031	24702	34111	11343	0	15883	12868	0	12852	32967	0	14675	23756	0	0	0	0	9065	0	0	0	0	0	0	0
38259_YTMEQDFYR_2_run0	1/sp|P03813|YGEA_ECOLI	4803	5429	0	6699	11897	0	7097	18612	4133	0	0	0	7189	0	12076	0	6912	0	8603	0	0	6621	4216	0	0	0	0	0	0	17765
4012_AYC(UniMod:4)AQVIAR_2_run0	1/sp|P03813|YGEA_ECOLI	6020	5340	7798	9737	0	9089	11478	20534	3853	0	0	3308	9142	8638	14095	5150	7380	6960	5295	0	0	0	4877	5808	6979	5360	0	5883	4545	16372
649_ADITLISGSTLGGAEYVAEHLAEK_3_run0	1/sp|P03817|MIOC_ECOLI	36004	35532	56507	48651	32218	40823	55832	72716	25751	31102	44500	13616	37531	42664	39619	28815	26405	52146	32610	56585	46709	24868	13006	17796	25533	21414	20047	19476	17318	20212
9154_EYDTFC(UniMod:4)GAIDK_2_run0	1/sp|P03817|MIOC_ECOLI	14942	13835	17870	16170	4343	19668	28023	38018	7537	16705	16655	7719	14781	18520	16270	11847	13387	21642	11509	12679	8673	9412	5405	14352	15291	14401	11304	13339	12502	9475
9589_FGAIGIGSR_2_run0	1/sp|P03817|MIOC_ECOLI	42681	44930	62373	56649	37427	45719	60395	72704	26555	55767	57312	17930	37236	47172	47958	35209	29967	59169	32212	64216	46964	43249	18570	40273	42208	47215	48432	38675	30370	52962
18408_LALESLGLGPYEAR_2_run0	1/sp|P03819|KEFC_ECOLI	0	0	7559	0	0	0	5759	11181	0	9521	0	0	0	0	13528	10217	0	5471	0	6352	5631	7333	0	0	0	0	9382	0	0	0
13107_GVGNSIPDIPDPVAR_2_run0	1/sp|P03841|MALM_ECOLI	0	0	0	0	0	0	0	0	0	0	0	0	0	0	0	0	0	0	0	0	0	0	0	0	0	0	0	0	0	0
14491_HTTDGLLK_2_run0	1/sp|P03841|MALM_ECOLI	0	0	0	0	0	0	0	0	0	0	0	0	0	0	0	0	0	0	0	0	0	0	0	0	0	0	0	0	0	0
17933_KSEPMLNDTESYFNTAIK_3_run0	1/sp|P03841|MALM_ECOLI	0	0	0	14540	0	0	0	0	0	35280	15922	13625	23674	0	0	48350	0	0	25111	0	41181	38656	23344	0	4987	0	0	0	0	0
21779_LTPALGQQK_2_run0	1/sp|P03841|MALM_ECOLI	0	34605	19566	97275	0	19643	0	13432	0	310460	120595	72795	198758	0	0	344300	9002	11001	179357	35375	365333	322768	191058	0	31811	0	20784	0	0	0
22330_LYVLVFTTEK_2_run0	1/sp|P03841|MALM_ECOLI	0	0	0	0	0	0	0	0	0	0	0	0	0	0	0	0	0	0	0	0	0	0	0	0	0	0	0	0	0	0
29527_SEPMLNDTESYFNTAIK_2_run0	1/sp|P03841|MALM_ECOLI	0	0	0	14584	0	0	0	0	0	30963	11299	9236	22668	0	0	39422	0	0	33593	0	51787	40290	19836	0	0	0	0	0	0	0
30851_STFISSVK_2_run0	1/sp|P03841|MALM_ECOLI	0	0	0	0	0	0	0	0	0	0	0	0	0	0	0	0	0	0	0	0	0	0	0	0	0	0	0	0	0	0
32743_TNSSSSVLVGPLFGSSAPAPVTVGNTAAPAVAAPAPAPVK_4_run0	1/sp|P03841|MALM_ECOLI	0	0	0	0	0	0	0	0	0	0	0	0	0	0	0	0	0	0	0	0	0	0	0	0	0	0	0	0	0	0
32744_TNSSSSVLVGPLFGSSAPAPVTVGNTAAPAVAAPAPAPVK_5_run0	1/sp|P03841|MALM_ECOLI	0	0	0	0	0	0	0	0	0	0	0	0	0	0	0	0	0	0	0	0	0	0	0	0	0	0	0	0	0	0
5623_DLQQTTQLLDPAK_2_run0	1/sp|P03841|MALM_ECOLI	0	0	0	0	0	0	0	0	0	0	0	51388	0	0	0	0	0	0	0	0	0	0	0	0	0	0	0	0	0	0
19987_LINDIPLPGTTGVER_2_run0	1/sp|P03959|ATKA_ECOLI	0	0	0	0	0	0	0	0	0	0	0	0	0	0	0	0	0	0	0	0	0	0	0	0	0	0	0	0	0	0
12843_GSLTTFSIANDVAK_2_run0	1/sp|P03960|ATKB_ECOLI	16337	11874	20916	17055	0	0	0	0	0	0	0	0	11988	19047	0	0	0	0	0	0	0	0	0	21054	0	6633	0	0	0	11923
19928_LIEVVHIGK_2_run0	1/sp|P03960|ATKB_ECOLI	10238	8932	12986	8842	10676	0	0	0	0	0	0	0	6785	12797	0	0	0	0	0	0	0	0	0	10977	0	12379	9896	0	0	5688
21600_LTAAAIAAEAGVDDFLAEATPEAK_2_run0	1/sp|P03960|ATKB_ECOLI	22738	19551	34382	28826	0	0	0	0	0	0	0	0	0	22194	0	0	0	0	0	0	0	0	0	7460	0	0	0	0	0	0
21601_LTAAAIAAEAGVDDFLAEATPEAK_3_run0	1/sp|P03960|ATKB_ECOLI	0	0	0	0	0	0	0	0	0	0	0	0	0	0	0	0	0	0	0	0	0	0	0	0	0	0	0	0	0	0
22799_MIAMVEGAQR_2_run0	1/sp|P03960|ATKB_ECOLI	69932	74120	65202	51217	48745	0	0	0	0	0	0	0	44736	94848	0	0	0	0	0	0	0	0	0	89017	0	73857	49832	0	0	30768
22969_MLGANVIATSGR_2_run0	1/sp|P03960|ATKB_ECOLI	68764	0	62491	49298	53386	0	0	0	0	0	0	0	32821	79181	0	0	0	0	0	0	0	0	0	62065	0	69021	39026	0	0	33342
23412_MSGINIDNR_2_run0	1/sp|P03960|ATKB_ECOLI	35261	37907	47298	35525	24164	0	0	0	0	0	0	0	42441	52762	0	0	0	0	0	0	0	0	0	46498	0	43433	35348	0	0	17691
25777_PLTASAMLR_2_run0	1/sp|P03960|ATKB_ECOLI	0	0	0	0	0	0	0	0	0	0	0	0	0	0	0	0	0	0	0	0	0	0	0	0	0	0	0	0	0	0
26318_QASEFIPAQGVDEK_2_run0	1/sp|P03960|ATKB_ECOLI	29000	31503	33561	26615	21314	0	0	0	0	0	0	0	20187	39438	0	0	0	0	0	0	0	0	0	25833	0	24344	14927	0	0	12653
26845_QLALFEPTLVVQALK_2_run0	1/sp|P03960|ATKB_ECOLI	11377	23936	27738	19007	16568	0	0	0	0	0	0	0	12188	28165	0	0	0	0	0	273	0	0	0	0	0	608	399	0	0	0
32011_TGTITLGNR_2_run0	1/sp|P03960|ATKB_ECOLI	0	194389	0	0	0	0	229310	0	57821	0	49645	0	0	136482	62156	90107	0	0	0	0	0	0	0	0	0	167573	93280	0	0	0
32304_TLADAAQLASLADETPEGR_2_run0	1/sp|P03960|ATKB_ECOLI	0	0	0	0	0	0	0	0	0	0	0	0	0	0	0	0	0	0	0	0	0	0	0	0	0	0	0	0	0	0
33420_TVMITGDNR_2_run0	1/sp|P03960|ATKB_ECOLI	30554	27921	38130	27160	27247	0	0	0	0	0	0	0	23862	42408	0	0	0	0	0	0	0	0	0	40418	0	37523	22930	0	0	15386
35707_VPADQLR_2_run0	1/sp|P03960|ATKB_ECOLI	69353	91567	111547	75407	68431	0	0	0	0	0	0	0	65496	98625	0	0	0	0	0	0	0	0	0	90543	0	72297	67052	0	0	0
3690_AVEAAGDVDVLLLDK_2_run0	1/sp|P03960|ATKB_ECOLI	0	7952	3631	2471	0	0	0	0	0	0	0	0	0	10149	0	0	0	0	0	0	0	0	0	15528	0	0	0	0	0	0
37507_YGAAADKVPADQLR_3_run0	1/sp|P03960|ATKB_ECOLI	0	0	0	0	0	0	0	0	0	0	0	0	0	0	0	0	0	0	0	0	0	0	0	0	0	0	0	0	0	0
6344_DVQSLHATFVPFTAQSR_3_run0	1/sp|P03960|ATKB_ECOLI	20401	16763	28948	0	15303	0	0	0	0	0	0	0	14737	32264	0	0	0	0	0	0	0	0	0	27970	0	26868	16820	0	0	12232
6601_EAGNMVDLDSNPTK_2_run0	1/sp|P03960|ATKB_ECOLI	12508	9185	17312	9597	12276	0	0	0	0	0	0	0	9940	18385	0	0	0	0	0	0	0	0	0	15008	0	13993	10230	0	0	6848
8677_ESGGDFASVTGGTR_2_run0	1/sp|P03960|ATKB_ECOLI	40418	38874	49757	27931	0	0	0	0	0	0	0	0	30342	51054	0	0	0	0	0	0	0	0	0	44958	0	41673	27595	0	0	0
12781_GSALIGQNFTGNGYFHGR_3_run0	1/sp|P03961|ATKC_ECOLI	12844	14317	14247	11358	10517	0	0	0	0	0	0	0	10738	16654	0	0	0	0	0	0	0	0	0	17049	0	16022	0	0	0	5800
24550_NLSVEQLTQLIAK_2_run0	1/sp|P03961|ATKC_ECOLI	43162	46479	63310	35312	39664	0	0	0	0	0	0	0	32854	70459	0	0	0	0	0	0	0	0	0	69089	0	63865	38142	0	0	26269
25905_PSATAEMPYNPQASGGSNLAVSNPELDK_3_run0	1/sp|P03961|ATKC_ECOLI	0	0	0	0	0	0	0	0	0	0	0	0	0	0	0	0	0	0	0	0	0	0	0	0	0	0	0	0	0	0
340_AANPDASASVPVELVTASASGLDNNITPQAAAWQIPR_4_run0	1/sp|P03961|ATKC_ECOLI	0	0	0	0	0	0	0	0	0	0	0	0	0	0	0	0	0	0	0	0	0	0	0	0	0	0	0	0	0	0
37695_YIGQPVVNIVELNLALDK_2_run0	1/sp|P03961|ATKC_ECOLI	0	14685	0	9566	0	0	0	0	0	0	0	0	0	11274	0	0	0	0	0	0	0	0	0	0	0	0	0	0	0	0
38182_YSQQPLVK_2_run0	1/sp|P03961|ATKC_ECOLI	34784	36327	48884	27562	27864	0	0	0	0	0	0	0	27378	53934	0	0	0	0	0	0	0	0	0	46113	0	46234	23636	0	0	18254
1240_AGDIVGEHTAMFADIGER_2_run0	1/sp|P04036|DAPB_ECOLI	17423	5054	12728	13595	34501	28263	22766	88056	10256	17568	7413	2349	11582	16286	7833	27434	15075	32394	8390	10956	9613	9716	9603	20013	13122	19234	18709	21078	7980	18167
1241_AGDIVGEHTAMFADIGER_3_run0	1/sp|P04036|DAPB_ECOLI	51785	15206	29936	36529	94167	63730	53382	253292	44882	41582	16276	9785	34304	47575	18589	62283	46568	74391	16373	22030	22324	21597	25778	57590	35334	46883	38740	47096	18167	49656
12417_GMVIGTTGFDEAGK_2_run0	1/sp|P04036|DAPB_ECOLI	90541	24344	56266	67020	154975	123728	111576	351853	68412	88773	28773	16344	63533	83561	39223	109732	89671	133834	33316	36282	36273	34090	41540	95313	69741	86716	69293	91790	36790	81818
13976_HKVDAPSGTALAMGEAIAHALDK_4_run0	1/sp|P04036|DAPB_ECOLI	0	0	0	0	2748	0	1974	9977	0	0	0	0	0	0	0	4131	0	0	0	0	0	0	0	0	0	0	0	0	0	0
22757_MHDANIR_2_run0	1/sp|P04036|DAPB_ECOLI	34917	12846	21594	30526	45242	46306	42357	129178	22345	25500	6126	3771	24817	40428	15486	48701	36777	60510	0	11143	8370	0	10187	34681	25815	34662	30896	42697	14726	27644
23478_MTFANGAVR_2_run0	1/sp|P04036|DAPB_ECOLI	21263	0	14224	17746	30434	23104	23886	68255	14432	18750	7993	0	13070	17469	11749	23978	17803	33445	0	0	0	0	12104	19236	14825	18247	13543	20123	0	17424
26923_QLIQAALALEGVQLGAALER_2_run0	1/sp|P04036|DAPB_ECOLI	0	0	0	7799	14534	11190	0	11504	0	0	0	0	0	3422	0	0	0	0	0	0	0	0	0	0	0	0	0	0	0	0
26924_QLIQAALALEGVQLGAALER_3_run0	1/sp|P04036|DAPB_ECOLI	0	0	504	4969	11954	10437	5765	10331	3524	0	0	0	0	2769	0	0	0	0	0	0	0	0	0	0	0	0	0	0	0	0
29208_SALWLSGK_2_run0	1/sp|P04036|DAPB_ECOLI	41526	12190	25398	29654	65695	57774	47304	181403	29517	43376	13616	6459	27044	40067	15693	54432	38427	73445	15416	16684	20023	15029	19275	38389	31463	36124	29095	32331	12742	35023
32040_TGVTVQSSLDAVK_2_run0	1/sp|P04036|DAPB_ECOLI	55337	21162	37471	44201	103421	71006	69214	224898	36639	46702	0	10643	33987	53061	27970	58290	47259	85765	22697	27025	9231	9904	27121	51645	37453	44777	19896	47428	21024	45901
33972_VDAPSGTALAMGEAIAHALDK_2_run0	1/sp|P04036|DAPB_ECOLI	0	0	0	0	0	14087	15746	38049	5747	0	0	0	0	0	0	0	0	0	0	0	0	0	0	0	0	0	0	0	0	0
33973_VDAPSGTALAMGEAIAHALDK_3_run0	1/sp|P04036|DAPB_ECOLI	19543	11864	22829	30701	78358	61491	53684	167942	30266	30275	11842	5886	23656	35875	14909	36546	10798	38341	9109	7289	11672	2142	2477	1091	0	0	0	2938	525	0
35451_VMGDYTDIEIIEAHHR_2_run0	1/sp|P04036|DAPB_ECOLI	0	0	0	0	17182	17218	0	40541	0	0	0	0	8543	0	0	0	0	0	0	0	0	0	0	0	0	0	0	18398	0	0
35452_VMGDYTDIEIIEAHHR_3_run0	1/sp|P04036|DAPB_ECOLI	23923	7603	17650	20217	45134	31053	28559	139387	17974	16649	5542	0	14118	21513	11793	25886	21883	33274	0	8411	9022	5881	12088	22982	16600	23482	19063	23843	9717	21336
35453_VMGDYTDIEIIEAHHR_4_run0	1/sp|P04036|DAPB_ECOLI	18535	5544	11416	13575	34336	22710	19928	110345	13086	10944	5142	1679	11728	16264	8823	17065	16155	22451	4624	0	8138	0	9138	20265	12933	19062	15458	19148	8086	19997
35769_VPGTIGFATVR_2_run0	1/sp|P04036|DAPB_ECOLI	166349	43278	100463	114334	279221	208613	184724	679446	124849	144853	38655	19609	89755	151313	62414	176136	168409	277167	37036	59955	45720	41754	51490	145079	124865	140503	104089	159926	53930	127573
6296_DVLDLNNL_2_run0	1/sp|P04036|DAPB_ECOLI	0	0	1763	0	3483	3145	2771	8319	0	2098	0	0	0	0	0	2850	1971	4029	839	0	0	0	0	2812	0	0	2036	3377	1323	3081
7342_EGSSLLGSDAGELAGAGK_2_run0	1/sp|P04036|DAPB_ECOLI	90460	27279	68906	66808	169220	119537	107334	388205	80213	99947	35594	20262	59389	79902	41010	117873	77499	128132	41199	35574	39053	35529	42303	79876	65346	76528	69083	81288	35567	81612
8680_ESGLFDMR_2_run0	1/sp|P04036|DAPB_ECOLI	63412	18095	36714	41936	106458	81869	73087	278534	45630	55732	16906	9387	39636	57907	25689	65551	58622	101926	17688	24235	21921	19911	29173	64331	43940	60935	46113	64592	26116	56932
10634_FYGVQFHPEVTHTR_2_run0	1/sp|P04079|GUAA_ECOLI	6241	9977	8119	9916	9834	6992	11756	0	6360	7935	5266	0	5209	7729	17490	6861	6263	9906	4668	10993	7664	7062	4864	5963	4710	9767	5609	7436	5195	7929
10635_FYGVQFHPEVTHTR_3_run0	1/sp|P04079|GUAA_ECOLI	25447	41616	27331	32987	34781	22122	36378	24706	28593	27227	22176	9674	13270	26743	63552	25014	23539	28204	16492	29815	21914	15900	16520	19762	17757	33302	14936	20101	18465	25829
10636_FYGVQFHPEVTHTR_4_run0	1/sp|P04079|GUAA_ECOLI	18720	24997	18151	23125	20270	14207	24663	16756	16057	15573	12226	6591	8610	18010	39578	17561	14029	19584	11267	21174	15543	9806	13160	14865	11516	25107	10576	15531	12352	18262
11831_GIEDALTADGK_2_run0	1/sp|P04079|GUAA_ECOLI	39686	52654	0	39097	45243	28422	42300	11198	34968	21662	25494	10838	19708	0	0	0	37627	39098	18295	37600	26010	22972	20713	33812	25794	0	17173	0	26837	32718
11832_GIEDALTADGKPLLDVWMSHGDK_3_run0	1/sp|P04079|GUAA_ECOLI	12718	13717	10642	13418	12994	10533	16917	9960	13327	12166	13713	8150	0	14167	32597	17466	12364	22642	18538	19753	21736	13231	5789	8423	8173	14533	0	8886	6625	10180
11833_GIEDALTADGKPLLDVWMSHGDK_4_run0	1/sp|P04079|GUAA_ECOLI	6580	6534	5874	6353	7739	4798	8204	0	7370	6903	8819	4469	3714	6228	17155	9496	6223	10176	10020	10121	0	11125	4258	5496	5121	8344	5034	4364	3903	5810
14260_HPFPGPGLGVR_2_run0	1/sp|P04079|GUAA_ECOLI	81323	109357	79829	84514	88030	58590	112911	50756	83585	59106	38164	14691	39139	92339	185186	66929	77749	103358	9367	124713	19504	35922	40602	68826	55694	112594	48360	75484	62578	63206
15519_IGLELGLPYDMLYR_2_run0	1/sp|P04079|GUAA_ECOLI	27191	57263	37792	44676	47670	31243	48891	28105	43094	33458	32177	17440	17175	32213	75714	31161	17827	45722	25676	44946	43222	9525	8338	3458	4775	6538	3713	9514	6512	4300
15711_IIDDAVAR_2_run0	1/sp|P04079|GUAA_ECOLI	128183	186274	119696	144216	133144	104458	180358	83627	121431	106540	102461	57838	76929	147993	247431	134058	134798	161990	39571	198068	86646	78170	73387	110217	96845	196853	87859	145619	98336	127753
16005_ILILDFGSQYTQLVAR_2_run0	1/sp|P04079|GUAA_ECOLI	15656	21206	16147	17342	23616	11303	25083	0	17855	0	6275	0	8057	16256	26272	0	10791	17292	0	22310	0	0	0	0	7094	6287	0	0	6777	6757
16496_IREQVGDDK_2_run0	1/sp|P04079|GUAA_ECOLI	8769	7670	9439	6750	8188	5582	11025	6977	7548	7935	5784	3370	5142	11721	19771	6698	9378	11797	7240	15090	10609	9835	2719	7878	6904	12852	5766	10223	6129	9142
18098_KYDWVVSLR_2_run0	1/sp|P04079|GUAA_ECOLI	16849	23833	17326	19348	19876	15697	25407	19975	21382	6518	9206	0	9838	18710	42261	7268	0	16336	9614	0	12381	10602	10452	14002	10561	22133	16893	13908	0	0
22716_MGLVEPLK_2_run0	1/sp|P04079|GUAA_ECOLI	77056	116367	72946	84769	94366	58458	110202	54290	86474	66023	83669	48804	41016	82701	182034	88760	67962	103907	62647	135063	89414	79325	58203	71780	49401	114571	50764	75468	54942	93267
24554_NLTC(UniMod:4)VFVDNGLLR_2_run0	1/sp|P04079|GUAA_ECOLI	30343	36064	29456	31815	25208	24268	57414	24067	27660	18887	28180	12995	17478	34740	69685	11423	26712	36930	13794	35584	13826	9553	17368	27533	27914	45717	18973	35649	22061	29877
25731_PLLDVWMSHGDK_3_run0	1/sp|P04079|GUAA_ECOLI	4974	7084	3939	5124	5821	4303	7894	3613	4637	2965	2912	1072	1724	4498	10764	3008	3357	6329	2434	7216	4508	4191	2482	4093	2704	6764	3529	3966	3693	3798
27749_RADAIFIEELR_2_run0	1/sp|P04079|GUAA_ECOLI	13513	18286	14283	16230	17618	12328	17720	13846	13643	6939	7805	3820	8142	12692	37193	8992	12581	17149	0	17295	10595	8523	9732	10505	10623	16993	9257	14364	9798	12183
27750_RADAIFIEELR_3_run0	1/sp|P04079|GUAA_ECOLI	17501	29527	18545	23559	24077	15457	27553	17980	21743	8239	9322	3083	8990	17904	54901	10635	16946	20919	9611	27908	13610	11631	14604	18591	17778	30317	14332	23859	18117	24188
27751_RADAIFIEELRK_3_run0	1/sp|P04079|GUAA_ECOLI	27207	28466	23833	20212	21379	13201	33947	24528	24359	0	8126	3606	9953	24102	47461	7968	23615	19233	12248	21043	12205	9635	12074	21664	15789	34591	13138	25511	19656	23177
28130_RFYGVQFHPEVTHTR_3_run0	1/sp|P04079|GUAA_ECOLI	0	0	0	0	0	0	0	0	0	0	0	0	0	0	0	0	0	0	0	0	0	0	0	0	0	0	0	0	0	0
28131_RFYGVQFHPEVTHTR_4_run0	1/sp|P04079|GUAA_ECOLI	0	0	0	0	0	0	0	7494	0	0	0	0	0	0	9788	0	0	0	0	0	0	0	0	0	0	0	0	0	0	0
29885_SHHNVGGLPK_2_run0	1/sp|P04079|GUAA_ECOLI	11075	13828	13866	13323	5891	9307	17369	0	10884	12432	0	0	9012	15120	34648	13284	12512	19715	8871	0	11298	11776	0	10437	9129	14991	9085	13492	8458	7610
34381_VFVEVFDEEALK_2_run0	1/sp|P04079|GUAA_ECOLI	46048	98158	47902	59610	64899	31987	52856	37621	73991	27856	33107	18272	31774	48220	100518	15391	54610	52763	4211	43711	6511	21541	32879	44939	35849	63592	29007	49278	48451	55517
34873_VILGLSGGVDSSVTAMLLHR_3_run0	1/sp|P04079|GUAA_ECOLI	0	14762	0	5763	0	5413	0	0	10769	0	7697	4218	0	8420	6915	0	4156	0	0	0	1805	0	0	0	0	0	0	1931	0	0
36107_VSQAFTVFLPVR_2_run0	1/sp|P04079|GUAA_ECOLI	102342	137049	110470	106936	117845	67103	141908	68280	113465	86572	97616	48997	47886	106352	230403	80487	85193	128861	68371	163545	110716	84852	60398	85240	74990	153064	64451	106723	71409	106005
36108_VSQAFTVFLPVR_3_run0	1/sp|P04079|GUAA_ECOLI	1994	3223	2452	2077	2307	1300	2680	1175	1553	0	2306	0	0	2180	5017	1866	1991	2538	1301	3669	2516	2034	1574	2537	2287	3912	2055	3100	2057	3056
36188_VTAIPSDFITVASTESC(UniMod:4)PFAIMANEEK_3_run0	1/sp|P04079|GUAA_ECOLI	9716	8480	8866	9149	0	11384	17839	8979	9997	7612	0	7548	0	13253	32542	11029	9438	17348	12302	16324	12121	0	0	0	0	4700	0	6480	4006	2708
36688_VVYDISGKPPATIEWE_2_run0	1/sp|P04079|GUAA_ECOLI	36361	41640	36479	34210	40728	27672	52690	25267	37581	37771	45241	25751	21180	39797	92724	40049	31791	53085	38091	60378	46276	40185	20995	30771	26333	48596	28422	28034	22412	36464
36975_WLAQGTIYPDVIESAASATGK_2_run0	1/sp|P04079|GUAA_ECOLI	54676	62407	57572	58820	59825	47605	79705	39709	51025	43589	50400	29877	30573	56087	120620	51192	45642	70539	51296	77731	64498	53595	34823	44129	40097	69666	40614	54216	39981	58724
36976_WLAQGTIYPDVIESAASATGK_3_run0	1/sp|P04079|GUAA_ECOLI	12268	11758	8454	10302	10936	7816	13199	7810	11195	9091	9591	5792	6792	11490	22461	9655	9379	12455	9777	16420	11341	11317	7811	9906	8612	15027	0	10781	8755	12143
37385_YDWVVSLR_2_run0	1/sp|P04079|GUAA_ECOLI	21772	19063	15508	14805	21383	10491	28727	13378	17086	5214	6360	3416	7074	16650	29758	3715	12844	11966	8220	16896	7672	7952	7946	14225	8944	24042	9301	12199	11472	17008
4920_DFNPSGIILSGGPESTTEENSPR_3_run0	1/sp|P04079|GUAA_ECOLI	17979	22107	21326	23112	22555	16638	22891	12700	18635	14761	18966	11467	10653	20997	34214	16741	16510	21331	16831	27941	19697	18270	15295	18094	14044	24759	17252	19494	15357	21758
5264_DIC(UniMod:4)QC(UniMod:4)EALWTPAK_2_run0	1/sp|P04079|GUAA_ECOLI	24297	22157	22215	23991	15076	20843	30879	15816	24126	10555	21743	15359	14819	28103	69888	12498	23775	43035	15528	30124	10384	0	10335	21118	22498	34307	15995	23126	18172	19457
547_ADAIFIEELR_2_run0	1/sp|P04079|GUAA_ECOLI	32618	52292	33208	39318	44742	23010	46550	21897	39061	27670	28643	13819	16289	33032	72101	22190	28471	40016	29005	53883	40164	33454	21997	28225	23810	48676	23894	30418	22404	39235
548_ADAIFIEELRK_2_run0	1/sp|P04079|GUAA_ECOLI	5668	6048	6596	5695	5068	0	7352	3648	5939	0	2518	0	2392	4878	8032	0	4525	3631	3504	5862	5323	1887	2330	4774	3312	8353	4003	5065	3646	5233
7109_EFGYAQVEVVNDSALVR_2_run0	1/sp|P04079|GUAA_ECOLI	44038	67223	48240	46101	53495	30308	56330	27972	51610	36834	47467	25170	22007	46071	118117	33319	44246	54345	36861	54695	44917	40701	36746	42821	36532	73639	29185	43613	40053	62829
7835_ELFKDEVR_2_run0	1/sp|P04079|GUAA_ECOLI	0	17622	0	0	0	0	0	0	0	60229	27619	26366	0	0	0	60327	5823	77742	68042	0	84409	68117	0	0	0	0	60625	0	0	0
9975_FLSALAGENDPEAK_2_run0	1/sp|P04079|GUAA_ECOLI	117595	148232	121956	123390	137079	89189	175591	89383	126769	98756	116298	65967	63332	137782	282717	104723	113192	155544	95769	172450	116003	111443	70540	95849	84466	156399	74818	113674	87015	115281
10068_FNHGAQPPVQSALDGK_3_run0	1/sp|P04335|FRSA_ECOLI	0	0	0	0	0	0	0	0	2392	0	0	0	0	0	0	0	0	0	0	0	0	0	0	0	0	0	0	0	0	0
10946_GDDLAEQAQALSNR_2_run0	1/sp|P04335|FRSA_ECOLI	0	0	0	0	0	0	0	0	0	0	0	0	0	0	0	0	0	0	0	0	0	0	0	0	0	0	0	0	0	0
11788_GIAMLTIDMPSVGFSSK_2_run0	1/sp|P04335|FRSA_ECOLI	8925	6731	0	9725	9828	0	8950	13336	4050	5203	0	0	7196	4088	12179	0	0	10691	0	0	0	6588	0	0	0	0	0	0	3086	0
12265_GLQEITDWIEK_2_run0	1/sp|P04335|FRSA_ECOLI	0	0	0	0	0	0	0	0	0	0	0	0	0	0	0	0	0	0	0	0	0	0	0	0	0	0	0	0	0	0
18628_LAYLESPR_2_run0	1/sp|P04335|FRSA_ECOLI	0	0	0	0	0	48261	0	52556	0	0	0	0	0	0	0	0	0	0	0	0	0	0	0	0	0	0	0	0	0	0
19543_LGMHDASDEALR_2_run0	1/sp|P04335|FRSA_ECOLI	0	0	0	0	0	0	0	0	0	0	0	0	0	0	0	0	0	0	0	0	0	0	0	0	0	0	0	0	0	0
19544_LGMHDASDEALR_3_run0	1/sp|P04335|FRSA_ECOLI	0	0	0	0	21031	0	35126	36516	44133	0	0	0	0	0	82333	0	0	0	0	0	0	0	32305	0	0	0	0	0	0	16682
20060_LITSSSADGK_2_run0	1/sp|P04335|FRSA_ECOLI	17586	14452	15526	18366	18946	9925	16789	26125	9612	12719	11459	8562	12759	14986	31271	15830	11331	20646	13178	13027	16872	14405	13539	9657	11393	11740	10176	9886	8374	9368
20229_LLEIPFNPVYR_2_run0	1/sp|P04335|FRSA_ECOLI	31851	27710	26782	31834	36196	20899	30409	49257	16401	22409	17305	14796	18223	20795	52431	30913	18309	37916	17561	29742	27569	19651	26561	15071	18430	20392	16188	18226	11652	18109
21802_LTQDSSLLHQHVLK_3_run0	1/sp|P04335|FRSA_ECOLI	7970	4335	6956	6058	6615	5321	5531	8518	3584	4358	3778	2790	4743	6730	11177	4712	4487	5878	8059	6048	6531	6015	4564	0	0	9516	0	0	2913	0
2354_ALPNVPWVDHTR_3_run0	1/sp|P04335|FRSA_ECOLI	4884	0	5112	0	9884	0	5632	9949	0	0	0	0	2916	4979	12336	3314	0	5420	3982	4567	5216	4925	1007	0	0	4027	0	0	0	0
23891_NDPFSPEEDSR_2_run0	1/sp|P04335|FRSA_ECOLI	14086	10287	10123	12334	13032	9160	12964	20385	7359	12293	8495	8749	8182	8329	19498	13574	7413	16078	12490	8927	10905	10325	9065	6285	6747	7412	6641	7256	4450	6993
27061_QMEFTVPGGAPITGFLHMPK_3_run0	1/sp|P04335|FRSA_ECOLI	4004	0	4132	0	5360	0	0	7122	0	0	0	0	0	2704	6112	4191	0	5842	6179	0	5928	4190	0	0	0	0	0	0	0	0
28104_RFNHGAQPPVQSALDGK_3_run0	1/sp|P04335|FRSA_ECOLI	0	5278	0	0	6273	4715	4671	9076	0	5072	0	2853	0	0	9573	0	0	7394	6497	0	7579	0	3880	3144	0	0	0	0	0	0
31477_TDDDLYDTVIGYR_2_run0	1/sp|P04335|FRSA_ECOLI	12105	11387	13356	14264	20831	5153	12884	22941	7211	10646	7459	4133	9173	9954	25502	12225	8571	14210	10757	3830	14442	10590	9493	7713	10322	10629	10447	8354	0	8984
32923_TQANLSETLFK_2_run0	1/sp|P04335|FRSA_ECOLI	0	0	0	0	0	0	0	0	0	0	0	0	0	0	0	0	0	0	0	0	0	0	0	0	0	0	0	0	0	0
32925_TQANLSETLFKPR_3_run0	1/sp|P04335|FRSA_ECOLI	0	0	0	0	0	0	0	0	2308	0	0	4692	0	0	7966	0	0	0	0	0	0	0	3588	0	0	0	0	0	0	0
4026_AYEEAAQR_2_run0	1/sp|P04335|FRSA_ECOLI	10712	9430	11339	10692	10826	7795	10964	15684	5493	9508	7718	4436	9628	9965	16138	10946	7539	12777	7589	11961	11289	8849	5204	5082	7391	7997	7582	0	0	5912
504_AC(UniMod:4)AEDDPQLSGR_2_run0	1/sp|P04335|FRSA_ECOLI	4508	2310	2829	2917	0	6435	7268	10757	0	2892	0	2412	3273	3605	10615	4695	3670	6889	3483	1574	0	1575	2518	2875	3857	3086	0	3039	1680	1238
2039_ALAQQNGGNITLTEDVAK_2_run0	1/sp|P04391|OTC1_ECOLI	28763	28213	37191	37172	26358	32221	27213	76802	18350	23059	0	0	18400	31838	15554	31055	21492	24989	0	0	0	0	7960	30733	21771	31402	21421	31357	27442	24594
21885_LVAPQAC(UniMod:4)WPEAALVTEC(UniMod:4)R_2_run0	1/sp|P04391|OTC1_ECOLI	21748	15200	29029	19456	0	53547	48362	114322	11242	9456	0	0	22975	32704	12590	30565	19058	31797	0	0	0	0	0	24471	24432	20762	20205	27339	21578	0
21886_LVAPQAC(UniMod:4)WPEAALVTEC(UniMod:4)R_3_run0	1/sp|P04391|OTC1_ECOLI	0	0	0	0	0	15043	13949	28386	2979	0	0	0	0	11077	0	0	6853	0	0	0	0	0	0	9326	9081	0	0	11355	9631	0
23103_MMQLTGNPEVK_2_run0	1/sp|P04391|OTC1_ECOLI	80390	119511	132773	124554	114916	158770	118418	182942	94930	96807	0	0	0	98349	49200	139224	58955	94955	0	0	0	7773	0	87733	49913	72814	79351	80807	68193	62007
3840_AVMVATLSK_2_run0	1/sp|P04391|OTC1_ECOLI	73796	97745	145169	97982	79474	98985	80727	179489	54280	87178	0	0	68572	94135	35798	121063	54890	82122	0	0	16595	0	19036	79749	54369	71269	75460	75487	71431	57544
4295_C(UniMod:4)SFEVAAYDQGAR_2_run0	1/sp|P04391|OTC1_ECOLI	10266	9455	12666	11136	0	23627	19156	45131	4240	11404	10312	0	10836	13143	0	14315	10333	13776	0	0	0	0	0	9662	9205	8720	5786	12142	10960	0
11272_GEPRPLTESDWK_2_run0	1/sp|P04425|GSHB_ECOLI	0	0	4949	0	3122	2454	3750	5570	1948	5624	5296	2743	2497	3752	4568	6906	2451	4268	6869	0	6133	4687	0	3255	2477	0	3706	0	0	0
12969_GTLIVNKPQSLR_2_run0	1/sp|P04425|GSHB_ECOLI	18218	14096	21098	22117	22611	21721	32533	27985	11140	13503	24823	10841	17414	21853	23952	13623	18456	27396	22024	26272	19104	18371	14754	15122	17152	17168	15240	15869	12778	14709
12970_GTLIVNKPQSLR_3_run0	1/sp|P04425|GSHB_ECOLI	26337	19518	32397	31525	28866	33646	43410	39029	20985	20338	35872	17492	26422	29969	31022	19339	25497	40312	28150	34427	29282	25822	22831	23120	28669	25920	26883	27041	21438	25638
14390_HSDIILK_2_run0	1/sp|P04425|GSHB_ECOLI	21197	16453	25545	25083	28924	24909	30247	32247	15286	21996	19117	10625	23042	26688	0	18174	0	28241	19630	25673	25380	21991	0	17247	18959	23298	20302	19607	13111	17239
14391_HSDIILKPLDGMGGASIFR_3_run0	1/sp|P04425|GSHB_ECOLI	0	0	0	0	0	0	0	0	0	0	7864	4785	0	0	0	13145	0	0	15618	0	10559	8211	0	0	0	0	0	0	0	0
16354_IPQGGETR_2_run0	1/sp|P04425|GSHB_ECOLI	21679	17024	30638	26028	24418	23478	28877	36127	16241	29856	24723	15121	22656	28666	33498	26609	27134	35220	28840	32198	27258	27746	22052	16565	21304	19163	20567	21233	15300	17585
19505_LGIVMDPIANINIK_2_run0	1/sp|P04425|GSHB_ECOLI	22010	17627	28315	26294	31128	29392	37392	42033	15830	23379	32660	19304	22618	24403	28339	29334	18306	36377	38268	49294	45245	37464	23905	15649	20574	22671	27708	21186	13439	23546
21664_LTEINVTSPTC(UniMod:4)IR_2_run0	1/sp|P04425|GSHB_ECOLI	38978	26269	35470	40388	20422	68581	84716	92041	19607	42241	40776	35572	42185	44713	50887	60624	40287	62762	48348	44040	33212	29552	40200	34357	42251	34550	31056	40344	28814	20962
25689_PLDGMGGASIFR_2_run0	1/sp|P04425|GSHB_ECOLI	24389	21483	30128	31313	28585	35031	46276	48294	16105	26173	24133	12936	27991	31000	31273	28763	26185	40883	23389	47240	31215	28724	20610	24341	23014	26424	29177	28766	17934	22569
25780_PLTESDWK_2_run0	1/sp|P04425|GSHB_ECOLI	11091	9278	10755	10566	11892	11573	15989	15204	6778	15659	11979	8434	9211	11292	11786	14037	10973	14914	10259	14451	12432	8401	7825	7615	7719	9871	9290	0	0	10161
35398_VLVVDGEPVPYC(UniMod:4)LAR_2_run0	1/sp|P04425|GSHB_ECOLI	13186	0	14926	9026	0	16775	20948	33200	6674	19183	20850	20396	13562	16217	19747	24568	12958	20491	25175	14491	14684	14389	17222	14733	17645	12880	0	16764	9777	7647
37299_YC(UniMod:4)MAQNYLPAIK_2_run0	1/sp|P04425|GSHB_ECOLI	9406	6595	9183	8348	0	17297	24781	24460	4670	11248	14315	13865	8987	12290	14996	17201	11359	17941	16517	12663	9578	6533	13080	9790	11837	10166	7978	12698	8700	8086
6077_DSSFAMLLEAQR_2_run0	1/sp|P04425|GSHB_ECOLI	22511	16818	24176	27285	27117	0	33589	31829	15423	13721	21109	11290	24184	24485	22222	0	25093	34397	27401	38233	32426	31211	18250	20551	26877	23785	36956	29524	16823	25958
7205_EGDPNLGVIAETLTEHGTR_3_run0	1/sp|P04425|GSHB_ECOLI	28575	0	0	0	37916	0	44204	43849	20025	49180	0	0	0	31173	31506	68346	24756	51160	90296	0	98555	0	37529	31738	0	25017	0	0	0	31736
10061_FNDLLATLK_2_run0	1/sp|P04693|TYRB_ECOLI	28120	22779	47158	42219	43550	45608	49876	98032	38423	43579	14506	16601	43069	47688	48496	64735	40364	63491	17219	24785	28168	22568	13776	36800	46999	39484	54827	35331	29423	38967
12356_GMFSYTGLSAAQVDR_2_run0	1/sp|P04693|TYRB_ECOLI	40570	30224	67182	62758	57442	63938	57648	106224	46341	32312	0	16989	54543	62560	51086	34478	47997	59553	0	34842	35886	32944	15740	41252	45541	46777	62532	43052	33661	44113
13471_HAIAPLLFGADHPVLK_3_run0	1/sp|P04693|TYRB_ECOLI	61724	45191	88277	82601	85555	88570	96216	186802	71780	57238	0	17810	74054	86041	90378	84571	74494	105644	24804	0	40080	33049	21079	62107	77735	69429	88768	58075	48525	67892
13472_HAIAPLLFGADHPVLK_4_run0	1/sp|P04693|TYRB_ECOLI	2642	2306	3098	3765	4356	4441	3606	6928	3023	2477	0	0	3251	2998	3522	3963	2915	5381	0	0	1469	1323	0	3457	4994	4043	5299	4888	2372	3041
1721_AIASAGLPALVSNSFSK_2_run0	1/sp|P04693|TYRB_ECOLI	53869	34872	82840	75121	72615	75652	88715	150187	65641	52889	21320	15560	73945	80877	74489	66604	68073	94384	24463	38312	32209	28540	18872	55814	68429	58291	77159	59662	45804	59065
20685_LNAQPHGASLYLPMEGLNC(UniMod:4)YR_3_run0	1/sp|P04693|TYRB_ECOLI	17803	0	0	21135	0	32791	39595	56598	12939	16611	0	13572	27530	24122	30964	33096	23815	44794	0	0	0	0	8793	20824	26141	0	21211	0	15337	16128
22463_MC(UniMod:4)VAGLNTANVQR_2_run0	1/sp|P04693|TYRB_ECOLI	22839	13195	19713	24895	14746	49080	59717	114351	28464	11572	0	5613	32183	37601	35138	13494	36504	43461	6474	13969	0	4424	8806	22465	29180	23133	23494	25916	21276	16019
24025_NFDYLLNQR_2_run0	1/sp|P04693|TYRB_ECOLI	0	42583	79790	64163	0	62001	100083	159095	55619	64473	14190	0	58828	79658	76077	57686	73433	98876	0	36390	24590	0	0	60930	75814	0	70494	0	45481	60140
25229_NYSSPPNFGAQVVAAVLNDEALK_3_run0	1/sp|P04693|TYRB_ECOLI	0	0	0	0	0	0	0	0	0	0	0	0	0	0	0	0	0	0	0	0	0	0	0	0	0	0	0	0	0	0
33879_VATIQTLGGSGALK_2_run0	1/sp|P04693|TYRB_ECOLI	71798	52273	100489	96910	96413	99179	104390	186266	77072	80972	25849	21581	90109	108852	98808	92896	89542	117606	29148	45807	39443	33737	24842	65986	80794	69556	76884	64800	52434	66410
3391_ASWLAEVEEMR_2_run0	1/sp|P04693|TYRB_ECOLI	31547	19788	0	35815	0	39701	44925	82530	30587	27864	0	0	33676	45825	0	0	33100	40559	0	0	0	0	9335	30197	28506	32288	37027	23037	21409	30575
33979_VDAYAGDPILTLMER_2_run0	1/sp|P04693|TYRB_ECOLI	55781	40839	82436	77423	81331	80223	85911	157025	61837	62981	24420	16554	70789	77528	37854	90126	64804	97499	28565	45096	42566	34851	18251	47940	59760	54446	73569	49241	36496	49856
34488_VGGLSVMC(UniMod:4)EDAEAAGR_2_run0	1/sp|P04693|TYRB_ECOLI	33309	18412	39986	39303	29566	69871	77948	141760	27086	24055	0	11073	49423	52313	45928	36581	48307	71731	12012	16947	11036	9052	11890	37518	44864	34068	37403	37827	29350	26001
35342_VLSTEMPER_2_run0	1/sp|P04693|TYRB_ECOLI	59523	43530	76092	77045	76554	83402	83988	142676	58875	42774	17129	11820	70453	84323	74144	49785	75232	89782	0	39969	26356	24728	20848	54294	57387	60524	74363	59858	44844	56575
11140_GEDHINNTPR_2_run0	1/sp|P04805|SYE_ECOLI	11974	9271	16902	13334	17492	11459	19928	17152	9387	13768	12532	9999	9953	14496	18070	13293	14277	21647	15225	27608	22548	17082	9759	10602	9980	14054	10052	12440	7378	10449
12570_GPIEFSNQELDDLIIR_2_run0	1/sp|P04805|SYE_ECOLI	46206	33687	53622	47027	63106	41560	69511	50737	33644	56718	44971	44908	30034	41918	36986	58536	41764	75489	53301	90798	64998	60856	44770	39015	39811	54669	41318	45259	26198	39489
12571_GPIEFSNQELDDLIIR_3_run0	1/sp|P04805|SYE_ECOLI	6439	4590	7648	6499	8611	6291	7459	5532	4190	7497	5715	6178	4865	6095	4962	8768	6552	9456	7433	8880	7894	8167	6303	5700	6472	7945	6204	6596	4676	5573
13735_HGAVSVMQYR_2_run0	1/sp|P04805|SYE_ECOLI	44021	32188	46112	44257	49112	53123	54009	0	26372	42284	50046	39711	29410	43621	56990	53784	44839	52098	59090	66262	58978	53782	32954	37768	0	43698	34025	43632	28110	35961
14413_HSHEHHADDEPC(UniMod:4)VVR_3_run0	1/sp|P04805|SYE_ECOLI	1364	1763	1848	2771	1091	2496	3073	3582	0	0	0	0	1721	2076	7500	1259	2516	3162	2099	1490	0	861	1071	1680	2872	2662	1848	2727	1722	966
14414_HSHEHHADDEPC(UniMod:4)VVR_4_run0	1/sp|P04805|SYE_ECOLI	6435	6521	7322	8166	4451	9765	9589	9286	3513	0	3608	2832	6310	7539	16974	5154	7080	9826	6573	4819	4460	0	4198	6088	10516	9660	7488	7706	6416	3833
15174_IEDTDLER_2_run0	1/sp|P04805|SYE_ECOLI	94383	77906	110043	93369	123169	81563	135005	104411	69398	102497	95076	82333	71565	95526	105604	106088	101521	140602	90246	160139	117987	108833	74393	80868	75467	98144	73183	84804	65284	88903
18966_LEALREEQMAK_2_run0	1/sp|P04805|SYE_ECOLI	5122	3042	5987	5040	6953	5301	7465	5523	2345	6171	5482	7048	3147	5090	7046	8573	4169	7180	10400	10028	10281	8676	4803	3939	3689	4601	4342	4124	2266	3834
19660_LGWSHGDQEIFTR_2_run0	1/sp|P04805|SYE_ECOLI	9168	5865	12778	13539	10073	13778	11784	12757	4942	14610	9363	8789	13808	8739	10314	16745	6432	13354	9441	17016	11852	10235	7634	6465	5197	7549	9246	6640	3378	5736
19661_LGWSHGDQEIFTR_3_run0	1/sp|P04805|SYE_ECOLI	16648	11813	17286	16298	20411	17675	22237	23362	9959	23016	19611	15819	14727	16184	19692	30806	12976	17501	15107	28849	22600	16758	14885	15185	12361	18010	14619	10776	7901	14730
2063_ALDFIAER_2_run0	1/sp|P04805|SYE_ECOLI	111616	79288	91638	96865	107622	91773	146752	109116	59965	88681	0	70279	70545	104580	109972	126114	95428	121741	38891	165577	76864	67552	78855	91007	83055	115181	80370	106470	72080	82637
24152_NGPQLADLVK_2_run0	1/sp|P04805|SYE_ECOLI	35024	18253	44673	43774	54036	38088	58198	47882	17238	43280	0	18094	0	45003	54485	47429	0	55253	0	0	0	56210	0	39847	39963	45981	39308	39976	0	0
24220_NHGGEFVLR_2_run0	1/sp|P04805|SYE_ECOLI	48807	37688	55507	48426	61812	41797	66891	56182	34002	50316	31613	22752	33545	48310	51979	47379	0	60739	31215	69654	47845	42631	29856	40500	36744	49996	37048	45015	27458	34767
28259_RHGAVSVMQYR_3_run0	1/sp|P04805|SYE_ECOLI	10899	0	12875	0	9343	7700	10527	39335	0	10497	7210	0	7781	0	0	8616	11353	11144	0	7408	7777	0	6148	2876	8307	9013	9216	9123	0	0
2915_APVPVYAHVSMINGDDGK_3_run0	1/sp|P04805|SYE_ECOLI	0	5718	0	0	0	0	10057	0	5529	0	0	0	6473	7048	0	0	7762	11305	0	15474	0	0	0	6705	3746	8729	0	0	0	0
29241_SASAFNTDK_2_run0	1/sp|P04805|SYE_ECOLI	43584	31979	46184	36468	47391	32896	46566	39868	32566	40858	45207	35879	29639	39853	51092	39933	45358	58459	47590	53620	57038	49869	34864	33980	33259	44112	29927	36586	29035	37641
31362_TALYSWLFAR_2_run0	1/sp|P04805|SYE_ECOLI	23081	16750	28072	27319	32885	23690	33291	41169	16649	17241	14408	6606	14753	24633	14562	11638	17087	30066	12451	39817	23732	12183	13606	11015	13427	15908	12721	11004	8307	11165
33913_VAVTGAGQSPALDVTVHAIGK_2_run0	1/sp|P04805|SYE_ECOLI	12208	6519	20905	0	10505	24809	15642	10643	5075	21922	19595	9546	0	11336	13213	29631	8651	15976	0	22693	36805	30605	18122	11784	25992	13190	0	14078	7682	9965
33914_VAVTGAGQSPALDVTVHAIGK_3_run0	1/sp|P04805|SYE_ECOLI	42653	26776	45716	35216	52213	34872	53321	46610	35610	50859	44308	55491	29839	43019	52147	55105	43558	59209	64060	67277	69669	60886	42473	41330	37025	48179	34141	41169	29371	38460
37505_YFYEDFAEFDADAAK_2_run0	1/sp|P04805|SYE_ECOLI	6643	7401	9491	3688	13676	5980	13939	10804	3547	15251	0	6087	0	4110	0	10402	7655	10051	0	8345	10604	3275	9786	4656	0	10182	2835	2433	8055	5516
37917_YNAVIDQMLEEGTAYK_2_run0	1/sp|P04805|SYE_ECOLI	40826	30360	44600	42007	45336	39807	59488	49974	27212	46424	44354	45466	33229	40722	49751	55199	42095	65794	68754	70892	68402	58739	31494	38057	36496	49101	40882	44380	27729	37426
37918_YNAVIDQMLEEGTAYK_3_run0	1/sp|P04805|SYE_ECOLI	0	0	7083	0	6355	0	11771	9154	4721	0	4133	5324	6082	0	9073	7041	0	12044	8129	8234	7520	7813	4701	0	0	0	0	0	0	0
4291_C(UniMod:4)RHSHEHHADDEPC(UniMod:4)VVR_4_run0	1/sp|P04805|SYE_ECOLI	0	0	0	0	0	0	0	3747	0	0	0	0	0	0	0	0	0	0	0	0	0	0	0	0	0	0	0	0	0	0
4667_DDGYLPEALLNYLVR_2_run0	1/sp|P04805|SYE_ECOLI	0	0	0	1448	1992	2769	0	0	0	0	0	0	0	0	0	777	0	0	0	0	0	0	0	0	0	0	0	0	0	0
8598_ERLEALR_2_run0	1/sp|P04805|SYE_ECOLI	0	0	0	0	0	0	0	0	0	0	0	0	0	0	0	0	0	0	0	0	0	0	0	0	0	0	0	0	0	0
8599_ERLEALREEQMAK_3_run0	1/sp|P04805|SYE_ECOLI	9418	3625	8161	0	0	1760	0	8244	5889	9402	7860	6319	0	0	9896	9596	8293	10895	11812	9365	10408	10679	7910	10077	0	8667	0	10256	6225	6750
9297_FANPQEGSVVFDDQIR_2_run0	1/sp|P04805|SYE_ECOLI	82464	57908	79237	78299	93819	69520	111470	82613	52788	82996	74737	72642	55787	79760	97284	93809	69264	105052	103393	141604	123748	102602	68313	67630	61623	92975	73922	82492	54113	72255
9308_FAPSPTGYLHVGGAR_2_run0	1/sp|P04805|SYE_ECOLI	17428	12055	18066	19432	19236	15827	23854	17994	9412	17149	13912	9728	10283	16306	18628	21223	15482	22339	15176	30374	20389	18487	10739	13447	12094	19059	14191	15996	10729	12443
9309_FAPSPTGYLHVGGAR_3_run0	1/sp|P04805|SYE_ECOLI	55304	44025	57404	57296	59093	47721	68732	51717	38715	50934	46323	33790	34228	52065	50629	61461	47931	66034	46443	95083	67667	61399	43932	47486	42190	61441	48947	50786	37720	47315
11389_GFDFGVFQWHADGSSTAAK_2_run0	1/sp|P04816|LIVK_ECOLI	0	0	0	0	0	0	0	0	0	0	0	0	0	0	0	0	0	0	0	0	0	0	0	0	0	0	0	0	0	0
11390_GFDFGVFQWHADGSSTAAK_3_run0	1/sp|P04816|LIVK_ECOLI	29442	6149	22044	16603	26734	22226	29342	15477	21144	21978	0	0	23977	34500	16982	24837	15105	27315	0	0	0	0	15696	40009	35296	35445	37166	27623	21400	35401
13382_GYQHIMR_2_run0	1/sp|P04816|LIVK_ECOLI	56355	9538	44373	30802	52165	47031	69611	23036	30333	37617	0	0	43180	65436	0	52779	28897	61238	0	0	0	0	23079	54522	45713	61275	58321	49385	38943	49978
14809_IAIIHDK_2_run0	1/sp|P04816|LIVK_ECOLI	112589	19600	85770	66613	89997	91776	122131	46795	65205	70927	0	0	98952	115420	0	92452	63721	112482	0	0	0	0	42076	118875	98181	117063	106914	102927	80132	105403
21984_LVGVEYDDAC(UniMod:4)DPK_2_run0	1/sp|P04816|LIVK_ECOLI	75601	7358	35920	33035	18174	102425	146949	43931	24758	49686	0	0	69117	97020	39821	64990	47037	104011	0	0	0	0	31049	98437	102312	80148	51147	96253	67017	34971
2667_ANGANTVIGPLNWDEK_2_run0	1/sp|P04816|LIVK_ECOLI	36056	0	33448	20620	28969	24453	37600	21697	17355	28746	0	0	28083	36791	22786	34469	21463	39410	0	0	0	0	8375	34192	30808	32595	40417	34360	21134	29016
29051_RYDQDPANQGIVDALK_2_run0	1/sp|P04816|LIVK_ECOLI	40150	4707	32145	21351	32434	34303	50770	19433	18504	33965	0	0	34256	50335	24458	41029	19039	45648	0	0	0	0	15589	46854	43437	51205	53310	42820	27033	41439
29052_RYDQDPANQGIVDALK_3_run0	1/sp|P04816|LIVK_ECOLI	111580	15826	104110	0	77010	82924	121290	0	61741	104579	0	0	80395	121891	68393	96480	51819	132529	0	0	0	0	44009	127697	104701	120896	116817	99988	81349	95998
31301_TAGLDSSQGPTAAK_2_run0	1/sp|P04816|LIVK_ECOLI	142380	17165	107623	77271	123327	116898	181675	52899	78807	108887	3018	0	122816	174122	70596	129198	76875	160431	0	0	0	4048	57348	164670	146090	158080	159080	133617	99961	148784
319_AANANVVFFDGITAGEK_2_run0	1/sp|P04816|LIVK_ECOLI	119755	19288	105924	73081	85331	94941	150734	51943	72170	85435	0	0	97874	140806	58850	113147	67748	127451	0	0	0	0	55709	139073	131265	153770	99722	127148	86771	129297
31999_TGSDEPLALVK_2_run0	1/sp|P04816|LIVK_ECOLI	142091	20420	110770	76764	119995	115911	166372	54492	81987	99538	1573	0	116940	152044	72031	108584	74759	143214	0	0	0	0	64542	165793	123218	156052	140545	118854	98469	150037
320_AANANVVFFDGITAGEK_3_run0	1/sp|P04816|LIVK_ECOLI	3839	0	0	3503	7580	0	0	0	0	0	0	0	0	5843	0	0	0	0	0	0	0	0	0	3853	11914	4822	0	7061	2244	0
32947_TQFMGPEGVGNASLSNIAGDAAEGMLVTMPK_3_run0	1/sp|P04816|LIVK_ECOLI	15936	0	15101	13258	18365	16789	23605	7560	11460	11157	0	0	17495	19424	11721	16493	8374	25603	0	0	0	0	3337	5160	0	0	0	6708	2852	0
33919_VAVVGAMSGPIAQWGDMEFNGAR_3_run0	1/sp|P04816|LIVK_ECOLI	3712	0	0	0	0	0	0	0	0	0	0	0	0	5952	0	0	0	0	0	0	0	0	0	0	0	0	0	0	0	0
37363_YDQDPANQGIVDALK_2_run0	1/sp|P04816|LIVK_ECOLI	24789	5255	22386	18341	27788	23808	35559	0	12153	18989	0	0	18178	23553	14676	24507	12235	27495	0	0	0	0	12125	23755	23384	26587	22144	19735	12142	22443
37706_YILETVKPQR_2_run0	1/sp|P04816|LIVK_ECOLI	49136	6201	37843	7519	40709	23220	66868	18826	24568	40017	0	0	41910	62194	26966	53825	26417	57584	0	0	0	0	18269	51661	50144	55509	56719	50632	32721	43920
37707_YILETVKPQR_3_run0	1/sp|P04816|LIVK_ECOLI	112448	15178	91729	62394	85060	41294	135141	42483	63608	89426	0	0	91091	63354	54052	118717	61184	125227	0	0	0	0	45049	129243	124980	128968	133235	123072	85666	113040
38331_YVIGHLC(UniMod:4)SSSTQPASDIYEDEGILMISPGATNPELTQR_4_run0	1/sp|P04816|LIVK_ECOLI	0	0	0	0	0	0	0	0	0	0	0	0	0	0	0	0	0	0	0	0	0	0	0	0	0	0	0	0	0	0
4928_DFSALIAR_2_run0	1/sp|P04816|LIVK_ECOLI	130704	16783	98436	63657	101932	105051	154656	48950	70325	91881	0	0	107210	149544	64197	108988	63322	152640	2433	0	0	1951	60873	170523	145662	167453	159227	138871	103837	149881
12114_GLENLSGDLYEK_2_run0	1/sp|P04825|AMPN_ECOLI	45170	68298	116685	120796	34330	75225	60846	65345	26552	87025	66022	64002	66839	49883	74633	81380	34090	62534	122172	74950	108668	94645	45032	35870	56764	37505	63351	41602	35952	33015
12228_GLNIFNSK_2_run0	1/sp|P04825|AMPN_ECOLI	25571	45443	65544	71005	21372	44261	36186	38866	17615	41539	36346	37056	40515	30729	35846	33861	21437	30214	60172	39139	60796	52616	28297	23318	29185	22253	37288	23244	22244	24769
12402_GMQLYFER_2_run0	1/sp|P04825|AMPN_ECOLI	46959	79311	121933	135809	37735	85628	65873	77306	30483	89642	59426	56543	73389	53202	69632	89234	36746	61177	108574	74378	113996	95868	47584	42152	59323	43055	78976	47679	40312	33920
13577_HDGSAATC(UniMod:4)DDFVQAMEDASNVDLSHFR_3_run0	1/sp|P04825|AMPN_ECOLI	5051	4195	8656	11332	0	10938	8966	15185	1343	9592	5215	6834	7992	5748	10341	13326	0	7521	16220	4196	10840	6728	5032	4261	8253	0	0	0	0	0
13578_HDGSAATC(UniMod:4)DDFVQAMEDASNVDLSHFR_4_run0	1/sp|P04825|AMPN_ECOLI	6185	6391	10472	14037	0	14227	10401	21828	3738	11395	9246	12817	8942	6922	13660	18631	5367	11632	25023	5342	10880	8226	6074	5407	8276	4196	7687	6230	4492	3799
13734_HGASDAPLR_2_run0	1/sp|P04825|AMPN_ECOLI	27514	48362	81631	85573	24294	49822	42651	46518	0	54493	0	49104	53286	35347	52199	51862	23534	39323	82840	56991	84163	66798	0	20859	32683	21758	39776	23334	19091	19758
13960_HITYYLDRPDVLAR_3_run0	1/sp|P04825|AMPN_ECOLI	21110	30460	45144	55202	9487	29814	23236	35636	11769	42396	23967	10706	23039	20732	30653	39233	13725	24731	22062	23295	43160	24936	18306	15805	22447	17061	27027	16419	12398	12800
13961_HITYYLDRPDVLAR_4_run0	1/sp|P04825|AMPN_ECOLI	4218	5405	5849	10860	0	5489	3499	5502	1467	7353	2664	0	4173	3628	5649	7752	0	4385	7579	0	9074	5808	4889	3842	4425	3273	6079	3564	0	2894
14357_HQQGQPLSLPVHVADAFR_2_run0	1/sp|P04825|AMPN_ECOLI	7330	7277	17529	15786	0	15590	10788	9685	2960	12925	7682	5002	8918	7560	0	12573	0	0	21383	13161	22443	15379	0	0	9452	6495	13778	7016	5365	5029
14358_HQQGQPLSLPVHVADAFR_3_run0	1/sp|P04825|AMPN_ECOLI	53841	80709	144248	143501	41983	91689	71964	83296	32984	90254	73108	60713	76582	57603	80276	84665	39808	65192	132489	82133	129457	108706	45819	47172	63627	42362	81536	50150	39835	42446
14359_HQQGQPLSLPVHVADAFR_4_run0	1/sp|P04825|AMPN_ECOLI	19067	32221	56638	64452	18347	34179	27594	28563	12181	35129	29920	24328	32455	21825	32284	36777	15864	25751	59405	35679	62451	54775	22018	18957	29703	20445	36462	21794	17281	16858
15788_IINEISPAANTALEGLYQSGDALC(UniMod:4)TQC(UniMod:4)EAEGFR_4_run0	1/sp|P04825|AMPN_ECOLI	0	7717	14138	15074	0	11249	7998	7351	4324	7586	0	13403	8525	7253	10178	9820	7001	13530	13820	8041	0	0	8317	5073	10380	6159	9456	0	4212	0
22136_LVSVHINDEPWTAWK_3_run0	1/sp|P04825|AMPN_ECOLI	4584	7696	11687	14797	4842	9369	5986	9582	3853	10502	7758	4583	7294	4917	8954	8648	4020	7827	11805	7688	12444	8710	4736	0	6238	3370	7820	0	3202	0
22835_MIHTLLGEENFQK_2_run0	1/sp|P04825|AMPN_ECOLI	19145	17980	36543	33144	0	32241	26614	26796	0	23464	17708	0	0	18618	19797	26674	15584	30885	0	0	0	38007	14171	0	18366	16171	0	20108	11815	0
22836_MIHTLLGEENFQK_3_run0	1/sp|P04825|AMPN_ECOLI	28165	46013	74720	72474	23827	49961	39513	47805	19996	40996	33322	29011	0	32759	39125	45021	22472	35585	63708	50842	74486	59349	25369	30277	32350	26583	54819	27239	24039	24313
23536_MTQQPQAK_2_run0	1/sp|P04825|AMPN_ECOLI	0	0	0	0	0	0	11239	0	0	10048	2685	2324	0	0	4014	0	4220	14334	8785	0	9687	9544	0	0	0	3281	0	0	0	0
26517_QFHEANNMTDALAALSAAVAAQLPC(UniMod:4)R_3_run0	1/sp|P04825|AMPN_ECOLI	0	0	0	0	0	0	0	0	0	0	0	0	0	0	0	0	0	0	0	0	0	0	0	0	0	0	0	0	0	0
27190_QPLHIPFAIELYDNEGK_3_run0	1/sp|P04825|AMPN_ECOLI	7791	10332	16530	8114	6077	10291	8476	11808	3731	5236	5048	5156	10568	9808	9646	9033	5240	5428	0	11891	0	4321	5599	4931	5971	4482	9572	5762	4532	3566
2929_APWAMTSLK_2_run0	1/sp|P04825|AMPN_ECOLI	28857	29598	56778	53383	21870	42956	39856	40118	13701	46594	14643	11146	37860	29426	37943	54313	16233	45053	0	45765	0	32433	22131	25327	30034	28781	40487	26356	14881	13199
29633_SFTMSNPNR_2_run0	1/sp|P04825|AMPN_ECOLI	39258	64765	99884	104442	32251	64964	51910	54262	22671	74524	0	52979	65839	46574	60889	75769	32910	54562	70322	66644	77434	65304	38466	31967	46683	34138	65281	37794	30131	35610
[truncated: 26,377 more rows]
