# Supplementary material for: From coarse to fine: the absolute Escherichia coli proteome under diverse growth conditions
Source: Mol Syst Biol. 2021 May 25;17(5):e9536. doi: 10.15252/msb.20209536 (PMC8144880; doi:10.15252/msb.20209536)
Supplement: Supplementary file 6 — Dataset EV5 [file MSB-17-e9536-s009.xlsx]

## Sheet: Description
Mori et al. 2021, From coarse to fine: The absolute Escherichia coli proteome under diverse growth conditions
Description
DIA/SWATH peptide precursor intensities across the samples described in Dataset EV3 (Samples-2).

## Sheet: EV5-PeptideIntensity-2
Transition group ID	Protein name and ID	A1-1	A1-2	A1-3	C1	F1-1	F1-2	F1-3	C2	C3	C4	C5	C6	C7	C8	D6	D7	D8	F4	F5	F6	F7	F8	D1	D2	D3	D4	D5	F2	F3	A2	H1	H5	E1	E2	E3	E4
14088_HLVDEPQNLIK_2_run0	1/1InternalcontrolproteinBSA	0	0	0	0	0	0	0	0	0	0	0	0	0	0	0	0	0	0	0	0	0	0	0	0	0	0	0	0	0	0	0	0	0	0	0	0
14256_HPEYAVSVLLR_2_run0	1/1InternalcontrolproteinBSA	0	0	0	0	0	0	0	0	0	0	0	0	0	0	0	0	0	0	0	0	0	0	0	0	0	0	0	0	0	0	0	0	0	0	0	0
14257_HPEYAVSVLLR_3_run0	1/1InternalcontrolproteinBSA	0	0	0	0	0	0	0	0	0	0	0	0	0	0	0	0	0	0	0	0	0	0	0	0	0	0	0	0	0	0	0	0	0	0	0	0
17906_KQTALVELLK_2_run0	1/1InternalcontrolproteinBSA	0	0	0	0	0	0	0	0	0	0	0	0	0	0	0	0	0	0	0	0	0	0	0	0	0	0	0	0	0	0	0	0	0	0	0	0
18034_KVPQVSTPTLVEVSR_2_run0	1/1InternalcontrolproteinBSA	0	0	0	0	0	922	0	0	0	0	0	0	0	0	0	0	0	0	0	0	0	0	0	0	0	0	0	0	0	0	0	0	0	0	0	0
18035_KVPQVSTPTLVEVSR_3_run0	1/1InternalcontrolproteinBSA	0	0	0	0	0	0	0	0	0	0	0	0	0	0	0	0	0	0	0	0	0	0	0	0	0	0	0	0	0	0	0	0	0	0	0	0
18676_LC(UniMod:4)VLHEK_2_run0	1/1InternalcontrolproteinBSA	0	0	0	0	0	0	0	0	0	0	0	0	0	0	0	0	0	0	0	0	0	0	0	0	0	0	0	0	0	0	0	0	0	0	0	0
19435_LGEYGFQNALIVR_2_run0	1/1InternalcontrolproteinBSA	0	0	0	0	0	0	0	0	0	0	0	0	0	0	0	0	0	0	0	0	0	0	0	0	0	0	0	0	0	0	0	0	0	0	0	0
20103_LKPDPNTLC(UniMod:4)DEFK_2_run0	1/1InternalcontrolproteinBSA	0	0	0	0	0	0	0	0	0	0	0	0	0	0	0	0	0	0	0	0	0	0	0	0	0	0	0	0	0	0	0	0	0	0	0	0
20104_LKPDPNTLC(UniMod:4)DEFK_3_run0	1/1InternalcontrolproteinBSA	0	0	0	0	0	0	0	0	0	0	0	0	0	0	0	0	0	0	0	0	0	0	0	0	0	0	0	0	0	0	0	0	0	0	0	0
22072_LVNELTEFAK_2_run0	1/1InternalcontrolproteinBSA	0	0	0	0	0	0	0	0	0	0	0	0	0	0	0	0	0	0	0	0	0	0	0	0	0	0	0	0	0	0	0	0	0	0	0	0
22173_LVVSTQTALA_2_run0	1/1InternalcontrolproteinBSA	0	0	0	0	9321	0	8666	0	0	0	0	0	0	0	0	0	0	0	0	0	0	0	0	0	0	0	0	0	0	0	0	0	0	0	0	0
23224_MPC(UniMod:4)TEDYLSLILNR_2_run0	1/1InternalcontrolproteinBSA	0	0	0	0	0	0	0	0	0	0	0	0	0	0	0	0	0	0	0	0	0	0	0	0	0	0	0	0	0	0	0	0	0	0	0	0
23225_MPC(UniMod:4)TEDYLSLILNR_3_run0	1/1InternalcontrolproteinBSA	0	0	0	0	0	0	0	0	0	0	0	0	0	0	0	0	0	0	0	0	0	0	0	0	0	0	0	0	0	0	0	0	0	0	0	0
23933_NEC(UniMod:4)FLSHK_2_run0	1/1InternalcontrolproteinBSA	0	0	0	0	0	0	0	0	0	0	0	0	0	0	0	0	0	0	0	0	0	0	0	0	0	0	0	0	0	0	0	0	0	0	0	0
27106_QNC(UniMod:4)DQFEK_2_run0	1/1InternalcontrolproteinBSA	0	0	0	0	0	0	0	0	0	0	0	0	0	0	0	0	0	0	0	0	0	0	0	0	0	0	0	0	0	0	0	0	0	0	0	0
27444_QTALVELLK_2_run0	1/1InternalcontrolproteinBSA	0	0	0	0	0	0	0	0	0	0	0	0	0	0	0	0	0	0	0	0	0	0	0	0	0	0	0	0	0	0	0	0	0	0	0	0
28276_RHPEYAVSVLLR_2_run0	1/1InternalcontrolproteinBSA	0	0	0	0	0	0	0	0	0	0	0	0	0	0	0	0	0	0	0	0	0	0	0	0	0	0	0	0	0	0	0	0	0	0	0	0
28277_RHPEYAVSVLLR_3_run0	1/1InternalcontrolproteinBSA	0	0	0	0	0	0	0	0	0	0	0	0	0	0	0	0	0	0	0	0	0	0	0	0	0	0	0	0	0	0	0	0	0	0	0	0
28280_RHPYFYAPELLYYANK_3_run0	1/1InternalcontrolproteinBSA	0	0	0	0	0	0	0	0	0	0	0	0	0	0	0	0	0	0	0	0	0	0	0	0	0	0	0	0	0	0	0	0	0	0	0	0
28654_RPC(UniMod:4)FSALTPDETYVPK_3_run0	1/1InternalcontrolproteinBSA	0	0	0	0	0	0	0	0	0	0	0	0	0	0	0	0	0	0	0	0	0	0	0	0	0	0	0	0	0	0	0	0	0	0	0	0
30184_SLHTLFGDELC(UniMod:4)K_3_run0	1/1InternalcontrolproteinBSA	0	0	0	0	0	0	0	0	0	0	0	0	0	0	0	0	0	0	0	0	0	0	0	0	0	0	0	0	0	0	0	0	0	0	0	0
31457_TC(UniMod:4)VADESHAGC(UniMod:4)EK_2_run0	1/1InternalcontrolproteinBSA	0	0	0	0	0	0	0	0	0	0	0	0	0	0	0	0	0	0	0	0	0	0	0	0	0	0	0	0	0	0	0	0	0	0	0	0
31458_TC(UniMod:4)VADESHAGC(UniMod:4)EK_3_run0	1/1InternalcontrolproteinBSA	0	0	0	0	0	0	0	0	0	0	0	0	0	0	0	0	0	0	0	0	0	0	0	0	0	0	0	0	0	0	0	0	0	0	0	0
33419_TVMENFVAFVDK_2_run0	1/1InternalcontrolproteinBSA	0	0	0	0	0	0	0	0	0	0	0	0	0	0	0	0	0	0	0	0	0	0	0	0	0	0	0	0	0	0	0	0	0	0	0	0
35806_VPQVSTPTLVEVSR_2_run0	1/1InternalcontrolproteinBSA	0	0	0	0	0	0	0	0	0	0	0	0	0	0	0	0	0	0	0	0	0	0	0	0	0	0	0	0	0	0	0	0	0	0	0	0
35807_VPQVSTPTLVEVSR_3_run0	1/1InternalcontrolproteinBSA	0	0	0	0	0	0	0	0	0	0	0	0	0	0	0	0	0	0	0	0	0	0	0	0	0	0	0	0	0	0	0	0	0	0	0	0
37667_YIC(UniMod:4)DNQDTISSK_2_run0	1/1InternalcontrolproteinBSA	0	0	0	0	0	0	0	0	0	0	0	0	0	0	0	0	0	0	0	0	0	0	0	0	0	0	0	0	0	0	0	0	0	0	0	0
37877_YLYEIAR_2_run0	1/1InternalcontrolproteinBSA	0	0	0	0	0	0	0	0	0	0	0	0	0	0	0	0	0	0	0	0	0	0	0	0	0	0	0	0	0	0	0	0	0	0	0	0
37930_YNGVFQEC(UniMod:4)C(UniMod:4)QAEDK_2_run0	1/1InternalcontrolproteinBSA	0	0	0	0	0	0	0	0	0	0	0	0	0	0	0	0	0	0	0	0	0	0	0	0	0	0	0	0	0	0	0	0	0	0	0	0
4137_C(UniMod:4)C(UniMod:4)TESLVNR_2_run0	1/1InternalcontrolproteinBSA	0	0	0	0	0	0	0	1279	0	0	0	0	0	0	0	0	0	0	0	0	0	0	0	0	0	0	0	0	0	0	0	0	0	0	0	0
4415_DAFLGSFLYEYSR_2_run0	1/1InternalcontrolproteinBSA	0	0	0	0	0	0	0	0	0	0	0	0	0	0	0	0	0	0	0	0	0	0	0	0	0	0	0	0	0	0	0	0	0	0	0	0
4466_DAIPENLPPLTADFAEDK_2_run0	1/1InternalcontrolproteinBSA	0	0	0	0	0	0	0	0	0	0	0	0	0	0	0	0	0	0	0	0	0	0	0	0	0	0	0	0	0	0	0	0	0	0	0	0
4703_DDPHAC(UniMod:4)YSTVFDK_2_run0	1/1InternalcontrolproteinBSA	0	0	0	0	0	0	0	0	0	0	0	0	0	0	0	0	0	0	0	0	0	0	0	0	0	0	0	0	0	0	0	0	0	0	0	0
4704_DDPHAC(UniMod:4)YSTVFDK_3_run0	1/1InternalcontrolproteinBSA	0	0	0	0	0	0	0	0	0	0	0	0	0	0	0	0	0	0	0	0	0	0	0	0	0	0	0	0	0	0	0	0	0	0	0	0
4717_DDSPDLPK_2_run0	1/1InternalcontrolproteinBSA	0	0	0	0	0	0	0	0	0	0	0	0	0	0	0	0	0	0	0	0	0	0	0	0	0	0	0	0	0	0	0	0	0	0	0	0
5521_DLGEEHFK_2_run0	1/1InternalcontrolproteinBSA	0	0	0	0	0	0	0	0	0	0	0	0	0	0	0	0	0	0	0	0	0	0	0	0	0	0	0	0	0	0	0	0	0	0	0	0
6538_EAC(UniMod:4)FAVEGPK_2_run0	1/1InternalcontrolproteinBSA	0	0	0	0	0	0	0	0	0	0	0	0	0	0	0	0	0	0	0	0	0	0	0	0	0	0	0	0	0	0	0	0	0	0	0	0
847_AEFVEVTK_2_run0	1/1InternalcontrolproteinBSA	0	0	0	0	0	0	0	0	0	0	0	0	0	0	0	0	0	0	0	0	0	0	0	0	0	0	0	0	0	0	0	0	0	0	0	0
9157_EYEATLEEC(UniMod:4)C(UniMod:4)AK_2_run0	1/1InternalcontrolproteinBSA	0	0	0	0	0	0	0	0	0	0	0	0	0	0	0	0	0	0	0	0	0	0	0	0	0	0	0	0	0	0	0	0	0	0	0	0
15889_IKPSFNIVPLTSR_3_run0	1/2InternalcontrolproteinIL13RA1	0	0	0	0	0	0	0	0	0	0	0	0	0	0	0	0	0	0	0	0	0	0	0	0	0	0	0	0	0	0	0	0	0	0	0	0
25924_PSFNIVPLTSR_2_run0	1/2InternalcontrolproteinIL13RA1	0	0	0	0	0	0	0	0	0	0	0	0	0	0	0	0	0	0	0	0	0	0	0	0	0	0	0	0	0	0	0	0	0	0	0	0
6078_DSSFEQHSVQIMVK_2_run0	1/2InternalcontrolproteinIL13RA1	0	0	0	0	0	0	0	0	0	0	0	0	0	0	0	0	0	0	0	0	0	0	0	0	0	0	0	0	0	0	0	0	0	0	0	0
10171_FPMMSTFK_2_run0	1/Bla	0	0	0	0	0	0	0	0	0	0	0	0	0	0	0	0	0	0	0	0	0	0	0	0	0	0	0	0	0	0	0	0	0	0	0	0
11871_GIIAALGPDGK_2_run0	1/Bla	0	0	0	0	0	0	0	0	0	0	0	0	0	0	0	0	0	0	0	0	0	0	0	0	0	0	0	0	0	0	0	0	0	0	0	0
11872_GIIAALGPDGKPSR_2_run0	1/Bla	0	0	0	0	0	0	0	0	0	0	0	0	0	0	0	0	0	0	0	0	0	0	0	0	0	0	0	0	0	0	0	0	0	0	0	0
11873_GIIAALGPDGKPSR_3_run0	1/Bla	0	0	0	0	0	0	0	0	0	0	0	0	0	0	0	0	0	0	0	0	0	0	0	0	0	0	0	0	0	0	0	0	0	0	0	0
14083_HLTDGMTVR_2_run0	1/Bla	0	0	0	0	0	0	0	0	0	0	0	0	0	0	0	0	0	0	0	0	0	0	0	0	0	0	0	0	0	0	0	0	0	0	0	0
14974_IDAGQEQLGR_2_run0	1/Bla	4589	0	0	0	0	0	0	0	0	0	0	0	0	0	0	0	0	0	0	0	0	0	0	0	0	0	0	0	0	0	0	0	0	0	0	0
15676_IHYSQNDLVEYSPVTEK_2_run0	1/Bla	0	0	0	0	0	0	0	0	0	0	0	0	0	0	0	0	0	0	0	0	0	0	0	0	0	0	0	0	0	0	0	0	0	0	0	0
15677_IHYSQNDLVEYSPVTEK_3_run0	1/Bla	0	0	0	0	0	0	0	0	0	0	0	0	0	0	0	0	0	0	0	0	0	0	0	0	0	0	0	0	0	0	0	0	0	0	0	0
15954_ILESFRPEER_2_run0	1/Bla	0	0	0	0	0	0	0	0	0	0	0	0	0	0	0	0	0	0	0	0	0	0	0	0	0	0	0	0	0	0	0	0	0	0	0	0
15955_ILESFRPEER_3_run0	1/Bla	0	0	0	0	0	0	0	0	0	0	0	0	0	0	0	0	0	0	0	0	0	0	0	0	0	0	0	0	0	0	0	0	0	0	0	0
17057_IVVIYTTGSQATMDER_2_run0	1/Bla	0	0	0	0	0	0	0	0	0	0	0	0	0	0	0	0	0	0	0	0	0	0	0	0	0	0	0	0	0	0	0	0	0	0	0	0
17058_IVVIYTTGSQATMDER_3_run0	1/Bla	0	0	0	0	0	0	0	0	0	0	0	0	0	0	0	0	0	0	0	0	0	0	0	0	0	0	0	0	0	0	0	0	0	0	0	0
18894_LDRWEPELNEAIPNDER_2_run0	1/Bla	0	0	0	0	0	0	0	0	0	0	0	0	0	0	0	0	0	0	0	0	0	0	0	0	0	0	0	0	0	0	0	0	0	0	0	0
18895_LDRWEPELNEAIPNDER_3_run0	1/Bla	0	0	0	0	0	0	0	0	0	0	0	0	0	0	0	0	0	0	0	0	0	0	0	0	0	0	0	0	0	0	0	0	0	0	0	0
18896_LDRWEPELNEAIPNDERDTTMPVAMATTLR_4_run0	1/Bla	0	0	0	0	0	0	0	0	0	0	0	0	0	0	0	0	0	0	0	0	0	0	0	0	0	0	0	0	0	0	0	0	0	0	0	0
18897_LDRWEPELNEAIPNDERDTTMPVAMATTLR_5_run0	1/Bla	0	0	0	0	0	0	0	0	0	0	0	0	0	0	0	0	0	0	0	0	0	0	0	0	0	0	0	0	0	0	0	0	0	0	0	0
20471_LLTGELLTLASR_2_run0	1/Bla	0	0	0	0	0	0	0	0	0	0	0	0	0	0	0	0	0	0	0	0	0	0	0	0	0	0	0	0	0	0	0	0	4909	0	0	0
20472_LLTGELLTLASR_3_run0	1/Bla	0	0	0	0	0	0	0	0	0	0	0	0	0	0	0	0	0	0	0	0	0	0	0	0	0	0	0	0	0	0	0	0	0	0	0	0
26706_QIAEIGASLIK_2_run0	1/Bla	0	0	0	0	0	0	0	0	0	0	0	0	0	0	0	0	0	0	0	0	0	0	0	0	0	0	0	0	0	0	0	0	0	0	0	0
27299_QQLIDWMEADK_2_run0	1/Bla	0	0	0	0	0	0	0	0	0	0	0	0	0	0	0	0	0	0	0	0	0	0	0	0	0	0	0	0	0	0	0	0	0	0	0	0
28334_RIHYSQNDLVEYSPVTEK_3_run0	1/Bla	0	0	0	0	0	0	0	0	0	0	0	0	0	0	0	0	0	0	0	0	0	0	0	0	0	0	0	0	0	0	0	0	0	0	0	0
28335_RIHYSQNDLVEYSPVTEK_4_run0	1/Bla	0	0	0	0	0	0	0	0	0	0	0	0	0	0	0	0	0	0	0	0	0	0	0	0	0	0	0	0	0	0	0	0	0	0	0	0
29198_SALPAGWFIADK_2_run0	1/Bla	0	0	0	0	0	0	0	0	0	0	0	0	0	0	0	0	0	0	0	0	0	0	0	0	0	0	0	0	0	0	0	0	0	0	0	0
34630_VGYIELDLNSGK_2_run0	1/Bla	0	0	0	0	0	0	0	0	0	0	0	0	0	0	0	0	0	0	0	0	0	0	0	0	0	0	0	0	0	0	0	0	0	0	0	0
35206_VLLC(UniMod:4)GAVLSR_2_run0	1/Bla	0	0	0	0	0	0	0	0	0	0	0	0	0	0	0	0	0	0	0	0	0	0	0	0	0	0	0	0	0	0	0	0	0	0	0	0
36903_WEPELNEAIPNDER_2_run0	1/Bla	0	0	0	0	0	0	0	0	0	0	0	0	0	0	0	0	0	0	0	0	0	0	0	0	0	0	0	0	0	0	0	0	0	0	0	0
36904_WEPELNEAIPNDERDTTMPVAMATTLR_3_run0	1/Bla	0	0	0	0	0	0	0	0	0	0	0	0	0	0	0	0	0	0	0	0	0	0	0	0	0	0	0	0	0	0	0	0	0	0	0	0
4397_DAEDQLGAR_2_run0	1/Bla	0	0	0	0	0	0	0	0	0	0	0	0	0	0	0	0	0	0	0	0	0	0	0	0	0	0	0	0	0	0	0	0	0	0	0	0
6164_DTTMPVAMATTLR_2_run0	1/Bla	0	0	0	0	0	0	0	0	0	0	0	0	0	0	0	0	0	0	0	0	0	0	0	0	0	0	0	0	0	0	0	0	0	0	0	0
6165_DTTMPVAMATTLR_3_run0	1/Bla	0	0	0	0	0	0	0	0	0	0	0	0	0	0	0	0	0	0	0	0	0	0	0	0	0	0	0	0	0	0	0	0	0	0	0	0
7784_ELC(UniMod:4)SAAITMSDNTAANLLLTTIGGPK_3_run0	1/Bla	0	0	0	0	0	0	0	0	0	0	0	0	0	0	0	0	0	0	0	0	0	0	0	0	0	0	0	0	0	0	0	0	0	0	0	0
8061_ELTAFLHNMGDHVTR_2_run0	1/Bla	0	0	0	0	0	0	0	0	0	0	0	0	0	0	0	0	0	0	0	0	0	0	0	0	0	0	0	0	0	0	0	0	0	0	0	0
8062_ELTAFLHNMGDHVTR_3_run0	1/Bla	0	0	0	0	0	0	0	0	0	0	0	0	0	0	0	0	0	0	0	0	0	0	0	0	0	0	0	0	0	0	0	0	0	0	0	0
8063_ELTAFLHNMGDHVTR_4_run0	1/Bla	0	0	0	0	0	0	0	0	0	0	0	0	0	0	0	0	0	0	0	0	0	0	0	0	0	0	0	0	0	0	0	0	0	0	0	0
10643_FYPAFIHILAR_2_run0	1/Cat	0	0	0	0	0	0	0	0	0	0	0	0	0	0	0	0	0	0	0	0	0	0	0	0	0	0	0	0	0	0	0	0	0	0	0	0
10644_FYPAFIHILAR_3_run0	1/Cat	0	0	0	0	0	0	0	0	0	0	0	0	0	0	0	0	0	0	0	0	0	483	0	0	0	0	0	0	0	0	0	0	0	0	0	0
16739_ITGYTTVDISQWHR_2_run0	1/Cat	0	0	0	0	0	0	0	0	0	0	0	0	0	0	0	0	0	0	0	0	0	0	0	0	0	0	0	0	0	0	0	0	0	0	0	0
16740_ITGYTTVDISQWHR_3_run0	1/Cat	0	0	0	0	0	0	0	0	0	0	0	0	0	0	0	0	0	0	0	0	0	0	0	0	0	0	0	0	0	0	0	0	0	0	0	0
17586_KITGYTTVDISQWHR_2_run0	1/Cat	0	0	0	0	0	0	0	0	0	0	0	0	0	0	0	0	0	0	0	0	0	0	0	0	0	0	0	0	0	0	0	0	0	0	0	0
17587_KITGYTTVDISQWHR_3_run0	1/Cat	0	0	0	0	0	0	0	0	0	0	0	0	0	0	0	0	0	0	0	0	0	0	0	0	0	0	0	0	0	0	0	0	0	0	0	0
17588_KITGYTTVDISQWHR_4_run0	1/Cat	0	0	0	0	0	0	0	0	0	0	0	0	0	0	0	0	0	0	0	0	0	0	0	0	0	0	0	0	0	0	0	0	0	0	0	0
20626_LMNAHPEFR_2_run0	1/Cat	0	0	0	0	0	0	0	0	0	0	0	0	0	0	0	0	0	0	0	0	0	0	0	0	0	0	0	0	0	0	0	0	0	0	0	0
23004_MLNELQQYC(UniMod:4)DEWQGGA_2_run0	1/Cat	0	0	0	0	0	0	0	0	0	0	0	0	0	0	0	0	0	0	0	0	0	0	0	0	0	0	0	0	0	0	0	0	0	0	0	0
23005_MLNELQQYC(UniMod:4)DEWQGGA_3_run0	1/Cat	0	0	0	0	0	0	0	0	0	0	0	0	0	0	0	0	0	0	0	0	0	0	0	0	0	0	0	0	0	0	0	0	0	0	0	0
26524_QFLHIYSQDVAC(UniMod:4)YGENLAYFPK_3_run0	1/Cat	0	0	0	0	0	0	0	0	0	0	0	0	0	0	0	0	0	0	0	0	0	0	0	0	0	0	0	0	0	0	0	0	0	0	0	0
35234_VLMPLAIQVHHAVC(UniMod:4)DGFHVGR_3_run0	1/Cat	0	0	0	0	0	0	0	0	0	0	0	0	0	0	0	0	0	0	0	0	0	0	0	0	0	0	0	0	0	0	0	0	0	0	0	0
35235_VLMPLAIQVHHAVC(UniMod:4)DGFHVGR_4_run0	1/Cat	0	0	0	0	0	0	0	0	0	0	0	0	0	0	0	0	0	0	0	0	0	0	0	0	0	0	0	0	0	0	0	0	0	0	0	0
35236_VLMPLAIQVHHAVC(UniMod:4)DGFHVGR_5_run0	1/Cat	0	0	0	0	0	0	0	0	0	0	0	0	0	0	0	0	0	0	0	0	0	0	0	0	0	0	0	0	0	0	0	0	0	0	0	0
10371_FSVSGEGEGDATYGK_2_run0	1/GFP	0	0	0	0	0	0	0	0	0	0	0	0	0	0	0	0	0	0	0	0	0	0	0	0	0	0	0	0	0	0	0	0	0	0	0	0
14165_HNIEDGSVQLADHYQQNTPIGDGPVLLPDNHYLSTQSALSK_4_run0	1/GFP	0	0	0	0	0	0	0	0	0	0	0	0	0	0	0	0	0	0	0	0	0	0	0	0	0	0	0	0	0	0	0	0	0	0	0	0
14166_HNIEDGSVQLADHYQQNTPIGDGPVLLPDNHYLSTQSALSK_5_run0	1/GFP	0	0	0	0	0	0	0	0	0	0	0	0	0	0	0	0	0	0	0	0	0	0	0	0	0	0	0	0	0	0	0	0	0	0	0	0
19172_LEYNYNSHNVYIMADK_2_run0	1/GFP	0	0	0	0	0	0	0	0	0	0	0	0	0	0	0	0	0	0	0	0	0	0	0	0	0	0	0	0	0	0	0	0	0	0	0	0
19173_LEYNYNSHNVYIMADK_3_run0	1/GFP	0	0	0	0	0	0	0	0	0	0	0	0	0	0	0	0	0	0	0	0	0	0	0	0	0	0	0	0	0	0	0	0	0	0	0	0
29211_SAMPEGYVQER_2_run0	1/GFP	0	0	0	0	0	0	0	0	0	0	0	0	0	0	0	0	0	0	0	0	0	0	0	0	0	0	0	0	0	0	0	0	0	0	0	0
6860_EDGNILGHK_2_run0	1/GFP	0	0	0	0	0	0	0	0	0	0	0	0	0	0	0	0	0	0	0	0	650	0	0	0	0	0	0	0	0	0	0	0	0	0	0	0
9487_FEGDTLVNR_2_run0	1/GFP	0	0	0	0	0	0	0	0	0	0	0	0	0	0	0	0	0	0	0	0	0	0	0	0	0	0	0	0	0	0	0	0	0	0	0	0
10737_GAGSSEPVTGLDAK_2_run0	1/iRT_protein	524619	496929	537633	612887	580373	555495	561180	544395	534430	553975	668489	608733	608199	578242	592814	624717	610635	525968	551975	488456	551952	525647	651397	578679	603780	597614	589242	514196	527902	538123	567725	559597	548963	516001	528310	543843
12933_GTFIIDPAAVIR_2_run0	1/iRT_protein	399170	379096	379960	989662	438892	427051	440819	478919	484219	467005	460604	391579	501099	420008	396497	405885	469763	370455	388193	367645	395839	387725	468869	466704	361128	386542	416346	367236	394915	440683	537150	421754	390026	397097	397447	363855
12934_GTFIIDPAAVIR_3_run0	1/iRT_protein	6361	6152	8570	16352	6372	6440	8905	8778	8670	8314	9180	7744	8529	6536	7468	6419	7797	5689	6329	4465	6073	6924	9026	7609	7136	6318	7112	7483	6294	7481	9525	7697	7487	6982	5592	5859
12935_GTFIIDPGGVIR_2_run0	1/iRT_protein	388112	363448	337429	592942	411636	393105	407644	378452	433035	384283	381452	325433	391440	367926	344461	366025	395930	357268	350830	337247	375142	354787	383204	403144	348143	348366	363041	351526	370963	411428	434781	408295	365950	364984	375912	348604
19274_LFLQFGAQGSPFLK_2_run0	1/iRT_protein	25480	24890	28864	49225	0	0	0	0	0	20786	0	16255	17629	0	0	16135	0	0	0	0	0	0	13817	0	12749	21856	0	0	0	21294	31893	0	12680	0	0	0
19275_LFLQFGAQGSPFLK_3_run0	1/iRT_protein	0	0	0	0	0	0	0	0	0	0	0	0	0	0	0	0	0	0	0	0	0	0	0	0	0	0	0	0	0	0	0	0	0	0	0	0
19467_LGGNEQVTR_2_run0	1/iRT_protein	291741	276788	308733	306577	271596	317669	285709	238678	254269	237714	298647	277688	299731	250347	212005	290324	263099	232332	243646	207239	247900	225884	293353	238746	284413	274771	268777	232631	230303	276838	265857	246808	256457	228586	249212	272237
32907_TPVISGGPYEYR_2_run0	1/iRT_protein	321574	308532	289780	369208	368146	351375	371081	316077	333485	324165	358317	326680	382385	345091	342256	382412	355855	316465	311780	310739	316687	322493	377640	341574	349312	352198	371479	309528	328735	335927	331333	330509	319740	307049	327512	308222
32908_TPVISGGPYEYR_3_run0	1/iRT_protein	0	0	0	0	6003	0	0	7972	0	0	0	0	0	0	0	0	0	0	0	0	0	0	0	0	0	7026	0	0	0	0	0	0	0	0	0	0
32909_TPVITGAPYEYR_2_run0	1/iRT_protein	534739	512836	564331	652969	599111	582970	621297	547950	529875	536040	589185	522797	607692	568665	563209	589561	556604	537755	515188	529080	552673	521629	667225	563023	584652	583028	606058	530667	539225	576359	586354	575661	538110	518260	558752	574475
34145_VEATFGVDESNAK_2_run0	1/iRT_protein	192746	203681	213907	168722	174133	164255	213378	89034	110497	113546	234568	176730	218637	208918	233471	240732	238570	118265	192048	190648	206051	194299	182586	227060	129997	136174	226601	137460	192238	134363	106527	116198	133166	133685	127803	181668
37704_YILAGVENSK_2_run0	1/iRT_protein	437317	408850	381924	487185	452935	456604	469715	410065	441705	421340	489070	429971	474309	464766	439858	447784	448946	396230	417117	431294	411872	433466	495172	459968	423060	431586	444831	384630	412366	470943	452551	411328	429027	394674	413449	373008
5059_DGLDAASYYAPVR_2_run0	1/iRT_protein	397834	364913	375267	478083	431509	419387	453848	387614	386754	370514	437528	359188	442280	404692	413878	424153	427129	380741	378907	407711	406586	385734	443391	415879	387153	421960	423674	360151	404643	401706	404151	402981	400171	358378	373025	382836
748_ADVTPADFSEWSK_2_run0	1/iRT_protein	473721	504560	502158	584272	533384	502639	554081	512353	516803	477396	558151	470390	555710	524411	515086	534631	536780	500411	514686	510778	522039	487181	522609	486317	494722	474889	528543	491168	497467	523399	515668	489384	529311	460894	503740	516141
10294_FSGFIDC(UniMod:4)GR_2_run0	1/Neo	0	0	0	0	0	0	0	0	44963	48935	51928	66380	82372	42342	0	0	0	45303	39991	53100	72229	92693	0	0	0	0	0	0	0	0	0	0	0	0	0	0
19245_LFGYDWAQQTIGC(UniMod:4)SDAAVFR_3_run0	1/Neo	0	0	0	0	0	0	0	0	0	0	0	0	0	0	0	0	0	0	0	0	0	0	0	0	0	0	0	0	0	0	0	0	0	0	0	0
19795_LHTLDPATC(UniMod:4)PFDHQAK_3_run0	1/Neo	0	0	0	0	0	0	0	0	7315	7672	9755	12978	11975	0	0	0	0	0	6565	8243	8717	14155	0	0	0	0	0	0	0	0	0	0	0	0	0	0
19796_LHTLDPATC(UniMod:4)PFDHQAK_4_run0	1/Neo	0	0	0	0	0	0	0	0	0	14557	19369	0	23884	16887	0	0	0	11202	10834	14836	18641	27286	0	0	0	0	0	0	0	0	0	0	0	0	0	0
21345_LSAQGRPVLFVK_3_run0	1/Neo	0	0	0	0	0	0	0	0	0	0	0	0	0	0	0	0	0	0	0	0	0	0	0	0	0	0	0	0	0	0	0	0	0	0	0	0
22821_MIEQDGLHAGSPAAWVER_2_run0	1/Neo	0	0	0	0	0	0	0	0	0	0	0	18447	0	0	0	17124	13660	0	0	0	12061	19067	0	0	0	0	0	0	0	0	0	0	0	0	0	0
22822_MIEQDGLHAGSPAAWVER_3_run0	1/Neo	0	0	0	0	0	0	0	0	0	0	38115	43462	53901	0	28506	50690	34654	26411	28873	31421	40678	53004	0	0	0	0	0	0	0	0	0	0	0	0	0	0
31535_TDLSGALNELQDEAAR_2_run0	1/Neo	0	0	0	0	0	0	0	0	45872	49023	55600	68023	79775	52752	52386	83106	62503	42954	43796	55011	58161	92168	0	0	0	0	0	0	0	0	0	0	0	0	0	0
31536_TDLSGALNELQDEAAR_3_run0	1/Neo	0	0	0	0	0	0	0	0	0	0	0	0	0	0	0	0	0	0	0	0	0	0	0	0	0	0	0	0	0	0	0	0	0	0	0	0
36066_VSIMADAMR_2_run0	1/Neo	0	0	0	0	0	0	0	0	50177	57366	60109	77446	94133	52335	57211	93790	64791	50741	48089	57988	86486	120140	0	0	0	0	0	0	0	0	0	0	0	0	0	0
38039_YQDIALATR_2_run0	1/Neo	0	0	0	0	0	0	0	0	43058	51893	0	74516	94588	48992	60097	105425	72857	60222	53370	68264	72155	103470	0	0	0	0	0	0	0	0	0	0	0	0	0	0
5241_DIAEELGGEWADR_2_run0	1/Neo	0	0	0	0	0	0	0	0	0	0	0	0	0	0	0	0	0	0	0	0	0	0	0	0	0	0	0	0	0	0	0	0	0	0	0	0
6415_DWLLLGEVPGQDLLSSHLAPAEK_3_run0	1/Neo	0	0	0	0	0	0	0	0	0	0	0	0	0	0	0	0	0	0	0	0	0	0	0	0	0	0	0	0	0	0	0	0	0	0	0	0
9995_FLVLYGIAAPDSQR_2_run0	1/Neo	0	0	0	0	0	0	0	0	107832	104998	75162	120834	141902	114138	0	139125	116586	0	0	64107	118666	143695	0	0	0	0	0	0	0	0	0	0	0	0	0	0
9996_FLVLYGIAAPDSQR_3_run0	1/Neo	0	0	0	0	0	0	0	0	0	0	0	20700	0	0	0	0	0	0	0	0	0	0	0	0	0	0	0	0	0	0	0	0	0	0	0	0
27525_QVAESTPDIPK_2_run0	1/sp|A5A614|YCIZ_ECOLI	0	0	5173	5168	5257	0	4866	9762	9080	8634	9594	9184	8445	7930	6152	8857	7259	7256	7394	5543	6364	6801	8760	11735	10179	9410	7480	6494	6277	0	6630	7481	8016	6820	5481	5567
29469_SEFDAQR_2_run0	1/sp|A5A614|YCIZ_ECOLI	0	0	0	0	0	0	0	0	0	0	0	0	0	0	0	0	4204	0	0	0	0	3323	0	0	0	0	0	0	0	0	0	0	0	2535	0	0
26200_QAGAALAINQQIVPR_2_run0	1/sp|O32583|THIS_ECOLI	8896	9002	12533	0	12658	12353	9704	0	0	0	0	0	0	0	0	0	0	0	0	0	0	0	0	0	0	0	0	0	0	20533	25069	24301	17010	13896	0	0
10996_GDIIIDGGNTFFQDTIR_2_run0	1/sp|P00350|6PGD_ECOLI	76546	71449	78635	94328	76930	71690	90480	59712	52025	52205	47981	47175	50096	45320	45728	47290	44243	49237	40140	43930	45551	44666	90330	74399	73002	68091	45230	50162	50218	61290	63656	52987	47533	46370	49848	41217
10997_GDIIIDGGNTFFQDTIR_3_run0	1/sp|P00350|6PGD_ECOLI	131427	120938	124155	153793	125355	126629	162906	77362	64185	0	66015	59059	71828	0	0	0	0	59438	63829	48318	0	0	154344	131974	119009	98596	61201	66006	69124	79574	78009	80869	59633	58681	49182	48652
1211_AGAGTDAAIDSLK_2_run0	1/sp|P00350|6PGD_ECOLI	103833	100224	101299	122076	92444	89917	85817	58806	49959	46160	38529	44342	38604	45319	27910	28014	28917	41109	27949	27066	34602	34288	71299	49574	54331	53784	33446	43722	39188	55203	52521	61251	36418	34182	28492	25236
1212_AGAGTDAAIDSLKPYLDK_2_run0	1/sp|P00350|6PGD_ECOLI	44216	42688	48280	43129	45922	42169	45527	23220	19616	18929	17723	18190	19194	18700	17254	17863	18841	19834	18822	17385	18373	15575	44747	39849	40342	33103	22431	24238	22621	25564	26124	24103	22874	25290	19462	17656
1213_AGAGTDAAIDSLKPYLDK_3_run0	1/sp|P00350|6PGD_ECOLI	346663	377275	345050	332772	310986	282256	310353	153585	123285	114140	114544	113870	114458	106633	102084	115953	112868	116649	123914	100871	122942	104335	317466	284006	279290	230169	147585	147472	153802	172269	169821	161985	134466	112103	106426	101575
12613_GPSIMPGGQK_2_run0	1/sp|P00350|6PGD_ECOLI	300901	278701	268166	224869	207208	226164	238653	103283	92574	75997	73081	77046	67889	69549	61716	68346	69767	71352	70851	61577	73084	68428	205570	187911	180947	142875	78726	97088	87639	122246	103262	111566	79372	67025	131437	57898
13407_GYTVSIFNR_2_run0	1/sp|P00350|6PGD_ECOLI	283565	291695	292039	360544	360921	340735	367781	180691	142124	129491	131415	125795	125080	136446	121441	117704	118024	129346	103872	106386	122641	116765	295548	284052	256801	238415	157130	160423	161571	186620	163463	150704	135181	109809	98713	86972
14708_IAAVAEDGEPC(UniMod:4)VTYIGADGAGHYVK_3_run0	1/sp|P00350|6PGD_ECOLI	179517	165430	181155	39687	52373	48376	53936	146961	140345	154477	153034	0	155779	155047	0	0	0	122833	119992	158225	146653	0	0	0	0	0	0	128628	128017	66178	57051	73892	0	43676	39398	28399
16699_ITDAYAENPQIANLLLAPYFK_2_run0	1/sp|P00350|6PGD_ECOLI	0	0	0	0	0	0	0	0	0	0	0	0	0	0	0	0	0	0	0	0	0	0	0	0	0	0	0	0	0	0	0	0	0	0	0	0
16700_ITDAYAENPQIANLLLAPYFK_3_run0	1/sp|P00350|6PGD_ECOLI	0	0	0	0	0	0	0	0	0	0	0	0	0	0	0	0	0	0	0	0	0	0	0	0	0	0	0	0	0	0	0	0	0	0	0	0
17021_IVSYAQGFSQLR_2_run0	1/sp|P00350|6PGD_ECOLI	422981	431077	473067	488831	496758	495981	479240	260594	182570	163963	145271	157990	150202	165086	147736	146951	153630	182105	143888	139961	171442	163766	358356	352327	310140	322624	194818	176041	229227	251620	214244	216555	177044	156573	138167	115965
17022_IVSYAQGFSQLR_3_run0	1/sp|P00350|6PGD_ECOLI	45918	39138	48341	39310	44845	41390	50725	26956	21346	20433	19440	19498	21533	22596	19969	20502	18899	20323	16951	16282	21457	21984	39489	34633	34968	30450	25614	23067	23547	28870	24506	26249	25618	17047	19222	15934
17267_KDEDGNYLVDVILDEAANK_2_run0	1/sp|P00350|6PGD_ECOLI	34736	37667	33236	0	28559	30624	40969	24640	0	12721	23822	8285	0	23306	28660	0	17675	18723	24736	23871	25087	0	44902	38536	48655	27813	18305	24681	25111	26101	18736	0	0	14874	19880	28542
17268_KDEDGNYLVDVILDEAANK_3_run0	1/sp|P00350|6PGD_ECOLI	174548	152842	170074	171343	158485	150466	181445	103862	77670	74878	83800	83629	68542	67490	53810	53019	57414	74945	74365	59852	75764	61899	215253	180955	174751	129863	68945	102212	79284	78715	77084	85218	59924	54638	50753	49590
17741_KLVPYYTVK_2_run0	1/sp|P00350|6PGD_ECOLI	89171	82912	81036	28089	34663	34216	41030	19911	13191	11132	11787	10432	10351	14932	10929	10679	15372	11684	9519	8749	9948	8575	29107	21660	23414	20730	15518	17707	16371	38037	11192	12244	9604	8914	0	0
24431_NLALNIESR_2_run0	1/sp|P00350|6PGD_ECOLI	223907	223222	252097	329649	337465	332611	319762	148716	115715	108820	111896	101467	109631	106697	115343	111239	111970	117916	99073	104181	122036	120622	317561	287906	258271	229036	147554	141006	141026	158893	157819	145881	117834	100416	93426	74114
26705_QIADDYQQALR_2_run0	1/sp|P00350|6PGD_ECOLI	49425	46127	45830	144553	121555	116158	110283	59191	40751	40779	37575	42681	40673	37475	38030	42676	39740	40495	35035	30909	38621	40262	125127	120627	112602	88805	51511	38241	38681	28539	65467	71092	47577	46346	42035	37918
27287_QQIGVVGMAVMGR_2_run0	1/sp|P00350|6PGD_ECOLI	196835	204316	208935	233692	227331	217407	233474	125444	76490	62909	79486	57951	22827	66999	47293	22361	23721	98692	74420	43712	53478	52470	156589	145986	145995	138983	91320	105713	99447	111730	88631	36367	98908	83837	63581	76813
31612_TEEVIAENPGK_2_run0	1/sp|P00350|6PGD_ECOLI	359287	350419	414045	383767	324520	351647	355632	169250	116069	116081	111078	121052	101407	113453	104673	108617	112134	111019	95417	79516	109817	95072	366747	315282	326803	251510	147951	145563	140235	165124	158931	165861	121527	108534	94092	91160
31614_TEEVIAENPGKK_2_run0	1/sp|P00350|6PGD_ECOLI	8064	7808	9009	5763	5168	5143	6113	1886	2036	1448	1538	1639	1577	1720	1699	1875	1827	1530	1410	1302	1889	1427	4938	5350	3641	3206	2557	2517	1864	3314	2454	2682	1720	1639	1385	1595
31615_TEEVIAENPGKK_3_run0	1/sp|P00350|6PGD_ECOLI	10641	10500	13286	6983	6870	7650	7767	4135	0	3434	0	0	0	0	0	3307	0	0	0	0	3100	2720	7247	6750	5136	5313	0	3849	0	5331	0	4142	0	0	0	0
35332_VLSGPQAQPAGDK_2_run0	1/sp|P00350|6PGD_ECOLI	213116	207487	236709	232404	197634	230920	199143	93294	77055	70226	71276	76797	70811	67485	52210	69146	62617	61761	54677	45803	61985	59631	214355	177450	178272	140709	75079	88935	75355	95876	94702	95184	65538	56472	52065	48645
35334_VLSGPQAQPAGDKAEFIEK_3_run0	1/sp|P00350|6PGD_ECOLI	32345	28289	29130	16491	26108	24493	24910	8405	0	0	0	0	0	0	16901	19694	15926	0	0	0	0	0	28862	37401	35166	22884	21704	2975	10716	13677	0	10512	10311	9001	0	7560
411_AASEEYNWDLNYGEIAK_2_run0	1/sp|P00350|6PGD_ECOLI	71446	62664	73180	69630	80750	74129	65313	51042	34604	39110	38467	29926	36862	32608	23164	31465	30928	38642	30870	32403	35360	26078	63233	56217	54158	58114	44677	50421	46044	53588	39805	43256	40847	35289	29829	27356
412_AASEEYNWDLNYGEIAK_3_run0	1/sp|P00350|6PGD_ECOLI	18159	22118	23678	23007	22234	21121	19589	15573	10080	9748	12045	8469	9980	8492	7413	8538	8664	15622	14997	0	11128	8115	22868	21105	18908	18879	12874	14933	12762	16462	16473	0	11615	0	0	12611
475_AAVLPANLIQAQR_2_run0	1/sp|P00350|6PGD_ECOLI	743497	754966	810439	872520	868553	855841	840745	434646	326037	299143	274969	305441	267340	296707	275861	275047	278877	294595	245557	240853	283716	276234	708644	685741	677687	607286	389492	402638	377891	429304	405597	396811	326875	277757	236066	210021
476_AAVLPANLIQAQR_3_run0	1/sp|P00350|6PGD_ECOLI	86364	88051	102215	102875	97317	93779	101316	52742	35225	32962	28413	33928	27429	34935	29750	27718	30379	31567	23864	25388	31128	32773	84738	78663	73844	64402	42710	50887	44911	44996	43319	46122	36689	31063	23289	20863
6451_DYFGAHTYK_2_run0	1/sp|P00350|6PGD_ECOLI	65384	59068	52353	56705	55686	50069	63177	29647	26120	20077	0	24470	0	22688	0	0	11841	0	0	0	0	22480	70942	63667	43240	0	31571	28786	0	24825	0	18811	17812	9779	0	0
6801_EAYELVAPILTK_2_run0	1/sp|P00350|6PGD_ECOLI	795260	739076	735307	703129	660524	640013	620956	267048	191153	161946	185981	155539	167803	161367	162735	167257	171785	215706	162338	162941	153341	141698	676951	652880	601896	482622	238269	254097	226882	294967	291404	252846	195041	203242	217638	182184
6802_EAYELVAPILTK_3_run0	1/sp|P00350|6PGD_ECOLI	93873	97227	120929	97611	86785	82526	90276	39163	24735	23051	22124	23730	19606	22251	22139	18065	21630	20137	16992	15159	21962	20012	80701	67976	73106	52173	31063	32316	29260	31171	31170	33409	23283	20218	19503	17447
7149_EFVESLETPR_2_run0	1/sp|P00350|6PGD_ECOLI	616144	569217	559921	792221	713180	712280	746107	343504	254645	246172	212776	244429	223317	237715	211426	228616	225118	237301	182746	168005	229041	211405	777047	690856	618835	517658	313027	273068	276236	312293	379988	357981	259545	246568	228639	208876
7150_EFVESLETPRR_2_run0	1/sp|P00350|6PGD_ECOLI	12738	11339	10628	0	0	0	0	0	0	0	0	0	0	0	0	0	0	0	0	0	0	0	0	0	0	0	0	0	0	0	0	0	0	0	0	0
7151_EFVESLETPRR_3_run0	1/sp|P00350|6PGD_ECOLI	224681	206755	210357	0	6070	5757	5091	0	0	0	0	0	0	0	0	0	0	0	0	0	0	0	0	0	0	0	0	0	0	58100	0	0	0	0	0	0
7365_EGVFHTEWLD_2_run0	1/sp|P00350|6PGD_ECOLI	102772	109527	110209	88101	85948	82187	84454	53996	40132	36936	39839	39419	38489	39853	31790	35335	32248	39306	34136	31472	39681	40454	94115	84080	80227	71649	41236	49432	46746	49836	40614	44286	35958	30507	26803	23201
7723_EKTEEVIAENPGK_2_run0	1/sp|P00350|6PGD_ECOLI	3499	3579	4292	3332	2704	3581	2913	0	0	0	0	0	0	0	0	0	0	0	0	0	0	0	6293	7076	4376	2539	0	0	0	0	0	2392	0	1407	0	1427
7724_EKTEEVIAENPGK_3_run0	1/sp|P00350|6PGD_ECOLI	13173	13373	13585	10850	9360	10308	10413	0	0	0	0	0	0	0	0	0	0	0	0	0	0	0	21077	21991	14777	9938	0	0	0	0	0	7363	0	0	0	0
7726_EKTEEVIAENPGKK_3_run0	1/sp|P00350|6PGD_ECOLI	0	0	0	0	0	0	0	0	0	0	0	0	0	0	0	0	0	0	0	0	0	0	0	0	0	0	0	0	0	0	0	0	0	0	0	0
8043_ELSAEGFNFIGTGVSGGEEGALK_2_run0	1/sp|P00350|6PGD_ECOLI	105866	98972	120794	113468	117019	101080	106059	76179	52084	48325	42027	44824	34686	50291	40572	38872	42314	41961	37825	35566	53558	42861	106556	95924	100265	81968	48582	58463	55446	55024	62467	58916	46987	59466	44081	46536
8044_ELSAEGFNFIGTGVSGGEEGALK_3_run0	1/sp|P00350|6PGD_ECOLI	88994	83858	102450	96867	80356	85956	83281	42494	37224	40820	33250	40577	41971	33892	35607	35155	33885	35598	28183	25455	36635	30533	100038	103729	89099	68344	43347	42889	39828	42337	45301	46277	38875	36678	35898	30851
11097_GDVVYLDLR_2_run0	1/sp|P00363|FRDA_ECOLI	0	0	57615	66331	0	70380	0	0	0	0	0	77820	81207	0	76099	90646	80346	0	0	91420	84357	98452	0	0	74401	0	0	55634	0	0	68718	0	0	83179	0	0
11179_GEGGILVNK_2_run0	1/sp|P00363|FRDA_ECOLI	7474	7268	6562	5916	5023	5726	5543	0	6702	10799	13097	16640	17315	9895	9103	14639	11520	5139	6955	9645	12898	17176	6497	6667	6979	0	5351	5357	5272	5854	0	0	0	0	0	4394
12126_GLFAVGEC(UniMod:4)SSVGLHGANR_2_run0	1/sp|P00363|FRDA_ECOLI	0	0	0	0	0	0	0	0	0	0	0	0	0	0	0	0	0	0	0	0	0	0	0	0	0	0	0	0	0	0	0	0	0	0	0	0
12127_GLFAVGEC(UniMod:4)SSVGLHGANR_3_run0	1/sp|P00363|FRDA_ECOLI	6860	0	0	0	0	0	0	6779	10327	0	0	25591	29447	14937	0	0	0	0	0	0	0	34280	0	0	0	0	0	0	0	0	0	0	0	0	0	0
12314_GLVAMNMMEGTLVQIR_2_run0	1/sp|P00363|FRDA_ECOLI	0	0	0	0	0	0	0	0	0	0	0	0	0	0	0	0	0	0	0	0	0	0	0	0	0	0	0	0	0	0	0	0	0	0	0	0
12507_GNTISTPR_2_run0	1/sp|P00363|FRDA_ECOLI	0	0	0	0	0	0	0	0	0	0	0	0	13262	0	0	12056	0	0	0	0	0	11980	0	0	0	0	0	0	0	0	0	0	0	0	0	0
16492_IRDEMGLAMEEGC(UniMod:4)GIYR_3_run0	1/sp|P00363|FRDA_ECOLI	0	0	0	0	0	0	0	0	0	0	0	0	0	0	0	0	0	0	0	0	0	0	0	0	0	0	0	0	0	0	0	0	0	0	0	0
18291_LAELQER_2_run0	1/sp|P00363|FRDA_ECOLI	0	0	0	0	0	0	0	0	0	0	0	0	22849	0	0	24290	0	0	0	0	25864	30899	0	0	0	0	0	0	0	0	0	0	0	0	0	0
18338_LAGEQATER_2_run0	1/sp|P00363|FRDA_ECOLI	0	0	0	2611	0	6206	2776	0	0	0	0	7379	3410	0	4278	10417	5654	0	0	0	6625	8051	0	0	0	0	1885	1277	0	0	0	0	0	0	0	2784
18734_LDEGC(UniMod:4)TER_2_run0	1/sp|P00363|FRDA_ECOLI	0	0	0	0	0	0	0	0	0	984	1490	1698	1762	1112	0	0	0	0	0	1070	920	1989	0	0	0	0	0	0	0	0	0	0	0	0	0	0
18735_LDEGC(UniMod:4)TERDDVNFLK_2_run0	1/sp|P00363|FRDA_ECOLI	0	0	0	0	0	0	0	0	0	0	0	0	0	0	0	0	0	0	0	0	0	0	0	0	0	0	0	0	0	0	0	0	0	0	0	0
18736_LDEGC(UniMod:4)TERDDVNFLK_3_run0	1/sp|P00363|FRDA_ECOLI	0	0	0	0	0	0	0	0	0	0	0	0	0	0	0	0	0	0	0	0	0	0	0	0	0	0	0	0	0	0	0	0	0	0	0	0
19587_LGSNSLAELVVFGR_2_run0	1/sp|P00363|FRDA_ECOLI	9371	9287	9895	11874	10237	6727	11005	0	4719	13736	20921	22980	24849	14564	19523	26490	22521	9372	11476	15559	22480	26640	9818	11440	9421	8141	7514	8333	0	11631	9072	8497	9158	0	0	6810
197_AAIAAAQANPNAK_2_run0	1/sp|P00363|FRDA_ECOLI	0	0	0	2801	0	0	4178	3351	0	0	0	21513	0	0	0	0	11356	2618	4076	0	21939	0	0	0	0	0	2450	4565	1907	1992	2304	2474	0	0	0	0
198_AAIAAAQANPNAK_3_run0	1/sp|P00363|FRDA_ECOLI	0	0	0	0	0	0	0	0	0	0	0	0	0	0	0	0	0	0	0	0	0	0	0	0	0	0	0	0	0	0	0	0	0	0	0	0
20934_LPFIC(UniMod:4)ELAK_2_run0	1/sp|P00363|FRDA_ECOLI	0	0	0	0	0	0	0	0	0	0	0	0	4500	0	0	0	0	0	0	0	0	0	0	0	0	0	0	0	0	0	0	0	0	0	0	0
23358_MQTFQADLAIVGAGGAGLR_2_run0	1/sp|P00363|FRDA_ECOLI	0	0	0	0	0	0	0	0	0	0	0	0	0	0	0	0	0	0	0	0	0	0	0	0	0	0	0	0	0	0	0	0	0	0	0	0
25386_PDGSVNVR_2_run0	1/sp|P00363|FRDA_ECOLI	0	0	2849	0	3822	0	0	0	4009	0	4282	0	0	0	3462	0	4233	3685	0	0	0	4631	0	2700	4449	0	3772	0	0	0	0	3862	3294	4592	3897	3534
2633_ANAVVMATGGAGR_2_run0	1/sp|P00363|FRDA_ECOLI	6843	0	0	0	0	0	0	0	0	0	5740	11198	11862	0	9679	13118	10231	0	0	0	0	12132	3977	0	0	0	0	0	0	6524	0	0	4373	0	0	0
28658_RPDGSVNVR_2_run0	1/sp|P00363|FRDA_ECOLI	0	0	0	0	0	0	0	0	0	0	0	0	0	0	0	5417	0	0	0	0	0	0	0	0	0	0	0	0	0	0	0	0	0	0	0	0
29030_RVYGGEADAADK_2_run0	1/sp|P00363|FRDA_ECOLI	1218	1467	1530	0	0	860	1089	0	0	0	1970	2787	3351	0	1929	3848	3182	0	0	1280	2010	2766	0	0	0	0	0	0	0	923	0	0	0	0	0	0
29031_RVYGGEADAADK_3_run0	1/sp|P00363|FRDA_ECOLI	0	0	0	0	0	0	0	0	0	0	0	0	0	0	0	7527	0	0	0	0	0	0	0	0	0	0	0	0	0	0	0	0	0	0	0	0
32800_TPELMQK_2_run0	1/sp|P00363|FRDA_ECOLI	0	0	0	0	0	0	0	0	0	0	0	0	0	0	0	0	0	0	0	0	0	0	0	0	0	0	0	0	0	0	0	0	0	0	9671	0
36766_VYGGEADAADK_2_run0	1/sp|P00363|FRDA_ECOLI	0	0	0	818	0	0	0	0	0	0	0	2406	2593	0	0	3000	1675	0	0	1276	1965	2381	0	0	0	0	0	0	0	0	0	0	399	0	0	0
37846_YLQDYGMGPETPLGEPK_2_run0	1/sp|P00363|FRDA_ECOLI	0	0	0	0	0	0	0	0	0	0	0	0	0	0	0	0	0	0	0	0	0	0	0	0	0	0	0	0	0	0	0	0	0	0	0	0
37958_YNTNGGIVTGDGMGMALSHGVPLR_3_run0	1/sp|P00363|FRDA_ECOLI	0	0	10156	0	0	0	0	0	0	0	0	15130	15058	10560	12226	16817	12336	0	0	0	0	15972	3290	0	0	0	0	0	0	0	0	0	0	0	0	0
4102_AYVGVDPVK_2_run0	1/sp|P00363|FRDA_ECOLI	0	0	0	0	0	0	20776	0	0	0	0	40437	41452	20355	21647	36810	32998	22057	21061	40479	0	39539	0	19312	0	0	0	0	0	0	0	0	0	0	0	0
425_AATAGNGNEAAIEAQAAGVEQR_2_run0	1/sp|P00363|FRDA_ECOLI	0	0	0	0	0	0	0	0	0	0	0	0	0	0	0	0	0	0	0	0	0	0	0	0	0	0	0	0	0	0	0	0	0	0	0	0
426_AATAGNGNEAAIEAQAAGVEQR_3_run0	1/sp|P00363|FRDA_ECOLI	0	0	0	0	0	0	0	0	0	0	0	0	0	0	0	0	0	0	0	0	0	0	0	0	0	0	0	0	0	0	0	0	0	0	0	0
4734_DDVNFLK_2_run0	1/sp|P00363|FRDA_ECOLI	0	0	0	0	0	0	0	0	0	0	0	0	0	0	0	0	0	0	0	0	0	0	0	0	0	0	0	0	0	0	0	0	0	0	0	0
5674_DLVNQDGGENWAK_2_run0	1/sp|P00363|FRDA_ECOLI	0	0	0	0	0	0	0	0	0	0	0	0	0	0	0	0	0	0	0	0	0	0	0	0	0	0	0	0	0	0	0	0	0	0	0	0
5693_DMEFVQYHPTGLPGSGILMTEGC(UniMod:4)R_3_run0	1/sp|P00363|FRDA_ECOLI	0	0	0	0	0	0	0	0	0	0	14774	21403	0	0	0	0	0	0	0	0	0	20663	0	0	0	0	0	0	0	0	0	0	0	0	0	0
8359_EPIPVRPTAHYTMGGIETDQNC(UniMod:4)ETR_3_run0	1/sp|P00363|FRDA_ECOLI	0	0	0	0	0	0	0	0	0	0	0	0	0	0	0	0	0	0	0	0	0	0	0	0	0	0	0	0	0	0	0	0	0	0	0	0
8360_EPIPVRPTAHYTMGGIETDQNC(UniMod:4)ETR_4_run0	1/sp|P00363|FRDA_ECOLI	6677	0	5491	0	0	0	0	0	8015	10116	11182	14126	15063	9658	0	0	0	0	8254	10429	12168	16368	0	0	0	0	0	0	0	0	0	0	0	0	0	0
11629_GGSDFDPK_2_run0	1/sp|P00370|DHE4_ECOLI	26244	22490	23486	23267	18175	20134	18905	28470	39991	38037	38904	38874	27324	37753	30242	26186	31999	40934	35821	33616	36359	24262	0	0	0	0	0	0	0	22191	31123	30269	30033	27779	20880	20296
13810_HGMGFEGMR_2_run0	1/sp|P00370|DHE4_ECOLI	23256	21144	22191	38160	30766	30494	33400	25905	36011	33295	40175	54031	20310	31062	24190	20993	25736	41637	28101	26434	29007	26739	0	0	0	0	0	0	0	26351	45735	50068	45748	38380	31204	28219
14007_HLGADTDVPAGDIGVGGR_2_run0	1/sp|P00370|DHE4_ECOLI	88132	81448	91990	95966	79885	78812	77045	153504	197895	184204	172701	188672	110007	158515	141744	109374	137414	206019	186847	147411	152534	111199	0	0	0	0	0	0	0	94902	140709	150713	135202	112768	96108	94289
14008_HLGADTDVPAGDIGVGGR_3_run0	1/sp|P00370|DHE4_ECOLI	468103	442638	465264	467777	402440	386420	367217	674663	882697	841887	797575	784712	525411	768275	640649	497220	616210	908380	835692	672824	709121	547792	0	0	0	0	0	0	0	446573	640338	640384	639144	541741	463787	422308
17727_KLSNNTAC(UniMod:4)VFTGK_2_run0	1/sp|P00370|DHE4_ECOLI	0	0	0	0	0	0	0	0	0	0	0	0	0	0	0	0	0	0	0	0	9923	0	0	0	0	0	0	0	0	0	0	0	0	0	0	0
17728_KLSNNTAC(UniMod:4)VFTGK_3_run0	1/sp|P00370|DHE4_ECOLI	24582	22021	25708	0	10906	12580	0	23617	29729	31500	28311	34011	20265	28712	0	0	0	35240	32323	25168	26374	22028	0	0	0	0	0	0	0	23665	18402	22308	20354	17306	16405	15101
19732_LHHIMLDIHHAC(UniMod:4)VEHGGEGEQTNYVQGANIAGFVK_5_run0	1/sp|P00370|DHE4_ECOLI	13248	0	14227	13365	0	8979	0	22024	24522	15925	29642	22094	16618	23025	0	0	0	22912	20313	11537	19396	0	0	0	0	0	0	0	0	0	10797	0	0	0	0	0
19733_LHHIMLDIHHAC(UniMod:4)VEHGGEGEQTNYVQGANIAGFVK_6_run0	1/sp|P00370|DHE4_ECOLI	0	0	0	15738	0	0	0	21838	0	17863	28986	4104	24873	23240	0	0	0	23386	21335	13383	7879	0	0	0	0	0	0	0	0	6929	12728	0	0	6084	6790	0
21515_LSNNTAC(UniMod:4)VFTGK_2_run0	1/sp|P00370|DHE4_ECOLI	48537	42913	47983	30089	25389	23420	24693	98052	123545	120602	118392	117606	73573	110208	0	0	0	142232	128576	108742	107063	85238	0	0	0	0	0	0	0	50023	71617	87082	67337	63798	55862	51189
22516_MDQTYSLESFLNHVQK_2_run0	1/sp|P00370|DHE4_ECOLI	40237	36451	38870	39531	31804	32002	38980	46614	59381	57052	55100	52391	36318	52528	46665	36817	39168	66853	59009	46180	46577	42442	0	0	0	0	0	0	0	44437	48728	46872	46040	44977	43956	43759
22517_MDQTYSLESFLNHVQK_3_run0	1/sp|P00370|DHE4_ECOLI	85994	86042	87574	71175	62473	60889	61190	121576	160926	134778	145968	138917	95865	139456	109800	78552	101849	168305	148930	127165	125411	105843	0	0	0	0	0	0	0	85831	104067	105193	111538	92917	83211	71608
23770_NALTTLPMGGGK_2_run0	1/sp|P00370|DHE4_ECOLI	339392	303842	299385	281010	243826	225100	237252	457484	560871	556773	555194	530876	339015	498459	431340	327860	406374	664242	558465	492438	490500	376919	0	0	0	0	0	0	0	319714	477035	446630	402826	352889	321123	309058
24825_NQIQVNR_2_run0	1/sp|P00370|DHE4_ECOLI	27497	27686	28927	52136	41722	43922	45084	68475	84333	78582	78885	75619	53993	75569	52845	51642	60172	85462	79791	61250	68935	51409	7288	0	9952	0	0	0	0	30946	50061	50249	49754	39839	33050	34666
25856_PNQTEFAQAVR_2_run0	1/sp|P00370|DHE4_ECOLI	18313	17865	15386	0	0	0	8751	10326	12990	13905	13209	12530	11001	0	10846	0	10235	12564	10545	12185	12274	0	0	0	0	0	0	0	0	17210	0	0	0	0	0	0
27939_RDPNQTEFAQAVR_2_run0	1/sp|P00370|DHE4_ECOLI	26008	25530	27765	22000	16740	17558	12762	38354	49274	43218	41400	47599	27473	40122	26370	23113	28300	49001	44312	32594	36210	24959	0	0	0	0	0	0	0	27267	31851	28542	27961	21743	20379	18695
27940_RDPNQTEFAQAVR_3_run0	1/sp|P00370|DHE4_ECOLI	236047	223752	236955	168424	152270	153208	155411	298586	364949	330106	318131	354858	209590	321099	217068	182951	254423	345230	302080	243910	260665	201125	0	0	0	0	0	0	0	233399	232496	220047	230521	188197	167646	154122
28267_RHGMGFEGMR_2_run0	1/sp|P00370|DHE4_ECOLI	0	0	0	0	0	0	0	8292	11020	8667	8936	6647	7438	0	0	0	4957	11341	10794	0	0	0	0	0	0	0	0	0	0	0	0	0	0	0	0	0
29478_SEGEVMR_2_run0	1/sp|P00370|DHE4_ECOLI	53176	46258	53769	37879	25537	32324	27823	55843	68953	64504	56499	61023	41666	55253	32741	33201	36199	72000	62177	52452	55520	42250	2395	2126	2978	2519	3353	3587	3228	39905	47869	47127	43106	40767	35690	32191
316_AANAGGVATSGLEMAQNAAR_2_run0	1/sp|P00370|DHE4_ECOLI	105734	94565	107074	81687	82793	81542	84194	124811	165372	152624	147383	159609	94342	136104	153534	121775	140776	208854	192781	157148	160184	116683	0	0	0	0	0	0	0	113184	145632	142969	152777	130232	117630	110519
317_AANAGGVATSGLEMAQNAAR_3_run0	1/sp|P00370|DHE4_ECOLI	112286	109155	120374	98161	94699	89716	95868	142180	178466	163465	159567	176397	114641	155581	174831	138052	164588	208973	202008	194783	175762	139798	0	0	0	0	0	0	0	112193	140973	158573	163970	134381	109453	102716
33622_VADAMLAQGVI_2_run0	1/sp|P00370|DHE4_ECOLI	77482	76570	80951	84022	75528	71789	68524	140525	178135	131220	127391	132584	86156	130704	135219	102356	126395	188393	165186	144055	150642	114482	0	0	0	0	0	0	0	85507	112203	112054	124360	103823	88031	76714
34954_VITASDSSGTVVDESGFTK_2_run0	1/sp|P00370|DHE4_ECOLI	111539	112995	84860	123717	74825	72424	89225	216425	227920	205635	175611	193334	124906	196494	180971	130552	170228	193047	167816	141100	167480	139871	0	0	0	0	0	0	0	144823	142566	169310	95807	73832	102954	104496
34955_VITASDSSGTVVDESGFTK_3_run0	1/sp|P00370|DHE4_ECOLI	50229	49931	41571	49567	31374	34114	40098	45046	86901	83525	72121	76978	48318	75919	65955	48795	59190	85240	71467	56304	70563	42222	0	0	0	0	0	0	0	49437	60955	63018	35799	32717	44261	44089
35875_VQFSSAIGPYK_2_run0	1/sp|P00370|DHE4_ECOLI	136236	129939	149606	222611	202713	186456	182915	378249	419295	362070	341187	344087	221029	350513	323863	230610	308778	463107	399509	318324	343147	260048	0	0	0	0	0	0	0	182744	263559	264284	256179	213514	177122	168825
36158_VSVSGSGNVAQYAIEK_2_run0	1/sp|P00370|DHE4_ECOLI	79276	74417	83545	95950	87473	86046	84683	170374	201706	168027	158921	178901	104778	170400	134511	98122	128331	199660	167995	141132	151221	123363	0	0	0	0	0	0	0	95086	115425	129544	123870	98739	84247	82801
36159_VSVSGSGNVAQYAIEK_3_run0	1/sp|P00370|DHE4_ECOLI	0	0	0	14305	14773	15669	0	0	0	0	0	38259	0	38756	12451	8449	10793	45379	0	0	0	0	0	0	0	0	0	0	0	0	0	0	0	0	0	0
3633_AVAEGANMPTTIEATELFQQAGVLFAPGK_3_run0	1/sp|P00370|DHE4_ECOLI	0	0	0	0	0	0	0	0	0	0	0	0	0	0	0	0	0	0	0	0	0	0	0	0	0	0	0	0	0	0	0	0	0	0	0	0
3634_AVAEGANMPTTIEATELFQQAGVLFAPGK_4_run0	1/sp|P00370|DHE4_ECOLI	0	0	0	0	0	0	0	0	0	0	0	0	0	0	0	0	0	0	0	0	0	0	0	0	0	0	0	0	0	0	0	0	0	0	0	0
36681_VVWVDDR_2_run0	1/sp|P00370|DHE4_ECOLI	75166	74548	72226	116809	99576	98799	108401	235105	257204	216672	211366	203004	138231	175491	172332	136730	157255	280028	274256	204509	231389	164116	0	0	0	0	0	0	0	110405	152185	147890	162103	128769	110541	100009
5849_DPNQTEFAQAVR_2_run0	1/sp|P00370|DHE4_ECOLI	41651	34060	41798	66186	43471	46530	46140	60126	90973	88263	86037	98492	60588	79825	103451	82053	105376	123255	101459	109768	87811	76873	0	0	0	0	0	0	0	41119	108592	134492	110291	98043	90962	80950
5850_DPNQTEFAQAVR_3_run0	1/sp|P00370|DHE4_ECOLI	0	0	0	0	0	0	0	0	0	0	0	0	0	0	0	0	0	0	0	0	0	0	0	0	0	0	0	0	0	0	0	0	0	0	0	0
5941_DQTYSLESFLNHVQK_2_run0	1/sp|P00370|DHE4_ECOLI	0	0	0	0	0	0	0	0	0	0	0	0	0	0	0	0	0	0	0	0	0	0	0	0	0	0	0	0	0	0	0	0	0	0	0	0
5942_DQTYSLESFLNHVQK_3_run0	1/sp|P00370|DHE4_ECOLI	0	0	0	0	0	0	0	0	0	0	0	0	0	0	0	0	0	0	0	0	0	0	0	0	0	0	0	0	0	0	0	0	0	0	0	0
8999_EVGFMAGMMK_2_run0	1/sp|P00370|DHE4_ECOLI	232490	217010	238541	162547	146921	137191	158502	318951	378274	306429	304570	307267	188907	301825	225688	174661	210034	437714	330623	306959	294495	215815	0	0	0	0	0	0	0	222594	232781	238724	231002	182487	170826	162149
9047_EVMTTLWPFLEQNPK_2_run0	1/sp|P00370|DHE4_ECOLI	219390	201485	116630	179216	129196	118905	138776	353675	400884	356126	386084	377534	223234	307848	211577	168801	188829	411771	374653	279623	307299	223456	0	0	0	0	0	0	0	231506	288313	292647	267202	224375	220790	158474
9048_EVMTTLWPFLEQNPK_3_run0	1/sp|P00370|DHE4_ECOLI	168155	159109	88228	130087	90018	94276	103608	262728	307853	271119	298650	276875	167839	231827	165663	129332	149630	314676	283445	208165	229179	166526	0	0	0	0	0	0	0	174471	219238	215178	202991	172033	169101	112289
9363_FC(UniMod:4)QALMTELYR_2_run0	1/sp|P00370|DHE4_ECOLI	301340	292528	297610	164031	146035	139728	149975	448877	564428	474307	489180	500419	295960	475087	0	0	0	605894	546477	496664	474829	358462	0	0	0	0	0	0	0	294009	346226	337903	318451	303258	276072	231953
9364_FC(UniMod:4)QALMTELYR_3_run0	1/sp|P00370|DHE4_ECOLI	28056	28955	33789	15984	14628	13734	14930	44440	57304	52274	53503	59949	35000	49051	0	0	0	63739	53263	45463	49296	36098	0	0	0	0	0	0	0	28335	37075	36118	30558	26731	24127	22438
9775_FHPSVNLSILK_2_run0	1/sp|P00370|DHE4_ECOLI	50842	49219	58697	54757	46211	46284	46641	95776	102691	91523	98416	106155	56448	95482	63730	53197	62517	101243	97656	83926	82206	64319	0	0	0	0	0	0	0	58493	68607	79678	70679	61518	58036	56477
9776_FHPSVNLSILK_3_run0	1/sp|P00370|DHE4_ECOLI	127999	128622	137443	130362	116109	112093	103393	211166	253678	216916	220811	248541	129110	232878	156261	120388	146076	229944	211092	192129	194951	161642	0	0	0	0	0	0	0	132000	154936	167564	164982	144853	130049	107589
9926_FLGFEQTFK_2_run0	1/sp|P00370|DHE4_ECOLI	191576	181239	205110	267116	228616	207039	227312	417839	448461	350084	327365	324448	227709	322899	386395	291965	384342	547589	458205	388333	421783	318473	0	0	0	0	0	0	0	223423	309944	317373	362810	310531	277569	237765
11235_GELLVPER_2_run0	1/sp|P00393|DHNA_ECOLI	48043	44917	51816	91326	81955	84840	80287	127636	82840	62908	47521	51168	43699	60713	47827	42036	48619	96825	53185	40441	51191	44731	203261	155174	149282	131561	121504	123338	114828	57561	82673	83025	89092	96614	100784	92327
12297_GLTNEALNVTLVEAGER_2_run0	1/sp|P00393|DHNA_ECOLI	30996	30230	31513	36528	35151	35995	33604	49492	34036	28206	18983	19467	17175	24421	21596	19459	19034	39263	22932	17509	19728	17154	71356	59101	60047	50557	50638	47513	46944	30631	32968	34653	33907	42005	44473	41143
12298_GLTNEALNVTLVEAGER_3_run0	1/sp|P00393|DHNA_ECOLI	22296	22732	24266	25510	23358	25108	26336	36566	27133	25939	22193	18698	17306	18873	19094	18737	17237	31348	23453	16866	19531	17025	52018	49843	42310	40766	36315	34716	34624	21112	24746	26139	23881	28936	30113	29952
12855_GSMMIEGR_2_run0	1/sp|P00393|DHNA_ECOLI	0	0	0	0	0	0	0	0	0	0	0	0	0	0	0	0	0	0	0	0	0	0	0	0	0	0	0	40897	0	0	0	0	0	0	0	0
16261_INQLVVEPTLQTTR_2_run0	1/sp|P00393|DHNA_ECOLI	59219	0	55279	58006	59619	52873	0	80952	53192	38703	28982	28573	24897	41079	30118	25669	28859	65979	38933	28203	29661	26125	109483	94843	0	80741	79042	76201	75933	52982	53394	50451	54948	59889	68152	0
16514_ISAAAHNELTK_2_run0	1/sp|P00393|DHNA_ECOLI	3583	2769	3685	3513	2368	3872	2406	4473	2988	1867	1867	1447	1344	2162	1490	1426	1719	3457	1574	1050	1364	0	10070	6898	6366	5896	4596	5158	3888	2410	2950	2798	3038	3101	2767	3262
16948_IVIVGGGAGGLEMATQLGHK_3_run0	1/sp|P00393|DHNA_ECOLI	29823	27372	27355	30869	30061	28503	29870	42364	27771	19529	17369	12387	15308	18908	16073	12988	17705	33824	17775	15416	16368	13206	53458	48197	43348	43712	34980	36173	37920	26278	29525	27100	31454	36648	42834	36422
25738_PLLHEVATGSLDEGVDALSYLAHAR_3_run0	1/sp|P00393|DHNA_ECOLI	0	0	0	0	0	0	0	0	0	0	0	0	0	0	0	0	0	0	0	0	0	0	0	0	0	0	0	0	11451	0	0	0	0	0	0	0
25739_PLLHEVATGSLDEGVDALSYLAHAR_4_run0	1/sp|P00393|DHNA_ECOLI	8699	26869	0	14766	20672	19891	14303	0	30655	0	0	0	0	0	0	0	0	0	0	0	17314	15480	0	0	0	46109	0	0	0	23926	0	0	15693	14213	0	9542
26909_QLHSYGYK_2_run0	1/sp|P00393|DHNA_ECOLI	0	0	0	0	0	0	0	1717	1825	0	881	0	0	0	0	0	0	0	0	0	0	0	3727	1784	2098	0	0	2327	0	0	0	0	0	0	0	0
28090_RFHQEMLNLFLK_3_run0	1/sp|P00393|DHNA_ECOLI	0	0	0	0	0	0	0	0	0	0	0	0	0	0	0	0	0	0	0	0	0	0	0	0	0	0	0	0	0	0	0	0	0	0	0	0
31966_TGLMMLVGSINR_2_run0	1/sp|P00393|DHNA_ECOLI	0	0	0	0	0	0	0	0	0	0	0	0	0	0	0	0	0	0	0	0	0	0	0	0	0	0	0	0	0	0	0	0	0	0	0	0
35366_VLTQTMVTSADEGGLHTK_2_run0	1/sp|P00393|DHNA_ECOLI	6465	5694	5714	6327	0	5302	6237	7726	0	0	0	0	0	5465	0	0	0	6469	4378	0	0	0	11965	9898	10858	9771	8002	6732	6466	6487	5507	6825	0	7301	0	0
35367_VLTQTMVTSADEGGLHTK_3_run0	1/sp|P00393|DHNA_ECOLI	30303	30166	31293	29258	26884	27993	28438	40262	25397	20454	16451	13747	12663	19084	14064	11702	12767	35732	17855	14332	14181	12611	66359	56985	46830	45531	44827	41681	36556	25320	29196	26855	25539	33108	37142	36883
38122_YSANLGANGK_2_run0	1/sp|P00393|DHNA_ECOLI	0	0	0	0	0	0	0	0	0	0	0	0	0	0	0	0	0	0	0	0	0	0	0	0	0	0	0	3786	0	0	0	0	0	0	2853	2577
5186_DHGSLVSLSNFSTVGSLMGNLTR_3_run0	1/sp|P00393|DHNA_ECOLI	0	0	0	0	0	0	0	0	0	0	0	0	0	0	0	0	0	0	0	0	0	0	0	0	0	0	0	0	0	0	0	0	0	0	0	0
5308_DIGGLETNR_2_run0	1/sp|P00393|DHNA_ECOLI	47006	49086	50703	47990	45574	42513	47436	73343	44391	32721	24017	0	17853	27371	20806	21632	22958	48059	26145	22136	21734	13445	117762	93582	90909	76852	68557	65565	64075	39450	42588	44296	46937	47905	52599	51492
5813_DPDIYAIGDC(UniMod:4)ASC(UniMod:4)PR_2_run0	1/sp|P00393|DHNA_ECOLI	0	0	0	0	0	0	0	8384	0	0	0	0	0	0	0	0	0	0	0	0	0	0	0	0	0	0	0	8402	0	0	0	0	0	0	7731	7644
5814_DPDIYAIGDC(UniMod:4)ASC(UniMod:4)PRPEGGFVPPR_3_run0	1/sp|P00393|DHNA_ECOLI	37909	45279	39175	15826	8658	18536	20178	39553	0	48929	36178	0	0	0	0	0	0	56301	37560	0	11350	0	0	0	0	0	0	39875	63634	51748	30941	30632	52480	25831	47665	32462
8216_ENC(UniMod:4)IFLDNPHQAR_2_run0	1/sp|P00393|DHNA_ECOLI	7469	7485	8566	4365	4297	4653	4842	12663	7924	6702	6055	5740	4383	5870	0	0	0	11149	6120	4551	4469	3565	0	0	0	0	0	15248	11765	5505	6532	7139	6881	8266	7359	6777
8217_ENC(UniMod:4)IFLDNPHQAR_3_run0	1/sp|P00393|DHNA_ECOLI	28975	25982	32721	16180	14606	14035	15419	41455	29351	23516	17321	16002	13719	21574	0	0	0	36483	20224	14491	15966	13344	0	0	0	0	0	46836	41744	22973	23900	25435	25078	29867	31076	27955
9777_FHQEMLNLFLK_2_run0	1/sp|P00393|DHNA_ECOLI	0	0	0	0	0	0	0	0	0	0	0	0	0	0	0	0	0	0	0	0	0	0	0	0	0	0	0	0	0	0	0	0	0	0	0	0
13008_GTTLQGDLK_2_run0	1/sp|P00448|SODM_ECOLI	238546	225982	222047	272481	213540	210456	233629	253742	268408	266432	257027	264081	252403	238741	226983	245330	238553	235707	221876	198728	224918	224295	291511	242819	246377	219678	236182	232506	215128	174689	236245	215370	158431	107334	117126	130179
13857_HHQTYVNNANAALESLPEFANLPVEELITK_3_run0	1/sp|P00448|SODM_ECOLI	6117	0	0	0	0	0	0	0	0	0	0	0	0	0	0	0	0	0	0	0	0	0	4344	0	0	0	0	0	6101	0	13249	12484	3588	0	5303	0
13858_HHQTYVNNANAALESLPEFANLPVEELITK_4_run0	1/sp|P00448|SODM_ECOLI	16556	11379	2656	29824	67552	27446	32201	5814	5230	5543	7760	0	5230	0	0	0	0	0	2977	7491	7347	9904	8115	0	0	0	0	0	9315	13218	27174	23155	12115	8414	13896	0
17478_KGTTLQGDLK_2_run0	1/sp|P00448|SODM_ECOLI	55740	52708	57984	59633	50296	54321	52792	56228	56868	51589	52717	58008	55861	52416	44568	57501	51496	53580	45700	43755	56454	52000	65355	52418	55676	46976	49812	52062	47814	41902	52170	43727	35351	19009	17760	19951
18883_LDQLPADK_2_run0	1/sp|P00448|SODM_ECOLI	182713	183576	201294	328976	223299	250021	249474	269541	279694	275245	275485	273792	290869	244309	249190	317814	299480	253448	246562	195295	273222	241150	350820	298877	302844	285722	263004	210719	213297	152190	285643	229488	189747	130335	110331	118428
18884_LDQLPADKK_2_run0	1/sp|P00448|SODM_ECOLI	117526	113350	121881	106145	96995	102771	103802	103746	91631	98064	89087	100556	95369	91483	70310	103063	91730	96681	89679	79029	106251	92411	110793	91867	93870	83948	86658	110332	92095	84357	87582	75460	61862	40122	33860	36492
23446_MSYTLPSLPYAYDALEPHFDK_3_run0	1/sp|P00448|SODM_ECOLI	0	0	0	0	0	0	0	0	0	0	0	0	0	0	0	0	0	0	0	0	0	0	0	0	0	0	0	0	0	0	0	0	0	0	0	0
24624_NNAGGHANHSLFWK_2_run0	1/sp|P00448|SODM_ECOLI	13595	13865	15316	10265	8709	10230	9987	13023	14877	13611	12086	21597	11442	12895	7725	8898	7668	11757	10682	7559	10647	10322	10107	9714	9376	9463	10579	12104	11359	0	6384	7018	6473	0	0	3459
24625_NNAGGHANHSLFWK_3_run0	1/sp|P00448|SODM_ECOLI	39955	39043	40939	34599	28568	31113	31303	41244	40930	32788	37094	41701	33831	36251	23173	29475	26347	37975	36645	28006	37811	26850	28450	25180	28569	32401	32705	38973	37090	0	23597	21506	20949	15352	15105	13373
27494_QTMEIHHTK_2_run0	1/sp|P00448|SODM_ECOLI	861	0	18273	25719	21418	25095	21334	26020	23174	24204	22927	27222	22965	23220	16934	25113	23375	20454	20031	11668	18422	18438	29142	23417	23074	22538	20158	15463	14793	11380	19977	18770	14920	8821	7042	7846
31222_SYTLPSLPYAYDALEPHFDK_2_run0	1/sp|P00448|SODM_ECOLI	148390	135296	157766	202379	158322	137722	152911	244566	203429	199187	222158	217287	196448	166954	138726	154641	164344	186051	211332	151785	216938	169654	176458	134068	140128	126499	159886	192173	163774	120439	170808	155628	139445	83083	70973	99098
31223_SYTLPSLPYAYDALEPHFDK_3_run0	1/sp|P00448|SODM_ECOLI	499753	479174	501575	691770	516193	478835	529954	777755	648775	615538	702094	669085	682074	552767	415818	482738	523562	656778	675594	550707	680151	591575	582345	454777	448292	454374	502866	623862	559575	351361	530375	446814	358297	221617	211569	223789
31224_SYTLPSLPYAYDALEPHFDK_4_run0	1/sp|P00448|SODM_ECOLI	9346	0	11633	13039	0	0	11672	17548	12590	14230	9282	16285	16559	11193	11035	10363	11734	0	12461	0	13064	0	16700	0	12891	0	0	15051	12246	0	0	0	0	0	0	0
38255_YTLPSLPYAYDALEPHFDK_3_run0	1/sp|P00448|SODM_ECOLI	0	0	0	0	0	0	0	0	9187	12128	15304	14849	13046	12503	0	0	0	0	0	0	0	0	0	0	0	0	0	13957	0	0	0	0	0	0	0	0
4890_DFGSVDNFK_2_run0	1/sp|P00448|SODM_ECOLI	666112	665519	664583	708414	603340	619625	695372	694508	682300	651186	665911	645220	678539	640222	590370	671021	633742	739376	648638	614519	668194	639709	794953	689728	679372	627803	651006	630391	623711	494416	724484	544711	445171	290277	281153	315047
7158_EFWNVVNWDEAAAR_2_run0	1/sp|P00448|SODM_ECOLI	260209	265877	258615	199103	189031	176254	203019	280046	276815	245264	294540	271059	305226	227331	169231	190039	167069	267674	289032	208027	306083	270529	198024	170321	171356	180462	171965	250918	223314	207050	164878	125085	140693	87905	208776	221679
7159_EFWNVVNWDEAAAR_3_run0	1/sp|P00448|SODM_ECOLI	44557	40212	49103	35461	30857	33276	34187	58318	48977	47641	58747	51643	54487	40543	33422	30857	33177	50410	51911	35772	59828	52413	39342	31755	35282	37138	37474	56796	42998	38134	28596	23664	27593	18628	14127	0
9717_FGSGWAWLVLK_2_run0	1/sp|P00448|SODM_ECOLI	5396	4667	0	5757	14694	7151	5486	10756	16554	9666	9947	9065	12104	29543	2936	3037	0	6188	3104	6175	14239	23120	6593	1616	3374	9649	4568	4652	6943	7176	4670	5597	3643	1763	2184	0
10624_FYDAVSTFK_2_run0	1/sp|P00452|RIR1_ECOLI	29911	29736	36978	52175	45258	41926	42899	63482	51465	53530	54315	50015	54447	45997	56039	51903	52059	59870	52248	55552	53337	54812	60807	57685	55674	65094	61472	51738	51980	45756	61955	60201	53776	55955	55529	55999
11549_GGEAFHTGC(UniMod:4)IPFYK_2_run0	1/sp|P00452|RIR1_ECOLI	12305	11350	0	2769	0	0	0	10208	11112	11376	10774	11599	12009	12393	0	0	0	11926	9860	0	0	11230	0	0	0	0	0	0	10934	11361	8695	8304	6307	7751	6468	0
11550_GGEAFHTGC(UniMod:4)IPFYK_3_run0	1/sp|P00452|RIR1_ECOLI	35242	33766	36360	15123	12960	15820	13607	24946	24946	25664	27635	25805	26822	26474	0	0	0	27822	19820	23694	24124	26190	0	0	0	0	0	26840	26864	31225	23058	18608	16141	17746	18496	15017
11900_GILPIDTYK_2_run0	1/sp|P00452|RIR1_ECOLI	56770	53721	51181	74109	74476	68095	69504	79504	84256	79067	83545	77371	76968	80567	75600	81613	77221	76342	65140	80839	74887	71252	81361	88410	79792	90905	72538	75956	72696	72488	85536	85449	79525	78616	75101	58164
1366_AGIGINAGR_2_run0	1/sp|P00452|RIR1_ECOLI	42213	43338	42188	38929	36018	34103	38601	49916	52250	56021	55648	54592	51768	48938	47956	50786	49319	52389	43468	46982	61797	60392	52542	47482	58047	50928	50163	50423	44090	49109	50522	54266	47988	42159	40673	42660
13713_HFQTAVK_2_run0	1/sp|P00452|RIR1_ECOLI	9468	7519	8681	8012	7724	8234	8069	12032	7785	7898	7493	9288	7831	8547	0	8283	6342	6452	4801	0	3443	0	6911	6739	8466	8969	7160	0	12230	10100	7897	8859	8983	9060	7679	7521
14103_HMDYGVQINK_2_run0	1/sp|P00452|RIR1_ECOLI	6961	5434	7520	8146	7096	6893	6700	8732	8151	0	6876	7303	6409	8038	6961	7068	6495	7683	5236	5466	6154	6577	8852	6590	9758	8330	7417	7110	6992	8764	7778	10538	8558	8749	6163	7592
16607_ISLPTPIMSGVR_2_run0	1/sp|P00452|RIR1_ECOLI	86187	83467	87647	86494	82619	79660	83426	115069	120502	106177	101912	106187	99051	101878	94680	98485	91486	101225	92843	91853	100150	100744	93458	87682	100389	100082	94206	95115	100801	113612	108702	113743	109371	109507	96030	94582
17129_IYIQNVDHC(UniMod:4)NTHSPFDPAIAPVR_3_run0	1/sp|P00452|RIR1_ECOLI	10768	13963	13915	0	7386	0	4497	14293	15732	13749	15395	17200	13586	11565	0	0	0	15649	13019	14011	13893	14475	0	0	0	0	0	14839	13139	12637	14518	14919	11299	10369	9447	11460
17130_IYIQNVDHC(UniMod:4)NTHSPFDPAIAPVR_4_run0	1/sp|P00452|RIR1_ECOLI	52131	53075	49891	27334	27286	24938	28897	55343	55185	57326	63921	64030	55663	54999	0	0	0	63488	49163	51818	55429	56912	0	0	0	0	0	54948	51751	55863	59555	60852	44584	46316	45316	37791
2054_ALDALLDYQDYPIPAAK_2_run0	1/sp|P00452|RIR1_ECOLI	0	0	0	0	0	0	0	0	0	0	0	0	0	0	0	0	0	0	0	0	0	0	0	0	0	0	0	0	0	0	0	0	0	0	0	0
2055_ALDALLDYQDYPIPAAK_3_run0	1/sp|P00452|RIR1_ECOLI	0	0	0	0	0	0	0	0	0	0	0	0	0	0	0	0	0	0	0	0	0	0	0	0	0	0	0	0	0	0	0	0	0	0	0	0
23195_MNQNLLVTK_2_run0	1/sp|P00452|RIR1_ECOLI	8165	8141	9626	8150	9194	8727	7962	11894	10313	8176	6957	6657	0	7833	5979	3691	5379	12481	9238	6265	5943	4278	4172	5556	8108	8967	10436	12166	10787	13786	12153	11482	11421	11552	11227	8211
24850_NQNLLVTK_2_run0	1/sp|P00452|RIR1_ECOLI	13454	13591	15241	14494	13016	12865	12387	17646	16181	14688	15214	13940	10882	15279	14178	12790	14182	12264	13389	12201	10797	9474	14111	15353	18219	15876	14396	13033	14219	14086	16507	16000	15401	16071	16144	14722
27058_QMDTFIDHDR_2_run0	1/sp|P00452|RIR1_ECOLI	0	0	0	0	0	0	0	0	0	0	0	0	0	0	0	0	0	0	0	0	0	0	0	0	0	0	0	0	0	0	0	0	0	0	0	0
28127_RFYDAVSTFK_2_run0	1/sp|P00452|RIR1_ECOLI	0	0	0	0	0	0	0	0	0	0	0	0	0	0	0	0	0	0	0	0	0	0	0	0	0	0	0	0	0	0	0	0	0	0	0	0
29079_RYSDGSANNLTHK_3_run0	1/sp|P00452|RIR1_ECOLI	0	0	0	0	882	0	924	0	0	0	0	0	0	0	0	0	0	0	0	0	0	0	0	0	0	0	0	0	0	0	0	0	0	0	0	0
29890_SHIQFYDGIK_2_run0	1/sp|P00452|RIR1_ECOLI	0	0	0	29692	0	0	0	0	0	25501	0	0	36495	0	34077	0	0	25259	0	0	0	0	0	0	0	37364	32952	25815	0	0	0	0	0	0	0	0
29891_SHIQFYDGIK_3_run0	1/sp|P00452|RIR1_ECOLI	20423	18623	21794	21369	19595	19306	17544	25615	27105	25513	26755	29556	25878	24524	22611	24484	23359	22864	18494	18248	19957	20986	24790	23878	26805	27199	25812	22661	21310	24556	23102	25368	21361	18471	17921	17351
31751_TFEAIQYYLLK_2_run0	1/sp|P00452|RIR1_ECOLI	22594	22505	22937	26988	23496	19965	23101	33893	26241	28302	27660	27945	30708	26714	24976	24213	29059	30787	27374	26618	28003	27540	28586	26293	24387	33480	28278	25852	27781	30261	23612	22316	25545	21716	21139	21141
32614_TLYYQNTR_2_run0	1/sp|P00452|RIR1_ECOLI	22912	32970	35632	39937	39401	39811	40901	47748	35718	30302	37087	38746	35912	28989	42725	49253	43130	40325	43667	47021	47950	53716	37423	36792	36386	42953	36756	20717	42656	44450	41864	36836	46105	45174	45793	43811
33074_TSDIHETIIK_2_run0	1/sp|P00452|RIR1_ECOLI	11508	0	0	0	0	0	0	9496	8753	8026	8554	9910	7714	7090	7565	7575	7471	9330	7797	6963	7294	7502	0	0	0	10956	7884	8320	7504	0	9035	9712	7697	7835	8740	0
35100_VLDWAAEGLHNVSISQVELR_3_run0	1/sp|P00452|RIR1_ECOLI	24697	25472	23084	21750	22296	25072	22829	24813	23199	26154	26277	23467	26516	23473	18792	18053	19845	22979	21884	20521	21439	23859	19928	20321	21255	22857	22742	25819	19851	29226	27389	25093	25684	27671	25684	26495
35793_VPMQQLLK_2_run0	1/sp|P00452|RIR1_ECOLI	70413	67264	69724	72719	76375	73106	78545	88328	56222	98114	94677	85512	86445	51404	67434	94413	80833	65155	78887	59984	95153	91138	82781	78689	85169	88341	79950	80191	79472	54570	66903	107280	59177	51446	33008	51615
3711_AVELFSLMMQER_2_run0	1/sp|P00452|RIR1_ECOLI	32084	28924	35510	29488	28934	29478	30284	36828	32254	31025	32711	31041	33515	34267	26905	26307	24010	38297	27890	30549	29162	28227	28418	27129	31136	33236	29690	35575	33251	42614	31702	30367	28865	27693	30021	28248
37361_YDNHLLEDYTEEEFK_2_run0	1/sp|P00452|RIR1_ECOLI	0	0	0	0	0	0	0	0	0	0	0	0	0	0	0	0	0	0	0	0	0	0	0	0	0	0	0	0	0	0	0	0	0	0	0	0
37362_YDNHLLEDYTEEEFK_3_run0	1/sp|P00452|RIR1_ECOLI	0	0	0	0	0	0	0	0	0	0	0	0	0	0	0	0	0	0	0	0	0	0	0	0	0	0	0	0	0	0	0	0	0	0	0	0
38126_YSDGSANNLTHK_2_run0	1/sp|P00452|RIR1_ECOLI	0	0	0	0	0	0	0	0	0	0	0	0	0	0	0	0	0	0	0	0	0	1134	0	0	0	0	0	0	0	1111	0	0	860	0	0	0
38127_YSDGSANNLTHK_3_run0	1/sp|P00452|RIR1_ECOLI	0	4770	5719	7513	5868	5581	0	0	6981	6208	6530	6739	5943	0	0	6499	5540	7046	5626	0	0	0	6289	4660	5724	5585	5534	6058	5815	5740	6306	0	5240	5828	5662	5599
4041_AYGQFEPPALYDHVVK_3_run0	1/sp|P00452|RIR1_ECOLI	0	0	0	93049	123076	0	0	128483	90649	0	89464	61284	46947	97564	54754	37288	68168	97854	83262	76248	65043	49989	75996	76694	78185	14370	101555	113556	80762	89092	0	0	88300	79732	32597	55116
4539_DAPDYQYLAAR_2_run0	1/sp|P00452|RIR1_ECOLI	44584	41673	38292	38810	35601	35939	36500	50761	43920	45972	47733	43785	44698	46229	40303	41441	39214	53773	37902	42503	41554	38836	46342	44088	52930	49567	43253	46501	40933	47538	58279	52507	45071	47662	46984	40997
5492_DLDTIANEPLHYDWEALR_2_run0	1/sp|P00452|RIR1_ECOLI	0	0	0	0	0	0	0	0	0	0	0	0	0	0	0	0	0	0	0	0	0	0	0	0	0	0	0	0	0	0	0	0	0	0	0	0
5493_DLDTIANEPLHYDWEALR_3_run0	1/sp|P00452|RIR1_ECOLI	43741	41402	42758	45517	38179	37073	38472	68103	55089	57683	63574	59230	59850	49966	41112	42461	39386	55869	54628	46127	56455	53221	46435	39777	44187	47905	42462	48877	49422	52269	49319	48306	47642	42825	42517	41349
5720_DMTFSYAAVK_2_run0	1/sp|P00452|RIR1_ECOLI	0	0	0	0	0	0	0	0	0	0	0	0	0	0	0	0	0	0	0	0	24117	23861	0	0	0	0	0	0	0	0	0	0	0	0	0	0
8_AAADLISR_2_run0	1/sp|P00452|RIR1_ECOLI	54243	53141	56952	62780	51297	53239	53287	72751	67825	68476	68772	68391	61047	62442	62578	66559	65198	58307	55459	52632	59767	58358	69383	63723	73013	69764	66153	64916	59574	68879	74472	72746	65933	61575	60944	55997
8426_EQGAC(UniMod:4)PWFNETTYAK_2_run0	1/sp|P00452|RIR1_ECOLI	20909	19766	23792	0	7454	0	0	29672	29963	27709	25585	30541	26330	25801	0	0	0	27315	27674	24421	27144	26134	0	0	0	0	0	28021	27358	21326	17050	19910	15228	16177	14130	11898
9805_FIDQSISANTNYDPSR_2_run0	1/sp|P00452|RIR1_ECOLI	28971	27364	29714	39777	40710	36967	34637	47563	41918	38523	45383	38838	37822	39945	38955	37669	36583	39066	33025	36633	37077	37648	43316	39642	45925	42851	40467	38244	37975	39411	42250	46666	41542	35766	40395	33683
10060_FNDGDFLR_2_run0	1/sp|P00490|PHSM_ECOLI	43206	45375	44352	48214	43348	43180	42870	5849	15506	20676	22851	17007	16087	17634	16345	12581	14451	32617	108834	92003	15140	11584	21168	16117	14636	12027	7526	6601	5473	6901	7131	6339	5253	0	0	0
13461_HAFDQMLHSIGK_3_run0	1/sp|P00490|PHSM_ECOLI	0	0	0	0	0	0	0	0	0	0	0	0	0	0	0	0	0	0	0	0	0	0	0	0	0	0	0	0	0	0	0	0	0	0	0	0
14118_HMQIINEINTR_2_run0	1/sp|P00490|PHSM_ECOLI	17298	15700	18704	19029	17373	17399	17359	0	5510	9486	6803	8462	5660	5284	5910	0	6227	11999	37750	26663	6163	4404	8121	6952	6477	4721	0	0	0	0	0	0	0	0	0	0
14119_HMQIINEINTR_3_run0	1/sp|P00490|PHSM_ECOLI	40867	38761	39592	38569	34620	33627	36763	0	12687	0	21383	13150	15303	0	17445	0	17624	25058	66836	58994	14035	0	13814	10791	11907	0	0	0	0	6783	0	0	0	0	0	0
14144_HNEALDVQVGIGGK_2_run0	1/sp|P00490|PHSM_ECOLI	3749	0	0	0	0	0	0	0	0	0	0	0	0	0	0	0	5619	0	17159	13796	0	0	0	0	0	0	0	0	0	0	0	0	0	0	0	0
14145_HNEALDVQVGIGGK_3_run0	1/sp|P00490|PHSM_ECOLI	14708	13989	29022	0	0	0	9985	0	0	0	0	0	0	0	0	0	0	8236	41618	18358	0	0	0	0	0	0	0	0	0	0	0	0	0	0	0	0
19706_LHELADYEVIQLNDTHPTIAIPELLR_4_run0	1/sp|P00490|PHSM_ECOLI	0	0	9663	17464	11921	12701	12873	0	0	7733	10403	7230	5328	6077	3942	0	0	9280	34337	23252	0	0	0	0	0	0	0	0	0	0	0	0	0	0	0	0
20000_LIPAADISEQISTAGK_2_run0	1/sp|P00490|PHSM_ECOLI	91607	89397	91255	97911	91094	85126	82916	12289	35571	45347	41592	38836	35816	36712	38065	34733	32609	72521	199703	176028	32809	28526	38433	27686	28199	21693	14188	10217	10501	18470	16165	14534	12917	0	9836	0
20645_LMQQYFQC(UniMod:4)AC(UniMod:4)SVADILR_2_run0	1/sp|P00490|PHSM_ECOLI	15549	13298	17604	0	9613	11130	11568	0	0	0	0	0	0	0	0	0	0	0	19733	17800	0	0	0	0	0	0	0	0	0	0	0	0	0	0	0	0
20646_LMQQYFQC(UniMod:4)AC(UniMod:4)SVADILR_3_run0	1/sp|P00490|PHSM_ECOLI	18436	18553	19011	10662	11378	11392	11151	0	0	0	5967	0	0	7653	0	0	0	9936	18972	15507	0	0	0	0	0	0	0	0	0	0	0	0	0	0	0	0
21703_LTGNNLLNLGWYQDVQDSLK_2_run0	1/sp|P00490|PHSM_ECOLI	0	0	0	0	0	0	0	0	0	0	0	0	0	0	0	0	0	0	0	0	0	0	0	0	0	0	0	0	0	0	0	0	0	0	0	0
21704_LTGNNLLNLGWYQDVQDSLK_3_run0	1/sp|P00490|PHSM_ECOLI	0	0	0	0	0	0	0	0	0	0	0	0	0	0	0	0	0	0	0	0	0	0	0	0	0	0	0	0	0	0	0	0	0	0	0	0
22207_LWQATHAHPFDLTK_2_run0	1/sp|P00490|PHSM_ECOLI	0	5788	0	6876	0	0	0	0	0	0	0	0	0	0	0	0	0	0	0	0	0	0	0	0	0	0	0	0	0	0	0	0	0	0	0	0
22208_LWQATHAHPFDLTK_3_run0	1/sp|P00490|PHSM_ECOLI	0	0	0	21252	0	17369	0	0	0	0	0	0	0	0	0	0	0	0	26999	26309	0	0	0	0	0	0	0	0	0	0	0	0	0	0	0	0
22209_LWQATHAHPFDLTK_4_run0	1/sp|P00490|PHSM_ECOLI	0	0	0	0	0	0	0	0	0	0	0	0	0	0	0	0	0	0	24195	0	0	0	0	0	0	0	0	0	0	0	0	0	0	0	0	0
26377_QC(UniMod:4)NPALAALLDK_2_run0	1/sp|P00490|PHSM_ECOLI	24172	21650	21705	19996	14410	0	13145	0	13573	12978	10206	16717	0	12894	0	0	0	17068	49428	33823	9077	0	0	0	0	0	0	0	0	0	0	0	0	0	0	0
27551_QVEAPDDWHR_2_run0	1/sp|P00490|PHSM_ECOLI	0	0	0	0	0	0	0	0	0	0	0	0	0	0	0	0	0	0	0	0	0	0	0	0	0	0	0	0	0	0	0	0	0	0	0	0
27552_QVEAPDDWHR_3_run0	1/sp|P00490|PHSM_ECOLI	0	0	0	0	0	0	0	0	0	0	0	0	0	0	0	0	0	0	0	0	0	0	0	0	0	0	0	0	0	0	0	0	0	0	0	0
30472_SNYPWFR_2_run0	1/sp|P00490|PHSM_ECOLI	0	33729	36384	30970	27400	25307	24137	0	0	0	18667	0	18601	0	0	0	0	25588	94083	62561	0	0	14294	13870	0	0	0	0	0	0	0	0	0	0	0	0
31739_TFAYTNHTLMPEALER_2_run0	1/sp|P00490|PHSM_ECOLI	11383	8265	14827	13713	10428	9998	13757	0	0	0	0	0	0	0	0	0	0	0	28585	17080	0	0	0	0	0	0	0	0	0	0	0	0	0	0	0	0
31740_TFAYTNHTLMPEALER_3_run0	1/sp|P00490|PHSM_ECOLI	104899	0	68183	79160	69690	60976	86761	0	22301	24454	35560	23189	24224	24449	14651	0	17444	53056	112405	94970	19752	16847	34035	29531	37206	0	0	0	0	0	0	0	0	0	0	0
31937_TGIEINPQAIFDIQIK_2_run0	1/sp|P00490|PHSM_ECOLI	0	0	0	0	0	0	0	0	0	0	0	0	0	0	0	0	0	0	0	0	0	0	0	0	0	0	0	0	0	0	0	0	0	0	0	0
33643_VADVINNDPLVGDK_2_run0	1/sp|P00490|PHSM_ECOLI	47777	46152	49879	54575	50801	49691	48285	0	0	30532	0	26084	19586	22156	23015	11406	20855	39099	107938	96647	20589	12410	28116	22041	0	0	13866	0	0	9825	0	0	0	0	0	0
34341_VFLFGAK_1_run0	1/sp|P00490|PHSM_ECOLI	0	0	0	0	0	0	0	0	0	0	0	0	0	0	0	0	0	0	0	0	0	0	0	0	0	0	0	0	0	0	0	0	0	0	0	0
34448_VGEENIFIFGHTVEQVK_2_run0	1/sp|P00490|PHSM_ECOLI	0	0	0	0	0	0	14082	0	0	0	0	0	0	0	0	0	0	0	0	16742	0	0	0	0	0	0	0	0	0	0	0	0	0	0	0	0
34449_VGEENIFIFGHTVEQVK_3_run0	1/sp|P00490|PHSM_ECOLI	12071	11668	11509	13779	13178	13828	13047	0	3212	0	6972	0	5538	5432	4384	4908	4676	10082	24216	20727	0	0	0	4822	5846	0	0	0	0	0	0	0	0	0	0	0
35185_VLIDEHQMSWDDAWAITSK_3_run0	1/sp|P00490|PHSM_ECOLI	0	0	0	0	0	0	0	0	0	0	0	0	0	0	0	0	0	0	0	0	0	0	0	0	0	0	0	0	0	0	0	0	0	0	0	0
35416_VLYPNDNHTAGK_2_run0	1/sp|P00490|PHSM_ECOLI	4063	4021	4348	4327	4455	4650	4372	0	0	2406	2138	1866	1385	1385	1596	1385	1449	3186	10462	8645	1427	1302	2161	944	0	0	0	0	0	0	0	0	0	0	0	0
35417_VLYPNDNHTAGK_3_run0	1/sp|P00490|PHSM_ECOLI	28504	17880	0	0	0	0	0	0	0	0	0	0	0	0	0	0	0	0	0	0	0	0	0	0	0	0	0	0	0	0	0	0	0	0	0	0
358_AAPGYYLAK_2_run0	1/sp|P00490|PHSM_ECOLI	58690	57906	55800	54849	53047	53362	51737	6991	22154	29303	28968	31779	23505	24163	16615	11748	15066	43626	121967	104079	22144	18869	17290	14262	13284	10198	6660	0	5825	10310	8418	8955	4322	3383	1278	0
36501_VVFLPDYC(UniMod:4)VSAAEK_2_run0	1/sp|P00490|PHSM_ECOLI	71518	72710	72038	39452	34699	34290	36849	11379	28015	38258	34973	33033	28127	28345	0	0	0	57713	187515	156938	27834	20932	0	0	0	0	0	0	0	15856	0	0	0	0	0	0
37573_YGLNSAAEMTPR_2_run0	1/sp|P00490|PHSM_ECOLI	53988	45116	52791	51354	42899	43216	42374	6080	16185	20653	22328	17461	17402	17776	17268	13724	13947	31739	103563	76985	14468	11245	16568	14626	14850	12677	0	0	0	7231	0	7422	0	0	0	0
4193_C(UniMod:4)GMFSSDR_2_run0	1/sp|P00490|PHSM_ECOLI	0	0	0	0	0	0	0	0	0	0	0	0	0	0	0	0	0	0	0	0	0	0	0	0	0	0	0	0	0	0	0	0	0	0	0	0
5514_DLFPEYHQLWPNK_2_run0	1/sp|P00490|PHSM_ECOLI	0	0	0	0	0	0	0	0	0	0	0	0	0	0	0	0	0	0	0	0	0	0	0	0	0	0	0	0	0	0	0	0	0	0	0	0
5515_DLFPEYHQLWPNK_3_run0	1/sp|P00490|PHSM_ECOLI	0	0	0	0	0	0	0	0	0	0	0	0	0	0	0	0	0	0	0	0	0	0	0	0	0	0	0	0	0	0	0	0	0	0	0	0
5886_DQEAWTR_2_run0	1/sp|P00490|PHSM_ECOLI	0	0	0	0	0	0	0	0	0	0	0	0	0	0	0	0	0	0	0	0	0	0	0	0	0	0	0	0	0	0	0	0	0	0	0	0
9118_EWANDLDQLINLEK_2_run0	1/sp|P00490|PHSM_ECOLI	25083	15627	17231	17954	15928	15114	20275	0	8651	11583	12427	12412	0	10677	6302	0	8950	21018	42779	47844	8598	0	0	6698	7140	7290	0	0	0	0	0	0	0	0	0	0
971_AEQQGINAEK_2_run0	1/sp|P00490|PHSM_ECOLI	7399	8004	8435	6384	5385	8154	5491	0	2137	0	2592	2473	1992	2767	1948	0	0	4015	11927	9263	1615	0	0	2244	629	0	0	0	0	1633	0	0	0	0	0	0
9773_FHNVTNGITPR_2_run0	1/sp|P00490|PHSM_ECOLI	0	0	0	0	0	0	0	0	0	0	0	0	0	0	0	0	0	0	0	0	0	0	0	0	0	0	0	0	0	0	0	0	0	0	0	0
9774_FHNVTNGITPR_3_run0	1/sp|P00490|PHSM_ECOLI	29494	25588	27841	27354	24474	23227	25688	0	0	0	0	0	0	0	0	0	0	19540	44223	36022	0	0	0	0	0	0	0	0	0	0	0	0	0	0	0	0
12108_GLEEDAEGLR_2_run0	1/sp|P00509|AAT_ECOLI	411958	376676	364552	326524	301333	304636	340066	404978	556932	487587	500080	472477	461116	478129	455517	461080	469039	529611	457829	462830	401815	390419	738715	653028	580247	553050	499933	412796	415943	502221	512651	412993	310307	275224	283335	245928
12782_GSALINDK_2_run0	1/sp|P00509|AAT_ECOLI	93461	97258	105358	75707	75993	76143	81479	110016	126927	125068	118497	119828	115090	115897	99860	117413	110659	135500	126007	134573	115113	105349	189404	142067	143221	126572	112661	124169	112849	110232	114540	110648	71363	70260	62649	57150
12783_GSALINDKR_2_run0	1/sp|P00509|AAT_ECOLI	1069	1301	0	0	0	1385	0	0	0	0	0	0	0	0	0	0	0	0	0	0	0	0	0	0	0	0	0	0	0	0	0	0	0	0	0	0
16228_INLGIGVYK_2_run0	1/sp|P00509|AAT_ECOLI	205773	209055	230126	213570	208216	208364	226761	305407	326135	300143	284012	278255	277221	300473	265813	271245	283314	335333	306860	312037	300017	299726	391623	354298	301647	296328	260206	284792	275239	281422	268203	246800	205584	172474	164366	154568
17202_KAEQYLLENETTK_2_run0	1/sp|P00509|AAT_ECOLI	59479	54148	62824	52514	54017	49639	54137	80703	83448	78289	74412	85802	67738	72443	66445	70702	71072	90157	87051	71937	72767	68630	97736	84574	87265	72656	71891	83234	71379	75114	71444	76215	49661	47752	42601	40202
17203_KAEQYLLENETTK_3_run0	1/sp|P00509|AAT_ECOLI	254356	220958	244032	194829	200916	198321	196412	294368	308202	290778	279823	320202	261953	276184	252233	256100	264267	309266	295929	278451	265906	270088	379441	334098	310578	267648	255190	286422	256424	297807	265905	277732	187892	180464	158715	148683
1964_AIWEQELTDMR_2_run0	1/sp|P00509|AAT_ECOLI	312256	305882	322156	280571	269082	260260	250637	428906	472277	408400	391865	374791	353848	370395	323076	340754	314030	460005	447969	377886	399731	388475	431751	395440	387565	409400	322087	375244	384751	409421	356686	353862	275708	233973	219477	194665
21287_LREEFGVYAVASGR_2_run0	1/sp|P00509|AAT_ECOLI	9149	9016	0	7898	0	8693	0	0	0	0	0	0	0	0	0	0	0	0	0	0	0	0	9678	9973	0	0	0	0	0	0	0	0	0	0	0	0
21288_LREEFGVYAVASGR_3_run0	1/sp|P00509|AAT_ECOLI	82639	83060	135278	69177	72925	73638	66984	46947	99862	69599	79609	80510	72265	106103	69131	77675	64172	111964	78422	20569	63422	87171	74004	67240	72468	78207	78658	80695	76492	97809	73486	61866	50422	59491	44367	40035
24034_NFGLYNER_2_run0	1/sp|P00509|AAT_ECOLI	186781	173869	188539	187462	183788	180029	185448	276894	296817	240668	241051	230553	250667	226902	254100	260544	274169	318302	282525	259474	252298	250086	371326	347067	276722	309642	272234	193525	268512	254737	221976	231706	180811	152922	135111	121189
25208_NYLGIDGIPEFGR_2_run0	1/sp|P00509|AAT_ECOLI	419963	392883	406995	403975	398297	382317	372306	707205	823335	673740	645207	665121	644922	684205	610815	589188	616189	794546	728042	676396	639472	683543	894894	804045	721660	689377	600212	634122	654104	569935	530459	541341	409933	372000	333095	289946
26888_QLFVNTLQEK_2_run0	1/sp|P00509|AAT_ECOLI	129396	130171	148712	164282	162272	159002	144349	243501	273367	233033	206507	247212	204941	244245	198203	214676	216553	247405	208037	172659	205469	222715	329913	276614	260535	254838	219592	184132	169188	206459	229187	222594	161480	146890	123206	105899
27118_QNGMFSFSGLTK_2_run0	1/sp|P00509|AAT_ECOLI	32207	26589	26767	37797	29689	27678	33826	60719	68915	58752	53376	57056	63570	60283	46071	52699	46838	68660	49840	40637	45491	44057	64907	54870	60829	55523	43136	40700	42445	40327	43035	44665	28023	26151	26213	20949
2781_ANYSNPPAHGASVVATILSNDALR_3_run0	1/sp|P00509|AAT_ECOLI	458934	431513	465563	357190	398479	392656	388463	528084	602648	580461	518214	535635	529351	571797	507032	478547	508812	603615	581474	520082	474279	537075	777400	647158	631094	564862	516137	531033	495633	575265	479660	492116	333075	338344	327878	292015
2782_ANYSNPPAHGASVVATILSNDALR_4_run0	1/sp|P00509|AAT_ECOLI	14051	14565	49102	36056	34492	36372	43245	66498	59341	62227	50650	64382	54752	59918	53082	44063	50111	59509	48403	45423	46786	52678	82214	49086	68310	52340	46204	63835	51938	52614	50047	57128	36478	37553	36036	35813
29025_RVWVSNPSWPNHK_3_run0	1/sp|P00509|AAT_ECOLI	26619	23355	26266	14176	12886	12068	5336	32945	33162	26918	45183	38004	39220	35285	17060	23564	22096	28437	28202	16130	26092	22507	39596	29643	26291	26361	28807	24113	22955	28528	0	0	0	0	0	0
29026_RVWVSNPSWPNHK_4_run0	1/sp|P00509|AAT_ECOLI	30983	27848	30337	14194	12790	12464	14097	30424	35507	28353	51470	41468	45704	39972	17397	25182	21978	29107	32601	15974	28215	25436	50755	36129	29542	29878	29917	27588	23151	23668	7680	9034	8035	7237	0	5427
31025_SVFNSAGLEVR_2_run0	1/sp|P00509|AAT_ECOLI	348301	381236	366969	309879	313925	315794	354055	452188	484782	453237	423243	427389	384452	437272	422025	425300	444476	487944	454283	412544	411495	414400	665343	580373	525720	504372	491768	485098	441610	425266	417708	431184	327769	274280	274292	235417
31385_TAQTPGGTGALR_2_run0	1/sp|P00509|AAT_ECOLI	337921	330971	361973	289985	234643	266330	255486	309753	393418	370204	352381	345131	360426	356283	273244	347807	305986	345291	340788	256137	293402	268487	530654	455952	441329	393567	323515	274499	277839	370298	338281	327299	220925	205847	187100	198883
32910_TPVLTSVK_2_run0	1/sp|P00509|AAT_ECOLI	275482	263142	296102	256159	238333	236718	252724	349712	389643	393219	347214	373643	325121	349265	317188	337590	349223	368060	361795	296769	320171	314511	527395	449900	464352	418652	360961	358271	310688	337887	327939	335397	230558	216572	203912	199636
33591_VAADFLAK_2_run0	1/sp|P00509|AAT_ECOLI	330979	305934	317747	306126	296521	292621	303394	381701	449979	418237	414479	416411	402553	406121	413861	436270	432928	440437	420116	392061	415912	393912	597693	522674	466290	448913	411810	361651	363744	382296	383472	390146	288876	253195	248958	219319
34393_VGAC(UniMod:4)TLVAADSETVDR_2_run0	1/sp|P00509|AAT_ECOLI	168023	157353	171431	57701	73885	72695	70588	416784	508912	70190	437940	468012	411143	57949	0	0	0	496068	446626	371028	378775	386275	0	0	0	0	0	444366	41743	200339	181729	201233	107787	122228	111157	83869
34394_VGAC(UniMod:4)TLVAADSETVDR_3_run0	1/sp|P00509|AAT_ECOLI	0	64218	95362	0	0	0	0	155291	140126	131457	111984	134577	112391	139648	0	0	0	139928	118002	113141	111353	127346	0	0	0	0	0	156960	130195	104463	63728	83248	0	78480	0	0
36731_VWVSNPSWPNHK_2_run0	1/sp|P00509|AAT_ECOLI	0	0	0	0	0	0	13537	25371	31323	34117	32281	27615	26241	24484	18580	23284	18991	30286	35176	23849	24732	22541	21556	17981	0	25613	0	26928	24830	21485	28066	23457	19107	17185	0	11132
36732_VWVSNPSWPNHK_3_run0	1/sp|P00509|AAT_ECOLI	40241	41565	0	34525	32478	0	0	70787	87363	81871	89236	75841	64620	61154	32641	38807	30071	71595	85870	56942	66655	63159	55266	0	36758	42772	38961	68783	65427	47431	52767	54758	43610	39282	34624	0
4310_C(UniMod:4)TQELLFGK_2_run0	1/sp|P00509|AAT_ECOLI	38673	36152	40655	18987	21412	22858	21917	121238	111803	111240	100685	103311	104037	108659	0	0	0	145760	109219	94055	98437	97511	0	0	0	0	0	102082	92846	43057	55513	59273	29454	35939	32936	25902
4930_DFSFIIK_2_run0	1/sp|P00509|AAT_ECOLI	142239	126665	131423	145439	136773	124226	139342	201602	251478	211933	203074	203569	195262	225957	195162	204942	212495	224633	199973	182859	181401	196490	316536	279506	251636	251079	210309	204407	192207	191711	185762	179936	129694	108372	99073	91879
6953_EEFGVYAVASGR_2_run0	1/sp|P00509|AAT_ECOLI	0	0	0	0	0	0	0	0	0	0	0	0	0	0	0	0	0	0	0	0	0	0	0	0	0	0	0	0	0	0	0	0	0	0	0	0
7916_ELIVASSYSK_2_run0	1/sp|P00509|AAT_ECOLI	304733	292267	332822	230975	239742	238784	239383	373703	431081	386204	361520	380745	346738	379756	358500	360416	369125	391693	345746	335479	333323	333308	532838	446264	439672	432514	401935	385238	331221	436198	355493	345295	260780	212853	198714	182791
975_AEQYLLENETTK_2_run0	1/sp|P00509|AAT_ECOLI	55574	51116	54567	55055	53523	55381	47080	66874	71708	71779	63772	65984	60882	68255	56374	61130	60789	73652	66192	64754	59029	61062	87356	74300	75287	74899	64962	66846	60102	65237	69936	74482	51187	48419	42715	35952
20147_LLALMGELEGR_2_run0	1/sp|P00547|KHSE_ECOLI	213227	202963	227749	217062	227572	224022	202777	362660	247971	178057	140723	138906	99528	170167	141732	108352	126222	256522	176381	151162	151297	127849	445084	407892	396949	375754	251624	250558	278437	271083	210726	228043	196919	197119	179759	193010
24601_NMPIGSGLGSSAC(UniMod:4)SVVAALMAMNEHC(UniMod:4)GKPLNDTR_4_run0	1/sp|P00547|KHSE_ECOLI	0	0	0	0	0	0	0	0	0	0	0	0	0	0	0	0	0	0	0	0	0	0	0	0	0	0	0	0	0	0	0	0	0	0	0	0
25209_NYLQNQEGFVHIC(UniMod:4)R_2_run0	1/sp|P00547|KHSE_ECOLI	11386	10146	10141	6815	7813	8213	8320	20474	15815	13237	11398	11219	8722	13219	0	0	0	17275	14085	10271	11636	9476	0	0	0	0	0	19833	16952	12894	11424	12782	8237	9797	9000	8532
25210_NYLQNQEGFVHIC(UniMod:4)R_3_run0	1/sp|P00547|KHSE_ECOLI	49640	43579	42722	30168	34073	30384	27525	82367	63771	49098	47189	46209	31890	50640	0	0	0	69661	51255	46927	42025	38256	0	0	0	0	0	72122	71176	49092	50582	49956	36251	43004	39486	34067
26339_QAVAEIGAVASGISGSGPTLFALC(UniMod:4)DKPETAQR_3_run0	1/sp|P00547|KHSE_ECOLI	21232	22812	23577	10027	22540	0	15741	34696	26424	26401	0	27564	0	25185	0	0	0	32111	0	25333	24187	0	0	0	0	0	0	27817	26533	31548	26439	29496	17644	26756	23218	21142
26340_QAVAEIGAVASGISGSGPTLFALC(UniMod:4)DKPETAQR_4_run0	1/sp|P00547|KHSE_ECOLI	41358	43986	40996	0	26369	26481	31518	63651	51633	0	45430	37582	15901	40323	0	0	0	56989	51079	0	36519	0	0	0	0	0	0	46949	49057	0	0	34335	29427	31149	0	0
26392_QDC(UniMod:4)IAHGR_2_run0	1/sp|P00547|KHSE_ECOLI	2030	0	0	0	0	0	0	0	3427	0	0	2079	1967	2280	0	0	0	0	0	0	0	0	0	0	0	0	0	0	0	2611	0	0	0	0	0	0
26792_QIPVAMTLEK_2_run0	1/sp|P00547|KHSE_ECOLI	103883	102343	111814	103514	95494	93278	101685	140784	113134	105606	0	89877	0	96246	0	0	0	123805	0	0	0	72704	157929	148273	148853	144088	92831	101770	101104	128657	133484	126608	94878	101721	83279	86568
28741_RQDC(UniMod:4)IAHGR_2_run0	1/sp|P00547|KHSE_ECOLI	0	0	0	0	0	0	0	2688	1713	0	0	735	0	1255	0	0	0	818	796	0	0	0	0	0	0	0	0	0	1483	0	0	0	0	0	0	0
6282_DVIAEPYR_2_run0	1/sp|P00547|KHSE_ECOLI	140644	133447	147379	170835	177830	175032	179386	262936	186639	157338	145047	135459	117810	157245	144786	129126	147501	210020	163867	149403	145760	136273	439012	395515	376702	351675	225971	248629	221652	168879	200915	197671	160823	161096	154372	149124
8258_ENIVYQC(UniMod:4)WER_2_run0	1/sp|P00547|KHSE_ECOLI	73090	66816	74597	36113	43870	40883	45619	117396	101000	78250	71900	67780	52627	75097	0	0	0	98840	83047	62196	63390	56630	0	0	0	0	0	117928	104211	79648	58266	61721	50547	52279	51821	46065
9366_FC(UniMod:4)QELGK_2_run0	1/sp|P00547|KHSE_ECOLI	36193	34493	37578	25911	24864	24809	28092	36896	29925	25737	25197	21866	15862	23204	0	0	0	32568	26899	19172	21733	17680	0	0	0	0	0	34897	35088	32512	31537	31375	24119	26151	24626	23417
10837_GASPLSAGDVTNDLSHVR_2_run0	1/sp|P00550|PTM3C_ECOLI	0	0	0	0	0	0	0	0	0	0	0	10137	0	0	0	0	0	0	0	0	0	0	0	0	0	0	0	0	0	0	0	0	0	0	0	0
10838_GASPLSAGDVTNDLSHVR_3_run0	1/sp|P00550|PTM3C_ECOLI	0	0	0	0	0	0	0	0	21420	0	0	46668	0	0	0	0	0	0	0	0	0	0	0	0	0	0	0	0	0	0	0	0	0	0	0	0
11688_GGYVEPEYVQAMLDR_2_run0	1/sp|P00550|PTM3C_ECOLI	0	0	34858	0	0	0	0	0	0	0	0	47613	0	0	0	0	0	0	0	0	0	0	0	0	0	28231	0	0	0	0	0	0	0	0	0	0
11689_GGYVEPEYVQAMLDR_3_run0	1/sp|P00550|PTM3C_ECOLI	0	0	0	0	0	0	0	0	0	0	0	8761	0	0	0	10372	0	0	0	0	0	0	0	0	0	0	0	0	0	0	0	0	0	0	0	0
15840_IIVAC(UniMod:4)DAGMGSSAMGAGVLR_2_run0	1/sp|P00550|PTM3C_ECOLI	14225	0	13750	0	13633	0	0	12465	16826	20564	23913	25442	26117	17137	0	0	0	11200	0	23763	31063	26568	0	0	0	0	0	10450	0	0	13507	9327	10146	0	7311	6342
15841_IIVAC(UniMod:4)DAGMGSSAMGAGVLR_3_run0	1/sp|P00550|PTM3C_ECOLI	0	10072	12950	0	0	0	0	0	9828	13614	16032	17983	19321	0	0	0	0	0	0	15694	21669	20919	0	0	0	0	0	0	10056	0	0	0	0	0	0	0
15978_ILFLNNAINHGIFSPLGIQQSHELGK_4_run0	1/sp|P00550|PTM3C_ECOLI	0	0	0	0	0	0	0	0	0	0	0	0	0	0	0	0	0	0	0	0	0	0	0	0	0	0	0	0	0	0	0	0	0	0	0	0
16403_IQDAGLSQISVTNSAINNLPPDVDLVITHR_3_run0	1/sp|P00550|PTM3C_ECOLI	0	0	0	0	0	0	0	0	0	0	0	0	0	0	0	0	0	0	0	0	0	0	0	0	0	0	0	0	0	0	0	0	0	0	0	0
16404_IQDAGLSQISVTNSAINNLPPDVDLVITHR_4_run0	1/sp|P00550|PTM3C_ECOLI	0	0	0	0	0	0	0	0	0	0	0	0	0	0	0	0	0	0	0	0	0	0	0	0	0	0	0	0	0	0	0	0	0	0	0	0
17573_KIQDAGLSQISVTNSAINNLPPDVDLVITHR_4_run0	1/sp|P00550|PTM3C_ECOLI	0	0	0	0	0	0	0	0	0	0	0	0	0	0	0	0	0	0	0	0	0	0	0	0	0	0	0	0	0	0	0	0	0	0	0	0
18378_LAHTTSVDEVLELLAGR_2_run0	1/sp|P00550|PTM3C_ECOLI	0	0	0	0	0	0	0	0	0	0	0	0	8926	0	0	6167	0	0	0	0	7543	0	8332	2583	5913	0	0	0	0	0	0	0	0	0	0	0
18379_LAHTTSVDEVLELLAGR_3_run0	1/sp|P00550|PTM3C_ECOLI	14264	15208	1911	27041	21733	20503	24913	26453	29195	31490	59270	68835	68572	30803	29818	43591	26918	22719	25510	51113	64390	60021	58605	19943	35979	26808	19533	14674	16492	10288	15766	18012	9279	8927	9746	1573
19352_LGAENIFLGR_2_run0	1/sp|P00550|PTM3C_ECOLI	26413	26301	30216	31432	29116	29569	30778	21587	27203	29525	42592	49698	64419	29312	43020	74457	53510	28605	33427	51109	57276	80113	42158	41349	30242	26828	19879	17803	19123	18362	20394	18393	16164	14097	12795	12922
21793_LTPTYLGESIAVPHGTVEAK_2_run0	1/sp|P00550|PTM3C_ECOLI	0	0	10081	11689	9458	0	0	0	0	0	0	0	0	0	10095	15206	0	0	0	0	0	0	12708	11413	0	0	0	0	0	0	0	0	0	0	0	0
21794_LTPTYLGESIAVPHGTVEAK_3_run0	1/sp|P00550|PTM3C_ECOLI	26623	29333	26650	28845	26200	28479	26074	20949	24616	31432	35191	47811	52153	27717	32293	56835	37995	18485	26852	30663	39059	56023	40316	30417	27454	25616	17828	15273	15235	17258	17573	17014	0	0	0	9932
22011_LVIGIAAR_2_run0	1/sp|P00550|PTM3C_ECOLI	17210	15896	16645	22931	19847	23208	19385	14661	13441	16236	23757	27636	38701	16753	30725	48427	31620	18535	20434	27475	38019	54098	24596	21742	17534	17065	15805	11269	15852	12087	14223	14292	8279	0	0	0
24642_NNEHIQVITSLTNALDDESVIER_3_run0	1/sp|P00550|PTM3C_ECOLI	18178	14748	18864	0	15750	15869	0	15514	10343	19958	25542	31248	33326	19115	29302	40656	40546	15545	19716	23181	26726	32692	27308	21206	0	0	15855	15187	15430	0	0	17613	11306	0	0	0
27625_QVPQAQHISLTNFLDSGLYTSLTER_3_run0	1/sp|P00550|PTM3C_ECOLI	0	0	0	0	0	0	0	0	0	0	0	0	0	0	0	7097	0	0	0	0	0	0	15561	0	0	0	0	0	0	0	0	0	0	0	0	0
32041_TGVVFC(UniMod:4)QYPEGVR_2_run0	1/sp|P00550|PTM3C_ECOLI	0	0	31271	0	0	0	0	0	0	0	0	0	63265	0	0	0	0	0	0	0	0	54696	0	0	0	0	0	0	0	0	0	0	0	0	0	0
34996_VKEEDDIEAATR_2_run0	1/sp|P00550|PTM3C_ECOLI	4029	4594	4311	6092	5925	7279	5943	4312	4774	6381	7554	10646	11338	5924	8833	14356	11184	4170	5609	6425	9594	10848	11625	10944	9496	7207	5983	3730	3563	2644	3605	3481	3313	2287	0	2434
34997_VKEEDDIEAATR_3_run0	1/sp|P00550|PTM3C_ECOLI	0	0	11396	12691	12546	12103	13492	0	9007	13985	17518	17827	18526	12270	14545	18691	15691	0	12608	14163	16555	19196	17556	16286	15208	13740	0	9652	12478	0	0	0	0	0	0	0
6016_DSFDDSSANLFK_2_run0	1/sp|P00550|PTM3C_ECOLI	0	0	0	0	0	0	0	0	0	0	0	0	0	0	0	0	0	0	0	0	0	0	0	0	0	0	0	0	0	0	0	0	0	0	0	0
6931_EEDDIEAATR_2_run0	1/sp|P00550|PTM3C_ECOLI	0	0	0	0	0	0	0	0	0	11589	1300	0	10116	0	0	0	0	0	0	0	0	0	0	0	0	0	0	0	0	0	0	0	0	0	0	0
9268_FAGEQLVK_2_run0	1/sp|P00550|PTM3C_ECOLI	0	159420	177076	209541	184626	191449	155805	238838	190257	0	181753	229018	198603	178082	0	0	0	177093	168311	200591	0	0	151742	0	0	0	0	0	0	217157	0	0	229595	183041	0	0
9619_FGEEEDDIAR_2_run0	1/sp|P00550|PTM3C_ECOLI	27903	27765	26653	24808	22272	21533	25043	17613	18955	23128	27808	33427	41683	20022	25912	39461	30461	19795	22369	26868	32161	43056	31207	26420	22473	20890	17018	16890	18946	0	0	0	0	10089	8782	0
10301_FSGILSGSLSYIFGK_2_run0	1/sp|P00561|AK1H_ECOLI	0	0	0	0	0	0	0	0	0	0	0	0	0	0	0	0	0	0	0	0	0	0	0	0	0	0	0	0	0	0	0	0	0	0	0	0
11247_GELVVLGR_2_run0	1/sp|P00561|AK1H_ECOLI	197370	182873	154812	178435	183816	174787	152304	204615	189632	142443	116102	101922	92026	143689	111936	90708	107604	195914	99243	103137	100364	81922	428734	397987	332118	338490	202412	185455	182133	164004	172035	162078	136701	157836	174102	128094
11734_GHNVTVIDPVEK_2_run0	1/sp|P00561|AK1H_ECOLI	52551	51530	53810	59878	54576	55826	60114	80499	60568	48365	39839	40023	28971	45268	34366	26802	32349	62711	39692	31302	31367	25474	146081	116982	123828	104588	68606	74416	56429	46182	57350	61447	45198	50532	52930	56190
11735_GHNVTVIDPVEK_3_run0	1/sp|P00561|AK1H_ECOLI	153355	150273	151886	163109	151504	154506	146422	211355	156925	128749	108112	102681	71533	118767	100218	75012	91000	151057	100879	79991	79615	66044	372216	279360	318650	282083	184892	170256	149363	129376	146421	156458	119305	141176	150340	145437
11954_GISNLNNMAMFSVSGPGMK_2_run0	1/sp|P00561|AK1H_ECOLI	116076	103619	114282	71243	80852	84059	81381	110246	84872	65642	54884	52201	40271	64976	46995	38231	38473	96126	61804	56198	63429	45773	113707	97587	101023	98243	65934	99681	95982	102029	76154	81789	69703	73308	75928	75018
11955_GISNLNNMAMFSVSGPGMK_3_run0	1/sp|P00561|AK1H_ECOLI	71254	53799	62273	39074	41210	42484	38681	55387	40798	31159	23750	23664	19542	30367	20926	17353	17525	43731	28899	27457	27104	21013	56796	47478	49370	49818	33292	54008	44960	49677	38302	43023	39425	40495	44819	35138
13328_GYGAGNDVTAAGVFADLLR_2_run0	1/sp|P00561|AK1H_ECOLI	14053	12715	0	19315	51022	31411	31175	17059	28615	15489	5149	4210	4410	31294	3552	0	0	4107	0	13480	20876	18237	44765	0	4817	47812	10490	5566	24839	25096	24353	27628	16978	9817	24071	0
13329_GYGAGNDVTAAGVFADLLR_3_run0	1/sp|P00561|AK1H_ECOLI	4731	4244	0	5137	19913	10951	11234	5897	11584	4834	1423	0	0	12401	0	0	0	1469	0	4334	7057	7646	14072	0	2073	15891	4061	0	8150	8541	8112	11805	6520	2785	8012	0
14551_HVLHGISLLGQC(UniMod:4)PDSINAALIC(UniMod:4)R_3_run0	1/sp|P00561|AK1H_ECOLI	23373	25723	0	9832	12662	0	17784	36473	34209	27085	24801	0	18510	27861	0	0	0	29965	21654	17207	17259	0	0	0	0	0	0	35730	25875	20900	26449	26572	19137	24374	19554	20023
14552_HVLHGISLLGQC(UniMod:4)PDSINAALIC(UniMod:4)R_4_run0	1/sp|P00561|AK1H_ECOLI	37236	35555	36146	36968	33032	31203	26153	54867	49233	41184	41276	33657	27003	42253	0	0	0	49294	30063	25590	26209	24991	0	0	0	0	0	52742	37276	36172	38355	39288	26695	38498	34716	35418
14761_IAEVDGNDPLFK_2_run0	1/sp|P00561|AK1H_ECOLI	357170	350951	383235	357179	358232	355020	381378	455922	338015	259342	222187	195247	162505	232369	225494	184957	220641	370381	262194	205983	212948	168090	841452	745448	653286	631691	398815	338119	374734	304765	337164	325738	262740	284429	285982	291614
16278_IPADHMVLMAGFTAGNEK_2_run0	1/sp|P00561|AK1H_ECOLI	11812	0	22796	21947	26962	19599	22659	28386	24790	26821	11857	0	0	19437	0	0	0	38238	0	0	0	18513	26152	20694	20969	29873	21129	29099	27938	17016	9828	22198	19569	0	0	0
16279_IPADHMVLMAGFTAGNEK_3_run0	1/sp|P00561|AK1H_ECOLI	258283	215288	194468	119490	122045	111083	175207	158004	134426	98179	81399	80772	65692	91534	66506	60301	69122	141366	86870	73117	72549	61901	189834	333973	203673	218537	156983	141201	123668	190501	170226	155552	104993	44377	165329	150976
16781_ITNHLVAMIEK_2_run0	1/sp|P00561|AK1H_ECOLI	63209	58435	59689	55980	52892	49877	55655	64783	48199	36885	34559	29213	23013	35111	26719	22526	28109	57256	37380	33259	29999	24491	111582	100712	92473	85614	61085	56578	53587	46025	49152	47783	39147	43781	50138	47107
16782_ITNHLVAMIEK_3_run0	1/sp|P00561|AK1H_ECOLI	142009	136702	133754	119115	113134	106760	109383	115834	89908	69639	62747	49869	41489	64610	55524	45471	51173	107485	60131	67582	53902	42302	251214	212957	185175	161181	120593	97102	100917	96276	96126	87945	80254	88377	114137	99353
18390_LAIISVVGDGMR_2_run0	1/sp|P00561|AK1H_ECOLI	375219	344404	392313	419489	392496	387229	408489	596382	412368	303724	258640	214037	172981	282584	236402	180087	205608	470934	312490	245941	242129	191822	730643	679485	621072	610656	401415	411227	439923	386649	410493	400081	330957	354173	383220	351712
18737_LDEGMSFSEATTLAR_2_run0	1/sp|P00561|AK1H_ECOLI	121169	119930	147596	158314	131135	130552	136123	156190	110116	81814	55804	68406	54778	81806	73874	66823	72215	113401	76135	64488	75706	64481	270280	186551	231940	148067	146228	125308	114669	111142	98389	117102	90010	94649	95538	114545
18738_LDEGMSFSEATTLAR_3_run0	1/sp|P00561|AK1H_ECOLI	0	0	0	0	0	0	0	0	0	0	0	0	0	0	0	0	0	0	0	0	0	0	0	0	0	0	0	0	0	0	0	0	0	0	0	0
20168_LLAVGHYLESTVDIAESTR_2_run0	1/sp|P00561|AK1H_ECOLI	42975	43293	51760	57416	60551	61646	47125	66471	45987	0	0	51005	0	0	0	0	0	60243	44416	37363	41591	45039	98690	81497	84088	78316	59162	46062	62258	21756	52075	52198	55232	56750	57977	59513
20169_LLAVGHYLESTVDIAESTR_3_run0	1/sp|P00561|AK1H_ECOLI	369744	364668	341647	442706	475674	488498	442345	304331	174187	295961	276516	238410	196923	76508	234155	173671	215686	423705	314589	233801	249833	195313	1159600	907270	919007	679997	447675	418028	469422	402924	394392	397774	347237	476195	451059	437985
20170_LLAVGHYLESTVDIAESTR_4_run0	1/sp|P00561|AK1H_ECOLI	16932	17933	25102	18653	20314	22402	25665	17549	7625	18371	17734	16900	8669	4223	15127	9014	12025	20228	14154	10056	16298	11330	64772	40729	48224	36769	28608	14991	23928	13346	20986	24451	10674	23299	19215	22495
20172_LLAVGHYLESTVDIAESTRR_4_run0	1/sp|P00561|AK1H_ECOLI	21703	18201	20054	0	0	0	0	0	0	0	0	0	0	0	0	0	0	0	0	0	0	0	0	0	0	0	0	0	0	10804	0	0	0	0	0	0
2278_ALLTNVHGLNLENWQEELAQAK_3_run0	1/sp|P00561|AK1H_ECOLI	142208	138258	137151	90230	93355	93125	87733	172341	117269	95095	87133	78539	62076	82608	52188	40808	49554	122332	87075	58539	69920	59607	160989	120106	138739	124160	92085	125219	98107	122538	101394	108503	80058	98142	100187	94887
2279_ALLTNVHGLNLENWQEELAQAK_4_run0	1/sp|P00561|AK1H_ECOLI	0	0	0	0	0	0	0	5610	0	0	0	0	0	0	0	0	0	8555	5361	5402	0	0	0	3954	6678	7565	0	10990	8429	0	0	0	0	0	0	0
23417_MSIAIMAGVLEAR_2_run0	1/sp|P00561|AK1H_ECOLI	31790	24821	42834	48920	45474	43616	33315	37506	29715	21020	0	0	0	24121	19287	10234	0	13007	26570	0	0	0	60924	51516	49846	52222	25053	34419	26360	32164	19148	20783	0	42279	32442	37764
24088_NGENALAFYSHYYQPLPLVLR_3_run0	1/sp|P00561|AK1H_ECOLI	6413	5779	7856	5340	5054	4613	0	8086	5737	4984	6366	0	3732	5627	0	0	0	5971	6325	5429	4614	3519	10814	6450	0	0	5076	10272	7494	4881	4843	6856	3166	4950	0	6116
24161_NGSDYSAAVLAAC(UniMod:4)LR_2_run0	1/sp|P00561|AK1H_ECOLI	0	0	33734	0	0	0	0	0	0	0	0	0	0	0	0	0	0	0	0	0	0	0	0	0	0	0	0	0	0	0	0	0	0	0	0	0
24987_NTGNPQAPGTLIGASR_2_run0	1/sp|P00561|AK1H_ECOLI	208538	185296	204317	359329	329300	315681	325066	443695	339004	280176	225997	230174	165240	229314	187269	150849	176485	297737	251706	172735	187264	155411	814220	663666	606492	557045	359873	341391	328085	212135	344927	338620	266939	289119	301053	295495
24988_NTGNPQAPGTLIGASR_3_run0	1/sp|P00561|AK1H_ECOLI	32633	32477	36216	50630	45816	43445	46701	65273	51853	43539	35918	38677	28969	40204	31461	27678	29962	44825	38678	32720	33984	27922	108247	87427	83133	72676	56165	55521	49206	40495	52198	52745	43473	46339	46735	41451
24989_NTGNPQAPGTLIGASRDEDELPVK_3_run0	1/sp|P00561|AK1H_ECOLI	176298	153070	173243	18519	27594	28588	26343	30447	19971	17254	13031	14614	10892	21993	9576	8869	8790	36314	13922	13608	14686	12145	27334	23208	21242	20278	15709	33663	32632	108542	14440	13551	12368	11911	0	11511
2581_AMQEEFYLELK_2_run0	1/sp|P00561|AK1H_ECOLI	0	0	20347	22415	18933	0	0	0	0	0	0	0	0	0	0	0	0	0	0	0	0	0	77258	0	0	0	0	0	0	0	0	0	0	0	0	0
26633_QGQVATVLSAPAK_2_run0	1/sp|P00561|AK1H_ECOLI	133506	125286	138358	146669	128478	131472	124052	169382	129083	102531	79670	95056	65042	102603	66090	59918	67164	114602	85092	50075	64400	59734	257993	218155	218565	183423	128874	102366	100372	112070	128156	127030	104094	115207	124064	114556
2684_ANINIVAIAQGSSER_2_run0	1/sp|P00561|AK1H_ECOLI	90361	90985	104034	104218	99331	100817	89885	159467	116292	76599	54291	53786	41408	80274	46915	34047	43152	119168	58977	37782	43973	35925	266513	205546	192299	175879	126214	134722	102121	95433	99582	107683	86689	83744	84686	92573
2763_ANTSSMDYYHQLR_2_run0	1/sp|P00561|AK1H_ECOLI	42121	36399	41533	36543	35080	32948	35585	49387	36510	28587	23964	25081	17882	26296	17637	14721	18411	37719	28851	20240	19877	17751	76497	63811	53633	49873	35335	45350	36480	29141	31505	32547	26205	25516	22982	23736
2764_ANTSSMDYYHQLR_3_run0	1/sp|P00561|AK1H_ECOLI	208758	184428	200980	172329	155270	155895	153619	188642	137407	126188	105770	95426	82271	103145	86027	76939	81939	146963	110008	86685	94714	84123	338435	281883	234852	215975	152281	163061	152576	142294	136378	130179	109079	110487	109918	103286
30043_SISVVVNNDDATTGVR_2_run0	1/sp|P00561|AK1H_ECOLI	84667	83828	79279	79993	77313	74794	63378	93657	78920	69315	61641	56550	51160	66082	53124	42829	45552	82746	56136	47217	48400	37584	185500	159614	136748	126851	87307	87899	74282	72424	82250	81405	59639	65861	72596	71532
30360_SMSYQEAMELSYFGAK_2_run0	1/sp|P00561|AK1H_ECOLI	44611	43366	51507	50262	32102	32318	35111	48986	39443	38043	28435	27839	21662	36682	26347	25807	26012	43292	34169	27397	37007	0	74328	66600	57573	63653	48668	52701	47949	37624	35667	0	27495	31580	34934	30951
31836_TFVDQEFAQIK_2_run0	1/sp|P00561|AK1H_ECOLI	224383	229930	235918	272031	266269	241012	248566	318821	232496	215576	172815	144944	134170	181135	167172	129113	145519	244285	219414	156493	168607	130734	476245	427431	374321	370923	253335	246272	266573	210171	232721	218264	212680	217176	225344	235085
32242_TISGQDALPNISDAER_2_run0	1/sp|P00561|AK1H_ECOLI	289140	276752	291033	416465	407882	386155	396560	508917	389537	298994	257866	242833	187306	272084	216624	186200	212686	399676	298089	225887	227538	179164	805480	707927	655881	638036	400240	402033	418846	300634	382351	353749	293236	326778	355302	353022
32243_TISGQDALPNISDAER_3_run0	1/sp|P00561|AK1H_ECOLI	19588	0	0	37014	33982	33947	35598	46608	39963	32725	28952	25062	15372	0	0	16433	0	13410	6325	0	23641	0	0	52328	0	45523	36727	40602	36512	29050	0	32562	26662	32953	0	33709
32256_TITPIAQFQIPC(UniMod:4)LIK_2_run0	1/sp|P00561|AK1H_ECOLI	175635	155563	183415	78604	86948	86102	0	147670	112935	87766	68689	79692	49843	96719	0	0	15887	129484	75200	69558	76283	59264	0	0	0	0	0	148004	119674	134377	88838	87346	74743	75472	0	0
32257_TITPIAQFQIPC(UniMod:4)LIK_3_run0	1/sp|P00561|AK1H_ECOLI	69034	59178	69573	17380	21303	18314	23752	54139	41103	29183	24671	24090	17813	33644	0	0	0	50536	26211	24501	23718	19564	0	0	0	0	0	60426	47439	46934	27730	27143	18813	22420	22771	20466
33632_VADILESNAR_2_run0	1/sp|P00561|AK1H_ECOLI	500606	484242	497518	435268	440527	427796	468537	540465	387503	323544	269657	234533	200418	292249	261247	208747	244463	454173	315872	262099	243474	203069	956949	856580	763290	698029	472927	463725	463793	388541	395336	401065	353517	381725	404752	412243
38324_YVGNIDEDGVC(UniMod:4)R_2_run0	1/sp|P00561|AK1H_ECOLI	259420	237664	263472	60527	69067	66030	70927	374581	268357	219526	182887	175382	135777	199210	0	0	0	299872	225733	176468	167074	139750	0	0	0	0	0	325348	302915	162962	150095	165269	101639	131032	123396	105598
4689_DDLSGMDVAR_2_run0	1/sp|P00561|AK1H_ECOLI	357848	317096	331458	370651	346359	341911	359712	425285	314233	256334	221046	198315	161609	242105	198805	156395	176010	350605	249868	204652	203698	171527	724965	608552	544209	529420	349406	352074	359612	307655	322420	304672	252764	260990	275090	248217
4762_DEDELPVK_2_run0	1/sp|P00561|AK1H_ECOLI	79297	77055	76476	156514	151156	148399	142305	177675	127356	105696	91214	83276	67461	94521	94706	76773	86465	126385	98597	80929	75931	67837	405885	294540	303659	289986	164681	138882	135961	77364	142581	125741	109118	122204	125865	114047
7242_EGFHVVTPNK_2_run0	1/sp|P00561|AK1H_ECOLI	0	0	0	0	0	0	0	0	0	0	0	0	0	0	0	0	0	0	0	0	0	0	0	0	0	0	0	0	0	0	0	0	0	0	0	0
7244_EGFHVVTPNKK_2_run0	1/sp|P00561|AK1H_ECOLI	9132	9232	8340	4570	5736	4836	6117	5632	4694	0	0	0	0	3921	3543	0	0	5574	3711	0	0	0	8439	7967	6419	6549	5423	6763	6569	6153	3942	0	0	4570	0	0
7292_EGLLEPLAVTER_2_run0	1/sp|P00561|AK1H_ECOLI	436996	430442	426273	428736	397811	390181	412752	551903	481651	356474	269132	258305	207123	309547	243728	199653	229318	453375	309710	252480	251055	202985	858294	784339	749882	661007	467647	471493	438986	358516	410013	376040	344087	367596	371157	411201
8150_EMGYTEPDPR_2_run0	1/sp|P00561|AK1H_ECOLI	125980	117120	133887	141154	141653	139243	137686	184426	133982	100779	88250	92511	65041	100422	82835	65662	78213	138197	103786	79077	78019	67804	292361	257752	249526	224013	140920	141273	147234	116428	130336	128470	107693	110878	110520	113235
9167_EYHLLNPVIVDC(UniMod:4)TSSQAVADQYADFLR_3_run0	1/sp|P00561|AK1H_ECOLI	63785	57594	63106	44045	41276	33994	26597	122102	80056	70903	70468	61943	53565	60007	0	0	0	92684	81685	59499	66722	49567	0	0	0	0	0	96910	82180	47028	56985	65971	42777	54929	50441	56058
9168_EYHLLNPVIVDC(UniMod:4)TSSQAVADQYADFLR_4_run0	1/sp|P00561|AK1H_ECOLI	14155	12018	16223	10807	12573	0	10113	26884	18562	16349	16841	14311	13658	12952	0	0	0	17441	14343	15044	15319	13114	0	0	0	0	0	22053	18420	10685	13155	16115	10121	11964	13692	10055
9647_FGGTSVANAER_2_run0	1/sp|P00561|AK1H_ECOLI	220112	208023	235612	182758	172440	178202	188532	233924	171565	149268	124216	113623	88698	127066	104963	92093	102452	168480	141806	94804	111360	84347	439387	365402	343157	296971	193625	193119	182694	171959	171809	176058	133946	153173	155771	178877
14612_HWLYNATVGAGLPINHTVR_3_run0	1/sp|P00562|AK2H_ECOLI	11833	9975	10618	11954	10027	10531	9668	23961	19022	14955	20481	16295	13292	17014	9700	10237	9037	18079	15909	12057	13404	11480	13413	11565	13174	12929	14073	17926	16262	14777	12320	12349	14076	14646	14050	12253
15539_IGLVLFGK_2_run0	1/sp|P00562|AK2H_ECOLI	6180	7339	7262	12090	11489	10708	10261	30803	25218	21535	17560	14307	11666	19942	17084	12447	13659	22518	15761	14449	13553	11966	14873	16428	23647	18336	25416	25937	20589	14043	16116	15246	21153	22568	22079	19839
15916_ILDEAGLPGELR_2_run0	1/sp|P00562|AK2H_ECOLI	69655	66081	74706	76200	77111	70955	68123	131969	103075	86105	80945	69715	60117	81577	75566	62487	69682	117144	85420	87053	72224	62366	76289	84686	95687	102554	119194	116416	118070	92905	90251	92848	101927	101183	104503	90830
17040_IVTSHDDVC(UniMod:4)LIEFQVPASQDFK_3_run0	1/sp|P00562|AK2H_ECOLI	36200	39155	29612	30414	29228	30408	22608	44132	43248	40164	40997	39654	32792	40679	0	0	0	49710	39526	34750	33166	31288	0	0	0	0	0	38852	43381	40219	41715	34715	35173	45661	50132	39764
18194_LAAPVLHAR_2_run0	1/sp|P00562|AK2H_ECOLI	0	0	10590	11897	11188	10027	11564	23819	17194	13856	14481	12869	10330	13571	13566	11622	13717	19868	14078	14959	15076	12551	12468	14537	16980	16454	17433	17438	21725	14852	16426	16586	19715	19153	16649	15646
18729_LDEASELAR_2_run0	1/sp|P00562|AK2H_ECOLI	44759	43320	45447	40695	38233	37865	39462	86025	66376	61110	55603	50887	42961	54588	49987	41339	47878	69409	59975	49260	48676	43318	57850	59525	70964	70543	78638	67619	70764	63882	62882	57178	68556	68667	67030	63035
20648_LMSAVLNQQGLPAAWLDAR_2_run0	1/sp|P00562|AK2H_ECOLI	0	0	0	0	0	0	0	0	0	0	0	0	0	0	0	0	0	0	0	0	0	0	0	0	0	0	0	0	0	0	0	0	0	0	0	0
20649_LMSAVLNQQGLPAAWLDAR_3_run0	1/sp|P00562|AK2H_ECOLI	0	0	0	0	0	0	0	0	0	0	0	0	0	0	13008	0	0	0	0	0	0	0	0	0	0	0	0	0	0	5167	14715	13541	25847	0	0	0
21333_LSAHQVQQTLR_2_run0	1/sp|P00562|AK2H_ECOLI	7672	7180	7515	10033	7812	7995	9073	21946	15835	14116	12638	11980	9534	13089	11959	10505	10856	18795	14827	12887	12157	9290	10209	11264	14114	13607	15143	16350	16292	12024	12896	13274	15735	15883	14726	11115
21334_LSAHQVQQTLR_3_run0	1/sp|P00562|AK2H_ECOLI	20045	21593	22884	19063	19421	24562	0	0	0	39010	27636	0	19887	30349	21026	23297	23582	26383	23735	18480	18174	0	23497	23836	34687	33643	31335	0	30592	23958	23317	26357	34537	30277	26851	23254
22174_LVVTGFISR_2_run0	1/sp|P00562|AK2H_ECOLI	38697	35738	34575	42416	38395	38177	42189	73586	58464	47855	43774	37775	34790	44462	40047	33804	41149	58888	46557	51538	38459	37707	39360	45027	48490	50839	61351	50859	65220	48540	50890	52456	66480	65544	58773	53233
24162_NGSDYSATQIGALAGVSR_2_run0	1/sp|P00562|AK2H_ECOLI	6598	6609	8044	10129	8185	8902	7307	12273	12167	11301	10363	8234	7396	8960	8458	6997	8420	13654	10240	7939	8526	0	10718	12879	12655	11837	12496	11236	10541	10084	8975	11682	12215	11790	12151	10985
24622_NNAGETVLLGR_2_run0	1/sp|P00562|AK2H_ECOLI	27516	25769	28433	25074	25204	23599	25419	54738	46499	40698	37275	35294	29925	41180	33808	30403	32411	51050	37780	34644	30482	28638	33390	35955	44531	45190	52626	53499	47331	43990	42358	42322	48113	50185	46280	41957
26747_QIHDAFEK_2_run0	1/sp|P00562|AK2H_ECOLI	3534	3534	3455	0	0	4009	0	7276	6288	5687	5119	0	0	0	3517	4512	0	4846	3719	0	0	0	4786	0	6040	5622	6623	0	5814	3409	0	4799	5303	5579	4327	0
30213_SLLSYDGLDASR_2_run0	1/sp|P00562|AK2H_ECOLI	33418	28681	39636	42584	40005	36696	35500	76826	78904	64645	45970	45070	42273	55371	0	41530	42447	63319	55388	47847	49204	42295	49994	53230	58527	62231	56418	62680	63907	48666	48463	53805	69273	67119	54401	53821
31050_SVIAQAGAK_2_run0	1/sp|P00562|AK2H_ECOLI	25077	22523	18277	0	0	20046	20172	35377	33649	30993	31168	25509	0	28327	23606	0	0	32652	30245	25336	26169	23734	21842	22998	33134	31799	34026	29588	31917	23934	27748	26835	28957	25812	25026	24619
3144_AQVRPLAVGVHNDR_3_run0	1/sp|P00562|AK2H_ECOLI	0	0	0	0	0	0	0	10567	8772	8608	8917	0	0	8502	5915	0	0	8510	8725	5725	0	5455	7683	7512	10277	8535	11345	10662	7389	5774	8530	9816	9350	9370	9400	8236
31989_TGPTESLIQGLHQSVFR_3_run0	1/sp|P00562|AK2H_ECOLI	0	0	0	12189	13481	13093	5505	26282	21436	16203	19108	16314	12557	20497	13567	10146	7450	0	17205	18986	11702	14445	6688	0	16653	16864	18145	23021	19203	18734	0	18023	17813	17844	15923	7937
32515_TLQPVSGSEIDLQLR_2_run0	1/sp|P00562|AK2H_ECOLI	37170	34398	37053	34878	34825	32541	35495	69595	64770	56864	50908	41987	37399	53943	45164	36718	42046	76767	64166	44887	47052	39860	41318	48324	47528	55573	59096	68783	72189	51635	55857	57095	56125	62684	57637	53717
34594_VGVEAVREDHPLASLLPC(UniMod:4)DNVFAIESR_4_run0	1/sp|P00562|AK2H_ECOLI	21454	18831	19522	0	3642	0	0	14638	9499	9684	7738	7762	0	12099	0	0	0	15456	8224	7046	7848	8286	0	0	0	0	0	13788	13645	21567	0	0	0	0	0	0
35050_VLASGTGAR_2_run0	1/sp|P00562|AK2H_ECOLI	9580	8155	11387	12689	10383	13201	11638	18586	11886	10860	9959	6017	8917	7492	11269	11367	8759	16521	12762	11302	12183	11262	9809	10495	11517	14031	15120	0	15509	14316	13467	12115	15598	16636	15314	15177
391_AAQPQVDEGLSYPLLQQLLVQHPGK_3_run0	1/sp|P00562|AK2H_ECOLI	0	9834	7909	13262	15464	0	12910	26093	28632	20001	20274	19822	14000	19694	14277	12864	15044	24286	22743	16106	12565	15425	14274	14024	19487	16783	22342	26141	19122	14996	20677	23445	23309	19905	23878	25435
4298_C(UniMod:4)SYTPDQGSTR_2_run0	1/sp|P00562|AK2H_ECOLI	3415	0	3481	2141	0	0	0	5190	3975	3099	2619	2412	2599	2891	0	0	0	4102	3161	2263	2894	0	0	0	0	0	0	3705	3372	3603	3355	2994	2705	3226	2640	2664
4370_DAC(UniMod:4)LLPLLR_2_run0	1/sp|P00562|AK2H_ECOLI	69353	62688	63039	35207	34555	34983	36445	134210	118915	96711	87279	78620	71613	89748	0	0	0	121763	96926	93645	76377	75400	0	0	0	0	0	128305	118576	86711	84698	78652	90287	95350	90770	75024
6363_DVTAGAIQSDINR_2_run0	1/sp|P00562|AK2H_ECOLI	47995	45444	47281	46239	48638	43916	43541	81863	62847	61519	51114	48283	42146	53049	49831	44043	46252	72338	57112	51751	48823	41803	60109	66263	70214	73697	77591	73483	69664	58946	64006	62453	66910	67724	65297	56433
6606_EAGYNIEPDQVR_2_run0	1/sp|P00562|AK2H_ECOLI	61832	56467	56450	57241	57787	53273	53820	112855	98064	77385	71818	67282	50744	77136	64237	52274	61203	99195	78852	74212	60106	53541	81455	83496	94029	95138	98349	99642	96863	82349	86619	85285	87677	86899	77718	73567
6868_EDHPLASLLPC(UniMod:4)DNVFAIESR_3_run0	1/sp|P00562|AK2H_ECOLI	10688	0	15551	8244	8482	10254	14357	54221	49451	47833	40876	44176	32964	47041	0	0	0	55847	41594	47745	50151	41478	0	0	0	0	0	49858	48356	27110	37865	43281	42365	46386	40995	30123
9645_FGGSSLADVK_2_run0	1/sp|P00562|AK2H_ECOLI	18230	17613	18758	19180	18692	17427	18835	35826	32552	27792	27832	23769	22914	26988	22368	21118	21974	34602	28615	25246	24737	22258	23482	27084	31144	30564	31494	31276	32270	25512	28352	25602	29207	28657	27627	25376
12269_GLQFLDLIQEGNIGLMK_2_run0	1/sp|P00579|RPOD_ECOLI	0	0	0	0	0	0	0	0	0	0	0	0	0	0	0	0	0	0	0	0	0	0	0	0	0	0	0	0	1764	0	0	0	0	0	0	0
16371_IPVHMIETINK_2_run0	1/sp|P00579|RPOD_ECOLI	21267	17551	23315	23035	23947	21263	21059	29318	24841	23045	23034	23968	22563	20058	21135	22433	20321	25248	21691	20785	23650	24822	36044	29491	30482	27033	24718	27054	25627	25131	24309	33210	23695	25928	20897	20009
16372_IPVHMIETINK_3_run0	1/sp|P00579|RPOD_ECOLI	54601	52968	60702	55827	57589	53250	52887	68156	65471	61503	58436	64551	66956	57221	56969	62805	58101	61332	50765	50760	66504	64609	80640	68915	67260	66835	66770	64801	66612	68127	64918	69794	65317	61920	54539	52586
18674_LC(UniMod:4)VEQC(UniMod:4)K_2_run0	1/sp|P00579|RPOD_ECOLI	10083	9120	9522	5330	5801	5917	6868	14968	13959	12797	14504	14058	13144	12097	0	0	0	15269	14230	11552	14661	13444	0	0	0	0	0	9422	12674	9692	9271	10883	8991	8869	8021	7116
19698_LHDVSEEVHR_2_run0	1/sp|P00579|RPOD_ECOLI	12861	12435	14066	13857	13014	15069	14150	17688	16376	16465	15783	16431	15581	14629	10728	13826	11652	17371	14287	11221	14097	15193	21009	17485	15838	14443	14444	18283	16313	16335	16181	16878	15971	15112	11725	11094
19699_LHDVSEEVHR_3_run0	1/sp|P00579|RPOD_ECOLI	0	0	12116	14839	13260	12588	14590	18008	15474	12579	15239	15855	15780	13651	11242	14729	11311	16117	14630	12360	16168	12924	18177	14394	14475	15116	13047	15069	16685	17459	15977	15973	16609	14678	13989	13692
21222_LQQIEEETGLTIEQVK_2_run0	1/sp|P00579|RPOD_ECOLI	25910	21142	23523	27668	27727	28345	25340	30714	23874	23691	24353	22507	19146	25171	24027	23930	23779	24738	24747	24535	22304	24422	43016	33671	29134	29408	28000	32446	27416	27846	27111	31975	26179	33457	28462	22721
21223_LQQIEEETGLTIEQVK_3_run0	1/sp|P00579|RPOD_ECOLI	0	0	0	0	0	0	0	0	0	0	0	0	0	0	0	0	0	0	0	0	0	0	0	0	0	0	0	0	0	0	0	0	14804	0	0	0
22589_MEQNPQSQLK_2_run0	1/sp|P00579|RPOD_ECOLI	29390	26916	31526	25219	25349	28604	25462	31168	26953	24524	25507	27005	27514	23643	20515	28615	22552	26984	22725	20939	27955	25750	38871	31252	30363	29065	22885	26778	28262	30051	31342	32149	29453	27252	26385	23040
26506_QFDYLVNSMR_2_run0	1/sp|P00579|RPOD_ECOLI	0	0	0	0	0	0	0	0	0	0	0	0	0	0	0	0	0	0	0	0	0	0	0	0	0	0	0	0	0	0	0	0	0	0	0	0
27078_QMLQEMGR_2_run0	1/sp|P00579|RPOD_ECOLI	0	0	0	29023	26184	0	24695	36792	0	0	0	0	0	0	0	0	0	0	26850	0	0	23645	0	0	0	0	0	0	0	0	44050	44026	38766	38903	36127	0
27079_QMLQEMGREPTPEELAER_2_run0	1/sp|P00579|RPOD_ECOLI	0	0	0	0	0	0	0	0	0	0	0	0	0	0	0	0	0	0	0	0	0	0	0	0	0	0	0	0	0	0	0	0	0	0	0	0
27080_QMLQEMGREPTPEELAER_3_run0	1/sp|P00579|RPOD_ECOLI	0	0	0	0	0	0	0	0	0	0	0	0	0	0	0	0	0	0	0	0	0	0	0	0	0	0	0	0	0	0	0	0	0	0	0	0
29864_SHATAQEEILK_2_run0	1/sp|P00579|RPOD_ECOLI	12878	13220	14866	15398	15916	14159	14883	20199	15927	0	0	15661	0	0	0	0	0	20693	0	0	33061	0	36353	28613	23905	20425	19866	22058	20179	16811	21366	24387	19661	17537	14209	14882
29865_SHATAQEEILK_3_run0	1/sp|P00579|RPOD_ECOLI	23714	22759	25753	23177	21744	22856	22928	24869	23148	24114	22631	23236	24672	21324	22070	24424	26196	21766	18609	18164	21303	20494	36408	34267	31151	29204	26621	28317	22147	25335	23221	24261	22301	22020	22171	21554
3159_AQYVVTR_2_run0	1/sp|P00579|RPOD_ECOLI	42527	44339	47651	48934	44587	48960	47965	53547	45443	44530	45271	45442	47915	40056	43117	47648	45098	48497	41209	39091	47730	47780	75909	59870	58005	53536	48615	47897	53745	51782	50874	52921	48770	49814	45698	44085
435_AATHDVLAGLTAR_2_run0	1/sp|P00579|RPOD_ECOLI	32472	31061	31313	34947	37827	34576	33064	46970	39566	38605	36477	36417	34405	34493	31603	33925	32330	42664	35553	28968	35786	34621	55456	44603	43392	40491	38855	34050	39540	39387	41775	44301	40264	40280	22882	20345
436_AATHDVLAGLTAR_3_run0	1/sp|P00579|RPOD_ECOLI	77964	69079	76128	73587	74078	74781	66088	93996	86813	77307	73209	77569	69086	73510	66894	76801	67475	82396	68781	63921	73865	78656	116965	89777	90406	84728	81349	75160	81082	91929	89740	86178	84904	82337	78258	64470
8149_EMGTVELLTR_2_run0	1/sp|P00579|RPOD_ECOLI	93066	96997	92704	93633	92796	90880	91653	109888	101897	94761	91047	94346	93776	91425	87718	97075	90658	103256	81730	83638	93011	97011	135314	115995	99783	107789	97342	91916	102927	123587	115076	113934	105823	109657	111230	86360
8203_EMVEANLR_2_run0	1/sp|P00579|RPOD_ECOLI	48281	49897	50446	50813	54781	51709	46186	72230	54958	52307	45728	51121	47915	50356	48402	50919	43852	53904	42351	37157	49446	52366	68787	60409	61461	54496	54431	49755	58160	67471	50302	60943	60864	55450	53033	49718
8382_EPTPEELAER_2_run0	1/sp|P00579|RPOD_ECOLI	38682	35562	33178	94274	89931	84576	89715	107935	120041	102615	107407	101705	106783	91465	109029	115024	106354	93513	96444	96896	101230	104945	176453	150924	130222	124544	118540	98856	100697	58358	135192	131432	140286	123824	121516	106269
8497_EQNPQSQLK_2_run0	1/sp|P00579|RPOD_ECOLI	0	0	0	0	0	0	0	0	0	0	0	0	1362	0	420	0	0	0	0	0	0	0	1530	819	1257	0	0	1551	0	0	0	0	0	0	0	0
9664_FGIDMNTDYTLEEVGK_2_run0	1/sp|P00579|RPOD_ECOLI	0	0	0	0	0	0	0	0	0	0	0	0	0	0	0	0	0	0	0	0	0	0	0	0	0	0	0	0	0	0	0	0	0	0	0	0
11886_GILANYGIELR_2_run0	1/sp|P00582|DPO1_ECOLI	21755	22031	23175	24009	26811	24961	24015	25004	25236	20873	20746	18971	20951	21209	19248	23206	20367	22251	19812	21865	19711	23061	22822	22343	23716	22519	21392	23159	21951	26176	22622	22191	23831	21812	23263	21324
12206_GLLTAFAEGK_2_run0	1/sp|P00582|DPO1_ECOLI	30092	30639	32454	37854	36528	38417	38855	36744	36503	31884	31439	34181	34834	31648	30260	37104	31004	31198	29391	28781	35445	35965	33439	29635	35544	33530	30681	33718	35814	38887	35881	34398	37938	35870	33147	30211
13596_HDMDSLAER_2_run0	1/sp|P00582|DPO1_ECOLI	9242	10011	9158	9450	9392	9242	8454	7006	7394	6476	6641	7747	7380	7438	5666	8902	8113	6163	5719	6170	7251	8239	8901	7617	8312	7835	6037	7247	7146	8234	9310	8075	7723	8186	7709	7139
1502_AGRPVLISTGDK_2_run0	1/sp|P00582|DPO1_ECOLI	0	0	0	0	0	0	0	0	0	0	0	0	0	0	0	0	0	0	0	0	0	0	0	0	0	0	0	0	0	0	0	0	0	0	0	0
1503_AGRPVLISTGDK_3_run0	1/sp|P00582|DPO1_ECOLI	28970	28139	37412	28332	25866	29502	29779	28000	25787	28657	23613	31750	30487	23283	23074	31125	28136	24129	21806	21610	28247	28520	34903	27702	33681	31210	24120	26496	25305	28432	26412	29391	26497	24367	20141	20973
1589_AHEIAGEEFNLSSTK_2_run0	1/sp|P00582|DPO1_ECOLI	0	0	7465	0	0	0	6476	0	0	0	0	0	0	0	0	0	0	0	0	0	0	0	0	0	0	0	0	0	0	7130	0	8313	0	0	0	0
1590_AHEIAGEEFNLSSTK_3_run0	1/sp|P00582|DPO1_ECOLI	0	0	29761	25326	25788	26751	0	0	0	0	0	15035	0	0	0	0	0	0	0	0	0	0	0	0	0	0	0	0	0	29815	0	25876	25914	27261	0	0
16134_IMAHLSR_2_run0	1/sp|P00582|DPO1_ECOLI	0	0	10003	13682	0	11554	0	0	9668	0	0	6763	7252	0	0	8696	7962	0	6918	0	0	0	0	0	14207	0	0	0	0	10130	0	0	0	0	7225	0
17963_KTPGGAPSTSEEVLEELALDYPLPK_3_run0	1/sp|P00582|DPO1_ECOLI	0	0	0	0	0	0	0	0	0	0	0	0	0	0	0	0	0	0	0	0	0	0	0	0	0	0	0	0	0	0	0	0	0	0	0	0
18934_LDVPLLVEVGSGENWDQAH_2_run0	1/sp|P00582|DPO1_ECOLI	0	0	0	0	0	0	0	0	0	0	0	0	0	0	0	0	0	0	0	0	0	0	0	0	0	0	0	0	0	0	0	0	0	0	0	0
20990_LPLMINPK_2_run0	1/sp|P00582|DPO1_ECOLI	0	0	15720	33419	33032	31418	56735	34538	32817	32902	39278	34887	34859	26520	27776	28546	26323	32088	0	33767	31521	35401	30623	28164	27210	29571	25024	27366	29803	37058	44272	32106	30144	29692	45733	24114
2103_ALELLKPLLEDEK_2_run0	1/sp|P00582|DPO1_ECOLI	9089	8481	0	0	0	9120	0	7975	9421	8504	7615	9315	0	9471	8814	11590	10208	0	9982	8596	9078	11525	11706	10730	11410	10855	9786	10983	9235	11109	9686	9771	10101	9844	10108	8775
2104_ALELLKPLLEDEK_3_run0	1/sp|P00582|DPO1_ECOLI	14814	12947	9756	10236	12133	12177	11613	10678	8772	7705	9937	9481	9260	9184	12036	13003	10442	8406	7986	11333	10023	12293	14893	12215	16864	12227	13991	9363	10354	13766	11850	10628	12956	12285	14289	12248
21569_LSSTDPNLQNIPVR_2_run0	1/sp|P00582|DPO1_ECOLI	37736	33535	38434	39858	41732	39020	38357	21329	12174	26512	33502	40846	36075	16845	18599	39132	24369	33767	28956	30229	33165	38878	41926	35938	41007	36193	33915	33729	32884	31543	43241	33053	37105	29642	37115	32204
22277_LYLPDIK_2_run0	1/sp|P00582|DPO1_ECOLI	25252	24632	24449	30560	31851	28048	42636	29110	21360	19786	23734	20884	25388	17666	21821	28187	25129	28215	25771	29168	28139	28268	29767	32591	23583	27899	22246	16927	26395	26203	30662	28139	30354	27738	28522	26864
233_AAINAPMQGTAADIIK_2_run0	1/sp|P00582|DPO1_ECOLI	0	0	0	0	0	0	0	0	0	0	0	0	0	0	0	0	0	0	0	0	0	0	0	0	0	0	0	0	0	0	0	0	0	0	0	0
23611_MVQIPQNPLILVDGSSYLYR_2_run0	1/sp|P00582|DPO1_ECOLI	0	0	0	0	0	0	0	0	0	0	0	0	0	0	0	0	0	0	0	0	0	0	0	0	0	0	0	0	0	0	0	0	0	0	0	0
23612_MVQIPQNPLILVDGSSYLYR_3_run0	1/sp|P00582|DPO1_ECOLI	0	0	0	0	0	0	5116	0	0	0	0	0	0	0	0	0	0	0	2642	0	0	0	0	0	0	0	0	0	0	0	0	0	0	0	0	0
24842_NQLTFNQIALEEAGR_2_run0	1/sp|P00582|DPO1_ECOLI	31476	26821	29468	28182	27764	25882	28138	32687	37206	38721	38253	39055	38371	33145	28184	32842	27847	33260	35159	35702	40602	38388	31979	27162	29380	30276	28769	32325	32381	32650	32339	31227	31872	32483	30141	31402
26748_QIHQLMENC(UniMod:4)TR_2_run0	1/sp|P00582|DPO1_ECOLI	0	0	3914	0	0	0	0	4623	0	4540	4124	4234	5072	3544	0	0	0	2998	0	3059	3268	3311	0	0	0	0	0	2537	2666	2766	0	2199	2370	0	0	0
26749_QIHQLMENC(UniMod:4)TR_3_run0	1/sp|P00582|DPO1_ECOLI	0	0	0	0	0	0	0	0	5617	0	11289	0	0	5375	0	0	0	4166	4501	3228	4977	5672	0	0	0	0	0	4162	4232	0	0	985	2914	0	0	0
29039_RWTADVEAGK_2_run0	1/sp|P00582|DPO1_ECOLI	0	0	0	2889	0	3099	0	0	4501	0	0	0	0	0	0	3331	3643	0	0	0	0	0	2891	0	3247	4094	3750	0	0	4605	0	0	0	0	0	0
29918_SHRPPMPDDLR_3_run0	1/sp|P00582|DPO1_ECOLI	10362	10647	11403	11724	9878	10459	11068	9007	8765	9331	9223	10055	9812	0	0	7814	7289	8262	6338	5656	4833	8702	0	7684	6970	8310	6301	0	0	11119	11041	10844	9877	7589	8881	7736
30195_SLIMQYKPTHAAVVFDAK_3_run0	1/sp|P00582|DPO1_ECOLI	0	0	0	0	0	0	0	0	0	0	0	0	0	0	0	0	0	0	0	0	0	0	0	0	0	0	0	0	0	0	0	0	0	0	0	0
3022_AQIEPLHAMVK_2_run0	1/sp|P00582|DPO1_ECOLI	0	0	0	0	0	0	11517	0	4347	0	0	0	11989	0	8981	0	0	0	0	11473	0	12257	7446	9955	0	12387	0	12374	0	0	0	14806	0	0	0	0
3023_AQIEPLHAMVK_3_run0	1/sp|P00582|DPO1_ECOLI	18025	16084	18704	15314	0	15762	0	13500	12216	11772	12107	13883	13425	11040	11354	14753	12654	12216	10164	10642	13442	14531	13800	12550	12654	12305	11922	14589	12433	17666	16078	14096	15251	13335	13669	0
31377_TAQALLQGLGGLDTLYAEPEK_2_run0	1/sp|P00582|DPO1_ECOLI	0	23968	0	24232	0	24710	0	0	0	0	24148	26285	28505	0	0	21734	19176	28186	0	0	0	29529	25099	21030	24032	24356	23535	26357	0	0	27575	26551	24456	26187	0	25412
31378_TAQALLQGLGGLDTLYAEPEK_3_run0	1/sp|P00582|DPO1_ECOLI	18053	16905	21117	21214	22069	21779	25583	25489	22574	22673	21980	24020	22691	19236	17496	21611	21730	23331	21291	20651	22463	22429	24617	20137	25164	20309	19800	22734	19933	21087	22660	25675	20883	25516	22693	19482
31809_TFRDELFEHYK_3_run0	1/sp|P00582|DPO1_ECOLI	0	0	0	0	0	0	0	0	0	0	0	0	0	0	0	0	0	0	0	0	0	0	0	0	0	0	0	0	0	0	0	0	0	0	0	0
32252_TITFEEIAGK_2_run0	1/sp|P00582|DPO1_ECOLI	99623	109530	14670	122900	133347	124013	129834	173500	5284	99382	88045	81620	67147	102272	0	71374	93339	164286	131461	107796	72089	73819	167905	183222	0	171516	132712	11430	11433	138580	145300	141505	138793	126044	110044	89325
3407_ATAAEVFGLPLETVTSEQR_2_run0	1/sp|P00582|DPO1_ECOLI	31166	30457	31527	38984	42927	36211	38180	42837	34669	37813	35179	37338	36295	26155	32515	33125	34589	33035	32973	32178	39234	36055	37689	30648	37371	34263	34161	38621	29240	43625	38182	36374	34096	35190	38050	36293
3408_ATAAEVFGLPLETVTSEQR_3_run0	1/sp|P00582|DPO1_ECOLI	0	0	30337	34040	34004	32069	33346	39333	0	0	36614	31852	36592	29002	26773	29912	31333	0	0	0	36863	33426	33280	27519	28215	0	0	37914	33092	36072	0	0	0	0	0	0
34709_VHTSYHQAVTATGR_2_run0	1/sp|P00582|DPO1_ECOLI	0	2976	1404	3020	1239	2201	0	3121	3557	0	4746	6130	5536	3343	3410	4727	3321	4324	3242	4545	4091	4521	3163	2721	3708	2431	3118	0	3453	2026	3265	3284	3815	3341	1823	2554
34710_VHTSYHQAVTATGR_3_run0	1/sp|P00582|DPO1_ECOLI	4664	5188	5244	3467	3870	3512	3908	3971	3892	3595	4075	4417	3448	3628	0	4115	3828	3302	2803	2782	3597	3322	4538	4978	4489	3842	4116	3747	3281	4136	3531	3613	3783	4096	0	3575
35170_VLHNHSEELTLR_2_run0	1/sp|P00582|DPO1_ECOLI	3188	3815	4295	4085	3955	3772	4521	3523	3893	3187	3726	3728	4202	2600	3345	4061	3805	3568	3228	3854	3724	4391	3916	4105	2958	3817	2832	3560	3620	2999	4272	3878	4125	3749	3268	2372
35171_VLHNHSEELTLR_3_run0	1/sp|P00582|DPO1_ECOLI	8672	7644	7318	8641	7241	7638	7459	8277	7731	7517	8334	9711	9059	7221	6948	8260	8607	6314	6788	0	0	10532	8339	8322	8257	7774	7736	7956	6902	7129	7146	8273	6636	0	6867	0
35891_VQIPQNPLILVDGSSYLYR_2_run0	1/sp|P00582|DPO1_ECOLI	0	0	11998	0	0	0	7573	0	0	7548	0	0	12762	0	0	11975	0	0	0	13289	0	12147	0	10999	6907	5187	0	0	0	0	0	0	0	0	0	0
37176_YAAEDADVTLQLHLK_3_run0	1/sp|P00582|DPO1_ECOLI	0	0	0	0	0	0	0	0	0	0	0	0	0	0	0	0	0	0	0	0	0	0	0	0	0	0	0	0	0	0	0	0	0	0	0	0
37888_YMDLYFER_2_run0	1/sp|P00582|DPO1_ECOLI	0	0	0	0	0	0	0	0	0	0	0	0	0	0	0	0	0	0	0	0	0	0	0	0	0	0	0	0	0	0	0	0	0	0	0	0
37991_YPGVLEYMER_2_run0	1/sp|P00582|DPO1_ECOLI	0	0	9149	9942	12709	16584	0	17027	0	4850	0	0	0	0	0	11104	0	0	0	0	0	8954	0	0	0	0	0	7341	0	0	0	12277	8766	7939	0	0
8455_EQGYVETLDGR_2_run0	1/sp|P00582|DPO1_ECOLI	20976	18699	20710	28422	28704	26879	27679	27337	23439	21726	22870	28415	26656	23608	21381	27207	23210	22126	19082	21282	22548	27316	27926	26483	27383	26174	24500	21162	21172	22560	26266	27327	25165	27514	22923	22007
8955_EVAYLSYQLATIK_2_run0	1/sp|P00582|DPO1_ECOLI	8885	0	9632	10399	13894	12415	10883	8862	7187	6367	5723	7182	7789	9291	6184	7661	6344	7049	5139	5922	8668	11583	9656	8276	11064	8943	0	7669	7916	0	5993	6016	7768	7805	10913	10102
11411_GFFLQVEGASIDK_2_run0	1/sp|P00634|PPB_ECOLI	0	0	0	0	0	0	0	0	0	0	0	0	0	0	0	0	0	0	0	0	0	0	0	0	0	0	0	0	0	0	0	0	0	0	0	0
11805_GIDALPLTGQYTHYALNK_2_run0	1/sp|P00634|PPB_ECOLI	0	0	0	0	0	0	0	0	0	0	0	0	0	0	0	0	0	0	0	0	0	0	0	0	0	0	0	0	0	0	0	0	0	0	0	0
11806_GIDALPLTGQYTHYALNK_3_run0	1/sp|P00634|PPB_ECOLI	0	15356	13872	16079	19675	12672	15342	0	0	0	0	0	7556	0	0	0	0	0	0	0	0	7110	0	0	6239	0	0	0	0	0	0	0	0	0	0	0
11808_GIDALPLTGQYTHYALNKK_3_run0	1/sp|P00634|PPB_ECOLI	0	0	0	0	0	0	0	0	0	0	0	0	0	0	0	0	0	0	0	0	0	0	0	0	0	0	0	0	0	0	0	0	0	0	0	0
12828_GSITEQLLNAR_2_run0	1/sp|P00634|PPB_ECOLI	10659	10887	9221	9924	10330	10221	10051	0	0	0	0	0	0	0	0	0	0	0	0	4945	0	0	0	0	0	0	0	4486	0	0	7076	6197	0	0	0	4627
13385_GYQLVSDAASLNSVTEANQQK_2_run0	1/sp|P00634|PPB_ECOLI	0	0	0	0	0	0	0	0	0	0	0	0	0	0	0	0	0	0	0	0	0	0	0	0	0	0	0	0	0	0	0	0	0	0	0	0
13386_GYQLVSDAASLNSVTEANQQK_3_run0	1/sp|P00634|PPB_ECOLI	0	0	0	0	0	0	0	0	0	0	0	0	0	0	0	0	0	0	0	0	0	0	0	0	0	0	0	0	0	0	0	0	0	0	0	0
14713_IAAYGPHAANVVGLTDQTDLFYTMK_3_run0	1/sp|P00634|PPB_ECOLI	0	0	0	0	0	0	0	0	0	0	0	0	0	0	0	0	0	0	0	0	0	0	0	0	0	0	0	0	0	0	0	0	0	0	0	0
171_AAGLATGNVSTAELQDATPAALVAHVTSR_3_run0	1/sp|P00634|PPB_ECOLI	0	0	0	0	0	0	0	0	0	0	0	0	0	0	0	0	0	0	0	0	0	0	0	0	0	0	0	0	0	0	0	0	0	0	0	0
172_AAGLATGNVSTAELQDATPAALVAHVTSR_4_run0	1/sp|P00634|PPB_ECOLI	0	0	0	0	0	0	0	0	0	0	0	0	0	0	0	0	0	0	0	0	0	0	0	0	0	0	0	0	0	0	0	0	0	0	0	0
17329_KEGNTLVIVTADHAHASQIVAPDTK_3_run0	1/sp|P00634|PPB_ECOLI	0	0	0	1719	0	0	0	0	0	0	0	0	0	0	0	0	0	0	0	0	0	0	0	0	0	0	0	0	0	0	0	0	0	0	0	0
17330_KEGNTLVIVTADHAHASQIVAPDTK_4_run0	1/sp|P00634|PPB_ECOLI	0	0	0	0	0	0	0	0	0	0	0	0	0	0	0	0	0	0	0	0	0	0	0	0	0	0	0	0	0	0	0	0	0	0	0	0
17955_KTGKPDYVTDSAASATAWSTGVK_3_run0	1/sp|P00634|PPB_ECOLI	0	0	0	0	0	0	0	0	0	0	0	0	0	0	0	0	0	0	0	0	0	0	0	0	0	0	0	0	0	0	0	0	0	0	0	0
17956_KTGKPDYVTDSAASATAWSTGVK_4_run0	1/sp|P00634|PPB_ECOLI	0	0	0	0	0	0	0	0	0	0	0	0	0	0	0	0	0	0	0	0	0	0	0	0	0	0	0	0	0	0	0	0	0	0	0	0
21681_LTGDQTAALR_2_run0	1/sp|P00634|PPB_ECOLI	0	0	0	0	0	0	0	0	0	0	0	0	0	0	0	0	0	0	0	0	0	0	0	0	0	0	0	0	0	0	0	0	0	0	0	0
23900_NDSVPTLAQMTDK_2_run0	1/sp|P00634|PPB_ECOLI	24117	21942	24679	22304	23063	21025	0	38782	20898	26426	0	27772	0	28328	0	0	22030	36826	0	28669	0	22108	19878	21907	30510	10389	37514	0	34478	42121	37862	46326	27751	35304	27166	24436
24330_NIILLIGDGMGDSEITAAR_2_run0	1/sp|P00634|PPB_ECOLI	0	0	0	0	0	0	0	0	0	0	0	0	0	0	0	0	0	0	0	0	0	0	0	0	0	0	0	0	0	0	0	0	0	0	0	0
25177_NYAEGAGGFFK_2_run0	1/sp|P00634|PPB_ECOLI	0	0	0	0	0	0	0	0	0	0	0	0	0	0	0	0	0	0	0	0	0	0	0	0	0	0	0	0	0	0	0	0	0	0	0	0
25368_PAVTC(UniMod:4)TPNPQR_2_run0	1/sp|P00634|PPB_ECOLI	0	0	0	0	0	0	0	0	0	0	0	0	0	0	0	0	0	0	0	0	0	0	0	0	0	0	0	0	0	0	0	0	0	0	0	0
25735_PLLGLFADGNMPVR_2_run0	1/sp|P00634|PPB_ECOLI	11384	10951	9814	13432	0	11265	16241	0	0	0	0	0	0	0	0	0	4547	0	0	0	0	0	0	0	0	0	0	0	0	0	0	7837	0	8045	9376	0
26397_QDHAANPC(UniMod:4)GQIGETVDLDEAVQR_3_run0	1/sp|P00634|PPB_ECOLI	0	0	0	0	0	0	0	0	0	0	0	0	0	0	0	0	0	0	0	0	0	0	0	0	0	0	0	0	0	0	0	0	0	0	0	0
2821_APGLTQALNTK_2_run0	1/sp|P00634|PPB_ECOLI	9235	7589	0	8691	9470	0	0	0	0	0	0	0	0	0	0	0	0	0	0	0	0	0	0	0	0	0	0	0	0	0	0	0	0	0	0	0
28547_RLTGDQTAALR_2_run0	1/sp|P00634|PPB_ECOLI	2074	0	0	0	0	0	0	0	0	0	0	0	0	0	0	0	0	0	0	0	0	0	0	0	0	0	0	0	0	0	0	0	0	0	0	0
28548_RLTGDQTAALR_3_run0	1/sp|P00634|PPB_ECOLI	0	0	0	0	0	0	0	0	0	0	0	0	0	0	0	0	0	0	0	0	0	0	0	0	0	0	0	0	0	0	0	0	0	0	0	0
31730_TFAETATAGEWQGK_2_run0	1/sp|P00634|PPB_ECOLI	0	0	0	0	0	5592	5853	0	0	0	0	0	0	0	0	0	0	0	0	0	0	0	0	0	0	0	0	0	0	0	0	0	0	0	0	0
31946_TGKPDYVTDSAASATAWSTGVK_2_run0	1/sp|P00634|PPB_ECOLI	0	0	0	0	0	0	0	0	0	0	0	0	0	0	0	0	0	0	0	0	0	0	0	0	0	0	0	0	0	0	0	0	0	0	0	0
31947_TGKPDYVTDSAASATAWSTGVK_3_run0	1/sp|P00634|PPB_ECOLI	0	0	0	0	0	0	0	0	0	0	0	0	0	0	0	0	0	0	0	0	0	0	0	0	0	0	0	0	0	0	0	0	0	0	0	0
32802_TPEMPVLENR_2_run0	1/sp|P00634|PPB_ECOLI	0	0	0	0	0	0	0	0	0	0	0	0	0	0	0	0	0	0	0	0	0	0	0	0	0	0	0	0	0	0	0	0	0	0	0	0
33567_TYNGALGVDIHEK_2_run0	1/sp|P00634|PPB_ECOLI	0	0	0	0	0	0	0	0	0	0	0	0	0	0	0	0	0	0	0	0	0	0	0	0	0	0	0	0	0	0	0	0	0	0	0	0
33568_TYNGALGVDIHEK_3_run0	1/sp|P00634|PPB_ECOLI	0	0	0	0	0	0	0	0	0	0	0	0	0	0	0	0	0	0	0	0	0	0	0	0	0	0	0	0	0	0	0	0	0	0	0	0
3607_ATYHGNIDK_2_run0	1/sp|P00634|PPB_ECOLI	0	0	0	0	0	0	0	0	0	0	0	0	0	0	0	0	0	0	0	0	0	0	0	0	0	0	0	0	0	0	0	0	0	0	0	0
3608_ATYHGNIDKPAVTC(UniMod:4)TPNPQR_3_run0	1/sp|P00634|PPB_ECOLI	0	0	0	0	0	0	0	0	0	0	0	0	0	0	0	0	0	0	0	0	0	0	0	0	0	0	0	0	0	0	0	0	0	0	0	0
3609_ATYHGNIDKPAVTC(UniMod:4)TPNPQR_4_run0	1/sp|P00634|PPB_ECOLI	0	0	0	0	0	0	0	0	0	0	0	0	0	0	0	0	0	0	0	0	0	0	0	0	0	0	0	0	0	0	0	0	0	0	0	0
386_AAQGDITAPGGAR_2_run0	1/sp|P00634|PPB_ECOLI	8610	7568	8845	6523	5314	7590	6188	0	0	0	0	0	0	0	0	0	0	0	0	0	0	0	0	0	0	0	0	0	0	0	0	0	0	0	0	0
4265_C(UniMod:4)PGNALEK_2_run0	1/sp|P00634|PPB_ECOLI	0	0	0	0	0	0	0	0	0	0	0	0	0	0	0	0	0	0	0	0	0	0	0	0	0	0	0	0	0	0	0	0	0	0	0	0
4341_C(UniMod:4)YGPSATSEK_2_run0	1/sp|P00634|PPB_ECOLI	0	0	861	0	0	0	0	0	0	0	0	0	0	0	0	0	0	0	0	0	0	0	0	0	0	0	0	0	0	0	0	0	0	0	0	0
4968_DGAVMVMSYGNSEEDSQEHTGSQLR_3_run0	1/sp|P00634|PPB_ECOLI	0	0	0	0	0	0	0	0	0	0	0	0	0	0	0	0	0	0	0	0	0	0	0	0	0	0	0	0	0	0	0	0	0	0	0	0
5208_DHPTILEMAK_2_run0	1/sp|P00634|PPB_ECOLI	0	0	0	0	0	0	0	0	0	0	0	0	0	0	0	0	0	0	0	0	0	0	0	0	0	0	0	0	0	0	0	0	0	0	0	0
6059_DSLSDKPAK_2_run0	1/sp|P00634|PPB_ECOLI	0	0	0	0	0	0	0	0	0	0	0	0	0	0	0	0	0	0	0	0	0	0	0	0	0	0	0	0	0	0	0	0	0	0	0	0
7320_EGNTLVIVTADHAHASQIVAPDTK_3_run0	1/sp|P00634|PPB_ECOLI	0	0	0	0	0	0	0	0	0	0	0	0	0	0	0	0	0	0	0	0	0	0	0	0	0	0	0	0	0	0	0	0	0	0	0	0
7321_EGNTLVIVTADHAHASQIVAPDTK_4_run0	1/sp|P00634|PPB_ECOLI	0	0	0	0	0	0	0	0	0	0	0	0	0	0	0	0	0	0	0	0	0	0	0	0	0	0	0	0	0	0	0	0	0	0	0	0
747_ADVTLGGGAK_2_run0	1/sp|P00634|PPB_ECOLI	0	0	0	0	0	0	0	0	0	0	0	0	0	0	0	0	0	0	0	0	0	0	0	0	0	0	0	0	0	0	0	0	0	0	0	0
10967_GDFQFNISR_2_run0	1/sp|P00722|BGAL_ECOLI	0	0	0	0	0	0	0	0	0	0	0	0	0	0	0	0	0	0	0	0	0	0	0	0	11780	14500	45011	45688	53063	0	0	0	0	0	0	0
14362_HQQQFFQFR_2_run0	1/sp|P00722|BGAL_ECOLI	0	0	0	0	0	0	0	0	0	0	0	0	0	0	0	0	0	0	0	0	0	0	0	0	0	0	0	8849	10485	0	0	0	0	0	0	0
14392_HSDNELLHWMVALDGK_3_run0	1/sp|P00722|BGAL_ECOLI	0	0	0	0	0	0	0	0	0	0	0	0	0	0	0	0	0	0	0	0	0	0	0	0	0	0	0	0	0	0	0	0	0	0	0	0
15034_IDGSGQMAITVDVEVASDTPHPAR_3_run0	1/sp|P00722|BGAL_ECOLI	0	0	0	0	0	0	0	0	0	0	0	0	0	0	0	0	0	0	0	0	0	0	0	0	0	0	0	0	0	0	0	0	0	0	0	0
15086_IDPNAWVER_2_run0	1/sp|P00722|BGAL_ECOLI	0	0	0	0	0	0	0	0	0	0	0	0	0	0	0	0	0	0	0	0	0	0	0	0	0	0	81449	82199	86348	0	0	0	0	0	0	0
15243_IENGLLLLNGK_2_run0	1/sp|P00722|BGAL_ECOLI	0	0	0	0	0	0	0	0	0	0	0	0	0	0	0	0	0	0	0	0	0	0	0	0	0	0	0	6635	6109	0	0	0	0	0	0	0
15244_IENGLLLLNGKPLLIR_2_run0	1/sp|P00722|BGAL_ECOLI	0	0	0	0	0	0	0	0	0	0	0	0	0	0	0	0	0	0	0	0	0	0	0	0	0	0	0	0	0	0	0	0	0	0	0	0
15245_IENGLLLLNGKPLLIR_3_run0	1/sp|P00722|BGAL_ECOLI	0	0	0	0	0	0	0	0	0	0	0	0	0	0	0	0	0	0	0	0	0	0	0	0	0	0	5569	0	4461	0	0	0	0	0	0	0
15531_IGLNC(UniMod:4)QLAQVAER_2_run0	1/sp|P00722|BGAL_ECOLI	0	0	0	0	0	0	0	0	0	0	0	4101	0	0	0	0	0	0	0	0	0	0	0	5647	0	0	0	80414	83922	0	0	0	0	0	0	0
15532_IGLNC(UniMod:4)QLAQVAER_3_run0	1/sp|P00722|BGAL_ECOLI	0	0	0	0	0	0	0	0	0	0	0	0	0	0	0	0	0	0	0	0	0	0	0	0	0	0	0	22130	24296	0	0	0	0	0	0	0
15740_IIFDGVNSAFHLWC(UniMod:4)NGR_3_run0	1/sp|P00722|BGAL_ECOLI	0	0	0	0	0	0	0	0	0	0	0	0	0	0	0	0	0	0	0	0	0	0	0	0	0	0	0	0	0	0	0	0	0	0	0	0
18170_LAAHPPFASWR_2_run0	1/sp|P00722|BGAL_ECOLI	0	0	0	0	0	0	0	0	0	0	0	0	0	0	0	0	0	0	0	0	0	0	0	0	0	0	0	0	0	0	0	0	0	0	0	0
18171_LAAHPPFASWR_3_run0	1/sp|P00722|BGAL_ECOLI	0	0	0	0	0	0	0	0	0	0	0	0	0	0	0	0	0	0	0	0	0	0	0	0	0	0	28186	24484	39116	0	0	0	0	0	0	0
18613_LAVMVLR_2_run0	1/sp|P00722|BGAL_ECOLI	0	0	0	0	0	0	0	0	0	0	0	0	0	0	0	0	0	0	0	0	0	0	5427	7816	6234	9956	47158	38028	68206	0	0	0	0	0	0	0
21042_LPSEFDLSAFLR_2_run0	1/sp|P00722|BGAL_ECOLI	0	0	0	0	0	0	0	0	0	0	0	0	0	0	0	0	0	0	0	0	0	0	0	0	0	882	4045	2056	4335	0	0	0	0	0	0	0
21439_LSGQTIEVTSEYLFR_2_run0	1/sp|P00722|BGAL_ECOLI	0	0	0	0	22738	0	0	0	0	0	0	0	0	0	0	0	0	0	0	0	0	0	0	0	0	0	33480	26069	32231	0	0	0	0	0	0	0
21440_LSGQTIEVTSEYLFR_3_run0	1/sp|P00722|BGAL_ECOLI	0	0	0	0	0	0	0	0	0	0	0	0	0	0	0	0	0	0	0	0	0	0	0	0	0	0	10257	10220	10178	0	0	0	0	0	0	0
21602_LTAAC(UniMod:4)FDR_2_run0	1/sp|P00722|BGAL_ECOLI	0	0	0	0	0	0	0	0	2413	0	2244	0	0	0	0	0	0	0	0	0	0	0	0	0	0	0	0	46843	55091	0	0	0	0	0	0	0
22214_LWSAEIPNLYR_2_run0	1/sp|P00722|BGAL_ECOLI	0	0	0	0	0	0	0	0	0	0	0	0	0	0	0	0	0	0	0	0	0	0	0	0	0	0	60625	63778	80287	0	0	0	0	0	0	0
22884_MITDSLAVVLQR_2_run0	1/sp|P00722|BGAL_ECOLI	0	0	0	0	0	0	0	0	0	0	0	0	0	0	0	0	0	0	0	0	0	0	0	0	0	0	0	0	0	0	0	0	0	0	0	0
24253_NHPSVIIWSLGNESGHGANHDALYR_3_run0	1/sp|P00722|BGAL_ECOLI	0	0	0	0	0	0	0	0	0	0	0	0	0	0	0	0	0	0	0	0	0	0	0	0	0	0	0	4907	0	0	0	0	0	0	0	0
24254_NHPSVIIWSLGNESGHGANHDALYR_4_run0	1/sp|P00722|BGAL_ECOLI	0	0	0	0	0	0	0	0	5506	0	0	0	0	0	0	0	0	0	0	0	0	0	0	0	0	0	11683	12407	10141	0	0	0	0	3333	0	0
24255_NHPSVIIWSLGNESGHGANHDALYR_5_run0	1/sp|P00722|BGAL_ECOLI	0	0	0	0	0	0	0	0	0	0	0	0	0	0	0	0	0	0	0	0	0	0	0	0	0	0	16623	12299	15181	0	0	0	0	0	0	0
25681_PLASGEVPLDVAPQGK_2_run0	1/sp|P00722|BGAL_ECOLI	0	0	0	0	0	0	0	0	0	0	0	0	0	0	0	0	0	0	0	0	0	0	0	0	0	0	24449	27845	27310	0	0	0	0	0	0	0
26008_PTTQISDFHVATR_2_run0	1/sp|P00722|BGAL_ECOLI	0	0	0	0	0	0	0	0	0	0	0	0	0	0	0	0	0	0	0	0	0	0	0	0	0	0	0	0	0	0	0	0	0	0	0	0
26009_PTTQISDFHVATR_3_run0	1/sp|P00722|BGAL_ECOLI	0	0	0	0	0	0	0	0	0	0	0	0	0	0	0	0	0	0	0	0	0	0	0	0	0	0	0	25350	27263	0	0	0	0	0	0	0
26502_QFC(UniMod:4)MNGLVFADR_2_run0	1/sp|P00722|BGAL_ECOLI	0	0	0	0	0	0	0	0	0	0	0	0	0	0	0	0	0	0	0	0	0	0	0	0	0	0	0	21046	0	0	0	0	0	0	0	0
26973_QLLTPLR_2_run0	1/sp|P00722|BGAL_ECOLI	0	0	0	0	0	0	0	0	0	0	0	0	0	0	0	0	0	0	0	0	0	0	0	0	0	0	30594	20067	26857	0	0	0	0	0	0	0
27144_QNNFNAVR_2_run0	1/sp|P00722|BGAL_ECOLI	0	0	0	0	0	0	0	0	0	0	0	0	0	0	0	0	0	0	0	0	0	0	0	0	0	0	6710	7688	8136	0	0	0	0	0	0	0
27384_QSGFLSQMWIGDK_2_run0	1/sp|P00722|BGAL_ECOLI	0	0	0	0	0	0	0	0	0	0	0	0	0	0	0	0	0	0	0	0	0	0	0	0	0	0	0	0	0	0	0	0	0	0	0	0
27385_QSGFLSQMWIGDKK_3_run0	1/sp|P00722|BGAL_ECOLI	0	0	0	0	0	0	0	0	0	0	0	0	0	0	0	0	0	0	0	0	0	0	0	0	0	0	0	0	0	0	0	0	0	0	0	0
27958_RDWENPGVTQLNR_2_run0	1/sp|P00722|BGAL_ECOLI	0	0	0	0	0	0	0	0	0	0	0	0	0	0	0	0	0	0	0	0	0	0	0	0	0	0	4151	5276	5891	0	0	0	0	0	0	0
27959_RDWENPGVTQLNR_3_run0	1/sp|P00722|BGAL_ECOLI	0	0	0	0	0	0	0	0	0	0	0	0	0	0	0	0	0	0	0	0	0	0	0	0	0	0	29375	28445	31322	0	0	0	0	0	0	0
2839_APLDNDIGVSEATR_2_run0	1/sp|P00722|BGAL_ECOLI	0	0	0	0	0	0	0	0	0	0	0	0	0	0	0	8020	0	0	0	0	0	0	12235	12417	10347	13607	59512	58183	60686	0	0	0	0	0	0	0
30999_SVDPSRPVQYEGGGADTTATDIIC(UniMod:4)PMYAR_3_run0	1/sp|P00722|BGAL_ECOLI	0	0	0	0	0	0	0	0	0	0	0	0	0	0	0	0	0	0	0	0	0	0	0	0	0	0	0	25397	26147	0	0	0	0	0	0	0
31553_TDRPSQQLR_2_run0	1/sp|P00722|BGAL_ECOLI	0	0	0	0	0	0	0	0	0	0	0	0	0	0	0	0	0	0	0	0	0	0	0	0	0	0	5395	5581	5506	0	0	0	0	0	0	0
32646_TMITDSLAVVLQR_2_run0	1/sp|P00722|BGAL_ECOLI	0	0	0	0	0	0	3232	0	2015	4218	3841	0	0	0	0	0	0	0	0	0	0	5265	6496	12082	6350	11464	60192	66185	69166	0	0	0	0	0	0	0
32833_TPHPALTEAK_2_run0	1/sp|P00722|BGAL_ECOLI	0	0	0	0	0	0	0	0	0	0	0	0	0	0	0	0	0	0	0	0	0	0	0	1365	0	2787	10227	11006	10208	0	0	0	0	0	0	0
33994_VDEDQPFPAVPK_2_run0	1/sp|P00722|BGAL_ECOLI	0	0	0	0	0	0	0	0	0	0	0	0	0	0	0	0	0	0	0	0	0	0	13242	0	13047	16638	72789	68708	78647	0	0	0	0	0	0	0
35701_VNWLGLGPQENYPDR_2_run0	1/sp|P00722|BGAL_ECOLI	0	0	0	0	0	0	0	0	0	0	0	0	0	0	0	0	0	0	0	0	0	0	0	0	0	0	43098	54529	48272	0	0	0	0	0	0	0
36401_VTVSLWQGETQVASGTAPFGGEIIDER_3_run0	1/sp|P00722|BGAL_ECOLI	0	89559	0	0	0	0	62737	0	0	0	0	0	0	0	0	0	0	0	0	0	0	0	0	0	0	0	0	0	0	0	0	0	0	0	0	0
36623_VVQPNATAWSEAGHISAWQQWR_3_run0	1/sp|P00722|BGAL_ECOLI	0	0	0	0	0	0	0	0	0	0	0	0	0	0	0	0	0	0	0	0	0	0	0	0	0	0	0	0	0	0	0	0	0	0	0	0
37005_WLPAMSER_2_run0	1/sp|P00722|BGAL_ECOLI	0	0	0	0	0	0	0	0	0	0	0	0	0	0	0	0	0	0	0	0	0	0	8054	0	7237	12237	54592	41188	87749	0	0	0	0	0	0	0
37010_WLSLPGETR_2_run0	1/sp|P00722|BGAL_ECOLI	0	0	0	0	0	0	0	0	0	0	0	0	0	0	0	0	0	0	0	0	0	0	0	0	0	0	0	0	0	0	0	0	0	0	0	0
37083_WSDGSYLEDQDMWR_2_run0	1/sp|P00722|BGAL_ECOLI	0	0	0	0	0	0	0	0	0	0	0	0	0	0	0	0	0	0	0	0	0	0	0	0	0	0	0	0	5177	0	0	0	0	0	0	0
37138_WVGYGQDSR_2_run0	1/sp|P00722|BGAL_ECOLI	0	0	0	0	0	0	0	0	0	0	0	0	0	0	0	0	0	0	0	0	0	0	0	0	0	0	17138	10010	19077	0	0	0	0	0	0	0
37580_YGLYVVDEANIETHGMVPMNR_3_run0	1/sp|P00722|BGAL_ECOLI	0	0	0	0	0	0	0	0	0	0	0	0	0	0	0	0	0	0	0	0	0	0	0	0	0	0	0	0	0	0	0	0	0	0	0	0
37653_YHYQLVWC(UniMod:4)QK_2_run0	1/sp|P00722|BGAL_ECOLI	0	0	0	0	0	0	0	0	0	0	0	0	0	0	0	0	0	0	0	0	0	0	0	0	0	0	0	0	0	0	0	0	0	0	0	0
3809_AVLEAEVQMC(UniMod:4)GELR_2_run0	1/sp|P00722|BGAL_ECOLI	0	0	0	0	0	0	0	0	0	0	0	0	0	0	0	0	0	0	0	0	0	0	0	0	0	0	0	0	0	0	0	0	0	0	0	0
38183_YSQQQLMETSHR_2_run0	1/sp|P00722|BGAL_ECOLI	0	0	0	0	0	0	0	0	0	0	0	1869	0	0	0	0	0	0	0	0	0	0	0	0	0	0	4878	6009	6504	0	0	0	0	0	0	0
38184_YSQQQLMETSHR_3_run0	1/sp|P00722|BGAL_ECOLI	0	0	0	0	0	0	0	0	0	0	0	0	0	0	0	0	0	0	0	0	0	0	0	0	0	0	0	0	0	0	0	0	0	0	0	0
3928_AVVELHTADGTLIEAEAC(UniMod:4)DVGFR_3_run0	1/sp|P00722|BGAL_ECOLI	0	0	0	0	0	0	0	0	0	0	0	0	0	0	0	0	0	0	0	0	0	0	0	0	0	0	0	12614	9437	0	0	0	0	0	0	0
6356_DVSLLHK_2_run0	1/sp|P00722|BGAL_ECOLI	0	0	0	0	0	0	0	0	0	0	0	0	0	0	0	0	0	0	0	0	0	0	0	0	0	0	0	0	12091	0	0	0	0	0	0	0
6357_DVSLLHKPTTQISDFHVATR_2_run0	1/sp|P00722|BGAL_ECOLI	0	0	0	0	0	0	0	0	0	0	0	0	0	0	0	0	0	0	0	0	0	0	0	0	0	0	0	0	0	0	0	0	0	0	0	0
6358_DVSLLHKPTTQISDFHVATR_3_run0	1/sp|P00722|BGAL_ECOLI	0	0	0	0	0	0	0	0	0	0	0	0	0	0	0	0	0	0	0	0	0	0	0	0	0	0	0	15766	10575	0	0	0	0	0	0	0
6359_DVSLLHKPTTQISDFHVATR_4_run0	1/sp|P00722|BGAL_ECOLI	0	0	0	0	0	0	0	0	0	0	0	0	0	0	0	0	0	0	0	0	0	0	0	15068	13438	11935	27936	26639	26821	0	0	0	0	0	0	0
6360_DVSLLHKPTTQISDFHVATR_5_run0	1/sp|P00722|BGAL_ECOLI	0	0	0	0	0	0	0	0	0	0	0	0	0	0	0	0	0	0	0	0	0	0	0	0	0	5063	16744	16754	15870	0	0	0	0	0	0	0
6409_DWENPGVTQLNR_2_run0	1/sp|P00722|BGAL_ECOLI	0	0	0	0	0	0	0	0	0	0	0	0	0	0	0	0	0	0	0	0	0	0	0	0	0	7305	22913	33904	26530	0	0	0	0	0	0	0
8008_ELNYGPHQWR_2_run0	1/sp|P00722|BGAL_ECOLI	0	0	0	0	0	0	0	0	0	0	0	0	0	0	0	0	0	0	0	0	0	0	0	0	0	0	4833	6727	7061	0	0	0	0	0	0	0
8009_ELNYGPHQWR_3_run0	1/sp|P00722|BGAL_ECOLI	0	0	0	0	0	0	0	0	0	0	0	0	0	0	0	0	0	0	0	0	0	0	0	0	0	0	0	0	22323	0	0	0	0	0	0	0
17350_KETLGDVTHR_2_run0	1/sp|P00803|LEP_ECOLI	0	0	0	0	0	0	0	0	0	0	0	0	0	0	0	0	0	0	0	0	0	0	0	0	0	0	0	0	0	0	0	0	0	0	0	0
26158_QAAAQAAAGDSLDK_2_run0	1/sp|P00803|LEP_ECOLI	8638	7182	8856	9002	7321	7944	8530	12557	12991	12702	11771	13886	12987	12706	9501	12188	11507	10553	11400	7075	10400	10081	9668	9545	11936	11986	11221	10018	8440	10636	12189	12653	12307	13013	11795	13019
26448_QEGEWPTGLR_2_run0	1/sp|P00803|LEP_ECOLI	0	0	0	0	0	0	0	0	0	0	0	0	0	0	0	0	0	0	0	0	0	0	0	0	0	0	0	0	0	0	0	0	0	0	0	0
32424_TLIETGHPK_2_run0	1/sp|P00803|LEP_ECOLI	4389	5085	4571	5490	5247	5839	6210	7920	7288	6798	6946	7360	7270	6900	6766	8764	7395	7193	7343	7257	7769	8050	5661	5360	5879	7227	7928	6204	7781	6931	7568	7226	7072	8354	8687	8678
3414_ATAIWMSFDK_2_run0	1/sp|P00803|LEP_ECOLI	23204	22858	25183	19729	20600	17870	21110	33116	29538	31078	28048	25248	26700	28593	25836	25531	22733	32300	28614	27104	27648	26117	17329	19037	21000	24780	26303	30013	27888	32063	26215	25899	27428	29567	29885	32872
36411_VTYDPVSK_2_run0	1/sp|P00803|LEP_ECOLI	22492	20579	23233	22596	17501	22892	20626	34003	30320	33075	32602	33187	29669	28532	30062	34111	31682	31833	31371	25530	28636	25650	29926	29606	35279	32932	31341	27426	27986	26624	29050	27740	29300	32110	30799	33997
38379_YWGFVPEANLVGR_2_run0	1/sp|P00803|LEP_ECOLI	25616	23003	24152	19524	20024	17471	17064	37409	29831	28256	30533	30835	29262	25959	20747	22388	19981	28357	26088	26239	30766	28506	17459	15286	19499	21466	23274	25792	25698	34946	21423	18508	28154	26788	25791	26136
8836_ETLGDVTHR_2_run0	1/sp|P00803|LEP_ECOLI	9141	8911	9285	12199	9814	9455	8090	17267	15097	13758	13950	12927	13773	11796	11518	14406	12580	12674	12472	10633	13775	13172	10754	9382	11604	13115	14771	15507	13897	11828	11796	15453	15882	14957	14993	16126
11281_GEQVVNIGSQDMNDNVWLTLAK_3_run0	1/sp|P00805|ASPG2_ECOLI	0	0	0	0	0	0	0	0	0	0	0	0	0	0	0	0	0	0	0	0	0	0	0	0	0	0	0	0	0	0	0	0	0	0	0	0
13174_GVLVVMNDTVLDGR_2_run0	1/sp|P00805|ASPG2_ECOLI	0	0	0	0	0	0	0	0	0	0	0	0	0	0	0	0	0	0	0	0	0	0	0	0	0	0	0	0	0	0	0	0	0	0	0	0
14489_HTSDTPFDVSK_2_run0	1/sp|P00805|ASPG2_ECOLI	0	0	0	0	0	0	0	0	0	0	0	0	0	0	0	0	0	0	0	0	0	0	0	0	0	0	0	0	0	0	0	0	0	0	0	0
14490_HTSDTPFDVSK_3_run0	1/sp|P00805|ASPG2_ECOLI	0	0	0	0	0	0	0	0	0	0	0	0	0	0	0	0	0	0	0	0	0	0	0	0	0	0	0	0	0	0	0	0	0	0	0	0
17522_KHTSDTPFDVSK_2_run0	1/sp|P00805|ASPG2_ECOLI	0	0	0	0	0	0	0	0	0	0	0	0	0	0	0	0	0	0	0	0	0	0	0	0	0	0	0	0	0	0	0	0	0	0	0	0
17565_KINTDC(UniMod:4)DK_2_run0	1/sp|P00805|ASPG2_ECOLI	0	0	0	0	0	0	0	0	0	0	0	0	0	0	0	0	0	0	0	0	0	0	0	0	0	0	0	0	0	0	0	0	0	0	0	0
2463_ALVDAGYDGIVSAGVGNGNLYK_2_run0	1/sp|P00805|ASPG2_ECOLI	0	0	0	0	0	0	0	0	0	0	0	0	0	0	0	0	0	0	0	0	0	0	0	0	0	0	0	0	0	0	0	0	0	0	0	0
25958_PSTSMSADGPFNLYNAVVTAADK_2_run0	1/sp|P00805|ASPG2_ECOLI	0	0	0	0	0	0	0	0	0	0	0	0	0	0	0	0	0	0	0	0	0	0	0	0	0	0	0	0	0	0	0	0	0	0	0	0
25959_PSTSMSADGPFNLYNAVVTAADK_3_run0	1/sp|P00805|ASPG2_ECOLI	0	0	0	0	0	0	0	0	0	0	0	0	0	0	0	0	0	0	0	0	0	0	0	0	0	0	0	0	0	0	0	0	0	0	0	0
26110_PVVMVGAMR_2_run0	1/sp|P00805|ASPG2_ECOLI	0	0	0	0	0	0	0	0	0	0	0	0	0	0	0	0	0	0	0	0	0	0	0	0	0	0	0	0	0	0	0	0	0	0	0	0
31020_SVFDTLATAAK_2_run0	1/sp|P00805|ASPG2_ECOLI	0	0	0	0	0	0	0	0	0	0	0	0	0	0	0	0	0	0	0	0	0	0	0	0	0	0	0	0	0	0	0	0	0	0	0	0
31089_SVNYGPLGYIHNGK_2_run0	1/sp|P00805|ASPG2_ECOLI	0	0	0	0	0	0	0	0	0	0	0	0	0	0	0	0	0	0	0	0	0	0	0	0	0	0	0	0	0	0	0	0	0	0	0	0
31090_SVNYGPLGYIHNGK_3_run0	1/sp|P00805|ASPG2_ECOLI	0	0	0	0	0	0	0	0	0	0	0	0	0	0	0	0	0	0	0	0	0	0	0	0	0	0	0	0	0	0	0	0	0	0	0	0
32747_TNTTDVATFK_2_run0	1/sp|P00805|ASPG2_ECOLI	0	0	0	0	0	0	0	0	0	0	0	0	0	0	0	0	0	0	0	0	0	0	0	0	0	0	0	0	0	0	0	0	0	0	0	0
34514_VGIVYNYANASDLPAK_2_run0	1/sp|P00805|ASPG2_ECOLI	0	0	0	0	0	0	0	0	0	0	0	0	0	0	0	0	0	0	0	0	0	0	0	0	0	0	0	0	0	0	0	0	0	0	0	0
34595_VGVENLVNAVPQLK_2_run0	1/sp|P00805|ASPG2_ECOLI	0	0	0	0	0	0	0	0	0	0	0	0	0	0	0	0	0	0	0	0	0	0	0	0	0	0	0	0	0	0	0	0	0	0	0	0
34596_VGVENLVNAVPQLK_3_run0	1/sp|P00805|ASPG2_ECOLI	0	0	0	0	0	0	0	0	0	0	0	0	0	0	0	0	0	0	0	0	0	0	0	0	0	0	0	0	0	0	0	0	0	0	0	0
35226_VLLQLALTQTK_2_run0	1/sp|P00805|ASPG2_ECOLI	0	0	0	0	0	0	0	0	0	0	0	0	0	0	0	0	0	0	0	0	0	0	0	0	0	0	0	0	0	0	0	0	0	0	0	0
35814_VPTGATTQDAEVDDAK_2_run0	1/sp|P00805|ASPG2_ECOLI	0	0	0	0	0	0	0	0	0	0	0	0	0	0	0	0	0	0	0	0	0	0	0	0	0	0	0	0	0	0	0	0	0	0	0	0
37547_YGFVASGTLNPQK_2_run0	1/sp|P00805|ASPG2_ECOLI	0	0	0	0	0	0	0	0	0	0	0	0	0	0	0	0	0	0	0	0	0	0	0	0	0	0	0	0	0	0	0	0	0	0	0	0
4148_C(UniMod:4)DKPVVMVGAMR_2_run0	1/sp|P00805|ASPG2_ECOLI	0	0	0	0	0	0	0	0	0	0	0	0	0	0	0	0	0	0	0	0	0	0	0	0	0	0	0	0	0	0	0	0	0	0	0	0
4149_C(UniMod:4)DKPVVMVGAMR_3_run0	1/sp|P00805|ASPG2_ECOLI	0	0	0	0	0	0	0	0	0	0	0	0	0	0	0	0	0	0	0	0	0	0	0	0	0	0	0	0	0	0	0	0	0	0	0	0
5862_DPQQIQQIFNQY_2_run0	1/sp|P00805|ASPG2_ECOLI	0	0	0	0	0	0	0	0	0	0	0	0	0	0	0	0	0	0	0	0	0	0	0	0	0	0	0	0	0	0	0	0	0	0	0	0
17901_KQPVTQQTLFELGSVSK_3_run0	1/sp|P00811|AMPC_ECOLI	0	0	0	0	0	0	0	0	0	0	0	0	0	0	0	0	0	0	0	0	0	0	0	0	0	0	0	0	0	0	0	0	0	0	0	0
1937_AITPPTPAVR_2_run0	1/sp|P00811|AMPC_ECOLI	0	21910	21714	18101	18376	20161	9487	9981	7620	0	0	6617	0	7019	0	5174	6080	0	0	0	0	0	0	3579	6743	6871	8475	2747	6219	8622	8077	10815	9573	0	0	0
30878_STIEDMAR_2_run0	1/sp|P00811|AMPC_ECOLI	8832	7975	10014	10497	7360	8978	8962	0	0	0	0	0	0	0	0	0	0	0	0	0	0	0	0	5171	4338	0	0	0	3372	0	0	5714	0	0	0	0
32519_TLQQGIQLAQSR_2_run0	1/sp|P00811|AMPC_ECOLI	12772	12542	13967	13737	12789	12732	13578	6699	0	0	6044	0	0	0	0	0	6318	7404	5698	6611	0	0	5135	5407	5861	4906	7260	5649	6571	7610	8214	0	0	0	6222	0
3768_AVHVSPGALDAEAYGVK_3_run0	1/sp|P00811|AMPC_ECOLI	23840	20353	20421	21094	23567	22470	21421	15304	11258	0	0	0	0	0	18742	17105	0	22275	0	0	0	0	0	12533	0	0	0	22189	18774	0	0	0	0	0	0	0
7858_ELGIVMLANK_2_run0	1/sp|P00811|AMPC_ECOLI	0	0	13428	11857	12323	12449	0	0	5945	0	0	4715	0	0	0	0	0	0	0	0	0	4648	0	0	0	0	0	0	0	0	0	0	2994	0	0	0
13723_HFVLVDAGFNDLMR_3_run0	1/sp|P00861|DCDA_ECOLI	9397	12215	13100	13385	11357	10670	10807	13957	14486	0	15024	10205	0	13499	0	0	10456	12660	10197	0	0	0	7872	6331	9738	9375	11985	12577	11637	15458	13196	14243	13004	8981	7500	7292
13787_HGIWYTDLPAALDVIQR_3_run0	1/sp|P00861|DCDA_ECOLI	11449	10537	10702	13344	11828	10177	10409	16401	18018	12732	18550	14361	15457	15055	8536	8621	9347	13650	11048	9057	9597	9083	9037	9295	10887	12799	12572	13485	9843	15351	13689	14505	11235	10349	8606	7543
2003_ALAAGYNPQTHPDDIVFTADVIDQATLER_3_run0	1/sp|P00861|DCDA_ECOLI	0	0	29163	0	0	0	0	38074	0	0	0	0	0	0	0	0	0	0	0	0	0	0	0	0	0	23454	0	29343	0	0	0	32228	6455	0	0	0
20868_LPAEFGC(UniMod:4)PVWVYDAQIIR_3_run0	1/sp|P00861|DCDA_ECOLI	6326	5789	6416	0	0	0	0	10244	10244	0	0	9085	7438	8795	0	0	0	0	0	0	0	0	0	0	0	0	0	0	0	7664	7759	0	0	4799	0	0
25299_PAMYGSYHHISALAADGR_2_run0	1/sp|P00861|DCDA_ECOLI	0	0	0	0	0	3316	0	0	0	0	0	0	0	0	0	0	0	0	0	0	0	0	0	0	0	0	4300	0	0	3897	0	0	0	0	0	0
25300_PAMYGSYHHISALAADGR_3_run0	1/sp|P00861|DCDA_ECOLI	12662	12848	12643	13342	12497	11281	13717	17398	16277	13982	14890	13491	10602	13070	11056	10045	9863	17992	14558	12121	12003	9107	7904	8233	11077	11460	15415	17808	16954	15397	16835	17986	12793	11878	9070	7926
25301_PAMYGSYHHISALAADGR_4_run0	1/sp|P00861|DCDA_ECOLI	22087	21337	21634	17977	19103	17476	18097	22332	21342	20335	18791	19547	15947	19036	17412	14984	16538	18751	18781	15942	17629	15194	12615	13306	16361	17567	20453	20629	21492	25240	21593	22163	20945	16409	11690	10817
25604_PHSLFSTDTDLTAENLLR_3_run0	1/sp|P00861|DCDA_ECOLI	65114	54714	52431	50887	52173	49394	58083	90221	79942	72409	64780	61360	52502	66497	55146	45672	44934	77096	64322	62442	55848	48534	39353	40763	48571	57106	62312	74089	80462	90557	77389	75929	65381	54473	58598	54402
25744_PLLPEVLFDNGQAR_2_run0	1/sp|P00861|DCDA_ECOLI	14081	12335	14153	19148	24509	0	21778	25214	26631	26505	28145	23602	18769	18856	24665	24447	22190	25333	29896	26306	23509	20446	0	0	0	0	27619	32386	27543	22245	33941	32858	30696	26231	21713	20433
34100_VDSVSLGEIER_2_run0	1/sp|P00861|DCDA_ECOLI	74466	72419	53008	50752	47679	47790	51276	50231	46849	47484	46789	43635	0	50061	37503	39094	41956	47385	34278	37637	34207	33186	21558	0	49136	49744	56861	44957	44291	65208	66895	63353	47654	38981	37532	30598
35647_VNPGFGHGHSQK_2_run0	1/sp|P00861|DCDA_ECOLI	0	0	0	3654	0	2639	0	3680	0	0	0	0	0	0	1992	0	0	0	0	0	0	0	0	0	1678	0	3296	0	0	0	0	0	0	0	0	0
35648_VNPGFGHGHSQK_3_run0	1/sp|P00861|DCDA_ECOLI	8091	0	7358	0	0	0	0	0	0	0	0	0	0	0	0	0	0	0	0	0	0	0	0	0	0	0	0	0	0	8523	0	0	0	0	0	0
36032_VSELQIPVNAGSVDMLDQLGQVSPGHR_3_run0	1/sp|P00861|DCDA_ECOLI	40919	37453	36049	34620	40454	37873	36116	51086	45629	56706	38730	42369	44035	41926	32377	26855	32868	43015	41958	40591	43109	34471	24175	23104	31929	34867	38387	46579	50772	47603	51881	45825	41416	38500	32842	28922
36033_VSELQIPVNAGSVDMLDQLGQVSPGHR_4_run0	1/sp|P00861|DCDA_ECOLI	0	0	15381	0	21504	21308	14279	0	24691	0	13970	0	0	0	0	0	0	0	17423	0	0	18037	0	0	0	0	0	0	0	0	0	0	0	0	0	10358
530_AC(UniMod:4)SNIHILR_2_run0	1/sp|P00861|DCDA_ECOLI	4150	4460	4377	0	2956	0	2477	4080	5149	4272	4021	4988	3499	4518	0	0	0	4647	3419	3332	3307	2721	0	0	0	0	0	5817	0	4732	3974	4997	3411	3061	2036	0
9992_FLVAQSGVLITQVR_2_run0	1/sp|P00861|DCDA_ECOLI	8983	8127	19180	16064	19882	14668	7214	16382	12868	10716	12400	13100	10121	10935	0	11603	11720	2033	7919	0	10521	9078	3372	5652	18011	18174	15985	13797	12609	21289	6387	18249	12024	0	0	0
10483_FTSWMGGDR_2_run0	1/sp|P00864|CAPP_ECOLI	96652	93504	91312	130121	116782	116329	128367	107699	92753	79127	76060	67779	55469	64986	51927	45475	47513	98998	76574	61640	62608	50568	162831	151270	176004	176463	89666	89332	98060	78879	97885	97914	76533	58497	44516	37476
10484_FTSWMGGDRDGNPNVTADITR_3_run0	1/sp|P00864|CAPP_ECOLI	62659	65947	76291	0	13563	13955	13279	10030	0	0	0	0	0	0	0	0	0	12680	0	0	0	0	0	0	8337	0	0	13100	11857	34034	0	0	0	0	0	0
11115_GEAASNPEVIAR_2_run0	1/sp|P00864|CAPP_ECOLI	414299	389818	438164	370892	336774	343573	347215	253846	194957	162248	160162	158628	112047	150304	135224	118711	139372	209719	166778	122553	131954	98850	489953	492381	558418	497371	265300	228923	220868	251665	255813	250702	201714	163848	134511	112096
11528_GGAPAHAALLSQPPGSLK_2_run0	1/sp|P00864|CAPP_ECOLI	51182	45821	53864	56272	55816	53370	56199	44783	32085	29544	27563	26993	19801	26184	22658	20734	23274	40403	32928	25836	25667	19844	66296	67882	77940	66878	41498	41579	42522	39525	42136	44794	34112	28046	24291	20236
11529_GGAPAHAALLSQPPGSLK_3_run0	1/sp|P00864|CAPP_ECOLI	425788	388720	400030	361471	382010	376324	386400	294937	221072	186265	178086	180211	133934	175366	151198	123493	141803	254547	200521	167105	155529	131779	441608	458026	504636	462716	271714	243890	275343	288766	274725	272156	220374	176285	147869	113452
1165_AFSQFLNLANTAEQYHSISPK_3_run0	1/sp|P00864|CAPP_ECOLI	142149	130460	149518	129784	124215	117959	124233	94672	76826	60552	57186	58062	46254	61102	52507	43502	52303	86665	69234	60489	54546	48385	154454	155177	167125	148685	89508	92374	93944	100958	90734	92397	72862	62955	53915	45938
1166_AFSQFLNLANTAEQYHSISPK_4_run0	1/sp|P00864|CAPP_ECOLI	24619	23211	33424	25302	22207	23616	25687	25537	17608	14294	13755	14448	11170	13271	12619	8160	10138	18908	16279	12894	10909	12228	39920	29887	40997	31693	19650	24462	20384	23441	21289	19847	16723	13237	10157	9298
1364_AGIELTLFHGR_2_run0	1/sp|P00864|CAPP_ECOLI	0	45681	51861	13477	14869	0	44137	62364	34702	31126	27440	21971	17773	32535	20407	12492	22949	49176	31955	23033	0	0	49024	53302	56699	54099	26039	48693	48505	35406	0	0	15218	0	23003	0
1365_AGIELTLFHGR_3_run0	1/sp|P00864|CAPP_ECOLI	61298	73664	78882	78453	79730	80117	77619	75384	43021	37263	37051	30530	22028	41494	26037	17493	23113	56829	37991	33008	31877	25301	80864	88569	90275	85064	49356	60897	65710	46593	40758	51982	35680	34494	23401	21239
14449_HTEALGELTR_2_run0	1/sp|P00864|CAPP_ECOLI	96995	92215	97514	100101	96463	97539	88133	71962	58452	47700	43714	50955	34892	46665	35513	34814	39448	58754	48594	38140	39304	30661	115622	120781	138542	127165	65378	69049	65756	64504	68747	73752	56593	46138	34103	27819
1453_AGNDANRQELLTTLQNLSNDELLPVAR_3_run0	1/sp|P00864|CAPP_ECOLI	129052	126119	94170	24240	35619	33655	36870	30162	21424	17432	23314	20087	11985	17934	0	0	0	29261	19366	19802	19028	0	33553	23852	27179	25046	0	38341	30275	68698	0	21612	16931	0	0	0
1454_AGNDANRQELLTTLQNLSNDELLPVAR_4_run0	1/sp|P00864|CAPP_ECOLI	41032	37237	34935	6215	7937	8911	11536	8609	5176	0	5922	5610	0	5527	0	0	0	7403	5591	5480	5238	2938	9163	5522	8071	5651	5617	12907	10383	22035	4296	5713	0	0	0	2892
14559_HVLLLSR_2_run0	1/sp|P00864|CAPP_ECOLI	84638	78004	88905	119472	124200	119267	120001	84402	53683	41045	50966	44257	39601	52432	43224	32492	41298	74465	51958	40932	52379	42978	94993	93134	115409	99559	64117	76107	83749	74540	63673	72618	64318	62192	47996	24850
16137_IMDELSVISC(UniMod:4)DVYR_2_run0	1/sp|P00864|CAPP_ECOLI	168810	177181	188217	95665	97506	92810	98935	200683	139338	121120	101295	95887	90831	116271	0	0	0	168020	118217	116249	106228	86991	0	0	0	0	0	153126	194169	139416	117070	128958	104436	81672	81014	64525
16138_IMDELSVISC(UniMod:4)DVYR_3_run0	1/sp|P00864|CAPP_ECOLI	0	0	0	0	0	0	0	0	0	0	0	0	0	0	0	0	0	0	0	0	0	0	0	0	0	0	0	0	0	0	0	0	0	0	0	0
1891_AIPWIFAWTQNR_2_run0	1/sp|P00864|CAPP_ECOLI	0	0	0	0	0	0	0	0	0	0	0	0	0	0	0	0	0	0	0	0	0	0	0	0	0	0	0	0	0	0	0	0	0	0	0	0
19548_LGMLEMVFAK_2_run0	1/sp|P00864|CAPP_ECOLI	87310	85249	85414	97063	106775	98856	101035	99652	56418	47612	45697	43862	34723	40319	46475	36393	43602	89440	61472	49480	59945	43721	123242	137167	148123	140657	77278	78481	93444	70759	66686	66320	60391	49093	41561	33368
20557_LMATQAWLEAR_2_run0	1/sp|P00864|CAPP_ECOLI	250878	250577	260791	219674	220931	221644	221951	207357	142163	111646	74713	75910	65423	103154	68938	61924	64952	188509	99385	77726	82281	67632	182969	203490	222125	253177	127517	149632	161576	178803	174723	157401	143309	106230	97255	84209
20617_LMLPAWLGAGTALQK_2_run0	1/sp|P00864|CAPP_ECOLI	282429	260942	281333	203344	184643	171712	194108	207520	154215	123865	120590	118495	83098	113168	78209	66823	75542	167667	123892	98472	100827	83968	197201	194242	258413	238579	137405	182017	158454	197309	171259	172826	137333	119149	98874	80225
20618_LMLPAWLGAGTALQK_3_run0	1/sp|P00864|CAPP_ECOLI	65043	61065	67651	46009	41033	40387	47518	53248	38806	31483	28610	30644	19309	27147	20967	16754	17516	40616	29202	22048	25525	25340	49344	44969	64289	56036	33192	46538	38672	45454	41267	42910	31973	27094	23332	21618
20986_LPLGSRPAK_2_run0	1/sp|P00864|CAPP_ECOLI	25111	22985	23979	0	2703	0	2556	0	0	0	0	0	0	1319	0	0	0	984	0	0	0	0	0	0	0	0	0	1863	0	14162	0	0	0	0	0	0
21067_LPVEFVPVR_2_run0	1/sp|P00864|CAPP_ECOLI	522584	491275	574212	586692	579361	546980	571813	440338	364031	283235	253257	258673	200027	265052	239622	194604	233168	404635	286039	269079	242804	191046	803603	787707	904816	790024	439883	443167	419956	406588	426583	450268	364892	289958	233275	176712
21323_LRPSPVDEAK_2_run0	1/sp|P00864|CAPP_ECOLI	70132	64683	72312	65600	59582	63825	64568	49980	36981	29505	30207	29476	22586	28836	23049	23497	25650	43503	31737	25325	29682	21693	92350	80543	99495	90548	49675	49986	43427	46058	48403	48772	39164	29231	22506	19182
23138_MNEQYSALR_2_run0	1/sp|P00864|CAPP_ECOLI	165155	171211	185615	157883	154023	157989	158393	132352	94015	79349	68989	68693	44456	69995	63746	47349	57701	113951	90869	67486	63038	46399	149944	175603	225959	206872	119751	112528	127157	126685	125491	123023	108579	84588	70447	54711
23572_MVEVNAC(UniMod:4)LK_2_run0	1/sp|P00864|CAPP_ECOLI	110984	103967	110343	43662	45301	58944	47205	93179	71577	71392	40605	38345	32288	51711	0	0	0	87017	53749	36348	44558	36622	0	0	0	0	0	76108	98626	76965	69624	78569	55940	48568	39985	28277
23996_NEQYSALR_2_run0	1/sp|P00864|CAPP_ECOLI	30246	32157	35204	21393	19575	23928	22393	7040	8409	9812	12507	15521	16922	10312	11413	19361	13973	5554	5454	9399	12141	15759	71180	61409	52707	37888	10611	15483	7197	8169	8179	7903	5250	5064	5397	5086
24404_NIYTDPLNVLQAELLHR_3_run0	1/sp|P00864|CAPP_ECOLI	0	0	0	0	1649	0	0	0	0	0	0	0	0	0	0	0	0	0	0	0	0	0	0	0	2502	2525	0	0	0	0	0	0	0	0	0	0
24532_NLQEEDIK_2_run0	1/sp|P00864|CAPP_ECOLI	87757	87945	98698	85581	77425	82374	80367	54844	43317	39531	37864	36801	32119	33663	33153	37042	35337	48846	38051	30327	37483	28397	111759	113451	123451	108859	56288	50009	53315	53291	57408	56282	43779	35974	32475	27735
24852_NQPELSEDTIK_2_run0	1/sp|P00864|CAPP_ECOLI	123691	109561	119066	138686	120379	115475	119318	111592	81302	64258	63705	71566	46958	59692	50291	43441	55389	80658	67419	53138	55193	50816	144232	144536	165101	140883	82017	84801	77946	80970	94273	96393	76883	64782	49049	41020
24853_NQPELSEDTIKK_2_run0	1/sp|P00864|CAPP_ECOLI	27332	23516	28959	22848	23708	23096	24933	17989	13353	11016	9729	11647	8946	10390	10167	8147	10733	16090	11096	9809	9470	8448	28835	29428	35909	30298	16957	18766	18059	19289	16376	15823	12903	11350	8503	6493
24854_NQPELSEDTIKK_3_run0	1/sp|P00864|CAPP_ECOLI	96124	88243	102582	77768	41756	81877	87940	0	41131	38203	18748	26210	13920	39872	26757	22925	30120	9288	37884	8008	0	32967	111010	105509	136759	95819	0	11327	48611	65504	56085	26061	23270	9311	32081	0
25168_NWQPSAETR_2_run0	1/sp|P00864|CAPP_ECOLI	233380	214291	219643	136989	127307	135016	131096	125781	104387	86862	82117	85889	55833	77120	54597	55022	55902	100235	79331	59644	66124	54507	178608	169285	219330	189267	104302	113896	102638	135221	110284	118056	94799	72192	62578	49449
25983_PTGGVESLR_2_run0	1/sp|P00864|CAPP_ECOLI	53027	0	27627	0	0	0	0	0	0	0	0	0	0	0	0	0	0	0	0	0	0	0	0	0	0	0	0	0	0	0	0	0	0	0	0	0
26462_QELLTTLQNLSNDELLPVAR_2_run0	1/sp|P00864|CAPP_ECOLI	4640	3533	0	7077	10335	10005	10294	0	0	0	2824	0	0	6527	0	5569	0	7455	0	0	6387	0	15747	6239	10378	10839	8237	0	0	0	10116	11763	0	0	5774	0
26463_QELLTTLQNLSNDELLPVAR_3_run0	1/sp|P00864|CAPP_ECOLI	6006	4165	0	8763	27320	15226	24429	4035	9695	8424	9905	1949	3798	13084	2768	378	1194	3809	0	5941	9497	7461	27748	2951	12796	26665	11366	2361	9094	6313	17809	19963	5175	3309	11547	0
26464_QELLTTLQNLSNDELLPVAR_4_run0	1/sp|P00864|CAPP_ECOLI	0	0	0	0	1406	0	1670	0	0	0	0	0	0	0	0	0	0	0	0	0	0	0	2320	0	0	1570	0	0	944	378	1257	1801	0	0	0	0
26910_QLIAQSWHTDEIR_2_run0	1/sp|P00864|CAPP_ECOLI	6497	0	6094	16706	0	13796	13126	0	0	0	8537	0	10076	0	0	0	0	12310	8152	7541	0	0	16909	17827	19655	20946	11825	10741	9786	0	0	16137	0	5355	0	0
26911_QLIAQSWHTDEIR_3_run0	1/sp|P00864|CAPP_ECOLI	23266	19968	20139	57345	27084	51775	43196	0	0	0	23884	0	21967	0	25716	29405	26484	37679	26909	22675	30822	0	62853	68154	67096	65669	39022	31420	34001	0	30258	0	0	55944	26249	22818
26912_QLIAQSWHTDEIRK_2_run0	1/sp|P00864|CAPP_ECOLI	0	0	0	0	0	0	0	0	0	0	0	0	0	0	0	0	0	0	0	0	0	0	6952	6279	7771	6770	4510	5412	4780	0	0	0	0	0	0	0
26913_QLIAQSWHTDEIRK_3_run0	1/sp|P00864|CAPP_ECOLI	32906	32347	37069	24883	25606	25472	27619	27081	0	0	18535	0	14730	0	16227	0	16229	26536	19448	16188	16804	0	27580	27760	31708	28374	21701	25294	23675	26714	21067	22249	0	0	14710	0
26914_QLIAQSWHTDEIRK_4_run0	1/sp|P00864|CAPP_ECOLI	37315	33503	37022	18289	22265	20810	22259	18125	13354	11524	9711	10973	8265	12882	0	7474	8198	16595	11207	0	11263	8472	22859	22777	24601	24941	14458	16992	16118	22234	13816	14009	11453	9078	0	0
27103_QMVMIGYSDSAK_2_run0	1/sp|P00864|CAPP_ECOLI	57208	51168	51650	65741	69257	67653	65621	47500	36528	29393	28001	26013	22599	28606	23864	18914	24184	47026	31685	28484	30030	23885	60771	59940	69628	62810	37405	42786	48852	39847	41264	44359	34900	30123	26311	20841
27379_QSELEAMC(UniMod:4)R_2_run0	1/sp|P00864|CAPP_ECOLI	55430	53126	60116	34723	32969	32165	31555	51089	34946	28171	26054	29018	20464	26385	0	0	0	42571	29032	19592	21659	19792	0	0	0	0	0	36816	36939	34861	37906	37070	29559	26677	19731	16540
28711_RPTGGVESLR_2_run0	1/sp|P00864|CAPP_ECOLI	4129	3668	3774	13806	10075	11271	12056	8888	8100	6960	6991	7583	6366	5377	5628	6550	6524	8023	7220	6953	5980	5461	20785	20092	21425	19695	11496	10264	7451	4963	11312	13157	10581	8097	6402	5727
28809_RRPTGGVESLR_2_run0	1/sp|P00864|CAPP_ECOLI	10445	9955	10724	6455	7003	6984	7922	5755	3864	3428	3298	3090	0	3590	0	0	0	5139	3511	2677	3055	0	7444	6343	9048	7413	4336	5126	5109	6946	4179	4550	3342	2805	2053	0
28810_RRPTGGVESLR_3_run0	1/sp|P00864|CAPP_ECOLI	33634	32345	35942	22171	20236	25204	25604	16524	11768	9662	10499	9834	9385	10411	9098	8320	10564	12776	9760	8338	9383	8848	27459	25356	30843	24909	13238	12640	13442	16761	12118	11180	9253	0	0	8036
29267_SATPEQELGK_2_run0	1/sp|P00864|CAPP_ECOLI	172066	168642	198272	157905	143322	157885	157929	102764	80044	66799	71771	63326	52529	63694	59118	54847	63323	88723	69673	51290	54401	43040	229606	234573	253158	230517	113965	93562	98563	105858	103826	110725	84021	66715	52402	48790
32891_TPSDVLAVHLLLK_2_run0	1/sp|P00864|CAPP_ECOLI	0	0	0	0	0	0	0	0	0	0	0	0	0	0	0	0	0	0	0	0	11510	11187	0	0	0	0	0	0	0	0	0	0	0	0	0	0
32892_TPSDVLAVHLLLK_3_run0	1/sp|P00864|CAPP_ECOLI	40671	36144	46534	40486	45469	46599	46381	38869	23116	22633	23759	20899	13155	21943	15026	12422	17072	33077	23397	18348	17582	16250	60449	52466	62332	48831	34554	39003	32097	29612	27886	33359	19764	19820	16479	11791
34249_VEQALMVTIAGIAAGMR_2_run0	1/sp|P00864|CAPP_ECOLI	0	0	0	0	0	0	0	0	0	0	0	0	0	0	0	0	0	0	0	0	0	0	0	0	0	0	0	0	0	0	0	0	0	0	0	861
34250_VEQALMVTIAGIAAGMR_3_run0	1/sp|P00864|CAPP_ECOLI	0	0	0	0	0	0	0	1531	0	0	0	0	0	0	0	0	0	1735	0	756	0	0	0	0	0	1586	1592	1448	0	0	0	1235	0	0	0	0
3438_ATDLFLK_2_run0	1/sp|P00864|CAPP_ECOLI	96261	92563	99764	130253	130833	133818	130352	103706	67751	59892	53474	51805	39741	51874	45061	38990	45488	91018	67238	50919	57999	44954	138506	141231	163047	146096	79337	79335	101209	72982	77177	77266	63054	46604	39382	30652
36245_VTEQGEMIR_2_run0	1/sp|P00864|CAPP_ECOLI	191220	179478	205817	191828	173064	190599	191519	135980	96911	84855	84094	81120	58427	75856	67692	62504	68347	117941	89114	69741	78105	59397	239363	235037	266762	240039	122974	122272	130913	118844	127092	129067	99634	79395	67508	59105
3720_AVESLSLELVLTAHPTEITR_3_run0	1/sp|P00864|CAPP_ECOLI	24543	24450	41239	25904	25014	35527	45067	39281	13343	21141	24819	11150	6120	0	25614	0	14942	0	0	0	0	0	49316	41903	57434	56418	15623	18670	31672	0	4350	32014	0	0	0	4625
37800_YLGIGDYESWSEADK_2_run0	1/sp|P00864|CAPP_ECOLI	0	0	0	0	0	0	0	0	0	0	0	0	0	0	0	0	0	0	0	0	0	0	0	0	0	0	0	0	0	0	0	0	0	0	0	0
4171_C(UniMod:4)FGVPLVR_2_run0	1/sp|P00864|CAPP_ECOLI	81069	78136	80008	87232	75695	74592	86589	125428	64815	42692	41118	37443	31759	38030	0	0	0	135484	81801	63502	65282	56045	0	0	0	0	0	36007	92449	69809	95069	89333	83820	72519	55273	41798
4441_DAGVMAASWAQYQAQDALIK_2_run0	1/sp|P00864|CAPP_ECOLI	0	0	0	0	0	0	0	0	0	0	0	0	0	0	0	0	0	0	0	0	0	0	0	0	0	0	0	0	0	0	0	0	0	0	0	0
4442_DAGVMAASWAQYQAQDALIK_3_run0	1/sp|P00864|CAPP_ECOLI	0	11135	26412	0	14028	14706	15770	13424	0	0	0	0	0	0	0	0	0	0	0	0	0	0	0	0	20276	19006	0	0	0	0	0	0	0	0	0	0
4486_DALGEHILER_2_run0	1/sp|P00864|CAPP_ECOLI	144601	125099	121447	121963	122039	114323	126013	86531	68126	61925	71261	51619	49111	54702	0	42424	49066	101349	74003	69634	0	43358	168902	158051	174168	158682	93801	85872	89178	86646	100471	91863	75943	61346	74404	57873
5088_DGNPNVTADITR_2_run0	1/sp|P00864|CAPP_ECOLI	74201	69118	78772	192571	189895	185842	170971	143971	99451	86170	81020	82646	62191	79866	68199	55347	66154	121889	100406	74197	80448	64080	211718	212124	240493	198335	115000	121372	135683	73383	125033	130610	102391	82514	63636	52849
5239_DIADYEHNQLMR_2_run0	1/sp|P00864|CAPP_ECOLI	135208	0	62856	113726	121847	0	79361	0	98436	0	0	102108	0	110620	0	0	0	0	0	101305	0	0	70905	79403	95511	0	87177	86616	0	108891	156423	0	141423	0	0	0
5240_DIADYEHNQLMR_3_run0	1/sp|P00864|CAPP_ECOLI	162434	161949	176464	172190	173791	173428	177288	133777	94663	79492	73178	72691	59305	73679	60677	53966	62543	118872	86739	66559	71605	58676	188369	184995	187869	208402	111455	118392	129560	114736	110492	112552	91354	73401	60700	48307
672_ADLWLAEYYDQR_2_run0	1/sp|P00864|CAPP_ECOLI	0	0	0	0	0	0	0	0	0	0	0	0	0	0	0	0	0	0	0	0	0	0	0	0	0	0	0	0	0	0	0	0	0	0	0	0
7324_EGQEPDPR_2_run0	1/sp|P00864|CAPP_ECOLI	24415	23279	23390	15778	13132	18134	12721	11382	8541	6925	7996	6669	5155	7031	7759	6810	6634	9011	6967	5891	5561	5499	25524	22478	24075	19896	11748	9533	9563	15661	9435	10678	8802	8188	5015	4431
7993_ELNEQLEENLGYK_2_run0	1/sp|P00864|CAPP_ECOLI	127063	122532	131470	131503	124366	124706	127325	84947	74572	57088	57359	61058	44361	62019	52165	47960	54602	81041	63633	65399	59852	50530	176741	176001	175288	186051	80459	91017	83474	85671	86560	84610	75652	58022	51958	40625
9027_EVLDTC(UniMod:4)QVIAEAPQGSIAAYVISMAK_3_run0	1/sp|P00864|CAPP_ECOLI	1260	0	0	0	0	0	0	0	0	0	0	0	0	0	0	0	0	0	0	2413	0	0	0	0	0	0	0	0	0	0	0	0	0	0	0	0
12179_GLISDPDLNGSYR_2_run0	1/sp|P00887|AROH_ECOLI	18417	15282	0	0	0	0	15560	0	0	0	0	0	0	0	0	0	0	0	0	0	0	0	0	0	0	0	0	0	0	20952	0	0	0	25837	27362	28107
15290_IESLVTPAELALR_2_run0	1/sp|P00887|AROH_ECOLI	74857	70356	73474	74911	77863	73735	70027	79342	65666	46547	41868	43716	32017	51547	47553	35063	47306	79369	51174	43993	44189	33567	55018	54586	57502	65983	77843	72668	71529	80788	74373	80052	97238	123171	131899	135042
15291_IESLVTPAELALR_3_run0	1/sp|P00887|AROH_ECOLI	0	0	0	0	0	0	0	0	0	0	0	0	0	0	0	0	0	0	0	0	0	0	0	0	0	0	0	0	0	0	0	0	0	0	0	0
16916_IVGSQPLTYGQSITDPC(UniMod:4)LGWEDTER_3_run0	1/sp|P00887|AROH_ECOLI	0	0	0	0	0	0	0	15941	0	0	0	0	0	0	0	0	0	0	0	0	0	0	0	0	0	0	0	0	0	0	0	0	0	16623	15307	13032
18534_LASAVDTRF_2_run0	1/sp|P00887|AROH_ECOLI	0	0	23419	0	0	0	0	0	0	0	0	0	0	0	0	0	0	0	0	0	0	0	0	0	0	0	0	0	0	0	0	0	0	0	0	0
24158_NGQMTIYQTSGNPYGHIIMR_3_run0	1/sp|P00887|AROH_ECOLI	8251	8170	7945	5112	0	5888	6704	5593	4927	0	0	0	0	4531	0	0	0	6749	4319	0	0	0	0	0	0	0	5872	5784	4615	8055	0	5197	5135	6017	7271	7707
24166_NGSTAIAGIMAESFLR_2_run0	1/sp|P00887|AROH_ECOLI	0	0	0	0	0	0	0	0	0	0	0	0	0	0	0	0	0	0	0	0	0	0	0	0	0	0	0	0	0	0	0	0	0	0	0	0
3275_ASHMFLSPDK_2_run0	1/sp|P00887|AROH_ECOLI	0	0	12287	0	0	13931	9934	13495	11174	9094	0	0	0	0	0	0	0	11390	0	0	0	0	0	0	0	0	0	9864	0	0	0	13700	14160	14978	15672	17190
33191_TTESQIHR_2_run0	1/sp|P00887|AROH_ECOLI	3557	3280	4520	3600	3428	5584	3135	4706	4733	2555	2076	2260	1781	0	0	0	0	4222	2579	0	3513	0	3451	2993	2681	2778	2994	3952	4236	4119	2514	4026	3859	4593	5350	5800
35606_VNHGLELAR_2_run0	1/sp|P00887|AROH_ECOLI	0	8521	9886	10625	14866	0	9406	0	6877	7486	5895	0	2447	3560	2178	1800	0	12710	6060	8500	0	0	8240	0	6685	10034	9737	10793	5190	0	14570	16660	19692	21755	19057	17626
38028_YPVTPGVATHVTDSR_2_run0	1/sp|P00887|AROH_ECOLI	0	0	9400	4881	0	10625	11258	14647	0	4996	6572	7084	0	7091	5944	3936	4834	11483	6469	7573	0	0	7095	6899	0	0	7741	12066	10642	0	0	12869	2300	0	18803	16642
38029_YPVTPGVATHVTDSR_3_run0	1/sp|P00887|AROH_ECOLI	35589	29471	31482	25013	29436	25145	24178	0	0	23931	13767	21461	11636	19506	15569	10483	13066	35912	17745	14235	13107	11633	16152	16404	19050	22901	26824	27993	26924	0	29800	31671	0	45468	48089	48554
8126_EMASALSC(UniMod:4)PVGFK_2_run0	1/sp|P00887|AROH_ECOLI	44622	44480	37760	0	0	0	29914	0	0	54322	45979	0	45746	48929	0	0	0	58836	47471	48160	45908	0	0	0	0	0	0	59522	56552	47823	49839	0	0	56561	51879	46727
10544_FVGINQAGQVALLQTQGNPDGHVILR_3_run0	1/sp|P00888|AROF_ECOLI	21031	19884	20908	19506	19513	18926	18842	41698	44252	31806	30362	27683	18457	30761	21339	19083	23203	64823	50724	50967	23310	19001	0	0	0	17814	41727	45247	41388	38190	33187	40959	28283	26087	19501	12821
10545_FVGINQAGQVALLQTQGNPDGHVILR_4_run0	1/sp|P00888|AROF_ECOLI	11412	11109	13983	0	11950	10127	12828	24893	26774	22229	20520	20138	11587	18145	14591	11233	11925	35108	27830	24597	15118	11624	0	0	0	7808	25128	26417	25368	21996	19291	21104	16862	16701	11223	8775
10546_FVGINQAGQVALLQTQGNPDGHVILR_5_run0	1/sp|P00888|AROF_ECOLI	0	0	0	0	0	0	0	0	0	0	0	0	0	0	0	0	0	0	0	0	0	0	0	0	0	0	0	0	0	0	0	0	0	0	0	0
12175_GLINDPHMDGSFDVEAGLQIAR_3_run0	1/sp|P00888|AROF_ECOLI	0	0	0	0	0	0	0	0	7198	0	0	0	0	0	0	0	0	0	4192	0	0	0	0	0	0	0	0	0	0	0	0	0	0	0	0	0
142_AAFPLSLQQEAQIADSR_2_run0	1/sp|P00888|AROF_ECOLI	43685	31173	36827	40742	43058	40599	46453	95725	118466	88874	0	53989	41572	71301	52777	40955	49389	165799	112916	93013	55545	37952	0	0	22397	38370	94657	107075	104092	82168	80477	87982	74065	51192	42465	36416
143_AAFPLSLQQEAQIADSR_3_run0	1/sp|P00888|AROF_ECOLI	12820	20724	0	10323	28982	21940	22456	47848	27984	0	6628	27866	14199	37363	27983	13550	11079	77218	50168	27420	20931	0	0	0	8156	17887	47837	63473	52781	20064	6345	39571	36533	14230	18750	0
144_AAFPLSLQQEAQIADSRK_3_run0	1/sp|P00888|AROF_ECOLI	27282	22764	30127	0	0	0	0	0	0	0	0	0	0	0	0	0	0	0	0	0	0	0	0	0	0	0	0	0	0	17441	0	0	0	0	0	0
20524_LLVVC(UniMod:4)GPC(UniMod:4)SIHD_2_run0	1/sp|P00888|AROF_ECOLI	0	0	0	0	0	0	0	0	0	0	0	0	0	0	0	0	0	0	0	0	0	0	0	0	0	0	0	0	0	5410	0	0	0	0	0	0
20526_LLVVC(UniMod:4)GPC(UniMod:4)SIHDPETALEYAR_3_run0	1/sp|P00888|AROF_ECOLI	59133	54717	58234	28999	38012	34387	36705	93961	117568	82625	72818	66857	35621	76452	0	0	0	169336	137604	112672	54056	43733	0	0	0	0	0	123401	97974	93535	82519	88952	69810	58665	43806	31003
24169_NGTDGSLATAINAMR_2_run0	1/sp|P00888|AROF_ECOLI	0	0	0	0	0	0	0	0	0	0	0	0	0	0	0	0	0	0	0	0	0	0	0	0	0	0	0	0	0	0	0	0	0	0	0	0
24170_NGTDGSLATAINAMR_3_run0	1/sp|P00888|AROF_ECOLI	0	0	0	0	0	0	0	0	0	0	0	0	0	0	0	0	0	0	0	0	0	0	0	0	0	0	0	0	0	0	0	0	0	0	0	0
27165_QPAVAESVVAQIK_2_run0	1/sp|P00888|AROF_ECOLI	7727	7711	7811	8807	8749	7660	8085	17519	20782	15790	13110	12762	8786	13655	8682	7372	8768	17428	18571	13561	7267	7620	0	0	4961	8193	15052	12007	11619	14766	18839	21003	15617	13099	10998	6924
2867_APNYSPADVAQC(UniMod:4)EK_2_run0	1/sp|P00888|AROF_ECOLI	27551	25211	29149	14602	16061	17138	15786	73511	83939	65227	57142	52108	31677	57245	0	0	0	123212	100839	91640	42684	30985	0	0	0	0	0	92599	81340	46674	43211	50642	34246	30640	22510	13452
2868_APNYSPADVAQC(UniMod:4)EK_3_run0	1/sp|P00888|AROF_ECOLI	0	0	0	0	0	0	0	0	0	0	0	0	0	0	0	0	0	0	0	0	0	0	0	0	0	0	0	0	0	0	0	0	0	0	0	0
28765_RQPAVAESVVAQIK_2_run0	1/sp|P00888|AROF_ECOLI	10355	9584	11592	7662	7705	0	7504	20594	20889	15910	12696	13318	6892	15059	11330	0	11508	30989	19721	19692	0	12028	0	861	4480	6597	18090	19071	17838	18332	16404	20478	15252	12303	0	5198
28766_RQPAVAESVVAQIK_3_run0	1/sp|P00888|AROF_ECOLI	47773	42642	50255	36242	39741	37287	35817	75363	80129	54624	46067	38517	26553	54064	41515	30626	35415	117307	72997	67055	36795	28672	0	14301	21089	27469	82380	76877	70932	73995	55927	62035	49739	39385	29319	18051
29994_SIIGLMIESNIHEGNQSSEQPR_3_run0	1/sp|P00888|AROF_ECOLI	0	7913	16084	10928	10071	10132	0	21864	19604	15009	0	16472	0	14721	7242	0	12727	47380	11129	0	7102	0	0	0	0	0	16003	24567	13228	12786	25612	12132	11021	9676	14634	0
30035_SISDIIAGR_2_run0	1/sp|P00888|AROF_ECOLI	62948	58079	75794	73954	71829	77365	81227	166625	187923	126603	116205	94177	68439	116523	101453	65185	79993	259189	203818	200049	96115	69564	0	0	0	61086	162026	192463	169484	127526	141998	143010	130861	92514	75187	50195
30036_SISDIIAGRDPR_3_run0	1/sp|P00888|AROF_ECOLI	11832	10606	11218	0	0	0	0	0	0	0	0	0	0	0	0	0	0	0	0	0	0	0	0	0	0	0	0	0	0	12207	0	0	0	0	0	0
33192_TTESQTHR_2_run0	1/sp|P00888|AROF_ECOLI	0	0	0	0	0	0	0	0	0	0	0	0	0	0	0	0	0	0	0	0	0	0	0	0	0	0	0	0	0	0	0	0	0	0	0	0
4498_DALNNVHITDEQVLMTPEQLK_3_run0	1/sp|P00888|AROF_ECOLI	65160	56992	18416	17105	57156	55025	25455	79525	96619	66430	63302	55314	39111	59718	54481	38853	10326	122940	103236	94706	45015	41907	0	0	12605	11983	86129	91063	85058	87900	78780	80653	69764	67137	53695	10774
4499_DALNNVHITDEQVLMTPEQLK_4_run0	1/sp|P00888|AROF_ECOLI	0	0	0	0	0	0	0	8525	9585	0	4940	0	0	0	0	0	0	10137	8969	3434	0	0	0	0	0	0	0	10008	8136	0	8297	0	0	0	0	0
7575_EIHQDLNGQLTAR_2_run0	1/sp|P00888|AROF_ECOLI	8936	0	8890	8369	9013	8500	8841	17732	16664	13121	10162	10279	6235	11079	10065	7840	9888	23618	17244	13950	7511	6534	0	0	6170	5924	18819	15547	15301	12986	12008	15052	12536	9109	7385	0
7576_EIHQDLNGQLTAR_3_run0	1/sp|P00888|AROF_ECOLI	23352	26742	21903	19597	21259	18398	20406	38810	40734	33042	31232	25824	18640	31264	23892	17330	21764	64434	51288	38811	23753	14289	0	9701	12549	15950	53096	43507	41694	32575	37190	35551	28189	23078	25767	18253
8127_EMASGLSMPVGFK_2_run0	1/sp|P00888|AROF_ECOLI	62515	61821	60614	45893	46990	47813	50547	111742	122223	80859	76617	64345	42210	70384	57514	39681	44784	179802	142944	119715	60866	43689	14706	18180	24525	33692	94596	120720	112441	104032	95153	96402	86315	58475	48243	31739
8132_EMEQAGLRPSLMVDC(UniMod:4)SHGNSNK_3_run0	1/sp|P00888|AROF_ECOLI	0	0	0	0	0	0	0	0	25296	0	0	0	0	0	0	0	0	0	0	0	0	0	0	0	0	0	0	0	0	17195	0	0	0	0	0	0
8133_EMEQAGLRPSLMVDC(UniMod:4)SHGNSNK_4_run0	1/sp|P00888|AROF_ECOLI	0	0	0	0	0	0	12341	0	0	0	0	0	0	0	0	0	0	0	17519	16094	0	0	0	0	0	0	0	14247	0	0	0	0	0	0	0	0
12134_GLGAVEADYPYYLGMLGMHGTK_3_run0	1/sp|P00892|ILVG_ECOLI	0	0	0	0	0	0	0	48627	7549	32454	13213	0	34941	0	23941	0	0	32417	12605	28369	35101	0	39647	33467	34224	34178	27866	15695	33644	48257	44904	44148	48878	48560	47910	43854
13655_HEQGAAMAAIGYAR_2_run0	1/sp|P00892|ILVG_ECOLI	0	0	0	0	0	0	0	12485	9037	0	9193	9046	7564	0	7167	8142	0	11625	8476	9336	9114	8728	0	0	0	0	0	12887	11483	14114	11383	13502	12326	13749	13291	9433
13656_HEQGAAMAAIGYAR_3_run0	1/sp|P00892|ILVG_ECOLI	0	0	0	0	11495	9720	0	42192	34694	32077	34487	34678	30009	30340	28952	31445	29067	36613	31635	32299	40213	40621	41070	42941	48401	42897	35060	42159	47782	64847	48044	49632	58718	57275	59150	43862
14404_HSFLVQSLEELPR_2_run0	1/sp|P00892|ILVG_ECOLI	0	0	4906	0	0	0	6515	25972	21936	20018	23021	19389	16977	20023	16417	16521	16989	20426	18571	16754	22025	20179	29557	30335	31444	27322	19755	24656	20523	28261	29366	28989	30860	30274	28739	26931
14405_HSFLVQSLEELPR_3_run0	1/sp|P00892|ILVG_ECOLI	12982	13230	12846	18208	18186	17481	16149	82148	74809	69689	81192	70956	63089	71252	57811	67715	56578	64940	63744	64597	73165	80677	101070	105919	108019	97255	68535	71818	72688	118386	96998	104105	121554	123027	103927	84549
16130_IMAEAFDVAC(UniMod:4)SGR_2_run0	1/sp|P00892|ILVG_ECOLI	9008	8382	9781	12622	11730	10644	11736	119307	91824	84718	92478	92775	92236	77398	0	0	0	95649	82465	85222	96065	98583	0	0	0	0	0	88636	102287	69986	117446	126754	110826	133277	121924	95308
16131_IMAEAFDVAC(UniMod:4)SGRPGPVLVDIPK_3_run0	1/sp|P00892|ILVG_ECOLI	0	0	12175	0	0	0	0	11004	13042	10434	0	0	0	9905	0	0	0	12260	0	14475	0	0	0	0	0	0	0	13211	15677	33177	0	0	0	0	0	0
16132_IMAEAFDVAC(UniMod:4)SGRPGPVLVDIPK_4_run0	1/sp|P00892|ILVG_ECOLI	0	0	0	0	0	0	0	0	0	0	0	0	0	0	0	0	0	0	0	0	0	0	0	0	0	0	0	0	5995	10866	0	0	0	0	0	0
16956_IVLLDNQR_2_run0	1/sp|P00892|ILVG_ECOLI	0	0	0	0	0	0	0	133689	105346	101994	100223	97154	97121	91586	97118	102085	95586	110193	102433	99135	112694	117362	180705	197860	179236	172390	119698	100209	123179	168626	165725	168719	204358	202469	191579	163120
20827_LNTFAPHASVIHMDIDPAEMNK_3_run0	1/sp|P00892|ILVG_ECOLI	0	0	0	0	0	0	0	15827	14575	12598	13476	14034	12430	10953	11264	13502	9756	16215	12928	13359	13160	11617	17563	17085	17601	16768	14223	15817	15364	21900	18720	19118	19488	19221	19599	16926
20828_LNTFAPHASVIHMDIDPAEMNK_4_run0	1/sp|P00892|ILVG_ECOLI	0	0	0	5550	6621	0	6074	21706	18885	16992	16975	19658	16311	15856	15891	18574	16180	18600	17567	14932	19115	18202	24032	26807	27582	25374	16165	22533	20089	31720	28718	24985	28694	29126	28651	26575
23223_MPATC(UniMod:4)TLK_2_run0	1/sp|P00892|ILVG_ECOLI	0	0	0	0	0	0	0	27579	26294	25583	27218	29160	24908	24446	0	0	0	23916	22119	18900	22328	22655	0	0	0	0	0	29787	26881	35636	32898	35306	29609	36092	34277	29424
25545_PGPVLVDIPK_2_run0	1/sp|P00892|ILVG_ECOLI	0	6330	0	0	0	0	0	85266	73788	76742	0	82733	89646	74328	57643	71380	61132	0	75085	0	92716	92626	90830	103236	87248	83231	54171	73059	72291	101422	146984	120816	121084	121634	0	99516
25826_PMLYVGGGVGMAQAVPALR_2_run0	1/sp|P00892|ILVG_ECOLI	0	0	0	0	0	0	0	17017	0	0	14205	0	0	11573	0	0	0	16032	0	0	0	0	27566	18371	26802	27966	13303	0	16083	34192	21479	31430	38866	41843	31062	27829
25827_PMLYVGGGVGMAQAVPALR_3_run0	1/sp|P00892|ILVG_ECOLI	0	0	0	0	0	0	0	11360	0	14932	0	6826	0	6121	0	2450	6136	9092	0	0	9081	9994	28291	20621	7286	18960	10722	14528	6462	26954	17602	16037	9064	26745	9086	18807
27678_QWQQLFFQER_2_run0	1/sp|P00892|ILVG_ECOLI	0	0	0	0	0	0	0	0	0	0	0	0	0	0	0	0	0	0	0	0	0	0	0	0	0	0	0	0	0	0	0	0	0	0	0	0
323_AANFAVQEC(UniMod:4)DLLIAVGAR_2_run0	1/sp|P00892|ILVG_ECOLI	0	0	0	0	0	0	0	0	0	0	0	0	0	0	0	0	0	0	0	0	0	0	0	0	0	0	0	0	0	17268	19823	0	0	27197	0	24535
37346_YDHPGDAIYAPLLLK_2_run0	1/sp|P00892|ILVG_ECOLI	0	0	0	0	0	0	0	22704	19858	17405	19648	19052	17124	17587	18220	17296	17956	19066	16506	17297	20059	16950	40306	35958	37615	31554	21491	22501	20476	26463	24858	27010	30304	30084	26571	25474
37347_YDHPGDAIYAPLLLK_3_run0	1/sp|P00892|ILVG_ECOLI	0	0	0	0	0	0	0	110297	90466	84300	93488	95632	87410	82549	84922	98098	86950	87111	82458	81350	87925	94506	205107	216140	189232	169171	105389	102728	98971	144972	137167	147850	172051	172442	151318	128981
11570_GGGMDEMWLSK_2_run0	1/sp|P00893|ILVI_ECOLI	0	0	0	0	0	0	0	0	0	0	0	0	0	0	0	0	0	0	0	0	0	0	0	0	0	0	0	0	0	0	0	0	0	0	0	0
1189_AFWLAASGR_2_run0	1/sp|P00893|ILVI_ECOLI	25371	22888	26314	55253	50139	46258	47490	74407	60675	51527	53286	60050	61103	47100	43404	56732	50659	56680	52777	46328	57447	63849	77382	71194	74241	64986	47397	43536	45002	33033	47334	56853	49056	43633	34822	33717
1190_AFWLAASGRPGPVVVDLPK_3_run0	1/sp|P00893|ILVI_ECOLI	31755	30424	32707	0	0	11563	11938	0	8854	0	11107	14604	0	12274	0	0	0	10754	0	9868	11418	13051	0	0	0	0	0	16554	0	27766	0	0	0	0	0	0
13652_HEQAAVHMADGLAR_2_run0	1/sp|P00893|ILVI_ECOLI	8351	7264	8382	9731	9570	8776	10390	10723	8860	7929	9330	8873	9341	8346	8098	9795	8448	9043	7104	7569	9031	10287	12702	10223	11675	9984	10608	8236	10476	9033	8488	8811	7469	5069	5342	5785
13653_HEQAAVHMADGLAR_3_run0	1/sp|P00893|ILVI_ECOLI	30557	27601	29845	33910	34463	32456	33988	35275	31418	35605	36164	38105	36408	34539	30504	36880	33737	33216	33628	27637	37369	38757	43466	39461	42398	40933	26086	28007	32152	32446	28208	30750	23886	22290	0	20578
14422_HSQSYMQSLPDFVR_2_run0	1/sp|P00893|ILVI_ECOLI	11907	9942	13023	0	13289	12477	15031	16482	14463	11010	12114	13914	10864	6110	9040	2972	9000	13574	12321	11035	13650	10204	15294	13937	13392	12841	9494	13219	12518	13076	12305	13639	9877	9217	8168	9313
14423_HSQSYMQSLPDFVR_3_run0	1/sp|P00893|ILVI_ECOLI	54063	50089	50012	54097	50653	51166	51015	61773	58139	49046	51413	58565	49557	53090	37791	28198	47035	51919	52419	52596	44960	62909	69882	58824	56600	54898	38367	47619	51293	53465	51609	47771	42496	35302	32929	30020
15886_IKPQAVIETLWR_2_run0	1/sp|P00893|ILVI_ECOLI	0	0	0	0	0	0	0	0	0	0	0	0	0	0	0	0	0	0	0	0	0	0	0	0	0	0	0	0	0	0	0	0	0	0	0	0
15887_IKPQAVIETLWR_3_run0	1/sp|P00893|ILVI_ECOLI	48359	45754	45770	32360	28644	28195	29162	42377	43469	40264	43813	52495	45320	37593	27106	39916	28071	38031	33458	29620	34440	45139	49488	44130	50803	43484	30259	37211	29862	53147	35574	39073	29372	29566	26023	22864
17875_KPVVYVGGGAITAGC(UniMod:4)HQQLK_3_run0	1/sp|P00893|ILVI_ECOLI	0	0	0	0	0	0	0	0	0	0	0	0	0	0	0	0	0	0	0	0	0	0	0	0	0	0	0	0	0	0	0	0	0	0	0	0
17876_KPVVYVGGGAITAGC(UniMod:4)HQQLK_4_run0	1/sp|P00893|ILVI_ECOLI	32590	27643	30841	12297	15035	12717	14340	27311	25074	25634	24871	37606	25943	26200	0	0	0	22239	19073	21122	27416	33898	0	0	0	0	0	30052	25354	35998	27613	27009	20508	22233	19201	15956
18270_LAEAYGHVGIQISHPHELESK_3_run0	1/sp|P00893|ILVI_ECOLI	4122	4401	0	0	0	0	0	0	0	0	0	0	0	0	0	0	0	0	0	0	0	0	0	0	0	0	0	0	0	0	0	0	0	0	0	0
18271_LAEAYGHVGIQISHPHELESK_4_run0	1/sp|P00893|ILVI_ECOLI	0	0	0	0	0	0	0	0	0	0	0	0	8214	0	0	0	0	0	0	0	0	0	11959	11179	0	0	0	0	0	0	0	0	0	0	0	0
18272_LAEAYGHVGIQISHPHELESK_5_run0	1/sp|P00893|ILVI_ECOLI	4561	3790	4310	4547	4502	4835	3456	3433	3038	3141	3628	0	4087	1697	0	3459	0	3185	2492	3143	3921	2932	6616	6731	5464	6036	3559	3391	2746	0	3851	0	0	0	0	0
21084_LPYVWPESVSMR_2_run0	1/sp|P00893|ILVI_ECOLI	74684	72373	68562	68359	62617	61825	59937	79779	81291	70344	69917	85597	76415	66670	51624	67953	56957	73255	66173	63256	74980	81940	91950	77470	78677	79044	55988	70001	64014	87065	76707	77866	65382	61932	50243	46998
21380_LSEALEQVR_2_run0	1/sp|P00893|ILVI_ECOLI	77543	67221	70523	73970	77856	76469	73832	74811	65115	60780	59634	72822	70462	54893	60566	74510	69985	71730	62291	68451	71200	80857	116719	108076	95472	86628	61972	60303	66867	79687	74127	81140	62485	58413	51228	49582
22574_MEMLSGAEMVVR_2_run0	1/sp|P00893|ILVI_ECOLI	33621	33389	36286	23748	29056	28060	28892	22506	9415	20811	30526	49504	31220	14533	30601	21013	28027	37215	31411	36311	20964	46120	44146	29349	26433	25560	32884	16648	38082	33915	32656	26635	30242	25844	24471	25658
2389_ALQTLVAAK_2_run0	1/sp|P00893|ILVI_ECOLI	15162	15859	13965	26212	25570	26039	23980	23555	24013	22920	24747	25785	27298	22121	18910	25078	22306	22680	19575	22169	23584	29656	39470	38034	33139	32711	21835	20267	21122	19438	26806	30425	22986	21212	19030	15067
25546_PGPVVVDLPK_2_run0	1/sp|P00893|ILVI_ECOLI	16004	13699	15759	48778	48316	44612	44301	49321	45211	43149	42607	46634	51592	37383	45112	52199	48932	47636	41548	43669	48667	48186	85606	76983	73973	71292	47297	40300	38690	25593	51963	49300	41446	36596	35167	30579
26114_PVVYVGGGAITAGC(UniMod:4)HQQLK_3_run0	1/sp|P00893|ILVI_ECOLI	9860	0	9355	0	0	0	0	0	0	0	0	0	0	0	0	0	0	0	0	0	0	0	0	0	0	0	0	0	0	0	0	0	0	0	0	0
27677_QWQDMIYSGR_2_run0	1/sp|P00893|ILVI_ECOLI	16954	14413	18040	21152	15851	17355	18398	24153	20076	19171	20052	20856	21346	18134	12141	18454	14447	18698	19282	13556	19010	19132	23445	20471	20592	20876	15239	15926	17629	14629	14991	18048	15928	12815	14031	11586
27816_RALQTLVAAK_2_run0	1/sp|P00893|ILVI_ECOLI	11715	10737	10601	3037	0	3873	4290	4079	2727	2203	2623	2832	2769	3413	2433	2433	2204	5147	2558	2407	3102	1906	3333	2579	2977	2873	2266	0	4291	9036	0	0	0	0	0	0
31201_SYNPTTTGHK_2_run0	1/sp|P00893|ILVI_ECOLI	6676	6092	6481	5327	4926	5341	4480	4692	4242	4684	5114	4619	4946	4028	3556	5177	4774	4322	4679	3894	4116	4430	9558	8223	7300	6760	5136	3473	3734	6992	4673	4719	3296	3345	3447	3221
33471_TVTADIPIVGDAR_2_run0	1/sp|P00893|ILVI_ECOLI	108369	103301	117879	105077	108337	105922	107663	112978	97845	87843	95420	112932	104539	86683	87715	115013	103433	100327	92907	101130	96465	105600	188008	169093	157457	147143	99079	102775	91928	107716	109949	114587	92316	81221	80538	67287
36963_WINSGGLGTMGFGLPAALGVK_2_run0	1/sp|P00893|ILVI_ECOLI	0	0	0	0	0	0	0	0	0	0	0	0	0	0	0	0	0	0	0	0	0	0	0	0	0	0	0	0	0	0	0	0	0	0	0	0
37301_YC(UniMod:4)PNATVLHIDIDPTSISK_2_run0	1/sp|P00893|ILVI_ECOLI	0	0	0	0	0	0	0	0	0	0	0	0	0	0	0	0	0	0	0	0	0	0	0	0	0	0	0	0	0	0	0	0	0	0	0	0
37302_YC(UniMod:4)PNATVLHIDIDPTSISK_3_run0	1/sp|P00893|ILVI_ECOLI	38180	35277	36553	0	0	0	0	49156	0	46867	39054	41327	55378	0	0	0	0	36419	36990	39498	0	0	0	0	0	0	0	43757	41089	34819	25672	25374	19139	19911	19426	17100
37303_YC(UniMod:4)PNATVLHIDIDPTSISK_4_run0	1/sp|P00893|ILVI_ECOLI	0	0	0	0	0	0	0	0	0	0	0	0	0	0	0	0	0	11276	10269	10740	0	0	0	0	0	0	0	0	0	0	14211	0	0	0	8243	0
37377_YDTHSEK_2_run0	1/sp|P00893|ILVI_ECOLI	0	0	0	0	0	0	0	0	0	0	0	0	0	0	0	0	0	0	0	0	0	0	0	0	0	0	0	0	0	0	0	0	0	0	0	0
12683_GQIIDVTPSLYTVQLAGTSGK_2_run0	1/sp|P00894|ILVH_ECOLI	20204	19287	23797	22392	26114	23304	27428	25871	19640	19918	22294	28357	28234	21821	22904	28698	23179	22091	0	20856	22961	26806	36612	30468	31028	28451	23128	24196	19135	26671	25031	24919	23071	21158	19969	21754
12684_GQIIDVTPSLYTVQLAGTSGK_3_run0	1/sp|P00894|ILVH_ECOLI	20304	15935	0	0	0	0	0	0	0	0	20309	0	35316	0	7390	0	0	19234	19393	25788	0	0	30380	28140	13602	0	0	0	9375	9413	19271	0	0	0	15898	15476
13371_GYNIESLTVAPTDDPTLSR_2_run0	1/sp|P00894|ILVH_ECOLI	70853	64183	67330	68700	72068	65821	72084	66677	61061	63554	60644	73831	69428	58373	60883	73275	67046	64251	62017	61596	64470	70244	114600	100571	95770	90180	59210	59070	53011	73604	67545	71486	59328	51220	49332	43039
13372_GYNIESLTVAPTDDPTLSR_3_run0	1/sp|P00894|ILVH_ECOLI	23297	25532	33596	26995	25634	24746	27394	27353	24879	22513	23825	27049	24570	22808	22457	25912	24322	23723	24251	22564	25099	27520	46687	38455	44934	31713	27435	24247	20497	25913	24930	28263	23627	19373	19195	21096
16088_ILSVLLENESGALSR_2_run0	1/sp|P00894|ILVH_ECOLI	88332	79208	83102	93650	88456	87069	86670	85259	79701	79948	82727	82076	79672	76499	75537	93326	84119	79099	78563	77409	81902	94645	145146	121173	120678	115733	83673	72577	70340	99198	84208	88110	70226	67205	55799	56595
16398_IQASGYGR_2_run0	1/sp|P00894|ILVH_ECOLI	15480	15702	19067	25401	19933	23371	22099	23492	20944	18268	17584	19136	19279	15535	14511	20388	17071	21840	18634	18096	18981	18347	30120	23907	26186	27559	18520	17378	18488	20842	24152	23350	21328	18080	15492	15658
18688_LDAFLASIR_2_run0	1/sp|P00894|ILVH_ECOLI	0	134042	155729	130655	148308	146805	0	150547	141103	0	0	134584	124136	125186	125192	129307	124651	134220	0	127416	126147	135007	190612	184682	190364	176321	153918	141820	150610	191172	139828	144799	160894	130998	0	64686
23490_MTIQTVGDEK_2_run0	1/sp|P00894|ILVH_ECOLI	59253	56351	61164	61806	60304	56197	59685	56034	49840	46703	48610	56747	54109	45980	47045	59677	50840	46093	43538	43995	46196	56614	99188	78425	89258	78158	52581	50742	46792	60020	55692	64326	49717	44241	38871	34224
28642_RNTEIFR_2_run0	1/sp|P00894|ILVH_ECOLI	8642	9047	7841	0	6512	7347	7778	6857	6293	7517	8243	8144	9390	7506	6009	8101	7962	5459	5926	6655	6961	8198	12267	10607	10605	9007	6465	0	4686	6955	6245	6219	4708	4439	4004	4256
34829_VIGLFSQR_2_run0	1/sp|P00894|ILVH_ECOLI	66465	59699	65039	82570	82448	84497	90663	90162	53773	43341	50105	44628	52492	43296	45191	55296	54823	80220	68902	70277	79345	84501	73129	62588	52430	63636	48886	40126	69778	86437	65087	67721	76297	68190	63432	52071
35114_VLEQIEK_2_run0	1/sp|P00894|ILVH_ECOLI	42825	38863	44369	42414	41604	42337	42794	40248	39161	39191	35233	43244	41694	34299	36595	45877	40966	35022	35537	33928	38248	41266	66239	59346	62611	51749	38057	33658	34274	42792	39494	41245	33145	33377	27204	25838
36028_VSELGQGAHVER_2_run0	1/sp|P00894|ILVH_ECOLI	9007	8045	8852	9279	8590	9706	9676	9439	8346	7653	8420	10251	9531	8068	8956	10873	9127	8016	7051	7885	9319	9483	16998	14954	15101	13739	8485	9395	8527	9619	10477	9465	7092	6244	5566	4772
36029_VSELGQGAHVER_3_run0	1/sp|P00894|ILVH_ECOLI	32468	29004	33974	33123	32806	30214	31544	29684	25260	24109	24754	30739	34540	21721	25743	35685	29948	22918	23300	22802	29122	29349	59924	50039	47592	44423	26715	28446	24742	29344	29948	30061	26173	20400	18037	16754
10178_FPPVSPLLDEDAR_2_run0	1/sp|P00895|TRPE_ECOLI	85554	63142	16015	0	33802	51092	60711	0	127541	91737	48552	29465	39347	35301	35485	31807	35690	147222	67442	52362	51776	40371	26827	18826	0	24764	33874	9925	80885	40038	79741	36952	44254	46433	58478	41237
10326_FSLPC(UniMod:4)PSPLAAYYVLK_2_run0	1/sp|P00895|TRPE_ECOLI	44122	41597	47131	28489	28991	28332	34127	58696	52973	38805	35331	37993	23519	42299	0	0	0	56096	36757	29685	29653	25023	0	0	0	0	0	55573	48747	50748	37440	45246	44229	45213	40971	35695
1276_AGEIFQVVPSR_2_run0	1/sp|P00895|TRPE_ECOLI	110445	104669	104345	122187	137945	129614	132813	198658	192376	142424	125178	121218	91424	144518	104963	83731	107693	211872	137780	136095	117170	100907	68043	71268	82268	97600	176866	168129	166134	148579	161646	156355	151404	147989	147017	107426
13588_HDLDALHAYR_2_run0	1/sp|P00895|TRPE_ECOLI	0	0	0	0	0	0	0	0	0	0	0	0	0	0	0	0	0	0	0	0	0	0	0	0	0	0	0	0	0	0	0	0	0	0	0	0
13589_HDLDALHAYR_3_run0	1/sp|P00895|TRPE_ECOLI	0	0	0	0	0	0	0	0	0	0	0	0	0	0	0	0	0	0	0	0	0	0	0	0	0	0	0	0	0	0	0	0	0	0	0	0
16399_IQASLFAPNEEEK_2_run0	1/sp|P00895|TRPE_ECOLI	32251	32381	28858	33203	37168	36506	34980	63524	56080	43645	34774	35787	25216	41825	31270	23731	32714	60463	47835	32902	34989	25124	17143	16444	19567	24986	50982	51342	58912	39977	37811	39545	39143	39803	37125	33546
1725_AIATAHHAQETF_2_run0	1/sp|P00895|TRPE_ECOLI	13258	13061	12340	12757	10981	11533	13699	16227	16212	11912	10066	9788	7905	11518	9642	8332	11174	17633	13834	10049	10164	8046	5959	6767	8456	9934	16109	14381	17036	14332	15314	14551	13527	13566	11059	0
1726_AIATAHHAQETF_3_run0	1/sp|P00895|TRPE_ECOLI	15917	15467	20614	14952	12754	16077	14009	19251	18762	13118	12151	10476	8784	13794	11929	9056	12497	18181	13963	9808	11752	8060	9089	8605	10413	10708	18038	15711	16606	15473	15066	14375	13987	15635	11923	12291
18667_LC(UniMod:4)SLSVFDAFR_2_run0	1/sp|P00895|TRPE_ECOLI	44301	43875	51912	46360	48127	45330	57537	99242	92874	71120	60597	55096	40766	61304	0	0	0	99918	72362	55810	59608	48571	0	0	0	0	0	69469	84182	72443	77986	77946	68528	77795	68164	61046
18668_LC(UniMod:4)SLSVFDAFR_3_run0	1/sp|P00895|TRPE_ECOLI	0	1407	1782	0	0	0	0	3036	0	3040	0	0	881	0	0	0	0	3058	1868	1575	1091	0	0	0	0	0	0	2411	2202	2621	1972	2790	2407	3042	2075	0
20428_LLQNLLNVPK_2_run0	1/sp|P00895|TRPE_ECOLI	38721	34935	36919	51523	56391	51238	56888	92112	86049	59023	49548	50804	38456	54502	37796	34007	39066	90062	63410	56119	53802	41151	20323	21982	25340	34919	66411	75152	84569	60140	67328	63134	68314	66386	56113	46386
23362_MQTQKPTLELLTC(UniMod:4)EGAYR_3_run0	1/sp|P00895|TRPE_ECOLI	29853	27550	26810	16495	16940	16028	16347	38659	47034	35945	27164	22675	23292	30260	0	0	0	39860	38490	31416	29715	0	0	0	0	0	0	47996	43421	29737	30492	31978	28641	29978	27009	20257
2584_AMQLIAEAEGR_2_run0	1/sp|P00895|TRPE_ECOLI	38341	45162	40086	46856	54462	52171	48287	78019	62089	44410	33548	36148	32276	46697	38154	33989	37726	63836	38192	37338	39532	33426	23340	25976	29255	39121	63270	62440	71030	50565	47645	53060	56460	52510	45764	40916
25991_PTLELLTC(UniMod:4)EGAYR_2_run0	1/sp|P00895|TRPE_ECOLI	22677	21590	24844	20183	19074	18415	17667	51879	49461	36817	33461	23887	0	35196	0	0	0	63802	36594	27449	26686	14040	0	0	0	0	0	37916	42344	23049	24549	23802	17979	23098	18845	17343
26730_QIEIYPIAGTR_2_run0	1/sp|P00895|TRPE_ECOLI	0	0	0	30452	26983	25903	24198	34828	35846	30735	24413	29452	0	0	26198	0	29488	34834	29021	23913	26788	0	16863	0	21419	23745	28901	20760	21245	0	32401	32221	26187	28251	29154	21826
26731_QIEIYPIAGTRPR_2_run0	1/sp|P00895|TRPE_ECOLI	0	0	0	0	0	0	0	0	0	0	0	0	0	0	0	0	0	0	0	0	0	0	0	0	0	0	0	0	0	0	0	0	0	0	0	0
26732_QIEIYPIAGTRPR_3_run0	1/sp|P00895|TRPE_ECOLI	38163	34783	42828	43971	46615	44527	37045	58731	79585	45094	36258	40106	0	53973	27930	0	33965	45925	33698	40199	0	0	0	0	32314	39197	49229	44160	42334	0	46225	45731	44924	40444	35920	27338
27312_QQLTEAAPPLPVVSVPHMR_3_run0	1/sp|P00895|TRPE_ECOLI	57278	52145	52235	48141	0	42461	39011	0	90333	0	37960	85789	0	0	25541	0	27692	68263	49186	30160	57089	0	18728	19683	26032	27431	44132	62221	0	69281	61007	0	0	0	47167	34733
27313_QQLTEAAPPLPVVSVPHMR_4_run0	1/sp|P00895|TRPE_ECOLI	0	11501	15246	0	0	0	0	18787	16254	13809	0	9621	0	8284	0	0	6094	0	0	0	0	5386	0	0	0	0	0	0	0	14273	17847	16026	13906	0	0	0
27755_RADGSLDR_2_run0	1/sp|P00895|TRPE_ECOLI	0	0	0	2505	0	3997	0	0	3699	0	2304	2868	0	3258	2263	2448	2598	0	0	0	0	2388	546	2260	2614	2448	3328	0	0	0	0	3030	2761	0	1447	2285
30207_SLLLVDSALR_2_run0	1/sp|P00895|TRPE_ECOLI	106651	104344	105874	126774	139162	132054	128830	220903	209472	138567	107737	101927	76132	137542	111007	84104	111110	209048	150513	121448	124529	86529	56836	60031	74281	87151	168035	159141	207166	143127	141750	142412	147015	145163	135684	110948
38205_YSYVMHLVSR_2_run0	1/sp|P00895|TRPE_ECOLI	0	0	0	9833	9712	11286	9578	0	0	0	0	0	0	0	5426	0	8060	12627	8754	7038	0	0	0	0	0	7705	12497	14348	0	0	8627	0	7726	0	7709	6822
38206_YSYVMHLVSR_3_run0	1/sp|P00895|TRPE_ECOLI	10296	9035	0	14275	14752	13673	14211	22932	20682	14184	12318	11743	9581	15918	13637	9890	12072	22826	14474	12515	13105	11140	7764	0	9066	11062	19436	20075	22450	13644	11317	12221	12738	12517	10426	10023
4158_C(UniMod:4)EC(UniMod:4)NQSDEEFGGVVR_2_run0	1/sp|P00895|TRPE_ECOLI	0	0	0	0	0	0	0	0	0	0	0	0	0	0	0	0	0	0	0	0	2769	3903	0	0	0	0	0	5842	0	0	0	0	0	0	0	0
526_AC(UniMod:4)MNMGTLSGAPK_2_run0	1/sp|P00895|TRPE_ECOLI	0	0	16241	0	0	0	0	16470	18209	0	13068	0	0	16858	0	0	0	16605	15204	14180	0	0	0	0	0	0	0	18987	17354	13095	11890	0	0	9755	0	8195
5782_DNPTALFHQLC(UniMod:4)GDRPATLLLESADIDSK_4_run0	1/sp|P00895|TRPE_ECOLI	17643	14944	18104	18027	18194	16194	16561	49209	43647	38304	31174	31235	21484	30800	0	0	0	41063	39416	26364	29669	25580	0	0	0	0	0	40339	36011	22821	26528	30348	23861	27106	21093	18649
8047_ELSEHLMLVDLAR_2_run0	1/sp|P00895|TRPE_ECOLI	14983	12340	15524	15044	16802	14180	14122	30150	22869	16954	19413	14921	11912	17542	13707	11394	14944	25059	20204	13868	13934	12166	10310	9492	12557	14615	21222	25550	22546	19239	18861	19802	15787	16086	17980	12510
8048_ELSEHLMLVDLAR_3_run0	1/sp|P00895|TRPE_ECOLI	42758	39137	41349	42782	41925	42902	44498	85347	73244	52771	48124	36199	27129	49607	39128	31081	38517	78326	58228	44797	38737	31026	19311	22037	26981	30844	62524	66642	73700	51358	50161	52984	44953	46872	45984	32453
12066_GLANPLTVTR_2_run0	1/sp|P00903|PABA_ECOLI	13520	12290	11109	11748	12359	11590	11141	12064	13499	10029	12208	3305	0	12428	9865	0	11586	12149	9882	0	8747	0	13788	11545	11478	11554	13532	14135	12252	12242	11934	12553	11416	12905	12119	11458
10924_GDAAHEAAVAANVAMLMR_2_run0	1/sp|P00904|TRPGD_ECOLI	0	0	0	0	0	0	0	0	0	0	0	0	0	0	0	0	0	0	0	0	0	0	0	0	0	0	0	0	0	0	0	0	0	0	0	0
10925_GDAAHEAAVAANVAMLMR_3_run0	1/sp|P00904|TRPGD_ECOLI	95415	100444	58735	63522	64681	58930	75335	68963	85156	0	55361	31742	0	61855	0	0	16406	94653	68313	0	23913	21416	32575	37827	0	44192	56491	76171	92536	70743	85218	68602	65793	67045	74303	0
11229_GELKPEQLAAALVSMK_2_run0	1/sp|P00904|TRPGD_ECOLI	13734	14262	15700	14207	15155	14115	0	24744	20751	17298	0	18530	0	17098	15229	0	16441	21436	17339	15439	19318	15518	0	0	10928	13970	20293	22501	18917	19067	17700	18471	16276	16222	13638	12242
11230_GELKPEQLAAALVSMK_3_run0	1/sp|P00904|TRPGD_ECOLI	63492	65727	68475	57962	63776	62771	65512	109796	99123	75841	59683	64078	44371	65605	59340	46350	61294	99524	81330	67075	70916	52738	45560	40400	52103	56194	99399	102879	100778	94003	84354	79934	80426	69492	58187	44908
11231_GELKPEQLAAALVSMK_4_run0	1/sp|P00904|TRPGD_ECOLI	0	1134	1489	0	1008	0	1406	2331	1365	0	1280	0	0	0	1091	0	0	0	0	0	1280	0	903	0	0	0	0	2221	0	1091	0	0	1218	1659	0	0
18583_LATMSNPVLMLSPGPGVPSEAGC(UniMod:4)MPELLTR_3_run0	1/sp|P00904|TRPGD_ECOLI	23081	17218	5640	7568	16238	7893	20514	17383	19354	22746	27373	10798	10010	24933	0	0	0	21800	21365	25603	19018	17003	0	0	0	0	0	11115	22974	23463	23434	28276	8601	8967	25241	6222
18584_LATMSNPVLMLSPGPGVPSEAGC(UniMod:4)MPELLTR_4_run0	1/sp|P00904|TRPGD_ECOLI	7578	0	1133	0	0	0	0	0	6811	5946	9507	2787	3755	8630	0	0	0	0	4039	7260	5757	0	0	0	0	0	0	2996	6574	7402	6784	7552	0	1930	6852	0
19098_LEPANTLQPILEK_2_run0	1/sp|P00904|TRPGD_ECOLI	103612	102554	111101	101103	108365	109107	112343	169709	160618	112071	95503	93485	74044	113967	88318	72685	90627	167675	117510	111999	98630	75307	76010	73851	82023	91453	141620	143267	136586	129339	127890	132552	114621	99983	95841	68206
19725_LHGHEDLQANAQTVLEVLR_3_run0	1/sp|P00904|TRPGD_ECOLI	16561	13736	16087	17094	18977	19973	17120	29524	23511	15727	0	12639	0	17561	18073	20316	13745	21290	0	0	5901	0	11081	10885	12001	14594	23644	21764	20490	19855	14800	19168	19572	18511	0	8697
19726_LHGHEDLQANAQTVLEVLR_4_run0	1/sp|P00904|TRPGD_ECOLI	23203	22295	36909	27738	34938	0	26965	8631	11101	10781	15802	9332	8635	10451	23064	6503	0	17177	22589	18697	7307	0	19443	17356	23358	0	44522	59219	14276	67467	10208	0	0	0	17162	18183
20241_LLEQTLAWAQQK_2_run0	1/sp|P00904|TRPGD_ECOLI	46529	44968	48984	42689	42898	40963	38584	74832	69434	54757	43410	45157	34375	48121	36633	33771	38549	71891	55182	42595	47123	49013	25469	26870	33527	37043	60489	66633	62505	63972	55617	54080	57039	48650	43782	34538
22297_LYQAQTLSQQESHQLFSAVVR_3_run0	1/sp|P00904|TRPGD_ECOLI	38001	33914	33180	34478	35821	37113	36074	59184	54906	38047	27787	30791	21292	37802	26234	22031	25394	56005	39641	33013	33002	25138	16508	18080	22167	24851	42031	49077	51447	46061	40182	41289	38646	33197	29350	24182
22298_LYQAQTLSQQESHQLFSAVVR_4_run0	1/sp|P00904|TRPGD_ECOLI	0	0	0	0	0	0	0	11182	0	0	12639	0	0	0	0	0	0	0	0	0	0	0	0	0	0	0	0	11301	0	0	0	0	0	0	0	0
24231_NHIPAQTLIER_2_run0	1/sp|P00904|TRPGD_ECOLI	41661	40694	42157	43305	42000	41386	42308	78827	78293	58919	45919	47534	33423	55681	42947	34076	46174	82951	59842	45452	46688	33941	30610	32255	39494	44988	75828	78974	73720	56054	57772	62426	54168	46026	39678	30962
24232_NHIPAQTLIER_3_run0	1/sp|P00904|TRPGD_ECOLI	81235	71268	62872	55520	50305	55171	58463	95864	80843	73487	60808	63610	49227	75101	66383	52081	49184	92433	64896	60804	56209	45055	0	42355	46765	56607	84039	90797	82889	93804	78584	84823	76321	65781	56929	39445
26247_QALDELGVC(UniMod:4)FLFAPK_2_run0	1/sp|P00904|TRPGD_ECOLI	0	0	0	0	0	0	0	0	0	0	0	0	0	2661	0	0	0	0	0	0	0	0	0	0	0	0	0	0	0	0	0	0	0	0	0	0
30397_SNGHNVVIYR_2_run0	1/sp|P00904|TRPGD_ECOLI	6412	6140	5979	8316	8189	8741	8635	15740	10895	7452	7232	7402	5333	8722	6521	5423	6891	13214	7597	6605	7773	5227	5209	5317	8069	7824	9988	8529	10963	9488	7954	8494	0	5809	6542	4898
31214_SYQLTAEDFGLTPYHQEQLAGGTPEENR_3_run0	1/sp|P00904|TRPGD_ECOLI	0	0	0	16535	0	14982	14838	21273	22032	0	17525	0	0	0	0	0	0	17312	17852	0	0	0	12521	0	13489	14266	22014	20181	0	0	22187	19742	16282	18175	16047	12828
31215_SYQLTAEDFGLTPYHQEQLAGGTPEENRDILTR_4_run0	1/sp|P00904|TRPGD_ECOLI	13662	10799	12532	0	0	0	0	0	11708	10876	0	0	0	0	0	0	0	0	0	0	0	0	0	0	0	0	0	14297	12639	15250	0	0	0	0	0	0
3354_ASSIEHDGQAMFAGLTNPLPVAR_2_run0	1/sp|P00904|TRPGD_ECOLI	0	0	9474	0	0	0	0	14615	13020	0	0	0	0	0	0	0	0	14237	0	0	0	0	0	0	0	0	12114	0	10086	0	0	13506	11312	9886	0	0
3355_ASSIEHDGQAMFAGLTNPLPVAR_3_run0	1/sp|P00904|TRPGD_ECOLI	58976	55053	54082	54205	57750	53687	48664	86032	89438	60575	47146	54867	38814	61148	46819	36071	49122	83599	64468	49953	50690	44375	31614	31180	36625	46005	73273	75893	75942	71402	68726	75761	66505	58419	48174	38214
3356_ASSIEHDGQAMFAGLTNPLPVAR_4_run0	1/sp|P00904|TRPGD_ECOLI	10460	9441	11414	10073	9278	8412	9488	19779	14623	11545	10338	11502	8706	10708	8366	6313	8872	14329	12273	7661	8661	7077	7867	6435	7466	8003	13830	17561	14187	13210	13142	13893	11809	11152	8825	7012
33940_VC(UniMod:4)GFQFHPESILTTQGAR_2_run0	1/sp|P00904|TRPGD_ECOLI	0	0	0	0	0	0	0	22456	25865	19643	0	24039	0	0	0	0	0	22607	0	0	0	0	0	0	0	0	0	23501	21217	0	0	19907	0	0	0	0
33941_VC(UniMod:4)GFQFHPESILTTQGAR_3_run0	1/sp|P00904|TRPGD_ECOLI	35682	28957	34465	23510	23964	24928	24110	70022	66197	47127	40802	41770	29746	47995	0	0	0	69354	52957	45958	41695	35067	0	0	0	0	0	57671	63137	38328	45151	48318	35843	38913	31031	24268
481_AAVVHSGGMDEVSLHAPTIVAELHDGEIK_4_run0	1/sp|P00904|TRPGD_ECOLI	0	0	0	0	0	4722	0	0	15414	0	0	0	0	0	0	0	0	0	0	0	0	0	0	0	0	0	0	18138	0	0	0	0	0	0	0	0
482_AAVVHSGGMDEVSLHAPTIVAELHDGEIK_5_run0	1/sp|P00904|TRPGD_ECOLI	0	16914	16403	18575	20308	16893	16847	25941	24033	20414	17022	17802	0	18545	0	0	0	27301	20067	0	19354	0	0	0	0	18859	22701	21087	25975	21572	21323	20662	18623	19144	18185	0
13137_GVIRDDFDPAR_2_run0	1/sp|P00909|TRPC_ECOLI	17268	14872	13603	7685	7425	7653	8144	13633	13543	10609	9346	10383	6135	13127	9929	8163	8815	14337	7637	8910	8420	7383	6833	0	7632	7318	12526	13830	11958	17078	8563	8816	8167	5901	0	4984
13138_GVIRDDFDPAR_3_run0	1/sp|P00909|TRPC_ECOLI	31647	26939	26845	11975	14845	13361	14101	19616	19355	15464	12199	12362	10139	16926	12435	10958	12307	21134	11986	11705	11395	9133	11270	10385	11665	11098	18923	18803	19452	30124	13424	13693	11847	9879	11543	6563
13725_HFYDALQGAR_2_run0	1/sp|P00909|TRPC_ECOLI	29215	25230	27764	29410	28371	28569	28441	46585	44389	0	37619	30218	28246	35453	28411	23594	30056	45698	36898	37865	33223	33097	23223	20988	20169	25417	40702	33520	44008	39463	31329	34203	37641	30184	32427	21890
14620_HYASAISVLTDEK_2_run0	1/sp|P00909|TRPC_ECOLI	10897	9927	0	13213	13643	15167	0	21586	19189	0	0	20588	0	9404	14342	0	0	21331	0	0	0	0	8949	12920	0	0	16215	29905	18557	20852	16036	17586	15824	15197	11496	8819
14621_HYASAISVLTDEK_3_run0	1/sp|P00909|TRPC_ECOLI	38315	36185	56692	61326	0	0	44839	67419	92495	72654	45868	60944	38050	74098	53801	17740	50553	62335	50827	35046	46723	0	35079	34103	55607	51067	0	0	73236	58339	57032	66798	57513	46429	39534	29812
19476_LGHNVTVISESGINTYAQVR_3_run0	1/sp|P00909|TRPC_ECOLI	25872	27000	26090	23646	24776	26234	25890	34843	40651	27355	26712	27089	18874	30852	13553	13953	13742	38463	26326	24519	24193	20754	11431	11019	10487	15003	16983	36388	30718	35601	26205	30532	27824	23299	23103	18957
1965_AIWVEAR_2_run0	1/sp|P00909|TRPC_ECOLI	46640	43029	45381	41230	37059	40396	40734	61947	62163	43455	41040	37526	31844	39632	37098	33411	40437	67873	47500	45844	40484	35126	29809	29151	32166	37619	53133	45080	56169	59360	51314	52243	52580	42628	41751	33106
20163_LLASVFQTLR_2_run0	1/sp|P00909|TRPC_ECOLI	65348	62764	71381	71646	75567	71271	76071	134862	110529	85661	74083	65025	44333	84131	61337	46351	63996	141003	99169	83814	73322	63169	47826	44276	50606	52320	107928	90269	105776	93516	77041	79311	71974	77909	68127	53706
2420_ALSVGETLPAR_2_run0	1/sp|P00909|TRPC_ECOLI	95157	85649	88954	86311	86726	85498	84761	132846	130138	95867	79262	81603	61895	92212	72793	62742	73963	130749	101810	81931	75205	61416	73690	69080	67940	77444	123179	105703	107865	113178	104013	111972	96016	90492	76939	60610
24201_NHDIADVVDK_2_run0	1/sp|P00909|TRPC_ECOLI	34736	29703	25922	30920	23410	25711	25275	0	33547	29732	23521	28544	19451	28161	18045	16345	20984	27564	25135	18664	17608	16257	30869	28965	0	34305	34883	31351	27551	26345	26463	0	20708	23052	16699	14328
26823_QLAAVAHSLEMGVLTEVSNEEEQER_3_run0	1/sp|P00909|TRPC_ECOLI	21465	19017	0	0	0	0	20930	21882	26403	19804	18605	18238	0	21873	14033	13843	0	18392	21757	12751	15295	0	0	0	0	0	22053	19744	15625	22532	0	21482	0	0	13668	13072
26824_QLAAVAHSLEMGVLTEVSNEEEQER_4_run0	1/sp|P00909|TRPC_ECOLI	8294	0	0	0	0	0	6383	0	8243	0	8035	0	0	0	0	0	0	0	7982	0	0	0	0	0	0	0	0	0	6937	7711	0	0	0	0	0	2643
27327_QQQPLASFQNEVQPSTR_2_run0	1/sp|P00909|TRPC_ECOLI	15758	12568	0	0	0	0	0	0	23769	17736	0	21904	0	16758	0	0	0	15353	0	0	0	0	0	9025	0	0	19990	0	0	22901	20977	22121	0	0	0	0
27328_QQQPLASFQNEVQPSTR_3_run0	1/sp|P00909|TRPC_ECOLI	0	0	0	0	0	0	0	0	0	0	0	0	0	0	0	0	0	0	0	0	0	0	0	0	0	0	0	0	0	0	13095	0	0	0	0	0
28967_RVLLGENK_2_run0	1/sp|P00909|TRPC_ECOLI	0	0	0	0	0	0	0	0	0	0	0	0	0	0	0	0	0	0	0	0	0	0	0	0	0	0	0	0	0	0	0	0	0	0	0	0
31297_TAFILEC(UniMod:4)K_2_run0	1/sp|P00909|TRPC_ECOLI	25528	24498	29554	7211	0	0	14384	72250	72223	57084	48052	48153	37600	54760	0	0	0	79493	52544	46492	47791	38665	0	0	0	0	0	64281	63753	35224	31677	32072	10924	24768	21261	15895
35337_VLSLAAVQLHGNEEQLYIDTLR_3_run0	1/sp|P00909|TRPC_ECOLI	31467	27771	55819	32114	35800	33262	33312	47663	41676	35593	33433	26669	25662	31660	24038	23786	30197	45552	41268	31468	27658	26278	29831	26096	28373	30588	54247	43871	40576	39304	37110	39049	36451	37953	30936	39717
38339_YVLDNGQGGSGQR_2_run0	1/sp|P00909|TRPC_ECOLI	9190	8555	8865	9537	8365	7590	7733	13209	12862	10017	8793	8991	0	10039	8492	6485	8282	13452	9162	7634	6626	4412	6664	6875	7133	9251	11154	9608	10083	10158	11431	11346	8146	7239	6987	5931
4333_C(UniMod:4)VNVEQAQEVMAAAPLQYVGVFR_3_run0	1/sp|P00909|TRPC_ECOLI	0	0	0	0	0	0	0	15047	20333	0	0	0	0	22457	0	0	0	18053	11468	16795	0	0	0	0	0	0	0	9821	16322	0	0	0	0	0	10864	0
4898_DFIIDPYQIYLAR_2_run0	1/sp|P00909|TRPC_ECOLI	16967	17394	5859	17045	18828	17613	17984	41333	41109	30875	29462	27369	21214	32114	15924	11045	14546	40269	28688	24049	23177	19078	16932	10727	16440	20153	31961	30377	31546	27703	21044	26667	20139	17384	17907	6470
4899_DFIIDPYQIYLAR_3_run0	1/sp|P00909|TRPC_ECOLI	2534	2622	0	2954	0	2666	0	6327	6381	4332	4501	3852	2789	4841	2453	0	0	5347	3963	3020	0	0	2604	0	2328	0	5484	4934	4868	3271	3502	3436	2999	2393	3041	0
5637_DLSIDLNR_2_run0	1/sp|P00909|TRPC_ECOLI	41285	43878	43601	44877	47015	46110	39118	63896	60660	43131	37710	35771	28686	51067	36051	29689	32869	67401	46933	43430	42390	30344	39292	35402	34921	40680	55379	53945	57679	54694	55714	50842	46078	45433	41452	29658
6690_EALPAHVAIWK_2_run0	1/sp|P00909|TRPC_ECOLI	0	0	21711	0	0	0	0	25661	24559	0	0	0	0	22459	0	0	0	24911	29131	0	0	0	0	0	0	0	26413	26942	24752	0	0	0	0	0	0	0
6691_EALPAHVAIWK_3_run0	1/sp|P00909|TRPC_ECOLI	33335	35307	39240	22254	21053	18708	22540	41970	47007	38347	32923	34962	23937	33456	24652	24892	23417	43656	35226	27399	32040	24721	19719	17491	21780	24061	35653	37524	35350	37370	33216	31902	30821	26077	26166	20702
7137_EFQHVDK_2_run0	1/sp|P00909|TRPC_ECOLI	1989	3136	2006	2548	2492	2283	2828	4141	4241	3724	3913	0	2954	0	2470	3077	0	3784	3324	2536	3054	2743	2239	1972	2993	2516	3805	4387	4143	2658	3472	3307	3121	2532	1887	0
8051_ELSHFANGFLIGSALMAHDDLHAAVR_4_run0	1/sp|P00909|TRPC_ECOLI	0	0	0	0	0	0	0	0	0	0	0	0	0	0	0	0	0	0	0	0	0	0	0	0	0	0	0	0	0	0	0	0	0	0	0	0
8052_ELSHFANGFLIGSALMAHDDLHAAVR_5_run0	1/sp|P00909|TRPC_ECOLI	0	0	0	0	0	0	0	0	0	0	0	0	0	0	0	0	0	0	0	0	0	0	0	0	0	0	0	0	0	0	0	0	0	0	0	0
1143_AFPETAATGGIIESELVAIPAMQK_3_run0	1/sp|P00926|SDHD_ECOLI	0	0	0	0	0	0	0	0	0	0	0	0	0	0	0	0	0	0	0	0	0	0	0	0	0	0	0	0	0	0	0	0	0	0	0	0
11594_GGIYEVLAHAEK_2_run0	1/sp|P00926|SDHD_ECOLI	0	0	0	0	0	0	0	0	0	0	0	0	0	0	0	0	0	0	0	0	0	0	0	0	0	0	0	0	0	0	0	0	0	0	0	0
17294_KDSHLPISGSIK_2_run0	1/sp|P00926|SDHD_ECOLI	0	0	0	0	0	0	0	0	0	0	0	0	0	0	0	0	0	0	0	0	0	0	0	0	0	0	0	0	0	0	0	0	0	0	0	0
19105_LEPSALAGMAGPQR_2_run0	1/sp|P00926|SDHD_ECOLI	17974	14898	14796	18561	16179	17493	15406	15129	0	13407	11913	15280	16330	13251	12151	14431	15463	12611	10456	9411	14152	17120	20030	17377	15397	15965	11496	12138	14222	17905	18706	16438	15435	16459	14023	14351
23202_MNSLIAQYPLVK_2_run0	1/sp|P00926|SDHD_ECOLI	9205	9175	8652	9442	10180	9033	9075	7611	7288	6011	5860	10491	8881	6939	7011	9417	8567	0	6113	0	8243	10499	11426	9660	8263	8695	5731	8116	6970	0	0	7632	6135	5128	0	5591
25031_NTTHLVWATGGGMVPEEEMNQYLAK_3_run0	1/sp|P00926|SDHD_ECOLI	0	0	0	0	0	0	0	0	0	0	0	0	0	0	0	0	0	0	0	0	0	0	0	0	0	0	0	0	0	0	0	0	0	0	0	0
2980_AQFAQQGR_2_run0	1/sp|P00926|SDHD_ECOLI	0	0	0	3035	2156	2866	2992	0	0	0	0	0	0	2824	1299	0	0	0	0	0	0	1068	6405	0	0	3828	0	0	0	0	0	0	0	0	1028	0
32392_TLFLGYSVAGQR_2_run0	1/sp|P00926|SDHD_ECOLI	7535	11174	0	0	0	12994	0	0	0	0	0	0	10743	0	0	0	0	0	0	0	0	0	0	9619	8810	6370	0	7673	0	0	0	0	0	0	0	0
33934_VC(UniMod:4)ASVSYQQMHGFSAEQLR_3_run0	1/sp|P00926|SDHD_ECOLI	0	0	0	0	0	0	0	0	0	0	0	0	0	0	0	0	0	0	0	0	0	0	0	0	0	0	0	0	0	0	0	0	0	0	0	0
6036_DSHLPISGSIK_2_run0	1/sp|P00926|SDHD_ECOLI	0	0	0	0	0	0	0	0	0	0	0	0	0	0	0	0	0	0	0	0	0	0	0	0	0	0	0	0	0	0	0	0	0	0	0	0
9191_EYQQPISGQLLLK_2_run0	1/sp|P00926|SDHD_ECOLI	8345	7754	7177	7070	7215	7662	6740	6237	6125	5778	5545	7090	6235	5681	4458	7634	6010	5967	0	4814	6555	7493	10550	10100	8185	7428	5217	6573	5919	6110	5673	6107	5209	5003	4774	0
10006_FMAQMLTHIAGDK_3_run0	1/sp|P00934|THRC_ECOLI	9247	0	10754	6193	0	5759	0	0	7132	0	7346	0	0	0	0	0	0	11114	5694	0	5174	0	12768	0	8961	9465	0	8357	10331	5733	6119	0	0	2791	6140	7197
10008_FMAQMLTHIAGDKPVTILTATSGDTGAAVAHAFYGLPNVK_5_run0	1/sp|P00934|THRC_ECOLI	8246	5888	0	6586	21015	7604	13327	12424	6590	7216	7739	4000	6254	21518	0	0	0	9150	5815	6610	13785	7872	5348	0	3811	3351	3745	7775	10195	6613	10281	10469	3811	5689	12726	3539
16076_ILSAFIGDEIPQEILEER_2_run0	1/sp|P00934|THRC_ECOLI	162914	153049	88564	163695	158009	162330	187429	250656	162079	139591	126409	128160	97412	120158	102836	86376	98217	188423	160752	124371	119795	88065	370687	269696	286376	244055	167456	197194	169683	173912	172713	189375	145176	167621	187977	165785
16077_ILSAFIGDEIPQEILEER_3_run0	1/sp|P00934|THRC_ECOLI	244302	235246	129507	224639	218702	220517	305342	423149	247256	225949	205510	185959	133478	184093	164673	127247	150468	280905	238615	183564	175928	136536	616684	426513	436383	361642	252158	332726	265595	268746	268615	289092	219422	248780	277958	239684
16632_ISPLQEK_2_run0	1/sp|P00934|THRC_ECOLI	214645	213549	235925	210201	191370	198413	202247	257465	198001	183012	165719	150590	135890	161290	156362	152056	166800	202679	177891	132018	154849	126006	397714	372803	346854	329452	247202	218694	225803	219588	219728	222548	204503	224284	222489	223630
19207_LFC(UniMod:4)TLGGNIETVAIDGDFDAC(UniMod:4)QALVK_3_run0	1/sp|P00934|THRC_ECOLI	0	0	0	0	0	0	0	23926	0	4662	0	0	0	0	0	0	0	10709	10641	0	0	0	0	0	0	0	0	13339	10007	0	0	0	0	0	0	0
2390_ALRDQLNPGEYGLFLGTAHPAK_3_run0	1/sp|P00934|THRC_ECOLI	81068	71936	78889	0	8709	8665	0	0	0	0	0	0	0	0	0	0	0	0	0	0	0	0	6343	0	0	0	0	9527	0	52707	0	0	0	0	0	0
2391_ALRDQLNPGEYGLFLGTAHPAK_4_run0	1/sp|P00934|THRC_ECOLI	161883	156369	160594	0	11122	12593	12968	8271	0	0	0	0	0	9429	0	0	0	6304	0	0	0	0	10186	0	0	0	0	15100	16737	103438	0	0	0	0	0	0
24848_NQLVVSVPSGNFGDLTAGLLAK_2_run0	1/sp|P00934|THRC_ECOLI	121910	107791	147956	118534	137322	136298	179449	209951	129976	122436	118499	120972	80649	100504	82694	68807	88752	140206	143006	110712	99208	72961	338211	242406	275860	184434	147168	188191	133327	127951	144689	155979	113951	143657	154153	207218
24849_NQLVVSVPSGNFGDLTAGLLAK_3_run0	1/sp|P00934|THRC_ECOLI	55623	51651	64819	49841	52054	53902	74331	83099	49196	51216	48974	46639	32798	39769	35286	27671	38135	60850	56703	45316	38850	29121	143985	105857	113545	80531	62888	75799	54260	54505	56983	60589	44600	57171	65421	77626
26093_PVTILTATSGDTGAAVAHAFYGLPNVK_3_run0	1/sp|P00934|THRC_ECOLI	11211	9646	9780	11615	11301	11577	8551	17337	10523	0	13292	0	0	0	0	0	0	13996	9950	0	0	0	12326	9408	8093	9266	7338	13113	10325	11535	11506	10926	11441	10944	9493	9078
26188_QAFDDEELK_2_run0	1/sp|P00934|THRC_ECOLI	66166	61575	61677	74221	65517	65778	70941	89220	64460	55383	51146	46978	43053	53670	39656	39738	40437	72981	54852	42427	39943	37343	139399	116535	109568	98107	68861	60570	59758	59143	75986	72946	61716	72556	73684	78371
28094_RFIAATNVNDTVPR_2_run0	1/sp|P00934|THRC_ECOLI	43399	36171	47937	21743	23352	22775	22944	30285	20311	17162	16030	16396	12241	17192	13504	11732	14051	26928	13397	11377	13281	12427	39411	34026	35017	31011	24401	25647	23319	39204	17287	18156	14218	12776	12331	14448
28095_RFIAATNVNDTVPR_3_run0	1/sp|P00934|THRC_ECOLI	339382	300628	321689	145707	159984	150378	144976	179289	125122	100506	91453	87786	71786	125586	79866	72325	83135	159350	84203	69646	80350	68435	258588	229843	221198	187616	155286	153632	147169	292138	108298	105755	80816	84503	87409	84456
33775_VALGLNSANSINISR_2_run0	1/sp|P00934|THRC_ECOLI	113284	85703	99797	78522	61730	59735	62764	76921	37999	44111	41768	20927	28958	53561	25908	33300	23338	46567	35890	31518	32712	29935	95470	91894	81542	101741	68083	62786	53275	96336	69989	46585	41965	46704	56935	75520
3561_ATQATLSNAMDVSQPNNWPR_2_run0	1/sp|P00934|THRC_ECOLI	0	0	0	0	0	0	0	0	0	0	0	0	0	0	0	0	0	0	0	0	0	0	0	9728	0	0	19115	83669	0	0	0	0	0	0	0	0
3562_ATQATLSNAMDVSQPNNWPR_3_run0	1/sp|P00934|THRC_ECOLI	120091	119888	129818	87610	94050	85216	72178	125448	96560	83369	73052	83998	72562	77199	0	67177	0	93572	74578	69886	74979	67192	120238	61578	114543	69626	92461	129206	93989	118867	104647	101104	66869	92068	103308	97989
5202_DHNEQVSFAQAVTQGLGK_2_run0	1/sp|P00934|THRC_ECOLI	73374	69203	79478	73566	70094	69330	67652	74792	65062	49807	45771	46909	35493	47625	27834	27330	26663	63455	53806	41701	46702	37536	84926	67253	62662	64346	44359	77614	74291	80085	75924	77398	66495	74460	71927	76356
5203_DHNEQVSFAQAVTQGLGK_3_run0	1/sp|P00934|THRC_ECOLI	313486	301734	295459	286498	283710	271616	266460	279650	242278	177034	154273	157441	128866	172800	105431	100558	99399	243595	187969	159975	159094	146373	317309	258893	214696	227692	154519	263102	292032	304790	293662	269462	258310	306098	297433	294422
5204_DHNEQVSFAQAVTQGLGK_4_run0	1/sp|P00934|THRC_ECOLI	0	0	17340	0	0	0	12159	0	0	0	0	0	0	0	0	0	0	0	0	0	0	0	0	0	0	0	0	0	0	0	0	0	0	0	0	0
5921_DQLNPGEYGLFLGTAHPAK_2_run0	1/sp|P00934|THRC_ECOLI	41639	36455	39371	59456	56083	53300	58127	70950	56840	47963	44018	43365	34223	42769	40243	35250	38485	55979	46209	40786	39499	39187	98661	85776	84000	75713	64563	61591	60045	46751	58432	57502	55780	62175	51743	60426
5922_DQLNPGEYGLFLGTAHPAK_3_run0	1/sp|P00934|THRC_ECOLI	177661	163044	174401	290610	273647	264914	257975	352395	283522	226010	175108	188837	149302	200081	169360	150314	161606	272280	214255	171604	171671	144809	547808	491989	445999	452004	279934	294227	291160	213342	287023	282268	250165	293130	294421	296661
5923_DQLNPGEYGLFLGTAHPAK_4_run0	1/sp|P00934|THRC_ECOLI	12967	11223	18242	18609	16384	17544	20076	35353	19190	17061	16671	16729	10642	18345	14278	11019	14385	21803	15647	11967	12984	12644	47118	35284	38794	27532	22345	27876	20730	18840	23057	22141	18420	20496	17094	22667
663_ADLPLLSHNLPADFAALR_2_run0	1/sp|P00934|THRC_ECOLI	40574	33090	21585	69891	71345	65992	72043	106438	66726	61889	19658	60938	43355	51073	44031	39357	49876	73074	40233	47204	46441	41374	160859	123533	56341	109784	80159	91313	72523	62710	39128	35824	61993	71130	70175	49206
664_ADLPLLSHNLPADFAALR_3_run0	1/sp|P00934|THRC_ECOLI	337050	310205	354135	615311	592589	565959	420441	866178	589358	480390	428598	396783	320737	412323	367347	289804	362656	655191	292570	420421	406177	325611	668486	1114840	1099350	955064	697481	676804	643420	425881	393910	591715	553813	614729	651660	341878
665_ADLPLLSHNLPADFAALRK_3_run0	1/sp|P00934|THRC_ECOLI	36662	34743	40724	0	0	0	0	0	0	0	0	0	0	0	0	0	0	0	0	0	0	0	0	0	0	0	0	0	0	23947	0	0	0	0	0	0
666_ADLPLLSHNLPADFAALRK_4_run0	1/sp|P00934|THRC_ECOLI	72271	66957	71384	0	0	3629	0	2245	0	0	0	0	0	2791	0	0	0	0	1302	0	0	0	0	0	0	0	2099	5538	4301	48877	0	0	0	0	0	0
7877_ELGYAAVDDETTQQTMR_2_run0	1/sp|P00934|THRC_ECOLI	168037	167518	177119	154659	152709	147951	157379	205505	138873	122608	104178	100702	74714	100702	83399	77325	78775	159494	128619	98662	93743	79540	315102	269708	255113	217122	151893	167278	174378	170509	181410	173330	125798	142051	169686	186885
7878_ELGYAAVDDETTQQTMR_3_run0	1/sp|P00934|THRC_ECOLI	52636	56160	56737	45859	45999	42384	54398	59965	37635	33305	31402	28163	24899	27021	25544	22400	25916	55105	39048	29254	29510	26351	104626	86238	77164	65495	47159	52891	54291	59244	51304	50544	37806	43677	51826	56259
7882_ELGYTSEPHAAVAYR_2_run0	1/sp|P00934|THRC_ECOLI	85213	73028	91789	83577	75747	77970	83195	109378	76331	59996	54832	51566	38626	55720	48234	40898	47390	84812	67375	50272	48358	41463	171346	144455	134190	116352	88111	90195	81544	83485	84543	81805	65915	71810	71706	76402
7883_ELGYTSEPHAAVAYR_3_run0	1/sp|P00934|THRC_ECOLI	333058	309354	341315	290904	288173	278620	285843	378269	270362	228340	185938	192783	151805	204301	186715	159695	181060	296686	226475	183426	176515	157290	626949	544665	466169	434192	320927	292389	298794	336112	294046	283252	255489	265134	279772	270126
8743_ESVEAILGETLDLPK_2_run0	1/sp|P00934|THRC_ECOLI	168450	157288	166955	150326	160947	158161	205442	261710	178718	136902	146379	141150	88450	131233	105611	91489	109390	189683	164476	139447	119311	92826	410575	328049	364566	268002	179473	226570	175614	175892	162459	189081	158242	177721	178766	210375
8744_ESVEAILGETLDLPK_3_run0	1/sp|P00934|THRC_ECOLI	68125	62697	72543	59929	64326	60873	85423	120261	72656	54833	61951	58210	34222	49276	43050	34648	44320	77310	73343	56100	47993	34410	197980	138052	172672	107311	79221	105815	70461	67925	69357	82154	62110	70561	69748	87824
9784_FIAATNVNDTVPR_2_run0	1/sp|P00934|THRC_ECOLI	101051	92122	109684	238957	236808	224543	219335	296006	252968	222733	172989	169539	140606	158543	162731	144028	152142	217978	233555	171863	162090	150788	620557	524470	427804	420210	290936	282340	253992	136171	309085	316521	288658	325116	318251	322472
9785_FIAATNVNDTVPR_3_run0	1/sp|P00934|THRC_ECOLI	0	0	0	38343	33218	31265	31636	39343	0	0	0	23941	0	31668	33239	26840	28047	29925	30352	26163	25907	24775	69519	62166	53678	49398	44356	44533	40873	0	42455	44187	41030	38630	35460	39664
9936_FLHDGQWSPK_2_run0	1/sp|P00934|THRC_ECOLI	46799	52323	47009	40861	38992	40836	49675	70109	59618	51349	60135	41754	0	45461	0	0	0	53438	60049	0	0	0	100052	84579	79894	72361	62269	60688	53145	43507	0	28950	40179	64527	0	0
9937_FLHDGQWSPK_3_run0	1/sp|P00934|THRC_ECOLI	46238	44052	50657	41583	36921	35342	37448	60623	51153	46009	45906	40290	32157	40418	28399	29036	27390	46331	42566	30763	34018	29171	100785	78810	75568	69262	53561	55894	47013	49643	36236	37186	35586	34084	37324	37128
18_AAAGISETLLR_2_run0	1/sp|P00935|METB_ECOLI	91923	87467	104043	99000	89628	88402	84790	175466	160743	171282	130012	131703	113132	159696	132690	122466	133322	182593	145599	143279	131481	121909	132010	136264	143724	148076	164395	159931	149854	120762	116864	111905	87447	74764	59827	55940
22055_LVLVESPSNPLLR_2_run0	1/sp|P00935|METB_ECOLI	98104	91364	95336	111099	104809	105507	102611	232794	223731	183961	181268	154157	132738	182552	172897	153098	155676	207215	197061	172324	153351	147677	155201	156354	174490	169093	201319	182035	194423	119737	130386	120323	107658	88730	81548	75918
22261_LYHPSLPENQGHEIAAR_3_run0	1/sp|P00935|METB_ECOLI	0	8641	0	0	0	0	34263	0	0	62224	50273	42119	42190	0	46102	43259	46033	57825	50195	43949	49419	0	29115	32186	43720	47514	0	0	57837	0	0	0	0	0	0	0
22262_LYHPSLPENQGHEIAAR_4_run0	1/sp|P00935|METB_ECOLI	46002	46238	41801	39957	46715	46507	43378	79029	77796	77780	78811	70212	63360	68906	73175	63085	61338	78023	80863	73821	59752	60655	54840	56320	66785	67180	70054	81037	74539	54418	55508	50767	31074	33904	0	0
249_AALAEKPK_2_run0	1/sp|P00935|METB_ECOLI	0	0	0	0	0	0	0	0	0	0	0	0	0	0	0	7431	7490	0	0	0	0	4041	0	6887	7997	8380	0	0	0	0	0	0	0	0	0	0
25495_PGDLLVAPHDC(UniMod:4)YGGSYR_3_run0	1/sp|P00935|METB_ECOLI	0	0	6636	0	0	0	0	20672	19730	21615	20284	15900	14732	18639	0	0	0	20553	15837	0	0	15346	0	0	0	0	0	12306	13169	9245	0	10128	0	4375	0	0
35138_VLFVDQGDEQALR_2_run0	1/sp|P00935|METB_ECOLI	71193	68088	64560	72503	64421	63293	73820	132856	129524	123169	115513	97619	93119	109932	103960	95054	98434	151288	132557	126998	98546	90817	90750	103131	101653	106381	123043	123342	128845	85039	84772	85960	67351	59040	51113	49018
37834_YLNGHSDVVAGVVIAK_3_run0	1/sp|P00935|METB_ECOLI	0	0	2706	1614	3677	0	5762	10644	17988	13505	14727	10073	13041	15273	14190	10350	11131	13129	13183	12118	10504	11052	6698	8097	0	7359	14450	15915	15053	5846	0	0	0	2579	0	0
37851_YLQTQPLVK_2_run0	1/sp|P00935|METB_ECOLI	45442	44178	46564	45927	43469	40003	40082	81669	75845	70017	66959	63606	57161	71198	64923	58554	65263	83940	73759	71309	63213	60460	58385	63280	67153	63301	71438	72887	71950	59036	51059	51278	43900	34702	30200	25849
11804_GIC(UniMod:4)LYTPDETQR_2_run0	1/sp|P00936|CYAA_ECOLI	16419	0	0	0	0	0	0	0	0	0	0	0	0	0	0	0	0	0	0	0	0	0	0	0	0	0	0	0	0	0	15847	0	14810	0	17269	0
18694_LDAINQLR_2_run0	1/sp|P00936|CYAA_ECOLI	0	0	7170	11758	13492	12720	11000	11797	9763	0	0	0	0	0	5794	0	0	10526	0	0	0	0	9835	10413	11021	10571	10835	9769	10406	10447	14344	13319	13125	16064	16407	14075
21139_LQEMVADVSHHFPLR_4_run0	1/sp|P00936|CYAA_ECOLI	10207	8638	10933	9254	9394	9043	9108	8982	6167	5407	4626	0	0	5197	4405	4527	0	7964	5548	5047	5299	0	6523	8404	10013	8527	8258	7696	8403	8790	9206	9443	10639	11951	10882	10381
22225_LYAAFEALPGK_2_run0	1/sp|P00936|CYAA_ECOLI	0	0	0	16961	0	18591	16503	0	0	0	0	0	0	0	0	0	0	0	0	0	0	0	12617	0	0	0	0	0	0	0	18401	0	0	0	18600	15031
24663_NNLSVSASPQDIGVLTR_2_run0	1/sp|P00936|CYAA_ECOLI	9035	0	0	0	0	11952	0	9384	0	0	0	0	0	0	0	0	0	4404	0	0	0	0	0	0	0	0	0	10016	9260	0	0	0	11490	13376	13680	11134
2503_ALYSPC(UniMod:4)EIR_2_run0	1/sp|P00936|CYAA_ECOLI	0	0	0	0	0	0	0	0	0	0	0	0	0	0	0	0	0	0	0	0	0	0	0	0	0	0	0	0	0	0	0	0	0	0	27926	11054
2862_APNIESIISHQPLEYNR_3_run0	1/sp|P00936|CYAA_ECOLI	12239	11565	11229	16526	15407	16755	16066	16140	12134	10162	0	8595	0	0	7262	0	6657	13270	0	11116	9139	0	11677	11584	14186	14109	11965	14506	13670	13791	15748	15645	15968	18604	20137	20791
36248_VTEYLTAIEDFTR_2_run0	1/sp|P00936|CYAA_ECOLI	0	0	0	0	0	0	0	0	0	0	0	0	0	0	0	0	0	0	0	0	0	0	0	0	0	0	0	0	0	0	0	0	0	0	0	0
10039_FMQMVVEHK_2_run0	1/sp|P00944|XYLA_ECOLI	0	0	0	0	0	0	0	0	0	0	0	0	0	0	0	0	0	0	0	0	0	0	0	0	0	0	0	0	0	0	0	0	0	0	0	0
1326_AGGFTTGGLNFDAK_2_run0	1/sp|P00944|XYLA_ECOLI	0	0	0	0	0	0	0	0	0	0	0	0	0	0	0	0	0	0	0	0	0	0	0	0	0	0	0	0	0	0	0	0	0	0	0	0
14371_HQYDYDAATVYGFLK_2_run0	1/sp|P00944|XYLA_ECOLI	0	0	0	0	0	0	0	0	0	0	0	0	0	0	0	0	0	0	0	0	0	0	0	0	0	0	0	0	0	0	0	0	0	0	0	0
14372_HQYDYDAATVYGFLK_3_run0	1/sp|P00944|XYLA_ECOLI	0	0	0	0	0	0	0	0	0	0	0	0	0	0	0	0	0	0	0	0	0	0	0	0	0	0	0	0	0	0	0	0	0	0	0	0
14656_HYNPDELVLGK_2_run0	1/sp|P00944|XYLA_ECOLI	0	0	0	0	0	0	0	0	0	0	0	0	0	0	0	0	0	0	0	0	0	0	0	0	0	0	0	0	0	0	0	0	0	0	0	0
14657_HYNPDELVLGK_3_run0	1/sp|P00944|XYLA_ECOLI	0	0	0	0	2851	0	0	0	0	0	0	0	0	0	0	0	0	0	2223	0	0	0	0	0	0	0	0	0	0	0	0	0	0	4284	4650	4273
15476_IGFQGTLLIEPK_2_run0	1/sp|P00944|XYLA_ECOLI	0	0	0	0	0	0	0	0	0	0	0	0	0	0	0	0	0	0	0	0	0	0	0	0	0	0	0	0	0	0	0	0	0	0	0	0
15477_IGFQGTLLIEPKPQEPTK_3_run0	1/sp|P00944|XYLA_ECOLI	0	0	0	0	0	0	0	0	0	0	0	0	0	0	0	0	0	0	0	0	0	0	0	0	0	0	0	0	0	0	0	0	0	0	0	0
17181_KADVAFEFFHK_2_run0	1/sp|P00944|XYLA_ECOLI	0	0	0	0	0	0	0	0	0	0	0	0	0	0	0	0	0	0	0	0	0	0	0	0	0	0	0	0	0	0	0	0	0	0	0	0
17182_KADVAFEFFHK_3_run0	1/sp|P00944|XYLA_ECOLI	0	0	0	0	0	0	0	0	0	0	0	0	0	0	0	0	0	0	0	0	0	0	0	0	0	0	0	0	0	0	0	0	0	0	0	0
19458_LGGENYVLWGGR_2_run0	1/sp|P00944|XYLA_ECOLI	0	0	0	0	0	0	0	0	0	0	0	0	0	0	0	0	0	0	0	0	0	0	0	0	0	0	0	0	0	0	0	0	0	0	0	0
19816_LHVPFYC(UniMod:4)FHDVDVSPEGASLK_3_run0	1/sp|P00944|XYLA_ECOLI	0	0	0	0	0	0	0	0	0	0	0	0	0	0	0	0	0	0	0	0	0	0	0	0	0	0	0	0	0	0	0	0	0	0	0	0
19817_LHVPFYC(UniMod:4)FHDVDVSPEGASLK_4_run0	1/sp|P00944|XYLA_ECOLI	0	0	0	0	0	0	0	0	0	0	0	0	6045	0	0	0	0	0	0	0	0	6131	0	0	0	0	0	0	0	0	0	0	0	0	0	0
20531_LLWGTANC(UniMod:4)FTNPR_2_run0	1/sp|P00944|XYLA_ECOLI	0	0	0	0	0	0	0	0	0	0	0	0	0	0	0	0	0	0	0	0	0	0	0	0	0	0	0	0	0	0	0	0	0	0	0	0
22812_MIEDGELDK_2_run0	1/sp|P00944|XYLA_ECOLI	0	0	0	0	0	0	0	0	0	0	0	0	0	0	0	0	0	0	0	0	0	0	0	0	0	0	0	0	0	0	0	0	0	0	0	0
22813_MIEDGELDKR_2_run0	1/sp|P00944|XYLA_ECOLI	0	0	0	0	0	0	0	0	0	0	0	0	0	0	0	0	0	0	0	0	0	0	0	0	0	0	0	0	0	0	0	0	0	0	0	0
22814_MIEDGELDKR_3_run0	1/sp|P00944|XYLA_ECOLI	0	0	0	0	0	0	0	0	0	0	0	0	0	0	0	0	0	0	0	0	0	0	0	0	0	0	0	0	0	0	0	0	0	0	0	0
23287_MQAYFDQLDR_2_run0	1/sp|P00944|XYLA_ECOLI	0	0	0	0	0	0	0	0	0	0	0	0	0	0	0	0	0	0	0	0	0	0	0	0	0	0	0	0	0	0	0	0	0	0	0	0
26478_QEQLENLVNHYLFDK_2_run0	1/sp|P00944|XYLA_ECOLI	0	0	0	0	0	0	0	0	0	0	0	0	0	0	0	0	0	0	0	0	0	0	0	0	0	0	0	0	0	0	0	0	0	0	0	0
26479_QEQLENLVNHYLFDK_3_run0	1/sp|P00944|XYLA_ECOLI	0	0	0	0	0	0	0	0	0	0	0	0	0	0	0	0	0	0	0	0	0	0	0	0	0	0	0	0	0	0	0	0	0	0	0	0
28587_RMEEHLR_2_run0	1/sp|P00944|XYLA_ECOLI	0	0	0	0	0	0	0	0	0	0	0	0	0	0	0	0	0	0	0	0	0	0	0	0	0	0	0	0	0	0	0	0	0	0	0	0
30791_SSNPLAFR_2_run0	1/sp|P00944|XYLA_ECOLI	0	0	0	0	0	0	0	0	0	0	0	0	0	0	0	0	0	0	0	0	0	0	0	0	0	0	0	0	0	0	0	0	0	0	0	0
37266_YAQEHHLSPVHQSGR_3_run0	1/sp|P00944|XYLA_ECOLI	0	0	0	0	0	0	0	0	0	0	0	0	0	0	0	0	0	0	0	0	0	588	0	0	0	0	0	0	0	0	0	0	0	0	0	0
37267_YAQEHHLSPVHQSGR_4_run0	1/sp|P00944|XYLA_ECOLI	0	0	0	0	0	0	0	0	0	0	0	0	0	0	0	0	0	0	0	0	0	0	0	0	0	0	0	0	0	0	0	0	0	0	0	0
38150_YSGWNSELGQQILK_2_run0	1/sp|P00944|XYLA_ECOLI	0	0	0	0	0	0	0	0	0	0	0	0	0	0	0	0	0	0	0	0	0	5325	0	0	0	0	0	0	0	0	0	0	0	0	0	0
733_ADVAFEFFHK_2_run0	1/sp|P00944|XYLA_ECOLI	0	0	0	0	0	0	0	0	0	0	0	0	0	0	0	0	0	0	0	0	0	0	0	0	0	0	0	0	0	0	0	0	0	0	0	0
734_ADVAFEFFHK_3_run0	1/sp|P00944|XYLA_ECOLI	0	0	0	0	0	0	0	0	0	0	0	0	0	0	0	0	0	0	0	0	0	0	0	0	0	0	0	0	0	0	0	0	0	0	0	0
7393_EGYETLLNTDLR_2_run0	1/sp|P00944|XYLA_ECOLI	21190	0	0	22635	0	24923	0	37949	0	0	23437	0	0	0	0	0	0	38196	27839	0	0	0	0	0	0	0	31172	35429	32422	33774	0	29668	0	24520	0	0
9171_EYINNFAQMVDVLAGK_2_run0	1/sp|P00944|XYLA_ECOLI	0	0	0	0	0	0	0	0	0	0	0	0	0	0	0	0	0	0	0	0	0	0	0	0	0	0	0	0	0	0	0	0	0	0	0	0
12869_GSQQLQLK_2_run0	1/sp|P00946|MANA_ECOLI	0	5941	0	7294	0	7136	0	7269	4645	5692	5061	6633	0	5398	0	3815	0	0	0	0	0	0	0	0	6161	5513	0	0	5279	6253	5891	6928	5176	5347	0	5200
12870_GSQQLQLKPGESAFIAANESPVTVK_3_run0	1/sp|P00946|MANA_ECOLI	17964	16441	16702	11622	14664	14090	12483	12014	11403	12664	12811	13315	12917	13481	14286	14883	14435	11657	13303	12618	14373	14796	12583	11021	11595	11220	15654	15483	15121	17503	14913	14421	14752	16929	15824	14531
14207_HNSEIGFAK_2_run0	1/sp|P00946|MANA_ECOLI	7498	6679	6790	0	0	0	0	0	0	3264	6146	1659	6545	0	5341	6656	5756	5766	3978	5070	5779	1405	4792	0	0	0	0	0	6143	6189	5789	4373	6286	6620	6474	6806
19996_LINSVQNYAWGSK_2_run0	1/sp|P00946|MANA_ECOLI	28425	27570	26129	21051	21845	21307	22901	22384	23702	23307	19843	23540	24278	23772	20640	21821	18968	25924	21221	25778	28505	26135	17034	16262	16585	19325	23367	23408	25224	31529	23154	23784	25717	25867	25675	23931
21385_LSELFASLLNMQGEEK_2_run0	1/sp|P00946|MANA_ECOLI	0	0	0	17046	0	0	0	0	0	0	0	23927	20751	17958	0	18711	0	0	0	20836	0	21144	0	7551	0	0	0	0	0	0	23429	0	20973	0	0	18275
25305_PANQLLTQPVK_2_run0	1/sp|P00946|MANA_ECOLI	31670	28890	32843	30735	29892	30057	26290	15431	37646	31334	19584	30309	25567	0	26117	28583	26402	37001	26865	0	0	26947	19817	21084	23665	0	0	42178	0	33173	35111	33794	38155	0	0	27446
25511_PGESAFIAANESPVTVK_2_run0	1/sp|P00946|MANA_ECOLI	11252	10929	11505	10650	10790	9771	9669	13770	13542	11500	11834	13903	12140	11364	8326	8754	8417	12743	8751	14030	11003	10227	6686	0	6603	0	7478	12181	10297	12836	13453	12738	10458	11480	9862	9935
28081_RFGELPFLFK_2_run0	1/sp|P00946|MANA_ECOLI	0	0	0	0	0	0	0	0	0	0	0	0	0	0	0	0	0	0	0	0	0	0	0	0	0	0	0	0	0	0	0	0	0	0	0	0
29185_SALDSQQGEPWQTIR_2_run0	1/sp|P00946|MANA_ECOLI	29451	31023	27347	24109	26938	25918	28132	28562	30942	33997	37268	48456	40941	34372	29426	42144	37554	28627	30372	36629	36639	52148	17091	16791	21819	20984	24052	28382	24510	32949	30835	31792	30042	30538	29446	27237
30893_STLLGEAVAK_2_run0	1/sp|P00946|MANA_ECOLI	54383	50048	48693	51301	48744	50485	47054	47250	49199	50455	45125	50407	45356	48485	42144	49911	46927	47015	43421	42742	48006	50906	37488	35654	43368	44122	48651	50667	44586	52522	52750	57675	53399	56247	60334	45225
31355_TALTELYGMENPSSQPMAELWMGAHPK_3_run0	1/sp|P00946|MANA_ECOLI	0	13756	0	0	0	0	0	17012	12998	0	0	14374	0	0	0	10118	0	0	0	0	12983	0	0	0	0	0	0	0	14447	0	0	0	0	15654	0	0
31356_TALTELYGMENPSSQPMAELWMGAHPK_4_run0	1/sp|P00946|MANA_ECOLI	9291	8687	0	6014	0	5364	3832	8917	0	0	0	0	0	0	0	0	0	9333	7582	0	0	0	0	0	0	0	0	8875	0	6950	0	8185	0	10048	0	11489
35062_VLC(UniMod:4)AAQPLSIQVHPNK_2_run0	1/sp|P00946|MANA_ECOLI	8465	7171	7073	5265	7281	5770	7144	7205	7086	7628	7006	8024	7427	7752	0	0	0	9015	7406	7012	8366	8291	0	0	0	0	0	9171	6867	7031	7886	7324	6466	7323	6657	7736
35063_VLC(UniMod:4)AAQPLSIQVHPNK_3_run0	1/sp|P00946|MANA_ECOLI	25728	23145	23562	13326	17339	16753	13483	24720	24311	26260	23760	25276	23547	25011	0	0	0	25603	22671	22615	24498	26087	0	0	0	0	0	26983	27062	25787	22269	21714	19201	22094	22910	20179
35910_VQNAAGDIVSLR_2_run0	1/sp|P00946|MANA_ECOLI	48309	46652	50110	51466	57249	52663	53490	50172	51378	54378	52230	54100	50771	50174	49653	55417	52559	56279	49005	50872	54342	55998	38114	42512	46330	47992	55817	55669	51890	60208	62143	69065	63295	66794	66807	59948
37672_YIDIPELVANVK_2_run0	1/sp|P00946|MANA_ECOLI	71586	68892	71788	72935	81005	80315	68053	73061	74950	72523	73244	76413	70157	64809	73073	70040	78022	73179	64349	69579	74161	73933	51601	53576	62650	70264	74887	72371	73078	82504	73904	75627	74716	90345	90615	80310
8207_ENAAGIPMDAAER_2_run0	1/sp|P00946|MANA_ECOLI	52694	47978	54384	42136	46651	46711	47308	46927	45037	47418	45619	54111	46695	45951	42186	46635	41359	45145	44025	45776	49742	52657	33380	31686	37939	38542	43367	52587	47428	52122	50921	56677	52587	55324	55817	49490
9628_FGELPFLFK_2_run0	1/sp|P00946|MANA_ECOLI	12463	12131	12911	22033	20620	19719	23107	25572	27883	26424	28892	27825	28144	24714	21934	23906	23636	23015	25548	26882	27134	31331	20143	17950	20544	19715	24330	29185	24165	15922	27337	27323	28226	33107	30457	27934
10055_FNALYGEIFK_2_run0	1/sp|P00954|SYW_ECOLI	150234	141226	146504	145508	149796	138451	140015	177358	154270	143938	133443	133953	131365	137583	137854	136550	135839	144073	134754	127940	136780	142349	238851	229298	205144	195529	161123	156355	174047	160925	146253	152280	136175	137287	125676	114718
10253_FRNDEAFLQQVMK_2_run0	1/sp|P00954|SYW_ECOLI	32584	31483	32116	27048	24264	24394	29599	30929	30746	26869	25411	28888	29500	24442	22309	26343	21088	29397	26673	21068	28251	28031	34215	30145	27918	27252	24667	32688	30660	33217	27797	23178	21684	18816	19685	20320
10254_FRNDEAFLQQVMK_3_run0	1/sp|P00954|SYW_ECOLI	146813	142503	139448	92431	101778	95821	99614	131937	119819	95432	79651	104108	82314	103402	77667	73575	72614	108489	85513	76017	100155	89000	129653	117628	111746	111539	93718	139391	129539	144987	100048	99313	92243	78225	78187	68845
11336_GEVADAVSGMLTELQER_2_run0	1/sp|P00954|SYW_ECOLI	121160	114513	0	108624	118690	111988	132727	175315	145806	122232	124439	129060	111546	119526	92564	91841	88500	125745	125596	112923	131882	115460	172814	145607	167489	137846	117008	146404	137918	147088	134267	153183	128953	123202	101772	111063
11337_GEVADAVSGMLTELQER_3_run0	1/sp|P00954|SYW_ECOLI	87030	87868	0	78779	78806	84212	106017	136865	103641	95336	100271	104028	79322	89301	71397	66201	75345	96612	91031	81694	94088	86982	147991	108411	144562	110358	94860	123941	104478	111929	101100	122101	99231	87869	79093	82517
17237_KATLDTLALYLAC(UniMod:4)GIDPEK_3_run0	1/sp|P00954|SYW_ECOLI	0	0	0	0	0	0	0	0	0	0	0	0	0	0	0	0	0	0	0	0	0	0	0	0	0	0	0	0	0	0	0	0	0	0	0	0
23493_MTKPIVFSGAQPSGELTIGNYMGALR_3_run0	1/sp|P00954|SYW_ECOLI	0	0	0	0	0	0	0	0	0	0	0	0	0	0	0	0	0	0	0	0	0	0	0	0	0	0	0	0	0	0	0	0	0	0	0	0
23851_NDEAFLQQVMK_2_run0	1/sp|P00954|SYW_ECOLI	17506	16933	14966	48527	38830	39091	36692	55053	48960	42466	42503	49130	44362	36876	38617	45672	43223	41620	41922	41935	45515	40697	64197	62403	63430	55193	42930	44863	41299	25445	51945	53006	55046	48770	44490	39595
24696_NNVIGLLEDPK_2_run0	1/sp|P00954|SYW_ECOLI	81765	78567	102105	148550	134149	130371	141221	159244	142361	132385	124934	116087	111035	120183	118597	117209	121810	146034	128269	112153	126193	116642	221486	197010	192321	186099	158032	164074	165417	120641	166961	179417	154560	148901	135231	117160
26674_QHLELSR_2_run0	1/sp|P00954|SYW_ECOLI	11063	10984	10440	16429	11634	13630	12368	21322	20117	18992	18464	19488	16747	17634	8259	12931	12177	14467	13379	9736	13466	13969	16783	15155	15023	13803	11029	15652	13538	14835	16556	15345	15178	12552	11777	9913
27858_RAVTDSDEPPVVR_2_run0	1/sp|P00954|SYW_ECOLI	33371	30000	31364	17262	17697	17529	16918	21413	14138	12178	11458	13183	10765	14447	11396	11913	11360	19471	9432	8482	12735	7927	17682	17314	22801	18567	15805	16212	16831	29586	12409	11015	8866	7440	6393	5898
27859_RAVTDSDEPPVVR_3_run0	1/sp|P00954|SYW_ECOLI	136718	124922	129042	55878	57754	58067	59424	73621	42279	41074	42355	40726	39362	52794	33103	41022	40927	58880	29287	26528	37710	29452	67689	64419	84592	60513	58181	51136	48606	108619	39327	40442	28417	24224	28329	26375
29331_SDDNRNNVIGLLEDPK_3_run0	1/sp|P00954|SYW_ECOLI	52490	47400	57977	0	8713	6053	0	0	0	0	0	0	0	0	0	0	0	6472	0	0	0	0	2959	0	0	0	0	7114	7798	40058	0	0	0	0	0	0
32292_TKPIVFSGAQPSGELTIGNYMGALR_3_run0	1/sp|P00954|SYW_ECOLI	76133	69730	76321	58392	64754	63769	56778	82718	68673	64069	58316	64676	52867	64637	43754	44530	44752	72414	60636	52823	58868	61608	80639	70865	71589	67865	57682	78088	78032	90620	63658	69842	61838	56185	54361	50104
32293_TKPIVFSGAQPSGELTIGNYMGALR_4_run0	1/sp|P00954|SYW_ECOLI	10744	10856	14114	0	11666	12371	13103	14571	11602	9117	10786	13617	10620	11631	0	7223	9208	12478	10702	8494	9824	11342	14078	8262	8761	10399	7942	12715	11850	13388	11341	13374	11123	9454	8473	8496
3512_ATLDTLALYLAC(UniMod:4)GIDPEK_2_run0	1/sp|P00954|SYW_ECOLI	0	0	0	0	0	0	0	0	0	0	0	1675	0	0	0	0	0	0	0	0	0	0	0	0	0	0	944	0	0	0	0	0	0	0	0	0
3513_ATLDTLALYLAC(UniMod:4)GIDPEK_3_run0	1/sp|P00954|SYW_ECOLI	0	0	0	0	0	0	0	0	0	0	0	0	0	0	0	0	0	0	0	0	0	0	0	0	0	0	0	210	0	0	0	0	0	0	0	0
35513_VMSLLEPTK_2_run0	1/sp|P00954|SYW_ECOLI	93345	93525	98141	101023	103844	103286	107919	134383	103552	90688	89710	86348	82187	88175	82190	87390	88848	109453	91224	88584	95693	93342	156551	146666	141629	142899	116683	111092	107966	117876	140503	132865	112354	109640	118640	96729
35514_VMSLLEPTKK_2_run0	1/sp|P00954|SYW_ECOLI	9451	8108	8443	0	6454	5966	6562	6805	6115	0	4930	0	0	5694	0	6467	6341	0	5986	3939	6072	6340	9470	9663	9239	7363	7450	7404	8874	9055	5979	6110	0	7308	0	5243
35742_VPEPFIPK_2_run0	1/sp|P00954|SYW_ECOLI	155371	147354	156404	164405	162083	156054	162412	199701	174914	161801	150495	148727	151878	149245	157585	159923	152952	167106	138696	135444	155166	148839	255809	245796	223299	218858	185778	184286	186955	196550	199813	196023	172079	160112	136577	139117
3903_AVTDSDEPPVVR_2_run0	1/sp|P00954|SYW_ECOLI	43837	40645	45297	108022	100673	103768	116596	125144	116240	110692	111748	0	100013	88402	103841	119432	102629	92753	115741	102592	103624	106836	242741	226408	176030	165234	126250	117105	114295	67837	148491	147955	134776	130071	125772	115096
3952_AVYEAIGFVAKP_2_run0	1/sp|P00954|SYW_ECOLI	75082	73124	77283	71538	72231	76755	72809	79318	65137	55032	31704	31356	34841	69376	36947	32399	33516	69048	53993	30485	53684	37130	90072	93235	85699	88472	74247	70552	71169	79087	74259	69949	63493	63291	63678	55697
10375_FTAAEFR_2_run0	1/sp|P00956|SYI_ECOLI	138301	121744	125136	127735	126351	123236	127312	131900	121510	109037	111186	114744	114492	108918	108851	106793	108180	118879	101620	101267	114099	110272	126422	113161	127274	123185	137999	133652	125047	116573	127129	120580	128158	131990	130000	119697
10564_FVLLTSGATVADYNDAPADAQQSEVLK_3_run0	1/sp|P00956|SYI_ECOLI	5571	0	18195	16556	0	7297	0	0	0	0	0	0	0	0	0	0	0	10190	0	15673	4583	0	0	0	17240	0	14702	14002	0	0	0	13914	0	0	9231	0
10706_GAELELLR_2_run0	1/sp|P00956|SYI_ECOLI	87603	90398	78011	92885	99067	95718	82797	100328	94255	78256	71141	74543	69401	88518	79038	76690	78707	93405	65733	80143	81954	77044	72695	77792	82798	99369	86389	85952	89118	105322	104499	94981	109561	111726	112338	80493
10754_GAKPVHWC(UniMod:4)VDC(UniMod:4)R_3_run0	1/sp|P00956|SYI_ECOLI	0	0	0	0	0	0	0	0	0	0	0	0	0	0	0	0	0	0	0	0	0	0	0	0	0	0	0	0	0	0	0	0	0	0	0	0
10775_GALLHVEK_2_run0	1/sp|P00956|SYI_ECOLI	0	0	33893	0	37737	0	35301	39079	36180	31126	32084	31946	29123	37396	31534	0	35355	39851	26369	28934	31202	30138	30510	34634	39368	40230	41508	0	35324	0	39835	42502	39102	43899	0	0
12278_GLSGYDSPYVPGWDC(UniMod:4)HGLPIELK_3_run0	1/sp|P00956|SYI_ECOLI	20962	20430	22767	12955	11619	13014	11865	40099	31143	31608	34781	33845	28701	26063	0	0	0	34173	31370	24298	30420	29906	0	0	0	0	0	36129	31096	26676	19993	24045	18584	23729	20942	18445
13210_GVQWIPDWGQAR_2_run0	1/sp|P00956|SYI_ECOLI	133143	125013	129609	76113	74833	69352	75720	122739	111152	104400	105927	101061	91772	96335	63375	67756	58218	112680	99963	70895	92724	89555	65262	67215	76147	81755	80989	108969	88818	129612	89946	87387	99942	103250	99383	91165
15292_IESMVANRPDWC(UniMod:4)ISR_2_run0	1/sp|P00956|SYI_ECOLI	8426	8035	9248	0	0	5340	0	10231	10852	11892	13828	11148	8792	10784	0	0	0	11346	10389	9783	10738	9392	0	0	0	0	0	11361	8719	0	6904	0	5862	7684	6385	0
15293_IESMVANRPDWC(UniMod:4)ISR_3_run0	1/sp|P00956|SYI_ECOLI	77876	70375	67877	24490	30312	28684	30239	87888	79843	77024	75249	71578	59800	67267	0	0	0	83969	74985	66174	73160	67528	0	0	0	0	0	84746	79873	74962	56424	57568	45882	57479	57848	45236
15603_IGVTDYTILGTVK_2_run0	1/sp|P00956|SYI_ECOLI	119233	110339	111468	112905	117490	112258	116378	130068	117581	102430	94682	94024	84594	101105	97211	91130	96596	119706	96558	92137	94990	89469	101484	104124	114495	118608	112793	124191	113812	123560	120670	109901	125676	137386	139603	126629
15752_IIGNGHLHK_2_run0	1/sp|P00956|SYI_ECOLI	0	0	0	0	0	0	0	0	0	0	0	838	1174	0	0	0	0	0	0	1959	735	0	0	0	0	0	0	0	0	0	0	0	759	816	713	0
17273_KDFIRLGVLGDWSHPYLTMDFK_4_run0	1/sp|P00956|SYI_ECOLI	17074	14652	14509	18539	17525	14782	18945	38725	26373	21166	28834	22455	21249	19992	12841	11836	11565	26938	24478	15433	21837	17338	18001	15318	15125	17773	17058	26152	20613	16850	18571	18444	19920	18837	18869	17867
18005_KVGGSLEAAVTLYAEPELSAK_3_run0	1/sp|P00956|SYI_ECOLI	0	0	0	0	0	0	0	0	0	0	0	0	0	0	0	0	0	0	0	0	0	0	0	0	0	0	0	0	0	0	0	0	0	0	0	0
19632_LGVLGDWSHPYLTMDFK_3_run0	1/sp|P00956|SYI_ECOLI	17887	15844	15318	19449	16790	15885	19752	41603	27621	22804	29870	23979	22224	20876	14631	13673	12212	28335	25556	16471	23399	19691	19378	17303	16703	20759	18429	28467	21794	17848	18522	19379	21672	19452	19819	18220
21622_LTALGDELR_2_run0	1/sp|P00956|SYI_ECOLI	203749	177232	179401	205153	197155	198764	198820	216559	185604	167088	141417	149055	137244	164153	147282	146511	148980	193673	155793	155803	157299	158618	173455	175019	180736	190682	196799	169921	191840	201154	199561	201158	208888	220943	226382	198163
23316_MQHSYPC(UniMod:4)C(UniMod:4)WR_3_run0	1/sp|P00956|SYI_ECOLI	10132	8983	9558	6163	6164	6427	7375	0	0	0	0	0	0	0	0	0	0	0	0	0	0	0	0	0	0	0	0	0	0	8667	3768	4668	5186	5275	4044	3917
26051_PVHWC(UniMod:4)VDC(UniMod:4)R_2_run0	1/sp|P00956|SYI_ECOLI	9298	8368	11884	10309	9501	9050	6310	9405	10201	10057	6449	0	0	6738	0	0	0	7354	7794	5198	8351	9826	0	0	0	0	0	9623	8692	11599	11059	13266	11151	11206	9595	11461
26052_PVHWC(UniMod:4)VDC(UniMod:4)R_3_run0	1/sp|P00956|SYI_ECOLI	18904	15908	18977	12009	13303	12928	12464	15148	13273	11362	10321	15862	6780	10297	0	0	0	14817	12494	10200	12792	11501	0	0	0	0	0	14373	11870	19923	14775	18501	16669	18060	13467	15913
2646_ANDIVVALLQEK_2_run0	1/sp|P00956|SYI_ECOLI	98542	93545	104188	84703	109143	108847	105812	149012	136593	125635	111375	104088	115472	128771	118165	90067	103020	140080	124066	113829	102111	108024	126969	117541	130386	128880	132290	149885	135947	123223	114039	113136	123816	143057	142435	129527
2647_ANDIVVALLQEK_3_run0	1/sp|P00956|SYI_ECOLI	13476	12138	17565	13569	16174	14651	16443	24358	20802	21994	17890	15781	20532	18838	19534	14106	16553	21511	19695	15981	15629	19110	20107	17771	20677	19464	21929	23480	21651	19277	17506	17543	18007	20379	20325	18100
27609_QVLTHGFTVDGQGR_2_run0	1/sp|P00956|SYI_ECOLI	18486	17687	17835	21610	20066	19666	24989	25790	23550	21706	18352	20218	15834	22018	19120	17187	18301	23537	18521	16673	17647	17243	21474	21020	24781	19116	25210	22287	21036	20218	23876	23585	24038	25545	25315	22287
27610_QVLTHGFTVDGQGR_3_run0	1/sp|P00956|SYI_ECOLI	63565	64000	64592	66137	66437	64243	72240	69451	66044	64046	55964	58589	56367	62674	62278	55898	57555	68163	56222	52497	54477	54166	67014	62962	64148	60586	67109	64567	57532	57301	73508	65491	67708	72884	77777	69076
27740_RAADSYR_2_run0	1/sp|P00956|SYI_ECOLI	0	0	0	0	0	0	0	0	0	0	0	0	0	0	0	0	0	0	0	0	0	0	0	0	0	0	0	0	0	0	0	0	0	0	0	0
28029_REPGMLAR_2_run0	1/sp|P00956|SYI_ECOLI	14142	14578	14351	16885	14155	14728	14719	27620	22106	25279	24709	26293	24821	26700	0	20547	0	29356	22451	0	0	0	14968	18508	14862	13394	21147	26332	24769	16176	23777	21846	15727	15833	15150	13166
28942_RVEVDGIQAWWDLDAK_3_run0	1/sp|P00956|SYI_ECOLI	20134	20332	5485	7005	3977	0	21404	7150	14466	6761	31060	17457	30420	0	0	15184	17507	12716	26439	16307	28233	18305	19250	3838	15529	18177	20129	0	26142	0	4206	12225	8488	0	16284	16856
29178_SALAEAEVEYYDK_2_run0	1/sp|P00956|SYI_ECOLI	0	0	50861	7038	0	0	0	12857	13454	0	0	0	0	35639	35659	40347	35154	0	0	0	18976	6518	0	30206	6560	34662	10469	17911	36747	9571	0	0	7472	17299	0	0
29308_SC(UniMod:4)QTALYHIAEALVR_2_run0	1/sp|P00956|SYI_ECOLI	8441	7184	0	0	0	0	0	22694	16406	15304	16225	18407	15808	17199	0	0	0	17582	17062	14874	13691	13873	0	0	0	0	0	22017	18896	10648	8586	11173	0	10945	9087	8111
29309_SC(UniMod:4)QTALYHIAEALVR_3_run0	1/sp|P00956|SYI_ECOLI	35069	33700	33622	11761	15621	15197	17154	102882	84030	76734	83391	81283	75722	76431	0	0	0	84361	77337	65309	71436	72511	0	0	0	0	0	92954	84683	34908	29652	32533	27106	42838	37522	25284
29974_SIGNTVSPQDVMNK_2_run0	1/sp|P00956|SYI_ECOLI	100034	94275	105335	86488	95103	86613	49563	102389	82510	83913	45075	76946	66435	73331	61686	64993	65089	92007	74336	43722	72450	67547	66966	75485	84424	85618	87541	99765	89069	102478	93232	99401	91313	95817	95802	89035
30901_STLNLPETGFPMR_2_run0	1/sp|P00956|SYI_ECOLI	270931	248616	271712	260022	240446	245493	228277	295091	268768	233323	178192	189772	180191	224602	200359	183145	186074	252163	192693	169267	199140	191347	185258	176896	219746	231785	227671	264764	249092	289364	242230	278229	272811	287279	278606	274278
31774_TFILHDGPPYANGSIHIGHSVNK_3_run0	1/sp|P00956|SYI_ECOLI	0	4809	14205	0	10796	11805	0	10611	10400	0	0	9439	0	10466	0	0	5650	11667	0	0	9439	0	0	0	12989	0	0	11158	8481	12509	0	11404	9634	0	0	0
31775_TFILHDGPPYANGSIHIGHSVNK_4_run0	1/sp|P00956|SYI_ECOLI	0	0	0	0	0	0	0	0	0	0	0	0	0	0	0	0	0	0	0	0	0	0	0	0	0	0	0	0	0	0	0	0	0	0	0	0
31776_TFILHDGPPYANGSIHIGHSVNK_5_run0	1/sp|P00956|SYI_ECOLI	0	20216	21681	18523	17727	16966	19901	23302	20062	18715	21164	20532	19872	20515	15140	17537	17990	21548	15256	14950	20484	18458	18024	18202	16110	16804	20137	19981	20372	21602	16821	19606	17065	20508	17527	16822
32379_TLELMEEVAK_2_run0	1/sp|P00956|SYI_ECOLI	115161	101541	96459	118034	110180	118235	105095	136258	124928	104542	101985	104515	95495	108893	96004	100451	100014	126575	96627	89409	101169	98308	103372	86347	108351	104712	112373	124883	125287	132309	123335	129456	132761	146628	143705	115110
33133_TSPSIDVAFQAVDQDALK_2_run0	1/sp|P00956|SYI_ECOLI	53719	51044	65034	53023	55033	50264	62163	46375	41878	53641	45837	53359	41716	45271	51301	45570	48783	60259	53370	47015	48914	45719	56626	52944	58112	57720	65066	64862	57473	49019	60161	64090	52960	58958	70435	69975
33134_TSPSIDVAFQAVDQDALK_3_run0	1/sp|P00956|SYI_ECOLI	35295	36851	35319	35368	30372	28800	39048	29518	30458	33674	32677	34859	32888	36159	32571	34315	30229	37029	32201	28853	32085	35564	45968	44677	49754	41750	40593	42959	38550	32201	39396	43440	35448	45618	45129	43504
33515_TWGVPMSLFVHK_3_run0	1/sp|P00956|SYI_ECOLI	2434	1488	0	0	0	0	1595	0	0	0	1469	0	0	0	0	0	0	4154	3499	4115	0	0	0	0	0	0	0	0	0	0	0	0	0	0	4995	0
33665_VAEHAEIC(UniMod:4)GR_2_run0	1/sp|P00956|SYI_ECOLI	15273	14738	16910	12963	13845	14082	14487	10079	11677	10812	12201	13626	12181	10195	0	0	0	13995	10883	9216	12571	12619	0	0	0	0	0	13205	11054	16676	16488	14520	15466	15485	15376	14951
34251_VEQEYGKPGEK_2_run0	1/sp|P00956|SYI_ECOLI	11062	11731	10246	9647	10374	11112	10279	11352	8735	9307	9167	7966	0	7721	10370	11564	0	10639	10631	10720	11373	12185	10927	10424	12086	11126	10358	8498	9545	10593	11336	10113	10582	9410	8897	9004
34252_VEQEYGKPGEK_3_run0	1/sp|P00956|SYI_ECOLI	0	0	0	0	0	0	0	0	0	0	0	0	0	0	0	0	0	0	0	0	0	0	0	0	0	0	0	0	0	0	0	0	0	0	0	0
3556_ATPQWFVSMDQK_2_run0	1/sp|P00956|SYI_ECOLI	113397	112424	119978	83018	82655	84206	87318	113686	106110	89150	85522	84457	76245	84314	62549	65936	62057	93859	84569	71420	79872	74516	68911	63307	82084	82087	82690	104522	90933	114448	98172	90236	102643	100264	98644	100460
37097_WTDDDLYGIIR_2_run0	1/sp|P00956|SYI_ECOLI	56046	53138	56065	60282	61415	57378	63081	71939	63509	54999	64682	57237	57593	56286	46605	48544	48429	61589	61245	45724	57841	53542	62557	56419	53832	58687	61955	62127	63414	57309	46103	48373	57321	60345	55152	53764
37567_YGLETANPVGPDGTYLPGTYPTLDGVNVFK_3_run0	1/sp|P00956|SYI_ECOLI	0	0	16226	0	0	0	17090	0	0	11600	8961	0	0	0	0	0	16096	16754	0	0	0	0	0	0	0	0	0	0	0	0	0	19044	0	18412	0	12997
378_AAQEDILK_2_run0	1/sp|P00956|SYI_ECOLI	65923	62767	64010	61734	59924	60506	59686	71185	59584	59047	53231	56882	47841	52732	55040	55755	56414	64009	50280	47029	51257	44010	53935	53577	63277	61121	61878	60046	62311	68172	60528	64800	69981	67294	65797	63264
4022_AYEAYDFHEVVQR_2_run0	1/sp|P00956|SYI_ECOLI	22744	17921	19663	23586	22106	20391	23535	29296	24331	24108	24489	22164	20976	22186	19582	19308	20042	24122	22950	20903	21957	19162	26902	22029	24181	25599	26830	26667	25071	24523	20668	22355	22914	22530	22890	24056
4023_AYEAYDFHEVVQR_3_run0	1/sp|P00956|SYI_ECOLI	67431	68452	73132	81340	74894	77395	67722	94413	77737	75220	79361	72968	70432	79328	70541	70595	66356	92305	73160	68624	77103	72283	75948	70735	74724	86072	78409	83384	88156	79753	75818	67488	72747	79147	74611	62572
4335_C(UniMod:4)VSNVAGDGEK_2_run0	1/sp|P00956|SYI_ECOLI	0	15169	12928	0	0	0	13630	0	0	0	15703	0	0	12274	0	0	0	13328	0	0	13509	12913	0	0	0	0	0	12483	14401	0	15634	16463	14910	17192	13831	0
4338_C(UniMod:4)WHYTQDVGK_2_run0	1/sp|P00956|SYI_ECOLI	2744	2664	3625	0	3291	1323	2999	5104	7896	6649	0	7080	0	6961	0	0	0	7529	6897	6108	0	0	0	0	0	0	0	6020	5943	3245	0	3079	4506	4127	0	0
4339_C(UniMod:4)WHYTQDVGK_3_run0	1/sp|P00956|SYI_ECOLI	0	0	0	0	0	0	0	7695	9080	8859	13969	9896	8685	9272	0	0	0	7538	8082	0	6667	7436	0	0	0	0	0	0	6957	0	0	0	5061	0	0	0
5665_DLVESVMQR_2_run0	1/sp|P00956|SYI_ECOLI	173742	168018	167375	170878	170471	160947	168852	193632	172471	154671	155874	148805	145447	142131	161172	161778	134011	206039	142065	209952	166644	153709	135487	136239	149216	162885	164943	184075	176971	185391	177784	179882	190767	191016	218870	174021
5724_DMVKPEEMVVLDR_2_run0	1/sp|P00956|SYI_ECOLI	52513	51800	57100	51918	46662	45291	57285	66845	57667	56201	54625	54639	46854	46959	41983	41662	42676	63716	53780	46143	54085	47216	45490	40989	48744	48545	47548	68475	59580	52324	59249	61445	60571	61867	58816	59769
5725_DMVKPEEMVVLDR_3_run0	1/sp|P00956|SYI_ECOLI	127420	125948	143780	119667	120655	111408	113421	151203	128606	120187	107706	115277	100629	110440	94883	96632	90829	136258	110095	106566	117461	109299	100440	91174	108409	106129	109156	144552	145513	136048	124758	139778	132999	141788	126341	115251
6113_DTEELHPR_2_run0	1/sp|P00956|SYI_ECOLI	21769	20441	21231	18424	16814	19514	17150	18443	17235	16652	15279	15137	13843	15325	12416	14437	12800	16581	13423	13365	14716	13718	16743	16148	17526	17797	17628	17590	15166	18003	18388	18212	17124	19670	17875	18066
7591_EILGDEADQYVK_2_run0	1/sp|P00956|SYI_ECOLI	105724	101661	113875	110452	108681	111705	106455	122738	107691	94617	87985	92063	77198	89877	86888	87201	81125	110348	87333	84359	84782	81539	107760	102193	112336	119511	109040	110202	105459	111738	118915	104126	111478	126125	127286	117085
9136_EYAATQVDGQR_2_run0	1/sp|P00956|SYI_ECOLI	25058	25165	30848	37345	35088	36927	38165	52969	44717	41990	40491	40782	39262	42711	31805	32327	33668	50245	44246	37593	43094	42409	39583	40506	42470	42171	38845	52106	50163	27949	41259	44254	42088	44581	40452	39946
9941_FLLANLNGFDPAK_2_run0	1/sp|P00956|SYI_ECOLI	32449	29807	32938	37743	40153	37036	40383	46040	35672	34841	34488	35257	34203	30719	36211	31158	36041	41721	32832	33590	36093	33395	36867	36403	41725	41615	44425	38807	35204	37193	38339	37284	41320	42464	41808	33704
10786_GAMALFGEK_2_run0	1/sp|P00957|SYA_ECOLI	69490	71422	70338	59084	67107	69738	63803	106171	94379	88594	75461	79217	69198	80607	92898	90533	87040	109240	96987	89740	90307	85638	87684	98208	111453	112966	128563	119225	124895	104988	105782	101212	121513	126565	131055	123863
10796_GANFSFAVEDTQK_2_run0	1/sp|P00957|SYA_ECOLI	53981	55179	62125	58557	65363	60939	57043	88352	77289	62528	48031	61868	61206	72989	60329	56892	64619	72222	48851	52281	60308	64474	56810	73436	64395	75320	74870	82516	76780	73955	62841	69577	73412	84685	74869	72596
11050_GDSNNLADK_2_run0	1/sp|P00957|SYA_ECOLI	5785	6014	5670	2595	2449	4011	2783	3758	3741	3589	3803	3804	3991	3453	3867	3579	4138	3904	3359	2829	2720	3467	4547	4677	3969	4282	3846	3341	3889	8138	3980	3881	4592	5762	4272	4488
11572_GGGRPDMAQAGGTDAAALPAALASVK_2_run0	1/sp|P00957|SYA_ECOLI	0	0	0	0	0	0	0	0	0	0	0	0	0	0	0	0	0	0	0	0	0	0	0	0	0	0	0	0	0	0	0	0	0	0	0	0
11573_GGGRPDMAQAGGTDAAALPAALASVK_3_run0	1/sp|P00957|SYA_ECOLI	110274	106491	114653	86599	95274	92322	86639	158583	128567	102825	102939	95901	85631	101108	88948	95019	85471	137280	117662	98503	93307	90245	102390	111448	120496	132232	135350	136982	139185	141981	138343	140615	156427	164401	161051	156505
11574_GGGRPDMAQAGGTDAAALPAALASVK_4_run0	1/sp|P00957|SYA_ECOLI	23800	24074	29126	19113	20950	19277	23019	40930	33758	28037	27233	27486	25876	27699	24756	22543	23824	32955	30023	24186	25895	24544	29351	28892	31904	31642	34403	37288	34528	31841	31990	36260	39639	36654	34128	39377
11743_GHQVVASSSLVPHNDPTLLFTNAGMNQFK_3_run0	1/sp|P00957|SYA_ECOLI	21221	18202	17508	0	0	0	18334	31040	28309	23020	20971	25651	18036	28633	14401	13221	14997	28297	24176	20511	22036	22561	14300	17238	13511	0	17417	27818	25615	25200	26891	29599	27372	30745	28086	26411
11744_GHQVVASSSLVPHNDPTLLFTNAGMNQFK_4_run0	1/sp|P00957|SYA_ECOLI	69298	63335	56175	58784	60198	53869	57369	83993	79680	73625	64320	59231	55772	64495	44928	43532	46989	88722	69853	62952	66552	56398	47000	43375	46784	58275	57539	73604	83098	84061	87723	78298	80625	89591	86436	82192
12063_GLALLDEELAK_2_run0	1/sp|P00957|SYA_ECOLI	160763	147752	159861	162565	166760	154646	154363	295355	275783	217945	203088	200307	173086	218341	212511	205086	195705	256776	204283	185161	206499	187002	226950	235501	267337	258638	275996	257777	260681	232658	236605	245943	256819	297933	281776	265147
1283_AGELIGMVAQQVGGK_2_run0	1/sp|P00957|SYA_ECOLI	154539	138153	145812	144017	156527	151518	133736	246979	206255	186299	167325	176082	149612	173103	161026	160655	155443	234920	182645	160720	176180	155173	177795	179396	196305	209494	196691	226971	221906	214141	207762	204650	208586	233752	226395	212942
1284_AGELIGMVAQQVGGK_3_run0	1/sp|P00957|SYA_ECOLI	31155	29765	35108	30468	38691	34356	28417	57467	55539	49835	36401	37526	31736	46819	40103	36837	32073	51460	37930	34208	41445	37085	38381	40023	41636	46283	46174	54309	66240	48590	48174	50856	60544	72343	53055	50965
13553_HDAIQFAWELLTSEK_3_run0	1/sp|P00957|SYA_ECOLI	0	0	0	0	0	0	0	0	0	0	0	0	0	0	0	0	0	0	0	0	0	0	0	0	0	0	0	0	0	0	0	0	0	0	0	0
13816_HGNMLGAK_2_run0	1/sp|P00957|SYA_ECOLI	8215	6717	7728	6750	0	7251	6880	0	9507	0	0	0	0	0	0	0	0	8787	0	6900	0	0	0	0	0	8281	0	0	0	9813	8235	0	9169	10909	10239	9587
14142_HNDLENVGYTAR_2_run0	1/sp|P00957|SYA_ECOLI	17937	16093	17349	15044	16155	14877	17593	36520	27228	23407	23946	24032	21445	23003	17639	17795	18381	28225	26445	20908	21202	18280	23857	22923	28438	24866	26922	29398	29179	25358	24882	25460	27801	29582	25917	27492
14143_HNDLENVGYTAR_3_run0	1/sp|P00957|SYA_ECOLI	61438	58284	60046	49582	49696	51109	52899	103601	81339	76499	72688	71151	62030	71252	55952	53880	57747	86006	74057	62136	64416	61647	75542	73297	85531	81222	83655	88129	87914	86637	77344	78837	83149	92819	90896	89465
14710_IAAVLQHVNSNYDIDLFR_2_run0	1/sp|P00957|SYA_ECOLI	0	0	0	0	0	0	16920	23394	0	0	19321	17689	0	17463	0	0	22908	18238	20655	16850	0	21737	23420	21365	23665	0	22375	31022	19705	16694	0	23290	0	21161	19774	25200
14711_IAAVLQHVNSNYDIDLFR_3_run0	1/sp|P00957|SYA_ECOLI	63504	62296	54833	67733	66321	71397	69563	103604	61011	69851	62845	61527	55988	80453	61131	56800	55457	93884	76638	59374	68148	73124	68751	0	70666	85704	85096	83419	105721	31740	63267	97855	67479	80705	74106	96409
15163_IEAVTGEGAIATVHADSDR_2_run0	1/sp|P00957|SYA_ECOLI	0	0	0	0	0	0	0	0	0	0	0	0	0	0	0	0	0	0	0	0	0	0	0	0	0	0	0	0	0	0	0	0	0	0	0	0
15164_IEAVTGEGAIATVHADSDR_3_run0	1/sp|P00957|SYA_ECOLI	15076	12476	11738	14691	15080	15973	14731	21941	22362	22426	16883	17885	17828	18910	17957	16130	16651	21196	19095	17928	18350	15856	21290	23216	21905	23433	24236	24248	24678	18318	26637	23804	27477	30076	32900	25800
15824_IISESGTAAGVR_2_run0	1/sp|P00957|SYA_ECOLI	101573	96154	116745	117437	111177	114537	123040	213371	155846	132086	112355	127297	106054	118846	118596	126120	130197	172245	159468	112166	129786	112652	148288	153009	172683	186834	180798	130924	173600	152291	151493	163754	176784	196209	182997	199586
20522_LLVSELSGVEPK_2_run0	1/sp|P00957|SYA_ECOLI	193277	172416	197082	185269	188668	175880	185585	327786	275842	229290	202974	202241	176748	219467	203668	193671	200378	287138	233638	203836	204538	195893	263295	259802	282602	286864	293981	283249	292166	262945	273104	269358	306854	326391	322264	301020
20733_LNHSATHLMHAALR_2_run0	1/sp|P00957|SYA_ECOLI	0	0	0	0	2266	1512	1134	8596	5888	0	0	5453	3777	0	0	4341	4946	7243	0	2786	0	2706	3965	4466	5954	0	7104	5761	4770	0	0	3819	3502	3690	3646	4090
20734_LNHSATHLMHAALR_3_run0	1/sp|P00957|SYA_ECOLI	0	0	0	0	0	0	0	0	0	0	0	0	0	0	0	0	0	0	0	0	0	0	0	0	0	0	0	0	0	0	0	0	0	0	0	0
21400_LSEVAHLLK_2_run0	1/sp|P00957|SYA_ECOLI	25096	22674	22082	26530	29001	25273	26813	53856	43924	32905	29418	28836	26642	31338	29019	26768	29104	40611	32862	28385	29695	26952	31903	34241	37068	41233	45677	40368	41051	34658	36369	39469	43602	46139	43406	36794
21419_LSGDTLDGETAFR_2_run0	1/sp|P00957|SYA_ECOLI	104654	100149	109536	108637	106872	102882	103174	184833	144543	127333	112959	111326	102743	121849	110402	111617	114792	160188	122524	109408	111710	105181	136269	136664	150724	161906	157337	141383	152125	156138	162663	153679	168590	196915	191249	180363
21977_LVGPLIDVMGSAGEDLK_2_run0	1/sp|P00957|SYA_ECOLI	0	0	0	0	0	0	0	244061	0	0	217531	0	0	0	0	0	0	213975	0	0	0	0	177172	183056	204574	197135	197681	0	206827	193483	0	204143	204729	245120	286658	307558
21978_LVGPLIDVMGSAGEDLK_3_run0	1/sp|P00957|SYA_ECOLI	64585	53870	64712	68401	60736	59944	72311	137999	103020	97243	91728	90431	82499	83237	80941	69716	82513	121642	99174	81533	92270	87532	92709	89512	95160	100187	100673	112574	111671	96095	105784	95341	111601	127808	117174	115389
21979_LVGPLIDVMGSAGEDLKR_3_run0	1/sp|P00957|SYA_ECOLI	0	0	0	0	0	0	0	0	0	0	0	0	0	0	0	0	0	0	0	0	0	0	0	6507	7892	12016	12605	11483	0	0	0	19264	10339	15902	14418	0
22239_LYDTYGFPVDLTADVC(UniMod:4)R_2_run0	1/sp|P00957|SYA_ECOLI	40230	22551	56262	0	0	0	0	143195	108739	107335	91194	99684	99460	88582	0	0	0	129553	97006	74003	43513	88427	0	0	0	0	0	111262	108009	51121	69245	80203	69470	28271	60253	69745
22240_LYDTYGFPVDLTADVC(UniMod:4)R_3_run0	1/sp|P00957|SYA_ECOLI	0	13851	3664	0	0	0	0	56887	23638	21307	34020	33980	23609	32669	0	0	0	31967	34043	7804	17628	21098	0	0	0	0	0	43457	42627	25705	20831	23525	24886	32003	17472	24010
24522_NLPIETNIMDLEAAK_2_run0	1/sp|P00957|SYA_ECOLI	90027	85114	88265	81080	85470	79771	85544	135479	116614	101974	96773	92294	90839	93882	91090	79855	85926	131611	111366	92455	87632	87476	98149	105307	109813	118374	122065	122844	129897	119857	117415	118715	125448	137388	146588	135424
24523_NLPIETNIMDLEAAK_3_run0	1/sp|P00957|SYA_ECOLI	24000	0	0	20633	0	0	0	45395	42165	42252	0	49870	25377	42237	26537	20392	22534	34762	41530	31198	0	31063	32711	25817	33722	33709	31810	42683	36924	38639	37882	34255	39741	36547	36749	32119
24830_NQLGSTIIVLATVVEGK_2_run0	1/sp|P00957|SYA_ECOLI	0	0	0	0	0	0	0	0	0	0	0	0	0	0	0	0	0	0	0	0	0	0	0	0	0	0	0	0	0	0	0	0	0	0	0	0
24831_NQLGSTIIVLATVVEGK_3_run0	1/sp|P00957|SYA_ECOLI	0	0	0	0	0	0	0	0	0	0	0	0	0	0	0	0	0	0	0	0	0	0	0	0	0	0	0	0	0	0	0	0	0	0	0	398
25963_PSVDTGMGLER_2_run0	1/sp|P00957|SYA_ECOLI	73205	54170	62389	60612	61239	57973	60483	136543	111031	102059	99396	89713	75909	89946	68126	67549	71520	113329	92086	78878	87595	78564	73257	71420	87383	95356	90243	106802	118132	102688	102714	104981	110735	111140	115372	102852
26173_QADGTMEPLPK_2_run0	1/sp|P00957|SYA_ECOLI	12586	13714	14859	18754	15628	15725	15469	38842	26735	25187	22515	23817	20234	23494	11581	15501	14351	24044	23177	13901	18224	15231	17818	16372	23623	21798	19345	19760	20174	19988	25493	23895	25735	29550	28064	28124
26195_QAFLDFFHSK_2_run0	1/sp|P00957|SYA_ECOLI	0	0	0	0	0	0	0	32752	21696	0	23853	0	19119	22197	0	19534	0	28645	22180	15752	0	15663	0	22149	24718	26850	26087	21433	0	0	0	22133	17751	18748	20713	18357
26196_QAFLDFFHSK_3_run0	1/sp|P00957|SYA_ECOLI	12784	11951	10930	19327	15664	15888	16946	36609	30344	21013	23110	21179	20682	22625	17414	19489	18416	28246	24671	15174	19886	18565	24668	24578	24197	29118	27090	21039	24333	18898	20683	20011	22862	25684	23935	21288
27241_QQAQVEQVLK_2_run0	1/sp|P00957|SYA_ECOLI	4000	3729	3921	11027	9753	9460	8310	14270	12743	11822	10116	12215	9400	9977	10377	9923	10667	9684	10905	7150	7478	8927	14193	13842	17237	14754	15398	11080	8758	5757	16862	19895	19832	20406	19150	20045
27601_QVLGTHVSQK_2_run0	1/sp|P00957|SYA_ECOLI	5451	5329	6062	6856	775	6701	2712	10029	7797	6505	4260	7238	8832	6578	6718	6676	0	8425	6116	0	6024	5845	8240	6935	9171	8678	8565	7616	6557	7191	881	8118	8564	9083	10075	9729
28311_RIEAVTGEGAIATVHADSDR_2_run0	1/sp|P00957|SYA_ECOLI	0	3285	0	0	0	0	5319	8067	0	6583	0	0	0	6778	6134	0	0	7255	5005	0	2220	0	6649	5524	7221	6550	6903	7385	6356	0	0	7173	0	7056	6006	5798
28312_RIEAVTGEGAIATVHADSDR_3_run0	1/sp|P00957|SYA_ECOLI	34363	30397	33138	42867	40100	40382	35004	72962	58194	51015	43008	44598	39851	48154	42687	40987	44017	56369	42510	35495	44749	38958	46821	49399	59017	58238	62254	51417	60340	54102	52886	54958	56428	59494	56407	47959
28313_RIEAVTGEGAIATVHADSDR_4_run0	1/sp|P00957|SYA_ECOLI	58486	54849	59114	60802	66591	61184	48948	97245	81445	74883	69587	66038	62179	74118	68305	61982	68260	82171	59350	53211	67035	63143	78615	82401	88956	96451	95115	78562	89144	90808	80209	81131	86886	91129	93865	73208
28780_RQQAQVEQVLK_2_run0	1/sp|P00957|SYA_ECOLI	26740	26154	30310	24323	23172	25525	24273	44826	36376	29502	27900	30245	24742	31142	25868	27136	27547	38569	30709	24556	28262	25306	33424	29364	38126	38718	36116	40905	39949	36985	33836	31440	36196	36138	34470	34093
28781_RQQAQVEQVLK_3_run0	1/sp|P00957|SYA_ECOLI	55112	53391	68149	42379	45986	47532	49377	80506	64768	63279	52321	58394	47899	59036	48273	47170	51940	69700	54430	37368	49739	41514	64285	59213	75294	70305	68006	70570	68722	72022	60890	65171	65523	68903	62754	64921
29293_SC(UniMod:4)AFLIADGVMPSNENR_2_run0	1/sp|P00957|SYA_ECOLI	50305	43216	45827	34512	34766	33709	39176	88336	74284	66150	56857	58394	46718	62001	0	0	0	83108	74376	69836	59238	53789	0	0	0	0	0	74538	75406	63952	65006	63661	57042	68951	73807	72552
31602_TEEEQFAR_2_run0	1/sp|P00957|SYA_ECOLI	37269	35948	40837	37692	36500	36418	37831	61718	44678	39879	41162	39894	41536	42492	41284	47204	45549	53090	41427	36133	43961	38777	58869	60213	65739	63629	57984	60100	56735	44760	50592	49968	54350	55662	61131	55661
31865_TGDIGLFR_2_run0	1/sp|P00957|SYA_ECOLI	102400	94823	99136	107344	104614	105351	99869	209161	161333	138572	122815	119415	106487	133312	112495	105015	115760	185796	128809	121898	125718	116883	144861	143717	154931	163453	168040	170852	166716	158706	156370	151565	171840	184478	181229	163779
32431_TLIQAVAK_2_run0	1/sp|P00957|SYA_ECOLI	95834	87500	95881	111964	108658	110464	106981	207119	152977	135568	121929	123301	101658	118466	114418	102695	111836	179433	141258	126832	136049	127113	115528	122783	128241	140476	157491	141756	169281	148331	154774	165275	185700	198912	195219	178762
33992_VDEAGFEAAMEEQR_2_run0	1/sp|P00957|SYA_ECOLI	56327	49606	64338	68063	59625	59922	54499	117587	91344	87960	71087	87442	72778	76905	80404	75385	80873	100514	77987	73627	71806	69276	84565	89472	104032	108469	111575	111051	89970	80392	92176	108812	109575	100403	84989	91814
33993_VDEAGFEAAMEEQRR_3_run0	1/sp|P00957|SYA_ECOLI	0	24727	24933	0	0	0	0	0	0	0	0	0	0	0	0	0	0	0	0	0	0	0	0	0	0	0	9581	7920	13568	18824	0	0	0	0	0	0
34089_VDSASEFK_2_run0	1/sp|P00957|SYA_ECOLI	28127	29366	30452	33418	28540	28510	29759	48429	39822	35375	28009	32637	30660	36584	31890	33911	34346	41838	36361	30582	34231	27565	44983	41546	50642	45930	42652	39418	43142	35548	40978	40355	42364	43267	41104	41059
34412_VGDAVQADVDEAR_2_run0	1/sp|P00957|SYA_ECOLI	46384	45813	50691	69358	61392	62630	60070	130449	114095	107712	98853	96427	85845	81485	77361	78155	81107	111363	102930	79994	87794	70952	89685	87923	110311	117622	119705	102312	102940	77301	106508	101416	108337	116977	120132	116906
34413_VGDAVQADVDEARR_3_run0	1/sp|P00957|SYA_ECOLI	32351	30251	37011	14581	18480	17836	17107	28515	24410	23754	20280	24268	18842	25242	16427	16612	16850	26853	16922	16388	19241	18032	20280	17380	20922	21060	24641	30699	31657	43980	18502	19653	20852	20690	20576	18651
35338_VLSMGDFSTELC(UniMod:4)GGTHASR_3_run0	1/sp|P00957|SYA_ECOLI	79809	73967	78940	42523	44151	44604	45058	154699	113685	107766	91825	77820	84152	84068	0	0	0	125478	109085	94364	106355	67489	0	0	0	0	0	117561	131680	99160	95101	93553	95706	112387	107804	93915
36087_VSLIAGVSK_2_run0	1/sp|P00957|SYA_ECOLI	42504	41021	48035	69910	75821	73125	67591	151591	108988	99970	80581	74120	69840	91727	80238	74586	71524	115104	108913	80522	98448	86100	66896	73074	90291	89204	111987	93947	136868	77196	73181	77305	96657	104139	93575	81630
36190_VTALFVDGK_2_run0	1/sp|P00957|SYA_ECOLI	122779	110681	116589	115220	125163	114991	124548	207986	254661	311898	264406	0	0	312168	206869	190614	186634	202988	150460	134351	141283	129080	188102	187122	208594	205622	241002	311135	200302	243835	214220	216325	194140	215007	208662	193195
36258_VTGATDLSNK_2_run0	1/sp|P00957|SYA_ECOLI	31144	29710	33024	31525	26446	32539	28524	50036	39243	36543	32383	32713	28522	32722	25656	29455	26205	39331	34811	26755	31637	24126	38737	36219	46543	41534	41442	42575	42829	38348	38148	34734	38099	41554	44181	45489
3664_AVDAINAGQEAVVVLDQTPFYAESGGQVGDK_3_run0	1/sp|P00957|SYA_ECOLI	0	0	31152	26650	0	30430	0	39113	26997	35177	0	0	0	0	0	0	29574	0	0	0	0	26420	0	0	29164	33629	37203	0	0	51438	36078	0	0	46023	39603	0
3665_AVDAINAGQEAVVVLDQTPFYAESGGQVGDK_4_run0	1/sp|P00957|SYA_ECOLI	0	8302	12506	0	10727	12331	0	18874	15569	18196	17272	12191	14280	14348	0	10496	0	14649	0	0	13319	15820	0	0	15776	15260	16318	19799	19871	15467	12978	0	13781	15743	16245	20943
3666_AVDAINAGQEAVVVLDQTPFYAESGGQVGDKGELK_3_run0	1/sp|P00957|SYA_ECOLI	0	0	0	0	0	0	0	0	0	0	0	0	0	0	0	0	0	0	0	0	0	0	0	0	11064	0	0	0	0	0	0	0	0	0	0	21686
3667_AVDAINAGQEAVVVLDQTPFYAESGGQVGDKGELK_4_run0	1/sp|P00957|SYA_ECOLI	22054	0	20451	0	18360	20124	0	20098	0	0	0	15353	14814	17610	16308	0	0	20280	20756	0	17766	0	0	24382	25156	16367	23343	24531	26224	25807	0	0	0	21315	22895	19091
3699_AVEDLVNTQIR_2_run0	1/sp|P00957|SYA_ECOLI	115709	113559	115615	111558	115842	108500	113063	194727	160974	147914	135459	133409	116287	133097	123001	118259	126459	174306	138640	126984	124673	117658	168590	160207	171022	181858	173464	179650	172062	165055	178428	173790	179274	198071	199586	186146
37588_YGQAIGHIGK_2_run0	1/sp|P00957|SYA_ECOLI	13448	12247	13350	13398	14075	14395	12946	23470	19050	16761	15504	15207	14814	17087	13640	14643	15090	21157	14626	12726	16763	14733	17345	18219	20585	19228	19641	20957	21738	17390	18740	18539	19819	21773	21976	18430
6241_DVFLGLDK_1_run0	1/sp|P00957|SYA_ECOLI	16900	17551	18949	18702	20240	17421	17805	30870	29704	23413	21686	25103	21357	22597	21833	20241	21253	29633	22635	22335	23979	21192	21555	22608	25684	25483	25994	27674	27865	24515	25307	24986	29886	28343	27695	25684
6242_DVFLGLDK_2_run0	1/sp|P00957|SYA_ECOLI	93618	114222	103057	113091	108125	105660	110002	209756	173580	144365	135655	130707	122235	143384	135060	125726	128068	188960	146297	131925	141458	123124	139060	155459	169481	185450	170332	170100	194138	162234	165457	154042	199680	194720	192121	184347
6243_DVFLGLDKR_2_run0	1/sp|P00957|SYA_ECOLI	0	0	0	0	0	0	0	0	0	0	0	0	0	0	0	0	0	0	0	0	0	0	0	0	0	0	0	0	0	0	0	0	0	0	0	0
6756_EASGFGADYNAMIR_2_run0	1/sp|P00957|SYA_ECOLI	63485	61738	64377	53396	58440	53273	55164	81815	71118	60547	57844	53617	49390	61096	50364	54157	50233	82595	62851	58087	55255	53571	65610	65324	76006	80553	78105	85316	83991	78640	72205	74162	74056	89414	90404	87875
8394_EQAAAQESANLSSK_2_run0	1/sp|P00957|SYA_ECOLI	14469	17893	15254	11508	11451	14189	11168	19812	16298	13685	15077	14803	14206	13878	11051	12650	12353	16022	14228	11662	13656	12303	19096	15966	21002	19673	19004	20780	17129	17021	16009	17276	17968	18302	15740	19586
9399_FDFSHNEAMKPEEIR_3_run0	1/sp|P00957|SYA_ECOLI	27619	27320	24055	23643	20747	22020	23288	42993	34937	33678	28892	33009	24786	28242	24251	23656	25216	36851	30222	25684	29226	24048	34670	31600	35459	34012	38076	35327	35561	35373	32892	32438	30745	34536	35838	31548
9400_FDFSHNEAMKPEEIR_4_run0	1/sp|P00957|SYA_ECOLI	54608	45801	41755	77930	77640	76889	71664	100118	77396	0	74108	74860	74713	73349	62531	72397	67940	88088	70841	0	86804	103421	66881	66696	74166	75749	70420	67916	96144	60175	81582	76192	63384	72203	72056	58263
11056_GDSVSFDEYWK_2_run0	1/sp|P00959|SYM_ECOLI	0	0	0	0	0	0	0	0	0	0	0	0	0	0	0	0	0	0	0	0	0	0	0	0	0	0	0	0	0	0	0	0	0	0	0	0
11710_GHEVNFIC(UniMod:4)ADDAHGTPIMLK_3_run0	1/sp|P00959|SYM_ECOLI	8173	9068	11753	0	8434	6446	0	11908	9817	10792	9499	8766	6950	7926	0	0	0	10504	9064	7389	8247	7176	0	0	0	0	0	11214	11878	10424	10564	13290	0	0	8000	6283
11711_GHEVNFIC(UniMod:4)ADDAHGTPIMLK_4_run0	1/sp|P00959|SYM_ECOLI	57764	57350	53146	27270	32718	29484	31731	51845	46876	43300	44097	45850	40635	42890	0	0	0	50391	40925	41072	38982	44199	0	0	0	0	0	46549	50086	57315	56320	58879	33803	37120	36153	27969
14465_HTIMVANLAPR_2_run0	1/sp|P00959|SYM_ECOLI	32613	28878	29855	25488	25999	27396	25649	25642	26035	22589	21176	24374	19178	24522	17633	18897	18990	24202	19487	17559	22062	21600	24383	24044	27647	23596	23142	28842	27041	34720	30988	30460	22489	17346	18154	17072
14466_HTIMVANLAPR_3_run0	1/sp|P00959|SYM_ECOLI	71734	66199	64611	50698	52411	51953	50791	51494	48250	47227	43605	45213	40438	47315	35662	35264	33263	44304	34940	34414	40577	42279	47889	47676	57063	48292	44198	53255	50079	70853	58358	54386	42122	34714	34607	29586
15002_IDDIDLNLEDFVQR_2_run0	1/sp|P00959|SYM_ECOLI	37754	38649	58232	50602	55643	53330	57466	74073	55364	56524	51420	56729	50493	52935	53225	48306	52480	60287	51276	52407	53860	51375	76603	76262	76167	71779	66100	71369	56720	57409	62912	64631	43616	49406	43511	39200
17297_KDSTAELYHFIGK_3_run0	1/sp|P00959|SYM_ECOLI	0	0	0	0	0	0	0	0	0	0	0	0	0	0	0	0	0	0	0	0	0	0	0	0	0	0	0	0	0	0	0	0	0	0	0	0
21747_LTLDLGGEK_2_run0	1/sp|P00959|SYM_ECOLI	120240	112749	102740	116151	106348	112232	100392	104619	83966	72593	77586	77301	88207	84646	83007	90656	86330	104962	76049	86982	87660	84643	143490	149271	137977	140323	102595	89140	102143	110473	114944	96387	77677	68154	75562	64533
23307_MQEWFESGLQQWDISR_2_run0	1/sp|P00959|SYM_ECOLI	0	12208	18100	0	0	10922	0	0	0	0	0	0	0	0	0	0	0	0	0	0	0	0	0	0	7531	0	0	0	9116	0	0	13617	0	0	0	0
27014_QLSELIYSR_2_run0	1/sp|P00959|SYM_ECOLI	51788	55055	58655	76961	69815	64955	69064	77293	56067	47575	42814	45500	42544	44012	45121	44659	44254	57315	47610	43974	42358	48991	72097	81727	74843	74794	62857	44371	50988	62599	65257	64160	53186	51121	46791	48227
27549_QVEALVEASKEEVK_2_run0	1/sp|P00959|SYM_ECOLI	0	0	0	5365	0	6324	6093	4650	0	0	0	0	0	0	0	0	0	0	0	0	0	0	8516	7949	8371	6928	7831	0	0	4669	0	0	0	0	0	0
27550_QVEALVEASKEEVK_3_run0	1/sp|P00959|SYM_ECOLI	0	0	0	0	0	0	0	0	0	0	0	0	0	0	0	0	0	0	0	0	0	0	0	0	0	0	34813	0	0	0	0	0	0	0	0	0
28064_RFDGVLASELADPQLYK_2_run0	1/sp|P00959|SYM_ECOLI	38929	34944	39489	38292	40127	35844	41269	51835	39492	37096	38319	40995	38370	42957	33736	32750	36305	41912	36698	33699	33460	32987	48823	44785	54452	46718	44561	46022	40580	43043	33696	39222	31238	23159	23842	23711
28065_RFDGVLASELADPQLYK_3_run0	1/sp|P00959|SYM_ECOLI	111636	102634	104897	106062	107080	100984	101115	131692	107659	83182	96426	98939	98641	102234	85530	96481	98276	118989	93684	84633	84820	92723	142059	138837	136601	136809	117468	122764	110071	120360	91304	99221	65625	58136	52747	49289
28143_RGDSVSFDEYWK_2_run0	1/sp|P00959|SYM_ECOLI	0	0	0	0	0	0	0	0	0	0	0	0	0	0	0	0	0	0	0	0	0	0	0	0	0	0	0	0	0	0	0	0	0	0	0	0
28144_RGDSVSFDEYWK_3_run0	1/sp|P00959|SYM_ECOLI	13171	12595	15940	13071	0	13285	11021	25510	18865	18562	25116	16777	24303	21649	0	14715	14896	21888	21723	16555	18977	15683	29455	28178	21303	26978	26347	0	25549	16278	0	0	0	0	0	0
28646_RNVFSGIR_2_run0	1/sp|P00959|SYM_ECOLI	0	0	0	0	0	0	0	0	0	0	0	0	0	0	0	0	0	0	0	0	0	0	0	0	0	0	0	0	0	0	0	0	0	0	0	0
29287_SAYPDPQALIGR_2_run0	1/sp|P00959|SYM_ECOLI	176923	174716	189767	178857	181064	182595	188422	216848	184145	161940	151069	159963	145552	164056	147289	150682	151660	193550	153220	151884	155117	148528	235430	228714	236447	234414	194563	208636	194704	200809	203893	202166	158014	132095	121870	119990
29657_SGALQEQVANK_2_run0	1/sp|P00959|SYM_ECOLI	0	0	59867	35929	33586	37492	35456	34993	31899	29768	28799	29387	27540	28075	0	29932	31866	30859	25964	24234	28541	25852	47401	44526	47323	39554	34644	38780	31826	43137	35559	35723	25959	22980	19876	21210
31150_SVVSGATPVMR_2_run0	1/sp|P00959|SYM_ECOLI	193394	178931	198680	157331	154239	161105	154468	183329	158777	150686	151127	159379	136875	130068	99103	104712	99293	149248	131563	114474	124433	124665	157133	145411	166084	154486	142447	167276	145278	202587	180047	189246	129250	109075	105777	102710
31824_TFTDAAEVIGEAWESR_2_run0	1/sp|P00959|SYM_ECOLI	77115	71615	55647	47734	47771	44933	68256	61833	49284	51627	46621	54515	41163	43972	37730	0	45800	53908	43583	38101	49052	47931	74474	71914	75040	70714	45056	57381	43427	55782	75843	50575	43362	32830	50168	49408
31825_TFTDAAEVIGEAWESR_3_run0	1/sp|P00959|SYM_ECOLI	42371	39113	32515	26047	25966	22579	35695	36399	25208	26682	26847	26004	23057	22026	21338	20032	20143	25065	25932	32298	25092	24376	37859	40136	42074	36352	28697	34948	24130	29163	37713	28980	22922	19956	27426	20650
32248_TISQLYDPEK_2_run0	1/sp|P00959|SYM_ECOLI	176203	180514	0	161989	147682	159695	168715	111674	0	0	0	170789	136268	188865	0	0	0	178460	180176	115267	0	160775	175473	177261	186927	192594	197025	194667	174248	198882	195548	190191	168483	148524	0	0
3376_ASTWLNHFDADSLR_2_run0	1/sp|P00959|SYM_ECOLI	0	17332	23064	19859	19135	16300	20042	22197	23403	22414	22851	25294	22959	26680	16642	18432	17125	21993	21554	16922	21968	19345	18572	17801	20936	20302	24622	24755	21939	26012	23470	21614	18893	16832	0	0
3377_ASTWLNHFDADSLR_3_run0	1/sp|P00959|SYM_ECOLI	42432	39828	38835	36310	33590	30793	33580	50866	47010	40077	40953	45937	40891	38469	28022	30826	26430	41709	37106	33586	40114	34883	42052	40326	49198	45852	39207	52768	43573	51851	35875	35713	31427	24693	20920	19930
33776_VALIENAEFVEGSDK_2_run0	1/sp|P00959|SYM_ECOLI	68750	73059	70140	60910	65372	65827	70479	54921	51799	47109	41908	37473	45149	55149	44592	34452	42860	58231	47689	38779	36706	38682	90126	86247	75380	71113	64813	58619	61832	67141	59803	55331	44302	40931	42805	41697
35242_VLMTYLKPVLPK_3_run0	1/sp|P00959|SYM_ECOLI	39194	38355	39640	7276	13608	13438	13337	7965	10096	7619	7566	7415	7062	11234	11273	9693	9639	8417	8294	7653	9662	9122	13967	14974	13856	15277	15483	17682	18915	34793	9463	9929	11101	7816	8656	6531
35541_VNADIVNK_2_run0	1/sp|P00959|SYM_ECOLI	35282	33841	35262	35423	38913	40417	38380	26586	26334	28929	26499	22469	28328	27864	31591	37385	34589	31012	24482	25906	29688	26775	49702	53939	48822	47494	38700	32359	34214	35756	36216	37639	27828	24302	24467	23324
38296_YVDEQAPWVVAK_2_run0	1/sp|P00959|SYM_ECOLI	73692	71069	67976	56555	59047	58888	58109	80758	70589	66081	61048	62983	59404	62207	51729	55030	51671	73374	57852	55256	61236	58477	73424	74369	75510	81639	67299	73490	70049	84116	72432	75585	53219	46948	42996	38846
38297_YVDEQAPWVVAK_3_run0	1/sp|P00959|SYM_ECOLI	4535	5292	7851	4622	4630	0	5941	5643	5145	6738	6589	6004	5628	5820	5293	4835	4662	5145	6574	0	5987	4356	7340	6751	9188	6499	7379	3828	6532	5378	6102	6645	4656	4291	3875	4536
4_AAAAPVTGPLADDPIQETITFDDFAK_3_run0	1/sp|P00959|SYM_ECOLI	52640	44609	43769	51551	44218	45695	53143	54720	47970	50459	46402	45699	46578	42844	45589	46922	49526	53506	51084	49672	46230	44518	62953	65584	66549	61413	54701	51739	53172	47644	54887	55320	39011	36455	38130	37711
4383_DADLQAIC(UniMod:4)SMGINLFR_2_run0	1/sp|P00959|SYM_ECOLI	0	0	0	0	0	0	0	0	0	0	0	0	0	0	0	0	0	0	0	0	0	0	0	0	0	0	0	0	0	0	0	0	0	0	0	0
4384_DADLQAIC(UniMod:4)SMGINLFR_3_run0	1/sp|P00959|SYM_ECOLI	0	0	0	0	0	0	0	0	0	0	0	0	0	0	0	0	0	0	0	0	0	0	0	0	0	0	0	0	0	0	0	0	0	0	0	0
4546_DAPYFGFEIPNAPGK_2_run0	1/sp|P00959|SYM_ECOLI	116095	117122	114785	121343	119384	112664	121387	133926	110709	102820	95918	109060	95834	94495	98921	91020	98492	120343	108592	98860	98420	94647	152641	163743	153995	146431	126153	127839	118920	129657	127405	122579	99139	86677	79809	76167
4547_DAPYFGFEIPNAPGK_3_run0	1/sp|P00959|SYM_ECOLI	27723	26794	29370	26167	28025	26231	28963	34311	23084	26953	23255	26268	23817	23114	25975	22720	26338	26223	27430	25339	23619	24746	36945	38912	38898	34382	31301	31987	28296	29902	31649	30481	24096	21593	18974	18327
5298_DIFLLSPDAGAK_2_run0	1/sp|P00959|SYM_ECOLI	116978	112963	105850	113766	117141	118513	106259	99024	94616	86032	77988	82921	81953	89675	87047	95708	87640	94254	72413	73297	78964	86681	125930	127261	129703	133792	96498	95314	96482	108446	99521	95561	80789	75291	65004	53398
6084_DSTAELYHFIGK_2_run0	1/sp|P00959|SYM_ECOLI	24792	22089	24129	25498	25501	23702	24338	28743	26617	23844	21780	23565	22775	26684	24547	24315	23598	27048	22144	20525	21695	22560	30034	29927	31738	33213	29381	28895	24984	29541	25115	25744	23599	19851	15626	15575
6085_DSTAELYHFIGK_3_run0	1/sp|P00959|SYM_ECOLI	29722	30030	31635	33426	32697	32650	32526	40625	41274	33451	30757	34604	32717	34524	30928	30744	29197	35755	29852	29992	28775	28919	38791	40803	46220	43802	37519	39269	37998	37326	34358	33160	28782	20953	20305	16350
7610_EIMALADLANR_2_run0	1/sp|P00959|SYM_ECOLI	169143	177234	188081	191659	208694	214376	158238	179311	190841	147121	117785	159518	124829	147861	141177	153538	153279	160170	124796	139048	152842	161697	178010	195755	209570	194153	175991	202975	181318	208704	173359	205896	0	150220	114313	107716
788_AEAFLNTELTWDGIQQPLLGHK_3_run0	1/sp|P00959|SYM_ECOLI	17620	18074	23434	14543	16546	17519	17952	22459	15560	14309	16170	17174	15157	13402	11611	12891	14585	17373	17697	15649	16480	16522	19910	17156	18503	19102	20280	26456	18655	17851	16562	20485	15686	0	0	14127
9409_FDGVLASELADPQLYK_2_run0	1/sp|P00959|SYM_ECOLI	0	0	0	17560	22080	19751	0	16211	16343	14737	0	15624	0	14782	0	0	12586	10913	0	0	0	0	19988	17956	15475	17624	12297	0	12709	0	23369	23842	19825	20769	20090	14042
9674_FGISEGMVMAAGPGGK_2_run0	1/sp|P00959|SYM_ECOLI	63795	58652	72582	61171	65247	64598	52398	72302	60448	55687	48334	56041	45904	59453	58702	62699	58516	65824	53638	48890	62652	60251	69759	67186	91105	83110	70193	85885	72320	75831	68764	65900	60611	42824	35253	32982
195_AAHSFNLLDAR_2_run0	1/sp|P00960|SYGA_ECOLI	23289	21962	26563	20607	20883	18643	22295	20342	21327	19920	17568	19357	16514	20409	15302	13249	13219	23546	15917	17132	17478	15710	0	12529	13435	12085	15679	19917	17933	21141	22510	21602	19527	23171	22697	19880
196_AAHSFNLLDAR_3_run0	1/sp|P00960|SYGA_ECOLI	118532	96811	10312	0	0	0	79798	0	0	0	76595	0	157071	0	277595	0	185966	234268	59280	80429	345154	0	68920	62161	119833	219801	151842	0	241935	0	0	0	0	0	324787	84008
25942_PSPDNIQELYLGSLK_2_run0	1/sp|P00960|SYGA_ECOLI	52202	47512	57847	55219	60236	59393	51067	73315	64997	65297	67816	62266	0	65408	0	0	0	75960	51658	60243	0	75432	37231	34541	41293	42158	44988	62562	55822	53598	56653	56917	49500	58152	55160	47973
25943_PSPDNIQELYLGSLK_3_run0	1/sp|P00960|SYGA_ECOLI	20832	20230	23619	22911	23092	23175	22494	29962	28050	29233	26635	25887	23605	26132	16654	15576	16316	27932	21382	20050	19813	20984	14645	13853	15119	18715	16862	26201	22638	21627	24415	23666	18855	23585	23222	20629
26090_PVTGEITYGLER_2_run0	1/sp|P00960|SYGA_ECOLI	14674	0	18659	28138	20307	26970	20974	20133	20469	18435	18086	19769	18559	19631	0	0	0	16316	0	13463	14549	17325	0	0	0	0	0	0	15488	19869	18620	0	19620	0	0	26866
26557_QGC(UniMod:4)TIVQPLDMEVGAGTSHPMTC(UniMod:4)LR_3_run0	1/sp|P00960|SYGA_ECOLI	0	0	5755	0	0	0	0	29386	32373	30061	30153	38613	26977	30039	0	0	0	27262	27883	21118	26971	24407	0	0	0	0	0	24745	22321	23109	29128	0	13214	0	22803	24846
3632_AVAEAYYASR_2_run0	1/sp|P00960|SYGA_ECOLI	75304	73503	83591	70586	67045	72481	72543	65189	63459	56626	56505	56172	52777	55476	61779	65914	63285	63238	54810	46129	50738	49427	43649	49253	52580	58603	74623	50714	60624	72573	58020	62965	66217	68495	68079	67703
37531_YGENPNR_2_run0	1/sp|P00960|SYGA_ECOLI	17858	17519	19136	9153	7157	11589	8309	9898	9726	10142	9060	8067	8022	9163	8741	8056	7982	0	7494	0	0	6833	7879	7087	7768	7794	10422	0	0	19012	7359	8695	8363	8425	8125	8758
6668_EALGFPMC(UniMod:4)NK_2_run0	1/sp|P00960|SYGA_ECOLI	31915	32372	30616	0	10965	0	0	65630	67090	62054	60760	58227	53589	60204	0	0	0	65623	58882	50816	58096	55177	0	0	0	0	0	66321	61995	31759	30175	35460	26518	32961	31772	28747
6737_EAQQLLALENPLPLPAYER_2_run0	1/sp|P00960|SYGA_ECOLI	44132	42320	44641	48838	51511	50650	41852	49904	44234	41374	44238	47484	39569	42708	40157	37903	42525	45368	40394	39720	37201	35322	33553	36271	46673	0	46565	51149	38731	43864	53599	50376	50495	51974	50231	46258
6738_EAQQLLALENPLPLPAYER_3_run0	1/sp|P00960|SYGA_ECOLI	73188	77411	70719	62480	67623	68562	66922	67607	74416	67084	65733	66881	64937	66434	65209	56520	64077	69573	55771	54696	57880	54995	51470	49216	54781	59741	68252	65768	58318	69283	71800	67347	65274	78335	70138	71514
7864_ELGMDPTIHDIR_2_run0	1/sp|P00960|SYGA_ECOLI	32680	30606	41632	40109	36623	32077	32991	41104	33817	34523	27477	32119	25210	30602	26062	26509	28338	34762	29869	28740	29407	27389	28763	28665	29745	29194	31901	37542	33791	35183	36501	39897	33875	37956	38164	33162
7865_ELGMDPTIHDIR_3_run0	1/sp|P00960|SYGA_ECOLI	97789	102586	109559	100317	100837	100456	100844	118357	100669	102912	96267	93970	85318	92849	88607	90154	87070	109737	98518	89440	100768	91507	70175	67081	78386	86718	95110	111637	111401	103374	112364	108666	102133	111794	111348	107896
7868_ELGPEPMAAAYVQPSR_2_run0	1/sp|P00960|SYGA_ECOLI	73426	76659	80697	39953	49261	46765	51710	0	0	0	0	0	0	0	0	0	0	0	0	0	0	0	0	0	0	0	0	0	0	0	0	0	0	0	0	0
10021_FMGEPEFTIDNADQYPEILR_2_run0	1/sp|P00961|SYGB_ECOLI	35792	29672	34588	46835	38570	39638	39642	46938	39123	39642	44280	50142	37599	31915	31094	25809	27500	41190	39765	22300	42779	38535	30145	0	28111	24804	32406	43834	35767	33661	42524	41822	37596	36602	36736	36385
10022_FMGEPEFTIDNADQYPEILR_3_run0	1/sp|P00961|SYGB_ECOLI	0	0	0	0	0	0	0	0	0	0	0	0	0	0	0	0	0	0	0	0	0	0	0	0	0	0	0	0	0	0	0	0	0	0	0	0
10910_GC(UniMod:4)GITVDQAER_2_run0	1/sp|P00961|SYGB_ECOLI	76952	69852	77444	24332	25470	26916	26364	105759	99862	99142	100175	103407	87729	90094	0	0	0	93602	91131	78845	88493	81054	0	0	0	0	0	101720	97286	64293	57343	61336	43736	51796	50319	39426
11002_GDKDPFALR_2_run0	1/sp|P00961|SYGB_ECOLI	9245	9495	7953	0	12324	11933	0	0	0	7484	0	0	8363	8382	16106	18071	16132	0	4965	8573	9238	9964	11529	23006	15966	14281	18009	10125	12516	6516	8594	9466	9688	9216	10978	8531
11299_GESTEALLPNMVATSLAK_2_run0	1/sp|P00961|SYGB_ECOLI	98555	97122	107675	81831	95717	83973	94246	99763	93704	88572	84396	90413	83648	88815	83679	77036	77761	93437	90651	78288	77376	86367	73986	70080	80613	78321	92416	99114	99086	114703	93767	99179	87503	87917	86366	79026
11300_GESTEALLPNMVATSLAK_3_run0	1/sp|P00961|SYGB_ECOLI	0	0	0	0	0	0	0	0	0	0	0	0	0	0	0	0	0	0	0	0	0	0	0	0	0	0	0	0	0	0	0	0	0	0	0	0
11366_GEWLLYR_2_run0	1/sp|P00961|SYGB_ECOLI	52870	55602	57232	45320	39194	41786	47424	78644	69706	64604	74781	62910	69597	62317	39773	47431	42705	61634	63372	49895	61615	57414	46045	43195	44284	51908	50786	60031	61286	57739	37482	42490	42601	44920	41904	34603
12541_GPAIAQAFDAEGK_2_run0	1/sp|P00961|SYGB_ECOLI	0	0	0	6851	0	6160	0	5751	0	0	0	0	0	0	0	0	0	0	0	0	0	0	0	0	0	0	0	6798	0	0	8890	7972	0	8605	9020	10864
12542_GPAIAQAFDAEGKPSK_2_run0	1/sp|P00961|SYGB_ECOLI	0	0	0	0	0	0	0	0	0	0	0	0	0	0	0	0	0	0	0	0	0	0	0	0	0	0	0	0	0	0	0	0	0	0	0	0
12543_GPAIAQAFDAEGKPSK_3_run0	1/sp|P00961|SYGB_ECOLI	0	0	0	0	6158	0	0	0	6743	0	0	8098	0	0	0	9155	7979	7275	0	0	0	10360	0	0	0	0	6631	0	0	0	0	8411	9222	8034	0	0
13575_HDGEAEDVAVALNEQYQPR_2_run0	1/sp|P00961|SYGB_ECOLI	17911	17907	15351	18060	18776	16282	18329	22130	19688	0	22593	22118	17449	17701	14928	16753	15564	22281	19663	18578	0	17210	12899	12919	14614	13201	17268	22261	22738	18011	21161	21096	20195	19998	17281	16138
13576_HDGEAEDVAVALNEQYQPR_3_run0	1/sp|P00961|SYGB_ECOLI	52729	54492	64769	62081	63272	62043	59403	72350	65982	66385	60046	65307	57027	56407	53782	57671	58878	60144	60199	48164	62076	53952	47226	49604	55688	64396	68369	68703	67668	58583	63367	67602	64287	53902	46775	50312
15870_IKADAEEAAR_2_run0	1/sp|P00961|SYGB_ECOLI	2769	2573	3307	2348	2724	4034	3025	1864	2069	2216	2115	2403	2467	2049	0	4294	0	2301	3843	2531	3411	0	3462	4228	4638	3486	5566	3611	3515	3352	3283	2554	2888	3513	2725	2764
16392_IQALAGWIAEQIGADVNHATR_3_run0	1/sp|P00961|SYGB_ECOLI	0	0	0	0	0	0	0	0	0	0	0	0	1569	0	0	0	0	1446	944	672	0	0	0	0	0	0	0	0	0	0	1194	651	0	0	0	0
18216_LADAEFFFNTDR_2_run0	1/sp|P00961|SYGB_ECOLI	55360	53403	58400	87372	81202	78477	79488	91422	85217	75445	70979	76303	77524	80141	72814	80107	80448	90703	75968	81687	89286	89823	57812	69551	65516	75322	79847	78150	84984	69380	79398	74753	84001	79217	73484	64547
18217_LADAEFFFNTDRK_3_run0	1/sp|P00961|SYGB_ECOLI	26190	25871	29474	9101	11274	10893	9604	11406	12386	11385	9480	10437	10779	13327	7647	0	8810	13351	8711	9826	11710	11442	7388	6071	6742	0	8571	14687	15134	27130	5377	0	7621	7412	0	0
18441_LAMQVVVLR_2_run0	1/sp|P00961|SYGB_ECOLI	69602	70626	86381	82819	84812	84592	85495	96987	68510	67537	72172	62084	62701	68131	69147	65588	66916	68101	74795	65941	81019	75924	58404	59971	57486	67589	74113	75116	84349	84737	69448	88138	82253	31801	55931	39030
18981_LEDNLPR_2_run0	1/sp|P00961|SYGB_ECOLI	0	0	0	0	0	0	0	0	0	0	10006	0	7595	7129	0	8757	7797	0	0	0	0	0	0	8606	0	0	12404	9782	0	0	9780	0	0	9200	0	0
19108_LEPYFTEGR_2_run0	1/sp|P00961|SYGB_ECOLI	44596	43127	42537	46980	44263	40309	41441	59202	53048	45854	49042	43715	45399	46065	34978	38039	37965	49248	39201	41467	43463	45497	31068	30203	27927	34033	33439	34587	47391	53450	43765	40343	38269	34211	31914	28510
20395_LLPNFIFVANIESK_2_run0	1/sp|P00961|SYGB_ECOLI	46202	37142	32668	60925	57549	61580	49125	64853	56517	51340	48786	50766	53946	58590	55135	51972	52239	56861	48720	43094	47102	48163	54833	46325	46450	59212	61958	57272	59601	57698	45150	51756	45024	47164	42551	22565
21252_LQTVLFQQQLGTLR_2_run0	1/sp|P00961|SYGB_ECOLI	101109	93982	103790	106470	103960	103160	103787	123105	111005	108434	101634	106872	98584	105691	89603	92430	92520	115471	100700	92376	98196	104165	81126	74689	86181	95702	105973	105175	105511	121719	112079	111184	105230	105195	91729	87204
21253_LQTVLFQQQLGTLR_3_run0	1/sp|P00961|SYGB_ECOLI	30149	28001	31532	29955	30785	31471	32065	36563	30990	33469	31214	32100	28769	32524	30179	27267	28128	30193	25734	25888	30598	32765	24981	21513	28240	26376	32640	33883	32492	35434	31533	34316	32378	32225	24899	24032
21839_LTTDKGEWLLYR_3_run0	1/sp|P00961|SYGB_ECOLI	13355	11181	16069	6383	8586	8047	9103	9988	8955	8945	10099	9174	9833	11265	11650	13965	10899	11143	10142	9675	11628	10704	10417	10459	9271	9063	14826	12228	12752	13479	6465	7334	9326	7505	6470	0
22530_MDTLAGIFGIGQHPK_2_run0	1/sp|P00961|SYGB_ECOLI	0	0	0	0	0	0	0	0	0	0	0	0	0	0	0	0	0	0	0	0	0	0	0	0	0	0	0	0	0	0	0	0	0	0	0	0
22531_MDTLAGIFGIGQHPK_3_run0	1/sp|P00961|SYGB_ECOLI	69022	66115	67079	69991	71408	64221	63302	101713	90534	83268	80124	81148	77751	78752	69583	72786	65264	88213	76407	73254	80095	77560	53207	49857	56548	64353	71535	83520	88808	79447	78527	82338	77373	72156	67447	54239
24514_NLNLDLQTLTEEAVR_2_run0	1/sp|P00961|SYGB_ECOLI	41900	44979	51771	49126	55997	60763	52834	76587	57824	52799	59920	56427	49443	58333	55540	51036	59973	62999	57669	55670	58148	66777	48278	46490	52235	49832	57388	0	57731	67149	53927	58796	52972	59204	59636	52687
24515_NLNLDLQTLTEEAVR_3_run0	1/sp|P00961|SYGB_ECOLI	17877	16199	19096	17121	19143	19941	19694	26958	22724	20976	20673	21075	18464	18338	20404	16664	17774	20767	19145	15076	20947	20019	16890	14738	19403	17297	20425	22381	23733	19847	19541	22691	17120	20449	17835	17101
25999_PTRPADFDAR_2_run0	1/sp|P00961|SYGB_ECOLI	9073	7882	8046	0	0	0	0	0	0	0	0	0	0	0	0	0	0	0	0	0	0	0	0	0	0	0	0	0	0	0	0	0	0	0	0	0
26047_PVHTVTLLLGDK_3_run0	1/sp|P00961|SYGB_ECOLI	0	0	0	0	0	0	14832	20429	19267	20379	16966	19173	15976	18187	18747	18189	16849	18861	14325	14137	16025	17105	0	17859	17824	20776	18081	13389	15656	0	25935	26203	27276	23715	19020	16422
28212_RGPAIAQAFDAEGK_2_run0	1/sp|P00961|SYGB_ECOLI	4963	5846	6488	7977	6805	6516	6742	8697	6652	10249	10129	7806	8838	9402	7516	7949	7612	9724	7786	0	8340	7992	6390	5366	6328	6514	8157	8015	7723	5886	9160	9607	5711	5427	6080	4444
28213_RGPAIAQAFDAEGK_3_run0	1/sp|P00961|SYGB_ECOLI	36265	33051	34514	41963	37972	36559	34182	49568	45470	42856	42415	42809	38193	41745	30045	31748	31492	44456	34965	33453	36493	35574	29848	25811	28678	33308	34093	36762	36183	37184	41065	47383	34791	35093	33543	28133
28214_RGPAIAQAFDAEGKPSK_2_run0	1/sp|P00961|SYGB_ECOLI	0	5414	0	0	3713	4009	5112	3942	0	0	7730	4041	0	2498	0	0	0	5543	5656	7006	0	4493	3210	2876	3817	3230	4631	4172	4672	3146	0	4394	3417	3419	0	4772
28215_RGPAIAQAFDAEGKPSK_3_run0	1/sp|P00961|SYGB_ECOLI	47138	42736	46868	37704	42287	39996	40621	46729	45017	41058	41927	42999	38730	41085	40641	43674	42533	47128	40492	41282	41785	42385	35410	33830	39354	38336	44868	52955	45377	48970	45151	48733	41091	39023	35099	29860
28216_RGPAIAQAFDAEGKPSK_4_run0	1/sp|P00961|SYGB_ECOLI	95193	89120	88787	66240	74317	72475	74294	73761	70687	73347	67942	71740	63817	71879	66048	68413	69314	77007	66876	66390	68292	68821	56617	58502	63352	59810	72442	75883	74954	92611	75995	73709	70558	64944	65235	58137
28437_RLEDNLPR_2_run0	1/sp|P00961|SYGB_ECOLI	24247	35453	37791	34356	29911	32181	28855	43056	35175	0	12272	0	0	0	14232	7439	10870	37226	33596	30780	33577	0	23484	21022	25929	28133	33158	32295	35908	41179	33564	34010	31821	33077	25378	23908
28713_RPTRPADFDAR_2_run0	1/sp|P00961|SYGB_ECOLI	0	0	0	3373	3266	3494	3224	3959	3952	2472	3040	3060	2872	3274	0	3436	3103	3997	4231	3689	4527	3519	2870	2496	2596	2767	3456	4711	3829	2725	3143	3980	3372	0	0	2642
28714_RPTRPADFDAR_3_run0	1/sp|P00961|SYGB_ECOLI	0	0	0	18988	0	0	0	0	0	0	0	0	10312	0	0	0	0	0	0	24292	0	0	0	0	0	0	0	0	0	0	0	0	0	0	7523	0
29351_SDEVLSDR_2_run0	1/sp|P00961|SYGB_ECOLI	56527	57299	61696	55888	47969	54083	54384	44588	47027	50996	51067	44550	56365	46841	48996	58900	55377	45484	41944	40134	47604	45691	49906	47238	57973	56187	54170	46016	50288	51172	57230	53520	47390	46258	45700	42947
31785_TFLVEIGTEELPPK_2_run0	1/sp|P00961|SYGB_ECOLI	0	0	8848	25318	23141	9175	30006	0	0	8263	0	0	0	9021	0	0	8863	0	9172	14073	0	0	21855	23224	20595	18809	23078	9652	0	29457	0	0	0	0	0	0
32347_TLDAAAALAAANK_2_run0	1/sp|P00961|SYGB_ECOLI	59962	58639	58025	63435	65555	69198	58337	64139	60490	52558	51458	56776	52698	56606	52918	57444	57118	67791	46617	53127	57752	57766	48063	50707	52509	62171	58665	60351	64617	59341	59980	55632	58872	59157	55147	47235
32348_TLDAAAALAAANKR_2_run0	1/sp|P00961|SYGB_ECOLI	0	0	0	0	0	0	0	0	0	0	0	0	0	0	0	0	0	0	0	0	0	0	0	0	0	0	0	0	0	0	0	0	0	0	0	0
32349_TLDAAAALAAANKR_3_run0	1/sp|P00961|SYGB_ECOLI	0	11164	0	0	0	0	0	0	0	0	0	0	0	0	0	0	0	0	0	0	0	0	0	0	0	0	0	0	0	0	0	0	0	0	0	0
33634_VADISLLQ_2_run0	1/sp|P00961|SYGB_ECOLI	12319	12540	12772	14007	13591	14684	13205	14855	14399	12465	12779	11710	10710	12942	12602	12009	10914	14461	12447	12173	12953	14220	10806	11302	11742	13640	13624	13362	15463	14880	14937	12932	16101	12972	12277	9337
33814_VANLAEAQPDR_2_run0	1/sp|P00961|SYGB_ECOLI	21330	20284	20670	75326	58326	61976	60916	74377	74829	75661	76677	77624	66718	59500	69492	73561	73820	61053	71445	58984	65425	62169	65200	63684	73488	75742	83719	61130	59297	28556	88207	87351	80990	81749	74225	76231
33815_VANLAEAQPDREIEK_2_run0	1/sp|P00961|SYGB_ECOLI	13039	11222	12702	7487	8177	8282	8224	9270	8893	7894	7974	7939	7179	8438	7750	7615	6676	9980	7533	6781	7402	6700	6504	6533	7133	6992	7463	10595	9662	14084	7942	7193	6341	6154	6162	5152
33816_VANLAEAQPDREIEK_3_run0	1/sp|P00961|SYGB_ECOLI	101831	93800	97046	45333	54681	53908	55112	64638	60483	59580	50613	67247	48858	56976	42044	44868	44197	63032	43746	42676	47178	0	29167	27854	33398	36611	49632	60123	59725	97032	47280	48863	43732	41137	40302	33457
34727_VIADYEER_2_run0	1/sp|P00961|SYGB_ECOLI	98621	98924	95982	129612	118623	127961	145168	132008	109705	109725	104281	103722	102663	88792	109088	117669	119193	114920	111337	94464	101082	93212	97308	101421	104949	111623	118611	84542	114408	118412	133099	128041	123298	124798	106367	113270
34916_VIPATILGIQSDR_2_run0	1/sp|P00961|SYGB_ECOLI	288200	268078	273267	286836	281255	274095	284550	308686	293836	276555	263493	266454	244825	252016	247206	261226	258390	309721	282756	255966	285340	266855	224256	221573	253745	260644	286656	295163	303849	307046	312228	297098	302672	282844	277621	246703
35528_VMVMVDDK_2_run0	1/sp|P00961|SYGB_ECOLI	76485	73836	91010	81118	85189	84277	81604	91493	77074	74816	66606	74655	72741	71785	62400	61217	63778	91551	77382	67089	81932	74842	49871	46767	49782	61231	71227	74246	88560	86147	79856	86454	77159	69304	60814	60430
35558_VNASTLKEPEEIK_2_run0	1/sp|P00961|SYGB_ECOLI	0	0	0	0	0	0	0	0	0	0	0	0	0	0	0	0	0	0	0	0	0	0	0	0	0	0	0	0	0	0	0	0	0	0	0	0
36927_WGASDVHFVR_2_run0	1/sp|P00961|SYGB_ECOLI	0	0	0	0	0	0	0	0	10264	0	6706	8341	0	0	6099	0	0	0	6091	6638	0	0	0	0	0	0	6642	4299	0	0	0	0	0	0	0	0
36929_WGASDVHFVRPVHTVTLLLGDK_4_run0	1/sp|P00961|SYGB_ECOLI	7337	0	8883	0	0	0	10467	10530	8821	9023	13590	10895	11291	10320	8386	0	8174	8088	10652	8596	10674	0	9469	7759	0	0	8886	9425	0	0	0	0	4497	0	0	0
37490_YFPVYANDGK_2_run0	1/sp|P00961|SYGB_ECOLI	96170	91195	94319	99196	108984	100256	103650	120072	107318	96239	88684	90868	88096	84815	96878	99103	93396	118028	103635	99918	104609	99350	76057	78606	81823	94403	106867	97076	119802	105522	108205	112567	109008	100413	86922	79227
38038_YQDALVELAELR_2_run0	1/sp|P00961|SYGB_ECOLI	0	0	0	47709	48758	45727	31588	74729	60831	54184	44677	58771	47636	49966	47870	39504	48456	0	48418	43696	46564	46323	39136	38054	50204	55982	56154	61810	47976	0	59024	68515	60919	61116	48318	33634
4001_AWYQDEGYTVDTIQAVLAR_2_run0	1/sp|P00961|SYGB_ECOLI	0	0	0	0	0	0	0	0	0	0	0	0	0	0	0	0	0	0	0	0	0	0	0	0	0	0	0	0	0	0	0	0	0	0	0	0
4002_AWYQDEGYTVDTIQAVLAR_3_run0	1/sp|P00961|SYGB_ECOLI	0	0	0	0	0	0	0	0	0	0	0	0	0	0	0	0	0	0	0	0	0	0	0	0	0	0	0	0	0	0	0	0	0	0	0	0
5436_DKLEPYFTEGR_2_run0	1/sp|P00961|SYGB_ECOLI	19821	17447	15715	20822	18124	18955	19084	17941	19452	20161	17627	19551	18182	20621	19464	19807	18983	18202	17271	18488	17940	19261	18171	18176	18655	20245	19322	18273	20965	21188	19941	19766	21450	17369	0	14071
5437_DKLEPYFTEGR_3_run0	1/sp|P00961|SYGB_ECOLI	61160	55012	53692	53021	53186	52184	55005	52832	55857	55860	55857	52981	57078	53945	53687	54677	55935	57233	49115	50900	53814	51429	52069	54867	55294	59682	62969	60517	59114	57553	56988	51322	49850	47760	47064	35203
5861_DPQQIISGNEK_2_run0	1/sp|P00961|SYGB_ECOLI	104464	93662	100359	97714	97149	98379	98540	121574	119468	118729	96534	120952	88351	102834	87521	91455	89028	97164	104700	87543	98859	97649	69433	68767	76325	79943	97370	112635	105078	111431	121659	127544	110899	105525	97926	92298
8384_EPVDAFFDK_2_run0	1/sp|P00961|SYGB_ECOLI	0	0	0	52577	47644	48478	50219	54108	57092	59084	50830	48179	46680	46159	50845	52248	50289	44774	50094	49184	50741	48997	40112	46063	48778	51145	54033	0	46626	0	64317	64234	64688	60393	57752	48150
9262_FAGDDLPSNPVAC(UniMod:4)ALAIADK_2_run0	1/sp|P00961|SYGB_ECOLI	33979	40518	42735	0	0	0	0	51828	48933	42636	40780	41315	36712	42827	0	0	0	49373	43452	39838	42696	41866	0	0	0	0	0	53377	49951	43543	35222	35122	0	25180	30345	24682
9263_FAGDDLPSNPVAC(UniMod:4)ALAIADK_3_run0	1/sp|P00961|SYGB_ECOLI	46325	43442	46631	15464	20357	20866	18990	50091	49688	44546	40326	44291	41447	47471	0	0	0	54111	42046	43906	45024	47137	0	0	0	0	0	58903	52127	45766	26569	37191	21531	34918	27683	21534
9896_FLAVPAEALVYTMK_2_run0	1/sp|P00961|SYGB_ECOLI	155327	137320	148138	122219	124057	120420	135116	149969	123575	114142	115579	108675	98623	106930	88368	82296	88730	143928	123279	118726	125489	113925	62309	59640	71957	84074	99201	124939	145162	169240	122545	117164	119762	121499	117969	104414
9897_FLAVPAEALVYTMK_3_run0	1/sp|P00961|SYGB_ECOLI	38364	36056	43574	31716	33915	33942	33476	43781	32119	30434	31788	30761	25171	27609	25115	22487	23698	39815	31224	29291	35096	33541	16565	17244	19559	22257	27812	34467	39723	43133	34046	31572	34357	32850	33344	23854
12075_GLAYVDELTPEQIR_2_run0	1/sp|P00962|SYQ_ECOLI	148297	134508	148824	139140	145149	141901	138456	152712	154355	145081	127716	138922	134095	132701	133152	141278	133966	142332	130493	119239	137953	130383	123489	118544	129771	135291	152403	149464	142250	151716	156490	148638	125298	134183	141990	119258
12978_GTLTQPGK_2_run0	1/sp|P00962|SYQ_ECOLI	25735	24812	26484	19684	17913	21480	17808	19122	17611	17245	15804	14909	15149	16797	11862	15770	13710	16635	15411	12632	15269	13586	16510	13275	18108	17688	17758	18370	16889	21243	18152	19103	14424	16518	14967	14748
13128_GVIHWVSAAHALPVEIR_3_run0	1/sp|P00962|SYQ_ECOLI	39176	40592	39303	32176	27829	27324	31395	43362	36313	34491	40511	32764	32761	33775	21504	23169	25887	38073	32930	26585	32815	26787	24615	23068	25264	29170	37514	46676	37035	38968	32123	31777	29741	28625	26296	26051
13129_GVIHWVSAAHALPVEIR_4_run0	1/sp|P00962|SYQ_ECOLI	33892	31790	29639	22433	22128	21402	20577	33139	28432	26781	24588	26560	25303	26537	16477	17537	17614	26154	20433	18178	23677	21680	19926	18610	20233	22382	26234	31753	28565	31495	24291	21990	23814	23851	19103	17301
13398_GYTAASIR_2_run0	1/sp|P00962|SYQ_ECOLI	49930	54437	67110	0	0	60882	59204	72487	0	69331	0	56318	61941	65069	0	68794	70503	35152	0	26418	63254	56650	60868	66844	71127	79559	82585	0	25787	77804	79797	74577	61434	59285	39882	64971
14522_HVEGWDDPR_2_run0	1/sp|P00962|SYQ_ECOLI	12732	12741	12857	13349	11558	10214	10017	12916	16014	12152	12706	14206	11084	13105	9004	10764	10286	11843	11034	8268	10008	9834	9225	9405	11271	11907	12102	13105	11638	13567	10988	11506	11368	9323	7252	5554
15068_IDMASPFIVMR_2_run0	1/sp|P00962|SYQ_ECOLI	95204	89247	93031	62608	66959	65418	66861	88177	79320	67273	60723	61850	55484	73127	48799	43388	46040	83897	62978	63656	64701	66595	36142	34125	37122	42941	56794	87095	94307	121518	65521	63031	57671	60202	56243	45470
20759_LNLEYTVMSK_2_run0	1/sp|P00962|SYQ_ECOLI	31221	27360	31675	12548	19533	19381	17755	22189	19553	15264	14763	16728	14771	19240	17736	16785	17735	25975	0	15765	20072	16294	14336	0	0	0	24007	24754	29484	42695	15665	16784	0	15551	14975	13262
22005_LVIENYQGEGEMVTMPNHPNKPEMGSR_3_run0	1/sp|P00962|SYQ_ECOLI	14826	0	0	17898	13094	13017	0	16528	17048	0	7507	0	0	13029	0	0	0	13590	0	13682	0	0	0	0	0	0	0	17311	15233	14417	14624	0	14969	0	0	0
22006_LVIENYQGEGEMVTMPNHPNKPEMGSR_4_run0	1/sp|P00962|SYQ_ECOLI	58673	57747	65562	51608	53469	53007	55139	64304	60243	53270	53243	53430	42216	49266	39254	37841	35607	56886	53569	46184	47598	43899	33681	33693	35422	44731	46615	62916	59273	66562	59417	64462	46187	49227	50143	46403
22241_LYDWVLDNITIPVHPR_2_run0	1/sp|P00962|SYQ_ECOLI	0	0	12579	16907	15261	13889	14657	22119	15123	16716	19345	18282	17282	17872	0	0	0	0	16409	0	15503	0	0	0	15679	0	16665	17461	14788	15755	14519	0	0	0	0	0
22242_LYDWVLDNITIPVHPR_3_run0	1/sp|P00962|SYQ_ECOLI	32752	31161	34041	45933	33425	34863	34810	77990	64582	56431	68583	55423	58775	61346	36913	38953	37299	65914	58290	45108	53689	46272	39066	34998	38288	42782	53369	63329	51187	38341	41639	43344	35937	35249	33770	31005
23908_NDVEWLGFHWSGNVR_3_run0	1/sp|P00962|SYQ_ECOLI	0	0	0	0	0	0	0	0	0	0	0	0	0	0	0	0	0	0	0	0	0	0	0	0	0	0	0	0	0	0	0	0	0	0	0	0
2514_AMAVIDPVK_2_run0	1/sp|P00962|SYQ_ECOLI	129442	121698	131128	118924	124946	128436	128815	152246	139290	123663	113838	119789	99043	115444	106647	106808	105223	145639	126459	112730	123409	112083	98312	97668	105690	110426	135676	151484	143406	141797	140354	144421	123193	124000	109172	93529
26411_QDNTIEMASLESC(UniMod:4)IR_2_run0	1/sp|P00962|SYQ_ECOLI	0	0	11957	0	0	0	0	19454	20712	18361	21268	16222	20644	18409	0	0	0	23098	18678	19004	20344	15315	0	0	0	0	0	17389	17600	0	20689	0	8660	14822	0	11337
26569_QGFAEPSLK_2_run0	1/sp|P00962|SYQ_ECOLI	30598	29528	34552	33757	30914	30785	33428	39092	40684	41214	40565	36955	36643	42106	32749	39456	32201	37030	33968	29105	32672	39652	44689	0	43875	40713	39951	41679	36200	34161	43890	39505	34157	36118	37564	32649
26751_QIIDEDLASGK_2_run0	1/sp|P00962|SYQ_ECOLI	23657	22405	20532	25581	25574	24890	23766	28618	25930	22322	19796	19468	19987	24970	20599	22507	21470	26355	17333	16341	20031	18799	18843	20738	20379	24704	25495	23350	22855	24562	26981	26712	25044	24216	20904	17089
27621_QVPFSGEIWIDR_2_run0	1/sp|P00962|SYQ_ECOLI	53196	48780	55380	42550	42090	42807	46068	60531	57408	55578	48291	48337	53909	54276	37508	54058	38086	48149	46156	36932	47791	42061	37712	33088	33855	42797	49508	46842	47748	60267	49792	50389	44043	42524	35387	34563
29447_SEAEARPTNFIR_3_run0	1/sp|P00962|SYQ_ECOLI	58526	52585	52145	0	6815	6835	7314	0	5897	6753	0	0	0	8725	0	0	0	0	0	0	5194	0	0	0	0	0	3749	10168	9711	37930	0	0	0	0	0	0
29943_SIC(UniMod:4)LNFGIAQDYK_2_run0	1/sp|P00962|SYQ_ECOLI	0	0	0	0	0	0	0	0	0	0	0	0	0	18126	0	0	0	0	0	0	0	0	0	0	0	0	0	17013	0	0	0	0	0	0	0	0
31010_SVEENLALFEK_2_run0	1/sp|P00962|SYQ_ECOLI	51850	0	48070	55157	62998	60178	55606	52794	72679	60179	43019	0	47377	51563	50525	62193	48440	60455	45185	45683	59085	48722	44977	46849	44705	54939	50863	48416	55085	58899	59332	55078	51626	52029	44464	37095
38185_YSSDYFDQLHAYAIELINK_3_run0	1/sp|P00962|SYQ_ECOLI	0	0	0	0	0	0	0	0	0	0	0	0	0	0	0	0	0	0	0	0	0	0	0	0	0	0	0	0	0	0	0	0	0	0	0	0
598_ADFREEANK_2_run0	1/sp|P00962|SYQ_ECOLI	6600	5746	5723	0	0	0	0	0	0	0	0	0	0	0	0	0	0	0	0	0	0	0	0	0	0	0	0	2157	0	5897	2619	0	0	0	0	0
6871_EDIEYVESIK_2_run0	1/sp|P00962|SYQ_ECOLI	78862	64637	73835	75958	76893	72293	64187	87492	82378	78413	69830	67668	68341	81050	58947	60010	65956	76499	60935	63215	60605	60011	65048	59092	61260	71631	68674	78573	72039	86788	91006	80763	73202	73684	64929	53013
6887_EDLNENAPR_2_run0	1/sp|P00962|SYQ_ECOLI	11785	12158	12401	16209	16392	17536	15417	24929	25426	24773	20891	23682	20441	22460	16188	17730	17240	23960	21567	18080	20935	17988	17478	15773	18312	18211	21643	26783	22869	13129	19960	21451	16515	17790	17556	16350
7394_EGYFC(UniMod:4)LDSR_2_run0	1/sp|P00962|SYQ_ECOLI	0	0	0	0	0	0	0	0	0	0	0	0	0	0	0	0	0	0	0	0	0	0	0	0	0	0	0	0	0	0	0	0	0	0	0	0
9252_FAEHHQTGNK_2_run0	1/sp|P00962|SYQ_ECOLI	0	0	0	0	0	0	0	0	0	0	0	0	0	0	0	0	0	0	0	0	0	0	0	0	0	0	0	0	0	0	0	0	0	0	0	0
9386_FDDTNPVK_2_run0	1/sp|P00962|SYQ_ECOLI	44805	37146	43490	35315	32922	33936	33964	37029	39000	35879	37473	36871	33709	38238	35440	31832	30884	32767	29740	23399	29871	26670	30310	30066	35308	36699	36918	40249	35053	40563	36645	37981	31392	32301	27943	28403
11250_GEMPQTIGGGIGQSR_2_run0	1/sp|P00963|ASNA_ECOLI	67450	62079	65573	60374	57208	53951	54801	105190	105958	94544	81865	90455	58911	81751	75312	54125	60884	99358	90858	79848	67782	56086	269160	234183	249969	219395	86647	93492	85136	103811	98017	104144	79732	59818	50347	40122
14338_HQLALTGDEDR_2_run0	1/sp|P00963|ASNA_ECOLI	0	0	0	0	0	0	0	0	0	0	5499	2855	0	0	0	0	0	4397	4799	4979	0	0	9131	7900	6953	6319	0	0	0	0	0	0	3021	0	0	0
14339_HQLALTGDEDR_3_run0	1/sp|P00963|ASNA_ECOLI	0	0	0	0	0	0	0	0	0	0	0	0	0	0	0	0	0	0	4659	0	0	0	11861	9986	10904	10466	5235	0	0	0	0	0	0	0	0	0
14340_HQLALTGDEDRLELEWHQALLR_4_run0	1/sp|P00963|ASNA_ECOLI	0	0	0	0	0	0	0	0	0	0	0	0	0	0	0	0	0	3604	0	0	2790	0	7488	0	0	0	0	0	2976	0	0	0	0	0	0	0
19069_LELEWHQALLR_3_run0	1/sp|P00963|ASNA_ECOLI	0	0	0	0	24240	0	0	0	0	0	0	0	0	45044	0	0	34181	0	0	0	0	0	28808	32322	38567	43184	0	0	0	0	0	0	0	0	0	0
19517_LGLIEVQAPILSR_2_run0	1/sp|P00963|ASNA_ECOLI	66695	58684	71668	67441	75448	70242	77466	167571	147956	140832	138982	134591	80561	125468	124292	82517	92639	183580	158676	147906	108503	88521	453622	350319	379015	312402	140231	135877	140495	147781	134201	138739	108414	98259	91208	64685
21529_LSPLHSVYVDQWDWER_3_run0	1/sp|P00963|ASNA_ECOLI	0	0	0	0	0	0	0	0	0	0	0	0	0	0	0	0	0	0	0	0	0	0	0	0	0	0	0	0	0	0	0	0	0	0	0	0
2330_ALPDAQFEVVHSLAK_2_run0	1/sp|P00963|ASNA_ECOLI	12966	11795	14540	15562	14395	13367	13608	25559	23944	22288	21658	22619	14998	21167	17565	14755	18329	26443	23939	19889	18787	16490	65795	55407	65541	53216	22937	26852	21955	23522	20752	25775	20498	14023	12213	10023
2331_ALPDAQFEVVHSLAK_3_run0	1/sp|P00963|ASNA_ECOLI	76671	71997	84921	64115	82431	67018	67222	137938	143373	112300	107164	116518	70261	107558	108050	73198	82985	138043	129321	127910	95943	77304	354466	317236	313045	286640	119881	133520	130216	134057	122111	119604	113723	83383	68580	47918
2394_ALRPDEDR_2_run0	1/sp|P00963|ASNA_ECOLI	5645	5209	5838	4992	3680	5012	4280	7384	7550	7086	7932	7060	4347	5803	5924	4784	5385	7610	7136	5922	5680	4091	27375	19292	20854	19666	7403	7248	6840	8073	6548	7020	5928	4384	2992	3309
27483_QTLGQHDFSAGEGLYTHMK_3_run0	1/sp|P00963|ASNA_ECOLI	0	0	0	0	0	0	0	0	0	0	0	0	0	0	0	0	0	0	0	0	0	0	0	0	0	0	0	0	0	0	0	0	0	0	0	0
27484_QTLGQHDFSAGEGLYTHMK_4_run0	1/sp|P00963|ASNA_ECOLI	0	0	0	0	0	0	0	0	0	0	0	0	0	0	0	0	0	0	0	0	0	0	0	0	0	0	0	0	0	0	0	0	0	0	0	0
28792_RQTLGQHDFSAGEGLYTHMK_4_run0	1/sp|P00963|ASNA_ECOLI	0	0	0	0	0	0	0	0	0	0	0	0	0	0	0	0	0	0	0	0	0	0	0	0	0	0	0	0	0	0	0	0	0	0	0	0
30949_STVEAIWAGIK_2_run0	1/sp|P00963|ASNA_ECOLI	28307	30634	28357	22369	22649	24527	19737	41874	44159	34421	35022	29908	32430	39716	36263	0	37828	41928	30863	35220	34915	34865	89481	92723	92319	100984	33642	37828	33568	48799	33586	38989	33067	30247	23020	16094
34420_VGDGTQDNLSGC(UniMod:4)EK_2_run0	1/sp|P00963|ASNA_ECOLI	7460	7480	7450	2456	2514	3201	3230	19387	18366	16816	14427	19057	11960	15885	0	0	0	19657	17132	13364	13012	9897	0	0	0	0	0	18865	17457	9709	9239	10186	5689	5825	4524	2412
3444_ATEAAVSEEFGLAPFLPDQIHFVHSQELLSR_4_run0	1/sp|P00963|ASNA_ECOLI	0	0	8484	13833	0	12512	0	37494	0	39259	0	53154	0	9632	0	0	0	0	44213	0	0	12979	0	26838	24784	24819	29131	53861	28100	0	0	26975	0	20412	0	0
5519_DLGAVFLVGIGGK_2_run0	1/sp|P00963|ASNA_ECOLI	30636	33445	27949	44435	43055	36121	32206	31532	33844	24987	25597	15334	19708	28867	22648	14355	18726	38968	30292	31898	28072	26063	264888	229477	222056	118429	34550	41609	38293	31481	30396	30244	21952	35345	29911	25489
10156_FPGVDPLLGPEMR_2_run0	1/sp|P00968|CARB_ECOLI	604787	530938	561654	578970	517145	513078	546656	395754	306928	263537	240348	236178	202574	246863	214909	200902	203403	363627	268222	226437	243970	209102	578854	512070	489881	440202	314401	336851	376370	430525	439497	459289	373422	332311	288986	246103
10215_FQHAVER_2_run0	1/sp|P00968|CARB_ECOLI	48956	43453	53739	44849	38345	41035	38711	31651	22410	20458	20320	19998	16638	18370	13742	17005	14777	25665	19925	15351	17998	14330	56010	39339	42336	34216	24976	25063	23013	30851	30639	30259	27059	21831	19895	16286
12093_GLDLSPTK_2_run0	1/sp|P00968|CARB_ECOLI	255400	249263	265850	245061	215098	219611	222082	168404	126627	113371	106174	101921	80837	110589	91476	83929	92722	137346	107283	97316	90013	81214	301885	232994	233924	195545	157223	137570	139325	190716	171410	182122	165946	137973	121905	105084
12124_GLEVGATGFDPK_2_run0	1/sp|P00968|CARB_ECOLI	296815	264042	271361	298380	281679	280844	274429	195543	147739	133572	102131	115297	95007	127156	109418	101863	108874	162558	115744	103917	104781	100240	349847	304868	257359	240511	178567	152583	161844	210199	224204	217464	189859	171862	153381	122000
12218_GLMNVQFAVK_2_run0	1/sp|P00968|CARB_ECOLI	81801	81119	91990	124163	141498	139575	137949	128462	81414	62612	47555	44863	41342	68013	44810	34728	38460	90619	68043	57993	59054	52496	97503	89088	83795	77714	72782	84387	111054	75564	69523	80553	76547	60056	49692	40938
13144_GVIVQYGGQTPLK_2_run0	1/sp|P00968|CARB_ECOLI	434923	418554	425491	390774	385071	369454	352040	268763	200826	184433	151809	155613	130546	180489	139640	133355	133554	228866	166102	144067	138296	122398	466264	405176	373263	316777	222957	221131	229266	332649	326746	312589	253952	231219	203754	163958
1423_AGLSVDGVFNLTNIDR_2_run0	1/sp|P00968|CARB_ECOLI	17334	0	13058	45136	45595	46064	79950	49462	26645	33998	30980	22507	20941	22513	21285	20759	27797	44245	35087	26301	21926	17646	55326	46617	44323	36834	42506	32833	39112	20462	36400	35900	27391	30209	33211	29565
15560_IGQGIEFDYC(UniMod:4)C(UniMod:4)VHASLALR_3_run0	1/sp|P00968|CARB_ECOLI	0	0	0	0	0	0	0	0	0	0	0	0	0	0	0	0	0	0	0	0	0	0	0	0	0	0	0	0	0	0	0	0	0	0	0	0
15884_IKNGEYTYIINTTSGR_3_run0	1/sp|P00968|CARB_ECOLI	37488	30985	29062	45345	40735	40383	45912	37040	23306	22728	19971	16921	18738	19584	17629	15416	16035	32053	24427	18101	21201	22532	41353	38572	31615	31279	24279	21688	29223	25900	32992	24907	26841	23152	20601	16556
16184_IMVLGGGPNR_2_run0	1/sp|P00968|CARB_ECOLI	391075	346179	362726	474994	451700	436510	475689	357038	217362	165551	141136	137620	122712	147254	151465	138466	151797	282038	209691	190554	194333	178371	450590	385945	316869	320289	248226	164945	292195	317757	315977	313343	318823	269454	251915	185215
17088_IWYIADAFR_2_run0	1/sp|P00968|CARB_ECOLI	86554	81639	90362	106373	87337	84248	107334	106542	60844	46707	60884	41563	45094	45597	36448	30033	35298	77979	68427	42892	55637	42878	120943	104383	80269	81414	59646	48284	74049	66358	42595	39629	53380	41231	35199	30020
17550_KIGLETAR_2_run0	1/sp|P00968|CARB_ECOLI	16984	22287	21889	18408	18496	0	19022	12598	9218	8820	8937	7600	8569	9590	9044	8871	8936	10397	8206	8624	8426	7525	27038	24768	19474	19795	14442	12274	13726	16524	13879	13909	13268	10521	10547	11057
18324_LAFELQVR_2_run0	1/sp|P00968|CARB_ECOLI	19726	32028	53268	105699	39449	63132	111168	96813	61392	27636	26612	13672	18857	21551	27881	18238	22853	66305	50558	28508	33930	23472	73764	67987	47182	59245	44886	47680	77577	53712	45371	56069	49376	46444	38092	33892
20068_LIVIEMNPR_2_run0	1/sp|P00968|CARB_ECOLI	347913	356153	361265	422217	387841	390470	402775	286477	187784	150344	146050	134576	126884	157626	141380	129895	127566	241266	186337	170225	154395	138134	408811	379768	276509	284521	197794	190308	247978	323774	289209	283392	260140	222569	220379	167553
20111_LKQPANATVTAIEMAVEK_3_run0	1/sp|P00968|CARB_ECOLI	11264	10609	11734	0	11004	0	0	0	0	0	0	0	0	0	12383	0	0	0	0	0	0	0	0	20837	0	14384	14469	0	0	0	12215	8183	12659	10452	9681	0
2084_ALEAAGVPVIGTSPDAIDR_2_run0	1/sp|P00968|CARB_ECOLI	373534	366931	402072	406478	364389	344463	365012	263674	218866	181364	166637	161641	132930	160324	128690	129458	129295	208988	193615	138964	135998	112195	446426	383810	351829	296198	219434	206030	206257	298081	310778	284986	264424	228461	201840	179345
2085_ALEAAGVPVIGTSPDAIDR_3_run0	1/sp|P00968|CARB_ECOLI	0	0	0	43215	41672	38215	33949	29590	0	0	0	12036	5644	0	0	0	0	41577	23451	0	9123	0	44258	44918	35086	36991	27907	34171	17770	0	35908	34049	0	0	0	0
21281_LRDQYDLHPVYK_3_run0	1/sp|P00968|CARB_ECOLI	100268	91981	103985	96947	87068	87366	93288	78288	55409	51560	46763	44467	40077	48520	39138	35848	39280	70541	55598	41845	44276	36047	133643	112765	98407	80415	63240	69377	69719	69019	58006	59348	50320	39586	32834	26551
23798_NASMAVLR_2_run0	1/sp|P00968|CARB_ECOLI	232712	226831	255965	226169	207303	215992	218949	160232	113490	104794	95778	91657	72306	97844	81623	74946	82437	129629	106844	87336	91684	85028	270581	216653	207051	170328	135901	132059	140380	174412	171313	174227	152254	130846	118832	99990
24092_NGEYTYIINTTSGR_2_run0	1/sp|P00968|CARB_ECOLI	46174	45757	42924	24007	31348	32083	33891	17211	19217	17896	17288	15288	12851	16272	14371	12962	13018	16194	17183	17303	15117	13842	42934	31826	20777	24135	18473	26232	23224	34716	34228	29940	26445	21531	21047	16395
24643_NNEVYLIEVNPR_2_run0	1/sp|P00968|CARB_ECOLI	136958	130374	148117	193495	202856	197774	199636	171521	112001	103482	90658	76292	71381	96845	76763	62987	69177	131393	112349	93486	93688	75158	201224	184744	151555	143750	136761	118142	0	115112	114182	124476	100767	95468	81051	63528
2527_AMEIVYDEADLR_2_run0	1/sp|P00968|CARB_ECOLI	52949	51782	60174	170430	136587	124842	129506	111008	83914	72388	62996	57112	56000	61486	62296	53913	56549	81995	78557	58968	61920	52121	176756	163989	136931	132337	89884	87403	87738	52359	125538	119440	103845	97566	88110	65490
2528_AMEIVYDEADLRR_2_run0	1/sp|P00968|CARB_ECOLI	26901	25376	29903	29904	25620	22733	0	19158	0	0	18989	0	19920	0	0	0	0	20622	15124	0	0	0	24749	0	18994	18895	0	0	18867	23351	17003	0	0	0	11911	0
2529_AMEIVYDEADLRR_3_run0	1/sp|P00968|CARB_ECOLI	235003	242989	247040	153433	169141	155047	173431	114305	92563	85313	72852	68234	57500	82532	63828	57363	59692	109832	75313	66376	70942	64657	155208	133614	121709	114092	93408	101293	118579	179872	102745	103574	91895	76721	70416	58941
25926_PSFTMGGSGGGIAYNR_2_run0	1/sp|P00968|CARB_ECOLI	0	0	0	45769	33003	30272	38214	31784	24329	30392	21694	18535	22220	18266	13685	0	14409	24057	25627	25329	22438	19631	25548	23118	22236	21615	16746	23113	23711	0	37687	37462	37956	35066	33853	27192
25927_PSFTMGGSGGGIAYNREEFEEIC(UniMod:4)AR_3_run0	1/sp|P00968|CARB_ECOLI	8622	8572	10074	8533	0	7813	0	15516	0	0	0	0	0	0	0	0	0	15681	0	0	0	0	0	0	0	0	0	0	0	0	0	0	0	0	9440	0
25971_PSYVLGGR_2_run0	1/sp|P00968|CARB_ECOLI	40858	41061	36726	133244	113501	114282	110615	112002	70879	67479	63422	60765	51568	59100	60757	55734	62552	77809	63890	48358	60274	53745	189067	164320	154835	125907	93530	73220	76804	38063	101777	99033	88024	75803	63290	53147
26570_QGFELDATHGTAIVLGEAGINPR_2_run0	1/sp|P00968|CARB_ECOLI	0	0	0	0	0	0	0	0	0	9442	0	0	0	0	0	0	0	0	0	0	0	0	29137	19067	20335	0	0	0	0	0	0	0	0	0	0	0
26571_QGFELDATHGTAIVLGEAGINPR_3_run0	1/sp|P00968|CARB_ECOLI	92927	89079	98954	98095	105655	100837	100983	65232	51688	45143	41163	41585	41733	48868	37075	34040	40799	70883	38641	37494	35518	36712	124297	100668	89032	76819	62463	67142	53730	73251	82148	75569	64669	64282	58784	45400
26653_QGVLEEFGVTMIGATADAIDK_2_run0	1/sp|P00968|CARB_ECOLI	0	0	0	0	0	0	0	3734	0	0	0	0	0	0	0	0	0	0	3812	0	0	0	0	0	0	0	2225	2346	0	0	3022	0	0	0	0	0
26654_QGVLEEFGVTMIGATADAIDK_3_run0	1/sp|P00968|CARB_ECOLI	0	0	0	1804	0	0	0	4363	0	0	0	0	0	0	504	966	1029	6853	2935	0	0	0	0	3439	2727	0	0	0	0	0	2581	1091	1511	546	1806	1658
27163_QPANATVTAIEMAVEK_2_run0	1/sp|P00968|CARB_ECOLI	53796	48222	59751	60967	52297	50737	57110	44162	40357	32350	29088	35486	25306	31929	26765	26827	29759	36115	31619	22908	23102	26154	67097	59104	63952	56214	41272	35529	30650	51109	51149	50329	46295	48015	42032	35463
27164_QPANATVTAIEMAVEK_3_run0	1/sp|P00968|CARB_ECOLI	32204	32500	38473	38392	35508	35085	36050	24883	20743	19830	17929	18225	14067	18667	14424	15115	14048	21864	18112	12588	13268	16094	41596	35920	36891	32024	24688	21459	21569	29120	29947	32682	28677	25174	21062	19176
30087_SLAEQGVTK_2_run0	1/sp|P00968|CARB_ECOLI	116092	116071	132343	114571	99949	114485	105718	68011	52386	47155	45203	44852	37877	43016	30897	40642	36727	58030	47609	41573	41772	37923	132788	99603	97038	81315	56677	52571	59095	77600	74240	69818	65753	57640	52501	41510
3040_AQLGSNSTMK_2_run0	1/sp|P00968|CARB_ECOLI	76211	77123	84947	58229	53320	55476	56885	33059	29069	24997	22307	23415	21011	22980	19440	19531	18079	31017	24471	19001	21238	16283	61017	46892	45712	40350	31396	33502	31485	50883	41285	43746	34451	30682	26525	24539
30862_STGEVMGVGR_2_run0	1/sp|P00968|CARB_ECOLI	228262	223743	215739	212912	215593	213770	201605	142292	111273	96387	85229	85174	71388	92817	82004	73926	81016	117021	87338	75955	81121	74236	235467	208842	195644	171384	115698	131890	127529	169227	160968	168858	138645	117239	102020	76550
31034_SVGEVMAIGR_2_run0	1/sp|P00968|CARB_ECOLI	429688	385141	412988	361165	360802	365108	359373	250274	188730	153995	135403	135508	111298	145969	144109	131073	136618	223741	164340	148181	145352	127776	420679	371656	333293	297274	239117	225818	233627	301357	281440	281581	250527	208327	196294	151974
31728_TFAEAFAK_1_run0	1/sp|P00968|CARB_ECOLI	15280	15262	18306	21205	21340	18683	19305	15157	13021	10378	8696	9333	0	7136	8752	8366	8827	14689	11375	9154	10138	8226	18290	16479	16172	14701	13514	11382	14805	15339	15869	15757	14038	13174	11663	0
31729_TFAEAFAK_2_run0	1/sp|P00968|CARB_ECOLI	245543	210840	245690	285213	264550	261748	254239	181631	121468	100250	91543	78523	74020	91728	98106	92601	103355	169996	125806	108748	118262	101923	260980	247861	216686	207795	162416	110688	175540	197090	191646	195510	167359	154774	139897	112492
32776_TPASFEPSIDYVVTK_2_run0	1/sp|P00968|CARB_ECOLI	250593	241218	261258	229688	222583	217733	233884	164199	129373	105969	91653	97625	77156	96047	94287	88819	93512	138322	113648	88525	94163	79306	275239	253081	235279	201051	150087	158007	141385	188329	179121	176515	164880	143919	128968	110033
32777_TPASFEPSIDYVVTK_3_run0	1/sp|P00968|CARB_ECOLI	56947	55460	60234	51061	50150	51019	53066	41421	30982	25767	21081	23928	19345	23914	22501	18464	21245	31973	25296	21123	23444	20815	64381	55606	56592	45016	35445	38961	34605	41310	41299	40954	41069	33136	28326	24728
33000_TQQESLQK_2_run0	1/sp|P00968|CARB_ECOLI	36303	36165	35490	21506	15863	27894	17054	12485	9448	7623	7646	6882	6591	8457	6078	7649	6829	8249	6645	6023	5810	4954	27862	21120	18892	15364	11081	9075	10375	24331	11661	12620	10782	10887	7781	6493
33685_VAEVGITGLNADFLR_2_run0	1/sp|P00968|CARB_ECOLI	225769	210507	218596	280530	317926	299251	302221	225081	176488	142597	113294	108138	99467	142530	122399	95308	106314	185543	153536	113967	118965	118107	310608	271096	232283	209314	179227	163972	211683	195701	176926	188668	177915	159624	137173	117427
34647_VHEGRPHIQDR_2_run0	1/sp|P00968|CARB_ECOLI	0	0	0	6904	5948	0	4937	6426	3970	3761	4305	4827	3286	3865	2011	2766	0	4815	4561	2785	3242	2449	10373	6039	6873	6361	5220	4905	4874	0	3407	3761	3285	2117	1844	1343
34648_VHEGRPHIQDR_3_run0	1/sp|P00968|CARB_ECOLI	0	0	0	15309	13480	19117	13754	14301	9599	9494	11255	10699	8099	9255	4491	6145	5155	10556	8447	6888	7352	5907	26910	20388	17604	14640	12124	12627	11285	0	7061	8840	7049	6554	3998	3638
3471_ATGFPIAK_2_run0	1/sp|P00968|CARB_ECOLI	286566	267000	278408	263906	242689	256951	260696	203381	140318	122787	102854	109928	82809	108767	101928	91402	103012	161236	115908	96628	107999	91811	311134	243284	236824	223914	179453	154297	160345	195500	199180	213226	189363	162931	138799	116222
34951_VISVQEMHAQIK_2_run0	1/sp|P00968|CARB_ECOLI	33747	32827	26071	40071	36543	35070	33438	39496	31125	30299	0	0	4603	26589	0	0	0	35928	7946	0	0	0	37304	30396	35148	0	0	0	0	32705	37522	36055	34654	28815	28660	0
34952_VISVQEMHAQIK_3_run0	1/sp|P00968|CARB_ECOLI	203845	178066	184971	187209	184275	187969	176055	133936	94762	85869	70348	68446	55720	77343	71792	61854	67729	122072	89268	70398	79779	69878	201543	175943	171580	146802	119894	114740	129598	149966	139837	140786	120530	98300	89628	66431
36076_VSLDDPEALTK_2_run0	1/sp|P00968|CARB_ECOLI	344087	315936	373806	353173	314430	309646	335629	229159	166876	149431	115542	121845	103890	138854	116333	106808	117467	189472	132516	114527	115315	105603	410892	342023	304798	278463	192236	184569	189353	256565	254838	256371	210593	186700	161648	136561
5949_DQYDLHPVYK_2_run0	1/sp|P00968|CARB_ECOLI	0	0	0	0	0	0	0	0	0	0	0	0	0	0	0	0	0	0	0	0	0	0	0	0	0	0	0	0	0	0	0	0	0	0	0	0
5950_DQYDLHPVYK_3_run0	1/sp|P00968|CARB_ECOLI	14296	10589	9850	25389	19051	17539	18922	14205	11317	9964	10448	11233	8007	7627	9093	8725	8941	10387	9203	7076	8476	9135	23856	23508	21648	17700	16168	13679	9647	10928	21041	23760	20990	16474	15377	14872
6950_EEFEEIC(UniMod:4)AR_2_run0	1/sp|P00968|CARB_ECOLI	48612	45543	50495	81118	74077	71955	72150	122421	98350	89426	76126	80196	65530	74562	0	0	0	98198	90464	77240	74240	71453	0	0	0	0	0	112621	100875	46370	113846	115810	98607	99867	84808	59217
7568_EIGVETGGSNVQFAVNPK_2_run0	1/sp|P00968|CARB_ECOLI	108428	104832	119040	116481	116450	114640	108392	84541	61050	53180	45123	47416	39838	51630	40794	36780	40768	68195	51067	44497	45839	40558	132985	118597	93528	90843	64304	70159	70722	88153	83064	80715	72114	65106	55505	45956
7570_EIGYPLVVR_2_run0	1/sp|P00968|CARB_ECOLI	77572	74688	79048	408347	313380	312235	328595	263532	174027	155213	137515	137186	114914	135661	141119	128250	139510	214476	163354	133749	138257	124781	440930	403392	359337	298957	212874	165109	183378	93044	271843	261225	228224	194330	169896	133285
7571_EIGYPLVVRPSYVLGGR_2_run0	1/sp|P00968|CARB_ECOLI	13682	10819	14058	7066	8850	8625	7986	6990	0	0	6154	0	0	0	0	1487	0	6342	0	4838	2367	0	7504	6589	0	5324	5377	6730	5204	9606	5715	7425	5781	0	5551	2995
7572_EIGYPLVVRPSYVLGGR_3_run0	1/sp|P00968|CARB_ECOLI	329161	322589	336362	132247	166317	170738	159136	99474	82083	65370	54685	57154	42417	82640	49588	39359	41145	90474	58198	54784	55657	56537	135123	111433	92881	87704	79182	108347	115322	196710	90168	84652	80213	72371	64168	50306
7945_ELLIDESLIGWK_2_run0	1/sp|P00968|CARB_ECOLI	119653	106355	140792	117033	120843	114517	130601	107991	74550	64362	62551	60166	48277	57934	47256	43373	48703	88031	73876	48036	51656	44746	160628	137337	126339	108402	78138	85112	80417	106364	80108	87424	71345	67226	63494	56626
8606_ERPDAVLPTMGGQTALNC(UniMod:4)ALELER_3_run0	1/sp|P00968|CARB_ECOLI	228411	209301	240042	112540	125998	117113	123826	185539	144841	116490	98562	103548	84026	110550	0	0	0	156838	133043	97838	97888	95336	0	0	0	0	0	165454	167657	162526	141555	159506	118554	116253	103296	80996
9024_EVIPPYYSVK_2_run0	1/sp|P00968|CARB_ECOLI	580084	518079	577731	565781	539077	506618	526156	380982	277720	223263	188560	224879	168129	221099	208500	177170	203884	309664	209112	186931	185364	178644	637065	590689	507584	457759	345775	312755	338816	417926	324910	418285	363638	318217	278689	201938
9106_EVVLPFNK_2_run0	1/sp|P00968|CARB_ECOLI	398917	394313	375753	295654	317101	298015	305189	201647	163489	144762	117219	120856	103898	144983	113937	102329	111119	187747	128359	119458	115598	105247	307050	275952	242892	231155	169247	191950	199733	279922	231424	222896	189458	166970	148636	112460
9158_EYEMEVVR_2_run0	1/sp|P00968|CARB_ECOLI	272298	250414	260215	266832	247107	247572	247361	196119	140280	120038	103806	108569	87822	114780	100553	88833	94551	163901	119025	105007	104894	97642	288154	252791	245342	209935	159653	163092	166821	189346	197021	197416	172287	148001	132646	98293
10058_FNDAVIR_2_run0	1/sp|P02358|RS6_ECOLI	811528	805205	881601	755882	741079	740190	791732	1057750	934773	906866	774506	738454	590775	854230	778785	595077	712062	979375	866340	730920	692287	600187	529103	603056	736074	800275	1043340	1043360	934156	1051970	1001040	1034990	1178130	1294960	1383350	1483160
13537_HAVTEASPMVK_2_run0	1/sp|P02358|RS6_ECOLI	240567	231947	259319	207131	199871	210937	210177	230537	217118	200896	172567	185487	131820	192488	136765	131313	126620	218822	186833	137343	158500	122890	85098	99328	145832	162661	173321	217813	215233	298296	260110	274218	292945	309006	317440	376605
14634_HYEIVFMVHPDQSEQVPGMIER_3_run0	1/sp|P02358|RS6_ECOLI	69306	59638	74492	111439	76744	67694	77753	0	0	0	0	17340	0	12607	0	0	0	0	0	0	0	13054	0	0	0	0	0	0	0	90909	70496	90288	96726	111539	105334	123395
14635_HYEIVFMVHPDQSEQVPGMIER_4_run0	1/sp|P02358|RS6_ECOLI	240232	224247	234694	385217	251689	225068	234398	20111	16039	13722	46041	33578	9244	14160	13763	20025	15074	17054	25725	9424	17100	22530	9243	8149	0	14239	15707	14519	18099	277216	230741	291875	331058	367699	386409	389082
23383_MRHYEIVFMVHPDQSEQVPGMIER_3_run0	1/sp|P02358|RS6_ECOLI	0	0	0	0	0	0	0	26673	19685	0	36462	0	22288	17511	0	9987	0	22412	36353	0	24787	15843	15721	0	13184	15374	17445	20312	22506	0	0	0	0	0	0	0
23384_MRHYEIVFMVHPDQSEQVPGMIER_4_run0	1/sp|P02358|RS6_ECOLI	0	0	7445	0	0	0	0	112063	78131	50665	175424	64404	97822	73455	29462	36293	31382	78524	146808	53107	63927	48531	52549	38204	27283	43564	57648	80826	96101	0	0	0	0	0	0	0
23385_MRHYEIVFMVHPDQSEQVPGMIER_5_run0	1/sp|P02358|RS6_ECOLI	0	0	0	5207	0	0	0	80394	55615	36052	132666	44136	68389	51744	18340	19530	17740	55722	98175	38301	43245	30281	34506	23628	17291	28800	41314	47071	69047	0	0	0	0	3036	0	0
26856_QLAYPINK_2_run0	1/sp|P02358|RS6_ECOLI	332432	301600	310735	433018	363056	365671	396201	581699	519064	452420	389427	385789	285798	369655	278597	224439	273157	458513	414675	310043	295354	253704	166628	207190	244278	297915	396660	344328	372381	446262	602271	567480	674271	788054	818038	842197
28757_RQLAYPINK_2_run0	1/sp|P02358|RS6_ECOLI	90579	84522	91749	28991	37230	37223	38463	44697	28273	25070	23416	21839	19176	36614	22425	15201	18453	50366	24948	24761	27026	18184	15109	15831	23835	22051	33074	48923	47820	94192	27961	29763	30521	31064	33536	33221
38207_YTAAITGAEGK_2_run0	1/sp|P02358|RS6_ECOLI	845121	823385	968856	868838	801542	861536	797893	1024350	920559	883553	744834	705508	517812	868466	722209	611296	708605	923031	822329	642550	685736	526610	530767	619623	815754	854409	1025580	979204	906418	1057780	1026330	1101290	1135660	1317510	1445550	1588270
10571_FVNILMVDGK_2_run0	1/sp|P02359|RS7_ECOLI	907365	881357	942833	1407870	1414040	1388180	1342470	2049800	1908770	1595240	1450390	1316620	1032800	1596070	1355990	1042310	1176100	1794700	1544350	1322280	1357480	1085230	918259	1035540	1288690	1508730	1736550	1830460	1811090	1708700	1858200	1889870	1983510	2213860	2232000	2094240
10572_FVNILMVDGKK_2_run0	1/sp|P02359|RS7_ECOLI	80425	82821	93468	0	0	0	0	0	11626	0	0	0	0	0	0	0	0	0	0	0	0	0	0	0	0	0	0	9745	8448	23296	0	0	11470	10924	11888	0
10573_FVNILMVDGKK_3_run0	1/sp|P02359|RS7_ECOLI	0	0	0	0	0	0	0	0	0	0	0	0	0	0	0	0	0	0	0	0	0	0	0	0	0	0	0	0	0	0	0	0	0	0	0	0
17918_KREDVHR_2_run0	1/sp|P02359|RS7_ECOLI	0	0	0	0	0	0	0	0	0	0	0	0	0	0	0	0	0	0	0	0	0	0	0	0	0	0	0	0	0	0	0	0	0	0	0	0
17942_KSTAESIVYSALETLAQR_3_run0	1/sp|P02359|RS7_ECOLI	0	2790	0	0	0	0	5782	10527	8099	0	4957	0	0	0	4676	0	3652	6888	4525	6078	6826	0	3756	0	4192	0	5052	0	5799	0	5200	7619	7789	7877	7649	0
18452_LANELSDAAENK_2_run0	1/sp|P02359|RS7_ECOLI	1065260	978907	1082410	983141	933079	947565	909018	1196370	1102040	1066110	913057	860190	692364	981809	917934	712905	866129	1090900	1018500	811052	792490	661191	619682	630066	916853	1031250	1258430	1162660	1074160	1233060	1225900	1285650	1370650	1511850	1549470	1711850
18453_LANELSDAAENK_3_run0	1/sp|P02359|RS7_ECOLI	64976	49540	67919	59913	43705	50257	64806	89712	59777	67971	64111	55206	41142	63266	66054	44403	53662	65667	60587	49170	51473	40948	40848	34033	63151	56179	82005	81144	66286	78124	79532	77815	89705	95508	101563	129717
18454_LANELSDAAENKGTAVK_3_run0	1/sp|P02359|RS7_ECOLI	0	0	0	0	4253	3541	0	2724	0	0	0	0	0	0	2955	0	0	0	2475	0	0	0	0	0	0	0	3646	1931	0	0	2828	0	4151	3874	4607	4357
27162_QPALGYLN_2_run0	1/sp|P02359|RS7_ECOLI	34726	34135	36576	74134	64759	61557	65178	0	0	0	0	0	0	0	0	0	0	0	0	0	0	0	0	0	0	0	0	0	0	0	0	0	0	0	0	0
28599_RNALAMR_2_run0	1/sp|P02359|RS7_ECOLI	0	0	0	0	0	0	12218	0	0	0	0	0	0	0	0	0	0	0	0	0	0	0	0	0	0	0	0	0	0	0	0	0	0	0	0	0
28949_RVGGSTYQVPVEVR_2_run0	1/sp|P02359|RS7_ECOLI	0	0	0	0	0	0	0	0	0	0	0	0	0	0	0	0	0	0	0	0	0	0	0	0	0	0	0	0	0	0	0	0	0	0	0	0
28950_RVGGSTYQVPVEVR_3_run0	1/sp|P02359|RS7_ECOLI	12753	9689	0	25172	20184	19417	19277	30204	21369	22964	20617	21370	16980	24646	16180	15315	18093	24283	16047	14529	18036	12739	0	0	17374	16971	22947	25394	23054	20488	21346	22076	17926	19362	22112	21894
28951_RVGGSTYQVPVEVRPVR_3_run0	1/sp|P02359|RS7_ECOLI	19789	18558	19535	8269	9520	8580	9080	12053	8767	8074	8564	9275	6495	11194	0	5619	0	9782	6529	5555	6867	5974	0	0	6103	0	8208	14753	11740	25857	7469	9835	7594	8121	8430	6649
28952_RVGGSTYQVPVEVRPVR_4_run0	1/sp|P02359|RS7_ECOLI	131736	121043	122327	32876	44326	38519	40662	51611	40656	37692	33910	32288	23786	49939	22423	18373	21689	43140	26291	23780	29613	20869	13475	13890	17242	20869	31952	56175	50595	140263	32219	36800	33807	33562	37502	37508
29492_SELEAFEVALENVR_2_run0	1/sp|P02359|RS7_ECOLI	0	0	0	23307	18026	0	46899	23641	20302	0	61065	19456	6320	14577	0	0	0	0	0	0	12081	14488	0	0	0	0	0	19835	0	0	0	0	27064	41374	0	57585
29493_SELEAFEVALENVR_3_run0	1/sp|P02359|RS7_ECOLI	8901	0	0	5579	4569	5316	26546	9170	7276	4729	33727	6670	1927	5128	0	0	0	0	50131	0	4525	4355	19584	19635	0	0	0	6528	0	0	0	7333	9926	8980	34461	34375
29494_SELEAFEVALENVRPTVEVK_2_run0	1/sp|P02359|RS7_ECOLI	70755	73503	103936	92102	98666	99850	107995	185682	114502	111278	126778	113649	70512	96575	75772	55554	77078	139522	147176	103269	92870	67707	62956	62558	95661	89333	132178	171735	119156	130890	119217	146833	131345	168920	179381	234510
29495_SELEAFEVALENVRPTVEVK_3_run0	1/sp|P02359|RS7_ECOLI	550794	537884	578493	599822	614143	601604	651564	1019970	730767	731299	703473	617328	470254	639288	520523	382263	480518	852179	822389	659300	597862	415590	390499	383303	558214	580702	789434	907888	762498	804771	773863	828439	848038	984068	1123910	1177160
29496_SELEAFEVALENVRPTVEVK_4_run0	1/sp|P02359|RS7_ECOLI	90992	79255	134798	113627	95547	112376	151523	237206	158319	160927	168333	133741	92788	127622	112500	69934	100176	165870	167684	112320	123500	100297	83033	71860	120988	101466	156562	222031	160428	159819	159371	177732	166423	200931	202465	249696
29627_SFSHQAGASSK_2_run0	1/sp|P02359|RS7_ECOLI	29459	5491	9686	63290	47049	29340	50396	0	0	0	0	0	0	0	0	0	0	0	0	0	0	0	0	0	0	0	0	0	0	0	0	0	0	0	0	0
30835_STAESIVYSALETLAQR_2_run0	1/sp|P02359|RS7_ECOLI	0	0	0	0	0	0	0	0	0	0	0	0	0	0	0	0	0	0	0	0	0	0	0	0	0	0	0	0	0	0	0	0	0	0	0	0
30836_STAESIVYSALETLAQR_3_run0	1/sp|P02359|RS7_ECOLI	0	0	0	0	0	0	0	0	0	0	0	0	0	0	0	0	0	0	0	0	0	0	0	0	0	0	0	0	0	0	0	0	0	0	0	0
34494_VGGSTYQVPVEVR_2_run0	1/sp|P02359|RS7_ECOLI	170186	146951	156946	736358	588588	541183	573902	909615	793062	798842	670579	652655	493126	616204	632541	510425	604029	796063	768540	583514	591950	466083	418613	500965	666130	733748	867723	680824	643154	313353	985298	1026130	1078710	1200100	1262980	1358190
34495_VGGSTYQVPVEVRPVR_2_run0	1/sp|P02359|RS7_ECOLI	49279	44876	54552	41029	41654	40889	44703	64321	53059	51775	42702	41304	29250	45936	35382	30829	32029	58090	51307	39713	38044	28435	22797	24758	33568	36001	49330	64555	56623	71641	57370	63209	56896	63558	65094	78739
34496_VGGSTYQVPVEVRPVR_3_run0	1/sp|P02359|RS7_ECOLI	910384	788175	796267	660031	716609	695078	745920	840722	797501	756187	637180	594781	478898	744408	586603	469294	523694	878426	731284	633895	555725	472819	380657	430917	508761	608427	791215	844994	870493	1176460	891804	885896	957840	985281	1103620	1108780
34497_VGGSTYQVPVEVRPVR_4_run0	1/sp|P02359|RS7_ECOLI	21967	17594	27177	17346	13979	18953	22081	26998	21067	23436	22323	17862	12403	20381	18351	9916	13987	22338	20832	15597	16238	12016	11468	11454	15403	16573	22317	25960	26304	26923	23879	22894	23895	21825	24154	32527
34498_VGGSTYQVPVEVRPVRR_4_run0	1/sp|P02359|RS7_ECOLI	130929	120898	145536	0	0	0	0	0	0	0	0	0	0	0	0	0	0	0	0	0	0	0	0	0	0	0	0	5190	4708	63483	0	0	0	0	0	3930
9716_FGSELLAK_2_run0	1/sp|P02359|RS7_ECOLI	578195	530741	587069	579995	555212	541290	578204	744841	661203	657425	589909	529678	434533	594646	546754	433587	498332	712305	640040	535495	519029	412493	349509	416371	521656	576044	732649	708363	699478	742053	729023	760253	794686	855971	937722	949958
11401_GFEGGQMPLYR_2_run0	1/sp|P02413|RL15_ECOLI	990638	956419	928058	1124240	1087370	1047090	1167430	1467620	1177470	997097	1077700	799696	550343	922132	772321	509013	661930	1359340	1148360	893140	722259	555971	613662	662552	851584	1101780	1360550	1402860	1381740	1359180	1486310	1547120	1579790	1660470	1674310	1792750
11402_GFEGGQMPLYR_3_run0	1/sp|P02413|RL15_ECOLI	23368	22006	29624	25794	26191	24246	30904	44644	30098	31279	34034	25354	18185	25892	25782	17014	18008	35098	29782	23824	27221	20544	17243	16804	26138	26058	36560	43886	37626	33723	36238	44474	40409	44207	44690	50084
17173_KAAITAEIR_2_run0	1/sp|P02413|RL15_ECOLI	0	0	0	0	0	0	0	0	0	0	0	0	0	0	0	0	0	0	0	0	0	0	0	0	0	0	0	0	0	0	0	0	0	0	0	0
20833_LNTLSPAEGSK_2_run0	1/sp|P02413|RL15_ECOLI	32941	27752	0	0	0	0	26300	45665	38885	38496	30940	0	23575	33511	24612	23585	30513	35782	29747	18854	20814	0	18133	24509	32607	34176	42752	28511	30946	33227	34263	35271	35344	35577	36164	36024
213_AAIEAAGGKIEE_2_run0	1/sp|P02413|RL15_ECOLI	157805	144408	170737	27702	37880	38500	34434	43464	33458	26885	21589	22174	17404	38358	0	0	0	57417	23261	21506	23150	17150	20181	22770	35550	0	0	50618	46810	163315	24159	26471	26967	26386	32653	30256
28176_RGFEGGQMPLYR_2_run0	1/sp|P02413|RL15_ECOLI	16964	18228	20857	10081	0	0	0	14168	0	0	0	6219	0	9731	0	0	0	14557	0	0	0	0	0	0	0	0	0	0	0	20413	0	0	0	0	0	0
28177_RGFEGGQMPLYR_3_run0	1/sp|P02413|RL15_ECOLI	238949	216426	234753	68004	60847	59053	59572	102567	52858	37360	41847	38598	29366	71351	32061	27293	36573	129395	26924	26585	40247	22888	18670	20453	43328	44791	55940	57721	60837	209288	31114	37952	21994	22333	25421	24610
28525_RLNTLSPAEGSK_2_run0	1/sp|P02413|RL15_ECOLI	0	0	0	0	0	0	0	0	0	0	0	0	0	0	0	0	0	0	0	0	0	0	0	0	0	0	0	0	0	0	0	0	0	0	0	0
328_AANIIGIQIEFAK_2_run0	1/sp|P02413|RL15_ECOLI	37708	38408	103535	158895	173467	170619	189618	106173	131074	221262	164530	113745	159734	232661	176037	106613	142796	187297	175658	139886	25958	13889	8109	12651	88127	203052	229425	118490	197990	120212	235449	139038	125640	196756	192682	336061
34188_VEGGVVDLNTLK_2_run0	1/sp|P02413|RL15_ECOLI	505869	507032	487436	555354	541721	509778	512751	809616	766088	673546	583094	523042	407848	648868	464166	367639	435342	811316	606737	507636	468054	360915	282642	325939	454579	530775	662648	700193	647118	776986	858204	820884	792999	880783	935144	893955
34870_VILAGEVTTPVTVR_2_run0	1/sp|P02413|RL15_ECOLI	535621	544233	561242	589750	562377	541242	590943	897259	805842	738589	627624	563461	416842	704830	496126	373214	458289	872505	620069	506707	445047	307337	346207	439657	527049	604061	753151	737279	659729	841862	938952	934780	857888	924513	1005890	1064790
34871_VILAGEVTTPVTVR_3_run0	1/sp|P02413|RL15_ECOLI	55324	48225	52014	46256	48738	42425	53279	77015	60631	64216	58963	51271	33047	57666	45087	34901	41978	76540	53019	45014	40042	32237	36018	37634	50465	49513	66099	70752	61847	72173	76107	79368	75749	77002	72674	86763
19607_LGTTTPAGYTDLLVNYTYR_2_run0	1/sp|P02916|MALF_ECOLI	0	0	0	0	0	0	0	0	0	0	0	0	0	0	0	0	0	0	23337	27194	0	0	0	0	0	0	0	0	0	0	0	0	0	0	0	0
21525_LSPGYTVTTGWK_2_run0	1/sp|P02916|MALF_ECOLI	0	0	0	4149	0	0	0	0	0	5155	10536	6532	0	0	0	0	0	8973	47337	57185	0	0	0	0	0	0	0	0	0	0	0	0	0	0	0	0
26267_QALSDITAILPDGNK_2_run0	1/sp|P02916|MALF_ECOLI	0	0	0	0	0	0	0	0	0	0	0	0	0	0	0	0	0	0	44376	46628	0	0	0	0	0	0	0	0	0	0	0	0	0	0	0	0
2973_AQEVLLDR_2_run0	1/sp|P02916|MALF_ECOLI	0	0	0	0	0	0	4145	0	0	20215	21369	18386	15348	17793	16563	12693	15902	24533	68657	90987	15314	0	0	0	0	0	0	0	0	0	0	0	0	0	0	0
8883_ETTAQPEGER_2_run0	1/sp|P02916|MALF_ECOLI	0	0	0	0	0	1215	0	0	670	880	1425	1193	1215	776	986	945	628	777	9672	10242	0	0	0	0	399	0	0	0	0	0	0	0	0	0	0	0
1097_AFIATEDSR_2_run0	1/sp|P02918|PBPA_ECOLI	17235	15834	0	0	0	0	16039	0	0	21648	0	0	0	0	19658	19731	10051	0	13811	16453	19123	19804	20584	19851	0	20002	21183	0	21040	0	24544	0	0	21757	39996	0
12296_GLTLASMLNDVPISR_2_run0	1/sp|P02918|PBPA_ECOLI	16869	14981	14209	14842	13086	14940	14375	21758	20823	18376	19923	19342	16552	20441	19461	16127	18191	21049	19620	21326	19797	17667	19602	18150	21105	19332	23805	20329	23953	25902	23337	24797	25755	32171	34512	37141
15238_IENDQGGVIFEAK_2_run0	1/sp|P02918|PBPA_ECOLI	0	22988	0	0	0	0	0	0	0	0	0	0	0	0	0	10759	0	0	0	0	0	0	0	0	0	0	0	0	0	0	0	0	0	0	0	0
16381_IPVTLDQIPPEMVK_2_run0	1/sp|P02918|PBPA_ECOLI	0	9532	0	0	0	0	0	25061	25221	0	0	0	34028	23103	0	0	0	0	0	22378	0	0	0	0	0	0	21435	12808	0	27597	0	20810	24858	29789	0	29913
22934_MLDEGYITQQQFDQTR_2_run0	1/sp|P02918|PBPA_ECOLI	0	12196	0	12906	0	0	0	14464	12418	16430	12352	0	0	0	0	0	0	13402	0	15328	0	0	0	0	11494	11481	0	0	11478	13150	14783	14347	13146	14619	17616	17381
24031_NFFLSPER_2_run0	1/sp|P02918|PBPA_ECOLI	0	17460	17003	20812	19181	18148	0	27935	24947	21880	24910	20680	22035	23224	22045	20113	0	24986	17649	19715	22369	19604	26845	26080	0	24197	25539	24535	28815	24121	26828	24539	28546	34177	32111	31679
24462_NLGHTTASGAIK_2_run0	1/sp|P02918|PBPA_ECOLI	0	0	0	1614	0	0	0	0	0	0	0	0	0	0	0	0	0	1448	0	0	1323	0	0	0	0	0	0	2035	0	1887	0	0	2328	2201	2345	2178
24698_NNVLDYDMR_2_run0	1/sp|P02918|PBPA_ECOLI	0	0	0	0	0	0	0	0	0	0	0	0	0	0	0	0	0	0	0	0	0	0	0	0	0	0	0	0	0	0	0	0	0	0	0	0
24937_NSPPQYAGPIR_2_run0	1/sp|P02918|PBPA_ECOLI	11853	7987	9982	11245	8555	10081	9048	15522	13959	13908	13118	14612	11726	13292	11558	12087	13015	12664	10364	9485	11191	10557	12991	11572	15041	14842	14540	12386	13194	17656	15857	16090	19024	21589	24780	24074
2541_AMGVDYAAEYLQR_2_run0	1/sp|P02918|PBPA_ECOLI	0	0	0	0	0	0	0	0	0	0	0	0	0	0	0	0	0	0	0	0	0	0	0	0	0	0	0	0	0	0	0	0	0	0	0	0
25453_PFLYTAAMDK_2_run0	1/sp|P02918|PBPA_ECOLI	0	0	0	0	0	0	0	17774	15870	16497	17886	13500	0	14569	0	0	17053	18114	15294	0	18214	0	0	0	13602	16887	0	14529	18748	19062	0	17114	16015	19284	18381	21366
2881_APSTFNPLYSMDR_2_run0	1/sp|P02918|PBPA_ECOLI	12480	13416	15391	0	13627	0	10659	20667	16399	0	17925	16661	0	0	13109	0	0	17540	16216	14869	0	12230	13462	12135	15245	14079	15288	0	18835	16507	18213	17565	19905	18510	24448	25732
29415_SDTQQGPTPR_2_run0	1/sp|P02918|PBPA_ECOLI	3568	0	3510	0	0	2446	1695	2937	2428	2298	2592	2489	2214	2010	0	0	1926	0	0	2364	0	1841	2772	0	2861	2465	0	2679	2384	4920	2316	2822	3343	3887	3217	3944
30463_SNVLENNDVEDVAISR_2_run0	1/sp|P02918|PBPA_ECOLI	0	0	0	0	0	0	0	0	0	0	0	0	0	0	0	0	0	0	0	0	0	0	0	0	0	0	0	0	0	0	0	0	0	0	0	0
31852_TGAQEYAPHVINTPLAFLIK_3_run0	1/sp|P02918|PBPA_ECOLI	0	0	0	0	0	0	0	0	0	0	0	0	0	0	0	0	0	0	0	0	0	0	0	0	0	0	0	0	0	0	0	0	0	0	0	0
33620_VAC(UniMod:4)PEC(UniMod:4)DIPVIYGDTQK_2_run0	1/sp|P02918|PBPA_ECOLI	0	0	11053	0	0	0	0	14359	15380	16934	16259	15832	0	0	0	0	0	0	0	15064	12878	0	0	0	0	0	0	17104	0	16313	6778	15799	16372	21752	21542	21020
34463_VGESAWDNNK_2_run0	1/sp|P02918|PBPA_ECOLI	0	0	0	0	0	0	0	0	0	0	0	0	0	0	0	0	0	0	0	0	0	0	0	0	0	0	0	0	0	0	0	0	0	0	0	0
35924_VQQAAQQAVR_2_run0	1/sp|P02918|PBPA_ECOLI	4039	3467	3413	2405	2261	2593	2241	3575	3236	2575	3165	3155	3197	3409	2745	2931	2802	2804	3184	2009	2736	2382	3217	3179	3300	3431	3056	3202	2782	5331	3415	2691	3937	4206	4758	4948
36231_VTDVLQTGQQIWVR_2_run0	1/sp|P02918|PBPA_ECOLI	0	10751	0	0	0	0	0	11783	12500	0	7884	11328	6502	12797	0	10244	0	3226	0	0	9832	7884	10251	0	9911	0	0	0	5724	14442	0	0	14975	16787	0	18954
37538_YGESAYEDGYR_2_run0	1/sp|P02918|PBPA_ECOLI	0	0	0	0	0	0	0	0	0	0	0	0	0	0	0	0	0	0	0	0	0	0	0	0	0	0	0	0	0	0	0	0	0	0	0	0
37680_YIEPQLPDVATLK_2_run0	1/sp|P02918|PBPA_ECOLI	0	0	0	0	0	0	0	0	0	0	0	0	0	0	0	0	0	0	0	0	0	0	0	0	0	0	0	0	0	0	0	0	0	0	0	0
422_AASVALFSGHASQGASTITQQLAR_3_run0	1/sp|P02918|PBPA_ECOLI	11515	10965	12058	10840	11026	12245	9956	15946	15088	12907	13010	11238	9241	11257	10233	9891	10560	14136	12465	10577	13103	11890	10056	9281	12436	12746	11712	12550	14952	17496	16837	15684	18094	19553	20833	24304
5906_DQISGYEGGAK_2_run0	1/sp|P02918|PBPA_ECOLI	10488	11175	10298	0	7808	0	0	12602	11554	9782	10861	10114	9164	8544	9087	9410	9432	9330	10363	8436	8830	8598	9992	9661	11384	10252	13697	9996	8990	14568	13341	11598	15091	15439	15290	17010
10832_GASIYNPWR_2_run0	1/sp|P02919|PBPB_ECOLI	0	0	0	0	0	0	0	0	0	0	0	0	0	0	0	0	0	0	0	0	0	0	0	0	0	0	0	0	0	0	0	0	0	0	0	0
11661_GGVISPQPAFMQLVR_2_run0	1/sp|P02919|PBPB_ECOLI	0	0	0	0	0	0	0	0	0	0	0	0	0	0	0	0	0	0	0	0	0	0	0	0	0	0	0	0	0	0	0	0	0	0	0	0
15405_IFTTFDSVAQDAAEK_2_run0	1/sp|P02919|PBPB_ECOLI	17627	14147	16594	16046	16702	14660	18127	22991	20298	19365	19572	21639	22659	19773	20476	25502	21397	22724	21149	19558	21917	22183	29297	24935	23580	23259	19295	20990	19394	16650	18881	18427	20456	21263	24196	25192
20058_LITMISSPNGEQR_2_run0	1/sp|P02919|PBPB_ECOLI	9424	11851	0	0	0	0	0	0	0	0	10754	0	9679	9482	8955	10814	9399	0	0	0	10815	11607	0	0	0	0	5780	0	0	11644	0	10227	10822	13195	12965	10738
20216_LLEATQYR_2_run0	1/sp|P02919|PBPB_ECOLI	10302	8907	12637	15679	14293	14654	13714	0	0	0	0	0	0	0	18153	18799	26110	0	0	0	33924	0	20081	18243	15906	21503	0	0	0	0	0	0	0	24367	26562	24993
20835_LNTWIADAPIALR_2_run0	1/sp|P02919|PBPB_ECOLI	0	0	0	0	0	0	0	0	0	0	0	0	0	0	0	0	0	0	0	0	0	0	0	0	0	0	0	0	0	0	0	0	0	0	0	0
21673_LTFDGDHLATIVNMENNR_3_run0	1/sp|P02919|PBPB_ECOLI	0	0	0	0	0	0	0	0	0	0	0	0	0	0	0	0	0	0	0	0	0	0	0	0	0	0	0	0	0	0	0	0	0	0	0	0
22250_LYGASGAMSIYQR_2_run0	1/sp|P02919|PBPB_ECOLI	0	0	0	0	0	0	0	0	0	0	0	0	0	0	0	0	0	0	0	0	0	0	0	0	0	0	0	0	0	0	0	0	0	0	0	0
23596_MVNLEPDMTISK_2_run0	1/sp|P02919|PBPB_ECOLI	21736	23831	20835	22128	0	20480	21027	28000	20425	0	0	21406	21695	20906	24202	21635	22864	26659	20298	27434	25018	21383	30572	26955	23404	21126	22297	23400	0	26184	27403	27606	0	24517	25800	28237
25352_PATYLTALSQPK_2_run0	1/sp|P02919|PBPB_ECOLI	11313	9626	11424	10136	9853	8710	9539	12286	11207	12390	12489	13617	13210	11245	12050	14300	12180	11578	11721	10794	11894	14111	18302	15378	13567	12585	12919	11627	10681	11272	11240	11273	10730	13025	13768	13150
2613_AMVGGSEPQFAGYNR_2_run0	1/sp|P02919|PBPB_ECOLI	9153	0	7326	0	0	8828	0	10566	0	11555	12128	9974	11241	0	0	10595	0	8545	0	9106	14215	11354	11724	9626	10863	11104	8630	8583	9591	0	0	0	0	9336	0	10078
33455_TVQGASTLTQQLVK_2_run0	1/sp|P02919|PBPB_ECOLI	0	0	0	0	0	0	2792	0	6189	0	7306	7015	7222	6110	0	7219	0	5109	0	0	6555	0	10843	0	0	0	0	0	0	0	5961	0	0	0	2726	0
35419_VLYQSFPQAER_2_run0	1/sp|P02919|PBPB_ECOLI	0	0	0	0	0	0	10149	14915	12343	13134	10193	11630	12367	11355	11986	16548	5069	0	9868	8032	12148	13343	15020	13661	0	14747	10384	10388	10284	10629	8299	12521	0	13309	13233	8679
35482_VMLVDALTR_2_run0	1/sp|P02919|PBPB_ECOLI	21610	23205	27336	26762	24539	25384	28937	34717	27783	23440	29018	27253	29664	21833	26177	30037	28981	33998	27921	31301	33980	37820	35836	31417	25484	31772	28818	22205	31504	30596	27500	28188	34206	37016	41474	44881
36721_VWQLPAAVYGR_2_run0	1/sp|P02919|PBPB_ECOLI	21254	19032	35749	23110	23982	0	16557	30506	29697	29167	27672	35757	34408	28604	39159	43180	31693	27597	21440	27280	46472	48537	18222	17489	5985	3508	0	34577	22481	23698	18598	21079	29342	31375	26741	26180
38007_YPNLHLAGK_2_run0	1/sp|P02919|PBPB_ECOLI	0	0	0	0	0	0	0	0	0	0	0	0	0	0	0	0	0	0	0	0	0	0	0	0	0	0	0	0	0	0	0	0	0	0	0	0
3802_AVLANLTAGR_2_run0	1/sp|P02919|PBPB_ECOLI	0	0	0	0	0	0	0	0	0	0	0	0	0	0	0	0	0	0	0	0	0	0	0	0	0	0	0	0	0	0	0	0	0	0	0	0
461_AAVEGIPALK_2_run0	1/sp|P02919|PBPB_ECOLI	0	0	0	0	0	0	0	0	0	0	0	0	0	0	0	0	0	0	0	0	0	0	0	0	0	0	0	0	0	0	0	0	0	0	0	0
23764_NALLLAGTIMSVR_2_run0	1/sp|P02920|LACY_ECOLI	0	0	0	0	0	0	0	0	0	0	0	0	0	0	0	0	0	0	0	0	0	0	0	0	0	0	0	0	0	0	0	0	0	0	0	0
31469_TDAPSSATVANAVGANHSAFSLK_3_run0	1/sp|P02920|LACY_ECOLI	0	0	0	0	0	0	0	0	0	0	0	0	0	0	0	0	0	0	0	0	0	0	0	0	0	0	0	0	0	0	0	0	0	0	0	0
37734_YITSQFEVR_2_run0	1/sp|P02920|LACY_ECOLI	0	0	0	0	0	0	0	0	0	0	0	0	0	0	0	0	0	0	0	0	0	0	0	0	0	0	0	0	0	0	0	0	0	0	0	0
16430_IQIHLLDK_2_run0	1/sp|P02921|MELB_ECOLI	0	0	0	0	0	0	0	0	0	0	0	0	0	0	0	0	0	0	0	0	0	0	0	0	0	0	0	0	0	0	0	0	0	0	0	0
18033_KVPPEPVHADIPVGAVSDVK_3_run0	1/sp|P02921|MELB_ECOLI	0	0	0	0	0	0	0	0	0	0	0	0	0	0	0	0	0	0	0	0	0	0	0	0	0	0	0	0	0	0	0	0	0	0	0	0
35795_VPPEPVHADIPVGAVSDVK_3_run0	1/sp|P02921|MELB_ECOLI	0	0	0	0	0	0	0	0	0	0	0	0	0	0	0	0	0	0	0	0	0	0	0	0	0	0	0	0	0	0	0	0	0	0	0	0
10399_FTEVTDVVLITR_2_run0	1/sp|P02924|ARAF_ECOLI	0	0	0	0	0	0	0	0	0	0	0	13053	20375	0	7073	20403	19299	0	0	0	16952	24364	0	0	0	0	0	0	0	0	0	0	0	0	0	0
11510_GFVIC(UniMod:4)TPDPK_2_run0	1/sp|P02924|ARAF_ECOLI	0	0	0	0	0	0	0	0	0	0	0	0	0	0	0	0	0	0	0	0	0	0	0	0	0	0	0	0	0	0	0	0	0	0	0	0
12026_GKPMDTVPLVMMAATK_3_run0	1/sp|P02924|ARAF_ECOLI	0	0	0	0	0	0	0	0	0	0	18848	21092	22296	13612	0	20062	16289	0	0	18305	23792	25687	0	0	0	0	0	0	0	0	0	0	0	0	0	0
26819_QIYQVPTK_2_run0	1/sp|P02924|ARAF_ECOLI	0	0	0	0	0	0	0	0	0	0	0	0	0	0	0	0	0	0	0	0	0	0	0	0	0	0	0	0	0	0	0	0	0	0	0	0
2953_AQATGFYGSLLPSPDVHGYK_2_run0	1/sp|P02924|ARAF_ECOLI	0	0	0	0	0	0	0	0	0	0	0	0	0	0	0	0	0	0	0	0	0	0	0	0	0	0	0	0	0	0	0	0	0	0	0	0
2954_AQATGFYGSLLPSPDVHGYK_3_run0	1/sp|P02924|ARAF_ECOLI	0	0	0	0	0	0	0	0	0	75849	99119	118933	119549	0	89108	116203	89741	0	78443	0	91141	118469	0	0	0	0	0	0	0	0	0	0	0	0	0	0
30378_SNDIPGAFDAANSMLVQHPEVK_2_run0	1/sp|P02924|ARAF_ECOLI	0	0	0	0	0	0	0	0	0	0	0	0	0	0	0	0	0	0	0	0	0	0	0	0	0	0	0	0	0	0	0	0	0	0	0	0
30379_SNDIPGAFDAANSMLVQHPEVK_3_run0	1/sp|P02924|ARAF_ECOLI	0	0	0	0	0	0	0	0	12600	19985	27954	39220	51634	20107	26796	48120	32815	7361	14712	25908	35700	55123	0	0	0	0	0	0	0	0	0	0	0	0	0	0
30743_SSEMLYNWVAK_2_run0	1/sp|P02924|ARAF_ECOLI	0	0	0	0	0	0	0	0	0	24584	29145	42261	42548	23673	26233	41268	29581	0	0	28967	36226	43207	0	0	0	0	0	0	0	0	0	0	0	0	0	0
32484_TLNAIDSLAASGAK_2_run0	1/sp|P02924|ARAF_ECOLI	0	0	0	0	0	0	0	0	16949	26888	39323	55614	60893	28790	39949	72194	52171	11538	20724	38643	52745	77004	0	0	0	0	0	0	9816	0	0	0	0	0	0	0
33208_TTGSMDALK_2_run0	1/sp|P02924|ARAF_ECOLI	0	0	0	0	0	0	0	0	8902	12091	18705	22483	27684	11519	15842	27057	18914	0	9658	16113	19868	25237	0	0	0	0	0	0	0	0	0	0	0	0	0	0
3447_ATEGQGFK_2_run0	1/sp|P02924|ARAF_ECOLI	0	0	0	0	0	0	0	0	1091	3094	4515	5575	9435	3403	3883	7659	4542	0	0	3927	4664	6755	0	0	0	0	0	0	0	0	0	0	0	0	0	0
34752_VIAVDDQFVNAK_2_run0	1/sp|P02924|ARAF_ECOLI	0	0	0	0	0	0	0	0	17063	27798	42946	64545	75977	29043	43251	83431	62063	9939	20749	37594	57329	88397	7809	0	0	0	0	7454	7093	0	7954	0	0	0	0	0
5525_DLGFEVIK_2_run0	1/sp|P02924|ARAF_ECOLI	0	0	0	0	0	0	0	0	12642	23849	36032	56397	67781	23803	40898	71593	51515	7403	17759	35192	47269	72780	4724	0	0	0	5441	4828	0	0	0	0	5474	0	0	0
5746_DNFKEELEK_2_run0	1/sp|P02924|ARAF_ECOLI	0	0	0	0	0	0	0	0	0	0	0	0	0	0	0	0	0	0	0	0	0	0	0	0	0	0	0	0	0	0	0	0	0	0	0	0
60_AADIIGIGINGVDAVSELSK_2_run0	1/sp|P02924|ARAF_ECOLI	0	0	6797	0	0	0	0	0	0	0	0	0	0	0	0	0	0	0	0	0	0	0	0	0	0	0	0	0	0	0	0	0	0	0	0	0
61_AADIIGIGINGVDAVSELSK_3_run0	1/sp|P02924|ARAF_ECOLI	0	0	88449	75900	75116	77118	50221	74305	0	0	0	0	28948	34302	0	0	26447	0	0	0	28609	0	62386	0	67362	0	0	85601	0	0	0	72466	0	0	0	0
8646_ESAVMAITANELDTAR_2_run0	1/sp|P02924|ARAF_ECOLI	0	0	0	0	0	0	0	0	15792	24444	34302	47872	51612	23400	34064	63464	42702	0	18359	27483	41639	66693	0	0	0	0	0	0	9317	0	0	0	0	0	0	0
10113_FNVLASQPADFDR_2_run0	1/sp|P02925|RBSB_ECOLI	116529	115022	124895	119509	117740	109999	107677	550669	2539790	3699390	4643200	6189360	6622010	3556590	4488790	6629460	5628200	1676040	3300210	4723230	5672110	6488160	463409	338967	357354	402906	633236	712041	626787	560300	615421	587767	563093	356242	273433	203127
10114_FNVLASQPADFDR_3_run0	1/sp|P02925|RBSB_ECOLI	0	0	0	0	0	0	0	0	0	0	0	0	0	0	0	0	0	0	0	0	0	0	0	0	0	0	0	0	0	0	0	0	0	0	0	0
11176_GEGFQQAVAAHK_2_run0	1/sp|P02925|RBSB_ECOLI	4206	3751	4549	6275	5984	6235	6468	23384	124848	202496	279348	384980	425132	188873	274163	465078	352649	80679	190824	282707	355727	423559	22912	19378	19273	22173	27862	35037	29609	17953	33331	33633	26995	19347	13502	9240
11177_GEGFQQAVAAHK_3_run0	1/sp|P02925|RBSB_ECOLI	11733	12038	11480	15757	14610	15926	15566	51041	280716	448545	603706	750792	900976	424020	586580	968220	753027	180182	409927	511014	679669	751053	57199	48865	43966	54016	71171	68496	67681	49894	76931	75688	66435	49081	39826	26065
11363_GEVVSHIASDNVLGGK_2_run0	1/sp|P02925|RBSB_ECOLI	19629	18076	19348	20546	19082	19114	19407	70768	325293	537374	643801	876223	923363	454095	632529	965403	773504	246336	479438	666781	824469	951866	71805	57412	56045	59660	91966	102080	93099	76391	87386	95361	74181	50514	39857	30584
11364_GEVVSHIASDNVLGGK_3_run0	1/sp|P02925|RBSB_ECOLI	0	0	0	0	0	0	0	0	43539	61770	58902	182209	115319	45811	49873	92574	145095	17110	31336	24788	67610	82782	0	0	0	0	0	0	0	0	0	0	0	0	0	0
12234_GLNVMQNLLTAHPDVQAVFAQNDEMALGALR_3_run0	1/sp|P02925|RBSB_ECOLI	0	0	0	0	0	0	0	0	5886	0	0	0	0	0	8005	0	8423	0	0	0	9394	7711	0	0	0	0	0	0	0	0	0	0	0	0	0	0
12235_GLNVMQNLLTAHPDVQAVFAQNDEMALGALR_4_run0	1/sp|P02925|RBSB_ECOLI	0	0	0	0	0	0	0	0	1865	0	0	0	0	0	0	0	0	0	0	0	7522	11161	0	0	0	0	0	0	0	0	0	0	0	0	0	0
14776_IAGDYIAK_2_run0	1/sp|P02925|RBSB_ECOLI	33123	33509	47110	47427	42874	43591	43654	190923	617811	842219	1049800	1236690	1334920	758706	1099200	1607870	1406160	498955	896590	1171280	1249120	1369640	169285	136321	126702	138301	207699	160334	198743	173197	189055	193091	186780	117687	90436	65836
16021_ILLINPTDSDAVGNAVK_2_run0	1/sp|P02925|RBSB_ECOLI	95411	94550	94592	93210	87080	85071	90033	347078	1544780	2090910	2596130	3315280	3391730	1918640	2530170	3635900	3038080	1089150	2104970	2698880	3013760	3389140	336826	257808	269348	285877	422062	467674	445957	394846	451003	420114	384572	279447	227289	170868
16022_ILLINPTDSDAVGNAVK_3_run0	1/sp|P02925|RBSB_ECOLI	29736	31582	34143	29386	26877	29768	31602	108259	544353	849593	1118580	1522540	1537640	746154	1035180	1602430	1286160	358113	789886	1116300	1301570	1559890	106820	80475	86174	85973	131580	159371	141030	114318	138672	129659	119439	83877	68323	50180
18208_LAATIAQLPDQIGAK_2_run0	1/sp|P02925|RBSB_ECOLI	106571	102941	112556	111147	101412	98705	105391	448346	2181520	3106070	4083740	4993070	5350000	2887390	3654140	5418200	4434270	1517120	2985940	3942960	4473580	5057940	440124	319919	323854	356550	551908	572426	528396	476994	566180	533990	468067	314158	260283	180542
18209_LAATIAQLPDQIGAK_3_run0	1/sp|P02925|RBSB_ECOLI	25092	24243	29742	26813	23944	24594	26272	127518	649902	1005040	1308170	1636310	1771320	912959	1181580	1785930	1464900	423047	890689	1256590	1520900	1737270	126501	87857	91589	91390	155243	171655	147464	124143	146651	142363	132574	83993	69618	49447
19671_LGYNLVVLDSQNNPAK_2_run0	1/sp|P02925|RBSB_ECOLI	39675	39767	37070	43756	44866	39919	41123	168591	811645	1246330	1587700	2174690	2289560	1144060	1482990	2362160	1859100	638082	1189710	1646720	2116820	2346620	142837	111075	117930	130529	193398	238939	211823	172376	188053	178167	163567	113970	92130	70985
19672_LGYNLVVLDSQNNPAK_3_run0	1/sp|P02925|RBSB_ECOLI	14651	0	15057	15129	15843	13060	13671	41165	163018	271616	367552	509408	525046	235423	329238	523618	431566	120855	240513	380224	490851	568515	37154	29262	30522	32720	43108	53735	46128	40157	40119	38220	38421	26582	24939	17209
22405_MANQANIPVITLDR_2_run0	1/sp|P02925|RBSB_ECOLI	0	0	8867	11782	0	0	0	36071	145874	235093	304538	445021	478491	207184	323632	563419	442200	114696	212273	320567	445172	461271	26342	24421	24253	27513	41496	38165	40351	34669	33825	31489	29166	20446	0	0
22406_MANQANIPVITLDR_3_run0	1/sp|P02925|RBSB_ECOLI	0	0	0	0	0	0	22928	118326	366473	530282	662077	977525	996342	513425	645802	913998	729886	229159	455607	682594	889986	1058670	61823	45564	70326	0	87677	110844	123265	123108	89880	128380	81478	61490	37047	35542
29429_SDVMVVGFDGTPDGEK_2_run0	1/sp|P02925|RBSB_ECOLI	66054	58942	0	7430	0	0	10668	218141	134371	342941	432274	2984700	0	258492	373243	625550	472046	779902	227080	2439860	554351	555308	24718	19170	18235	17567	25007	30277	7077	15271	326289	32052	0	0	138723	9628
29430_SDVMVVGFDGTPDGEK_3_run0	1/sp|P02925|RBSB_ECOLI	0	0	0	0	0	0	0	0	0	0	0	33044	42027	0	47114	59096	51885	0	0	67729	66655	64453	0	0	0	0	0	0	0	0	0	0	0	0	0	0
34791_VIELQGIAGTSAAR_2_run0	1/sp|P02925|RBSB_ECOLI	17130	0	0	0	14697	10908	14004	44944	244500	487355	416792	876220	939901	433040	457528	906794	727588	147445	315080	492359	909834	1081790	24978	15038	8332	21645	41051	61682	49290	41963	53025	58363	27809	31559	23549	14985
34792_VIELQGIAGTSAAR_3_run0	1/sp|P02925|RBSB_ECOLI	0	0	0	0	0	0	0	0	0	0	0	0	0	0	0	0	0	0	0	0	0	0	0	0	0	0	0	0	0	0	0	0	0	0	0	0
7761_ELANVQDLTVR_2_run0	1/sp|P02925|RBSB_ECOLI	85932	80352	80003	85483	87169	83722	86577	339501	1684470	2546470	3436360	4634250	4803790	2498610	3370420	5298800	4274220	1087910	2235210	3335130	3974250	4984810	380873	281035	265722	294942	473815	444493	381314	375982	411618	392079	363117	237048	198463	137257
7762_ELANVQDLTVR_3_run0	1/sp|P02925|RBSB_ECOLI	0	0	0	0	0	0	0	0	0	0	0	0	35746	30556	36609	48267	40730	26294	28374	69597	62087	81979	0	0	0	0	0	0	0	0	0	0	0	0	0	0
8586_ERGEGFQQAVAAHK_2_run0	1/sp|P02925|RBSB_ECOLI	1341	1470	1658	1239	1134	1467	1553	6363	29070	41506	60278	91896	93781	46035	61186	113311	85792	23545	42660	63968	87849	102442	4813	3876	3937	4006	6525	8413	8324	6183	6856	5699	5031	3482	2744	2138
8587_ERGEGFQQAVAAHK_3_run0	1/sp|P02925|RBSB_ECOLI	15246	15077	15739	13767	13511	13557	13749	58037	279017	420002	557102	782967	807234	431458	580181	953021	757257	218811	376326	553675	781081	842722	56729	49157	45211	50524	70760	81273	75809	60508	64006	62406	51210	34274	25567	17964
21827_LTSSTATAATSK_2_run0	1/sp|P02929|TONB_ECOLI	2095	2489	2716	3633	2154	2822	2719	5141	4046	3427	3536	2910	3227	3282	2325	3287	3030	4883	3117	2513	2988	2633	2992	3133	4036	4130	3934	3861	4475	2556	2864	1821	1990	1176	819	1259
21828_LTSSTATAATSKPVTSVASGPR_3_run0	1/sp|P02929|TONB_ECOLI	0	0	0	0	0	0	0	0	0	0	0	0	0	0	0	0	0	0	0	0	0	0	0	0	0	0	0	0	0	0	0	0	0	0	0	0
25332_PASPFENTAPAR_2_run0	1/sp|P02929|TONB_ECOLI	8989	8300	9797	15746	12337	12469	14643	27511	21967	18738	18497	20009	17357	18881	18076	17436	15397	22656	17769	14807	15859	18234	18599	16863	21093	22408	29209	25263	24795	10303	15949	11367	16549	9786	8214	11230
26101_PVTSVASGPR_2_run0	1/sp|P02929|TONB_ECOLI	6486	5572	7139	9327	6187	7297	6411	18013	13490	11779	12231	11133	10563	11622	8620	8153	9765	13786	11492	9423	10558	8183	11366	8796	12510	13902	14588	13973	13435	7876	9561	5981	6679	4164	2721	3868
27949_RDVKPVESR_2_run0	1/sp|P02929|TONB_ECOLI	0	0	0	0	0	0	0	0	0	0	0	0	0	0	0	0	0	966	0	0	567	0	1299	0	0	0	0	0	735	0	0	0	0	0	0	0
34072_VDNVQILSAK_2_run0	1/sp|P02929|TONB_ECOLI	5720	5596	6442	9688	7562	6862	6883	17798	14902	11867	13824	0	10889	11280	12066	12177	11911	13567	9336	9904	11387	11105	11296	12138	14163	14582	17885	15580	14094	9895	9424	7020	8055	3855	3415	3795
9456_FDVTPDGR_2_run0	1/sp|P02929|TONB_ECOLI	0	11182	0	0	0	0	14501	21839	20505	20515	13201	0	20143	17005	12062	10864	11806	19696	11684	10531	14448	9399	13197	13997	18698	18213	22701	18157	16815	0	15670	0	0	0	0	0
10111_FNVGLVAITDVQNAR_2_run0	1/sp|P02930|TOLC_ECOLI	128271	119595	135387	125569	135919	132579	147485	142418	125962	122165	126874	123854	120069	133840	103715	95673	106555	125831	113422	112624	118313	68585	184132	161936	137319	133503	119369	131767	126400	136918	126506	126071	124035	136523	149361	153564
10112_FNVGLVAITDVQNAR_3_run0	1/sp|P02930|TOLC_ECOLI	0	0	0	0	0	0	0	0	0	0	0	0	0	0	0	26145	0	0	0	0	0	35740	79331	0	0	0	0	0	0	0	0	0	0	0	0	0
10666_GAAGTQYDDSNMGQNK_2_run0	1/sp|P02930|TOLC_ECOLI	15220	17002	18572	16762	16078	17604	15543	17156	15853	15131	13723	15939	15343	15626	11154	14296	12085	13295	13618	11124	13638	14305	22069	18723	19164	16818	13264	13343	15261	13916	15056	15679	13747	16148	14125	14780
10667_GAAGTQYDDSNMGQNK_3_run0	1/sp|P02930|TOLC_ECOLI	2950	0	0	0	3804	0	0	5749	5047	0	0	0	0	5169	2692	0	0	0	5988	0	0	0	0	0	0	0	0	0	0	0	0	4713	0	4104	0	0
21544_LSQDLAR_2_run0	1/sp|P02930|TOLC_ECOLI	0	0	0	0	52534	0	146476	0	0	0	0	0	102557	0	0	0	0	0	0	0	0	0	146778	0	0	0	0	0	0	0	170336	0	0	0	0	40431
24548_NLSLLQAR_2_run0	1/sp|P02930|TOLC_ECOLI	17934	18416	18864	52568	45869	45642	43101	47852	52033	44309	38991	40695	43243	40201	44739	49002	46543	37695	37531	47262	47414	49721	0	0	57141	57164	43198	44202	42093	19366	54063	52301	63466	61730	58851	40955
24659_NNLDNAVEQLR_2_run0	1/sp|P02930|TOLC_ECOLI	115422	111078	107795	102163	108935	106164	101185	120135	126988	120322	118798	108460	124632	117960	113175	122559	119163	116655	103404	101528	126684	108378	133950	119751	113840	110676	112861	119807	113311	120920	117636	120432	116939	124400	117620	107846
24660_NNLDNAVEQLR_3_run0	1/sp|P02930|TOLC_ECOLI	17084	20984	24598	19222	19454	17781	19527	22048	20735	22118	17485	19166	18310	20490	20144	18493	16384	17931	17202	15961	20889	21524	27477	21734	23486	19081	17858	20792	19383	18127	20793	21702	19761	21236	22056	22846
26088_PVSTNPENVAPQTPEQNAIADGYAPDSPAPVVQQTSAR_4_run0	1/sp|P02930|TOLC_ECOLI	45862	45986	52211	35499	34505	35241	39064	37829	37447	33670	29382	31000	29345	34054	24431	25967	25081	34765	33483	27816	26373	26230	42480	34967	37089	36939	28889	34654	31156	43364	42819	40991	35307	39162	30967	29580
26295_QAQDGHLPTLDLTASTGISDTSYSGSK_3_run0	1/sp|P02930|TOLC_ECOLI	29969	26688	34995	35647	30414	26613	27591	37814	32865	30901	27571	26714	28280	25026	20002	23739	23772	25293	23227	0	21455	25736	34019	36216	34016	29787	28670	26815	27900	28294	31892	30866	34171	35886	29410	34117
26315_QAQYNFVGASEQLESAHR_2_run0	1/sp|P02930|TOLC_ECOLI	0	0	0	0	0	0	0	16343	0	0	0	0	0	0	0	0	0	0	0	0	0	0	0	0	0	0	0	0	0	0	0	0	0	0	0	0
26316_QAQYNFVGASEQLESAHR_3_run0	1/sp|P02930|TOLC_ECOLI	46486	46942	54454	61301	60105	59656	56848	65172	59642	56340	50135	53764	53891	52892	41878	52476	48130	52832	46092	36114	48923	49946	67664	61287	65112	60117	51473	49068	47436	52371	60968	62956	54387	61693	53526	55006
26358_QAVVSAQSSLDAMEAGYSVGTR_2_run0	1/sp|P02930|TOLC_ECOLI	0	0	0	0	0	0	0	0	0	0	0	0	0	0	0	0	0	0	0	0	0	0	0	0	0	0	0	0	0	0	0	0	0	0	0	0
26359_QAVVSAQSSLDAMEAGYSVGTR_3_run0	1/sp|P02930|TOLC_ECOLI	22132	18362	0	0	0	20455	0	19755	17454	14245	0	15396	20681	17358	0	18030	15095	19259	0	0	0	16661	21787	23987	20764	19435	0	0	17120	0	16234	20569	20428	19693	14759	0
26805_QITGNYYPELAALNVENFK_2_run0	1/sp|P02930|TOLC_ECOLI	25772	0	0	33256	41761	32761	30658	43572	0	34837	0	0	0	36734	25933	0	31906	32523	35150	0	0	0	33265	30086	0	0	0	37994	27473	0	0	39582	42400	0	41215	0
26806_QITGNYYPELAALNVENFK_3_run0	1/sp|P02930|TOLC_ECOLI	23919	22102	23209	25146	24929	24545	26294	29317	24531	31270	30406	24509	29076	24123	19823	19755	0	20524	26663	22322	22348	24416	30935	25820	28961	20870	22210	24290	21120	14239	24738	24260	27173	28112	26114	25366
26869_QLDQTTQR_2_run0	1/sp|P02930|TOLC_ECOLI	13200	11927	11172	10242	7820	10232	8736	9507	9661	8669	8527	7478	8941	7738	6055	7508	7237	7061	6616	4352	6715	5950	11782	9393	9977	9576	6752	0	5836	12236	7289	8837	7363	7934	8105	6481
28628_RNLSLLQAR_2_run0	1/sp|P02930|TOLC_ECOLI	13223	11882	12602	8600	8461	7855	11587	10369	0	6930	0	7928	0	8398	0	0	0	0	0	0	0	0	12843	11190	0	0	7110	0	9512	0	6079	6400	0	0	5445	5253
29094_SAADRDAAFEK_2_run0	1/sp|P02930|TOLC_ECOLI	10239	8615	10820	1867	2658	2871	2540	1970	1948	1845	1994	1928	1846	2767	1491	0	0	0	1616	0	1636	1615	2682	1826	0	2455	1869	3035	2576	8095	0	0	0	1825	0	1785
29189_SALGTLNEQDLLALNNALSK_2_run0	1/sp|P02930|TOLC_ECOLI	41455	41016	46726	40503	46713	47782	46389	48354	39768	41108	39994	49215	38779	40056	34103	33067	42809	42351	41206	36798	46412	42021	51170	48167	44230	47422	37762	50854	39855	52183	49560	51632	45910	53042	50025	48200
29190_SALGTLNEQDLLALNNALSK_3_run0	1/sp|P02930|TOLC_ECOLI	61432	52767	57010	56602	61728	56026	63160	72322	55794	58464	63274	60585	54368	53012	48163	43679	49219	60575	56650	45534	56135	57190	79210	60521	63923	61508	55556	68681	57817	68886	59943	58058	57691	62846	71412	77224
30508_SPLLPQLGLGADYTYSNGYR_2_run0	1/sp|P02930|TOLC_ECOLI	0	0	0	0	0	0	0	0	0	0	0	0	0	0	0	0	0	0	0	0	0	0	0	0	0	0	0	0	0	0	0	0	0	0	0	0
30509_SPLLPQLGLGADYTYSNGYR_3_run0	1/sp|P02930|TOLC_ECOLI	17809	13455	18537	27155	22306	6039	26303	28683	24966	16700	24603	24411	26123	19302	17605	11676	22847	23194	20868	19780	20758	21982	32864	30315	30618	27142	22017	23861	22047	22668	24765	25429	20237	29439	25672	21166
30750_SSFNNINASISSINAYK_2_run0	1/sp|P02930|TOLC_ECOLI	56658	56709	61857	47616	53053	48801	50697	52890	55830	49788	42623	53176	51012	47191	42180	51679	53723	48832	45742	40725	53863	56554	61420	60874	53249	54262	46835	60430	48932	59806	51648	51665	52800	53964	50478	51889
30751_SSFNNINASISSINAYK_3_run0	1/sp|P02930|TOLC_ECOLI	21234	23798	24574	19068	19516	17694	21917	19882	21800	21158	15814	18594	18882	17369	18148	0	24365	19429	18039	17061	21891	21018	24907	22671	23013	28401	18590	23529	18808	22702	22110	19358	21873	21907	21003	21861
3149_AQYDTVLANEVTAR_2_run0	1/sp|P02930|TOLC_ECOLI	114219	112416	123140	123930	128000	122847	121668	137154	125318	111948	106196	116755	104198	110491	111866	119706	118551	113384	97397	100270	112559	108343	169321	162059	160145	154550	126535	123928	114153	119300	113830	120355	116646	124205	118097	118589
3150_AQYDTVLANEVTAR_3_run0	1/sp|P02930|TOLC_ECOLI	27992	31968	32237	33356	33381	33040	37798	35882	32059	30007	31724	28569	29576	32411	34866	35085	33775	32932	28001	29088	30359	31483	43904	44914	43734	42395	39003	31395	35982	29479	33063	29829	32989	32698	28363	0
31517_TDKPQPVNALLK_2_run0	1/sp|P02930|TOLC_ECOLI	52924	48304	45991	46554	45188	43101	51086	41137	42003	39387	37261	38244	36929	37359	34665	36240	31609	41857	39723	36696	35723	35166	45897	44237	42206	37493	38461	41840	40947	40190	45596	41406	39654	38201	39717	36917
31518_TDKPQPVNALLK_3_run0	1/sp|P02930|TOLC_ECOLI	58862	51236	53984	46909	50677	49759	50616	57149	50984	51988	43996	52045	47936	50498	43120	49473	45062	47194	42932	41108	46328	46177	68736	57433	62798	52345	48922	52045	49018	52628	50121	54114	51648	53710	52563	51035
32268_TIVDVLDATTTLYNAK_2_run0	1/sp|P02930|TOLC_ECOLI	128201	108873	117611	112089	130670	121126	128287	132038	104331	98622	83860	90855	80795	91000	82384	85338	84309	94972	85364	79030	93214	93011	165488	137291	139882	134695	101289	108429	114399	109234	101579	107219	99702	121031	128026	122833
32269_TIVDVLDATTTLYNAK_3_run0	1/sp|P02930|TOLC_ECOLI	58449	50675	61038	52467	55323	54089	63635	65177	50458	47360	43022	43992	37148	45166	43511	40846	42707	46142	38219	33857	45329	45980	83771	68636	75358	64832	54733	63813	59091	48958	53995	58189	52057	55187	52718	61320
34529_VGLSFSLPIYQGGMVNSQVK_2_run0	1/sp|P02930|TOLC_ECOLI	32680	28293	39136	36383	40931	36188	35573	47875	42254	39260	37497	40048	37480	38542	30540	33414	36240	38548	33035	30125	37248	31031	40998	34836	41143	39277	42269	44570	39135	38726	33394	38635	32385	37218	32505	38693
34530_VGLSFSLPIYQGGMVNSQVK_3_run0	1/sp|P02930|TOLC_ECOLI	19095	18496	22848	18630	20893	19256	17426	29106	25153	22519	19583	20689	19789	19766	16328	14170	17866	20427	16892	17909	21885	20897	25475	18731	23054	21526	20541	24325	21561	20870	18231	21853	21067	21837	18421	18706
37965_YNYLINQLNIK_2_run0	1/sp|P02930|TOLC_ECOLI	107537	103893	105578	97418	104297	101129	100315	113207	121958	101867	94759	99217	96307	106354	96822	98214	97428	102506	87320	84257	98479	98884	120762	111707	110936	107152	99940	107346	106016	109655	94214	98767	99503	108767	109259	91011
4532_DANGINSNATSASLQLTQSIFDMSK_3_run0	1/sp|P02930|TOLC_ECOLI	0	0	0	0	0	0	15863	7422	6502	9425	11604	0	0	10899	0	0	0	0	0	7633	10953	12478	14390	0	0	10322	0	0	0	0	8363	14481	0	0	10088	0
10458_FTNTSGFANK_2_run0	1/sp|P02931|OMPF_ECOLI	1138930	1085520	1148230	959814	911973	974046	961266	625145	600718	665768	991881	1047260	1263700	599767	811784	1263280	936711	839416	808878	1041830	966012	1032720	441971	535602	811582	925526	656840	614455	565751	395644	394513	382351	535055	583234	625385	677126
17200_KAEQWATGLK_2_run0	1/sp|P02931|OMPF_ECOLI	376944	365342	391303	312466	282837	302659	324963	257141	217833	260926	371612	425923	484177	201658	280758	419132	291510	319195	305879	372334	331829	382711	134833	160463	259485	305959	228165	214801	189495	127540	134970	119238	185619	179382	197532	192772
24610_NMSTYVDYIINQIDSDNK_2_run0	1/sp|P02931|OMPF_ECOLI	0	0	0	0	0	0	1300	0	0	0	0	0	0	0	0	0	0	0	0	0	0	0	0	0	0	0	0	0	0	0	0	0	0	0	0	0
24611_NMSTYVDYIINQIDSDNK_3_run0	1/sp|P02931|OMPF_ECOLI	0	0	0	0	0	0	0	0	0	0	0	0	0	0	0	0	0	0	0	0	0	0	0	0	0	0	0	0	0	0	0	0	0	0	0	0
28827_RSNGDGVGGSISYEYEGFGIVGAYGAADR_3_run0	1/sp|P02931|OMPF_ECOLI	0	0	11633	0	0	0	0	0	0	0	0	0	0	0	0	17198	13022	0	0	0	0	0	0	8681	0	0	0	0	0	0	0	0	0	0	0	5360
30396_SNGDGVGGSISYEYEGFGIVGAYGAADR_3_run0	1/sp|P02931|OMPF_ECOLI	27892	27536	0	38904	5391	51018	37034	23482	25261	23007	28424	36494	43496	34136	25938	52632	33955	0	37900	48007	37912	39083	15177	0	24471	29134	23224	0	24212	11002	17557	15069	26966	24044	32031	0
32720_TNLQEAQPLGNGK_3_run0	1/sp|P02931|OMPF_ECOLI	29419	26908	37783	36084	26320	30984	32195	26225	19602	21786	36953	38196	38624	18231	29872	38612	29450	28662	23545	33347	29211	32993	16376	15821	29248	29983	24797	22385	18310	13178	15231	14817	19048	18686	19449	20097
34500_VGGVATYR_2_run0	1/sp|P02931|OMPF_ECOLI	1256210	1280920	1297250	1290060	1178750	1234630	1272700	873238	793985	856818	1096350	1149310	1385430	775163	1047560	1407970	1117000	1074590	978927	1233080	1246950	1351870	669715	773812	1077100	1193620	879703	865040	810443	506086	590022	535299	790363	845151	847076	870761
37198_YADVGSFDYGR_2_run0	1/sp|P02931|OMPF_ECOLI	3003140	2878500	2837920	3119450	3085120	2990580	3441230	2459960	1839680	2112680	2561560	2784720	3681280	1775430	2673190	3772530	3040830	3178160	2917970	3555950	3090680	3690820	1482380	1814290	2413710	3182680	2369910	1688440	2142820	1028810	1158990	1117370	1715730	1853300	1869100	1990130
37314_YDANNIYLAANYGETR_2_run0	1/sp|P02931|OMPF_ECOLI	1275050	1268320	1472290	1244720	1189870	1149500	1263850	721267	774107	879736	1147730	1463520	1652880	731821	1083550	1606780	1142840	1137740	1095570	1650600	1311100	1541720	490605	610379	946352	1213240	888196	726443	778470	423773	423709	350343	639017	612294	600754	601825
37315_YDANNIYLAANYGETR_3_run0	1/sp|P02931|OMPF_ECOLI	0	0	287917	0	287640	293549	343529	0	0	0	0	20831	29828	0	0	0	35325	0	18091	27488	0	23509	0	0	267610	0	255874	163397	0	0	0	0	0	0	0	114243
3749_AVGLHYFSK_2_run0	1/sp|P02931|OMPF_ECOLI	474229	434077	406269	545730	569602	517704	468912	330495	264770	288942	368419	439592	492198	249837	345104	495977	398389	425896	350909	495009	482267	559530	152768	183698	301407	381901	304254	224158	287606	140673	152465	149491	244396	270032	272336	252966
5084_DGNKVDLYGK_2_run0	1/sp|P02931|OMPF_ECOLI	26580	23030	28160	13385	19698	20510	21050	0	14119	0	0	19199	23019	15972	28374	39417	26905	22113	0	29201	25661	29958	11820	16686	29409	26344	28258	22429	20682	0	0	0	12595	12980	14299	0
974_AEQWATGLK_2_run0	1/sp|P02931|OMPF_ECOLI	321546	285661	310168	298624	253201	250099	271333	225295	195881	241024	328581	381753	428072	184118	220062	339356	231106	278900	248694	347448	293870	397643	109017	124574	218539	247544	172960	207738	157566	101411	134495	124695	174079	194842	201098	190867
11328_GETQINDQLTGYGR_2_run0	1/sp|P02932|PHOE_ECOLI	0	0	0	0	0	0	0	0	0	0	0	0	0	0	0	0	0	0	0	0	0	0	0	0	0	0	0	0	0	0	0	0	0	0	0	0
11329_GETQINDQLTGYGR_3_run0	1/sp|P02932|PHOE_ECOLI	0	0	0	0	0	0	0	0	0	0	0	0	0	0	0	0	0	0	0	0	0	0	0	0	0	0	0	0	0	0	0	0	0	0	0	0
17752_KMTPITGGFANK_2_run0	1/sp|P02932|PHOE_ECOLI	0	0	0	0	0	0	0	0	0	0	0	0	0	0	0	0	0	0	0	0	0	0	0	0	0	0	0	0	0	0	0	0	0	0	0	0
17896_KQNGDGFGTSLTYDFGGSDFAISGAYTNSDR_3_run0	1/sp|P02932|PHOE_ECOLI	0	0	0	0	0	0	0	0	0	0	0	0	0	0	0	0	0	0	0	0	0	0	0	0	0	0	0	0	0	0	0	0	0	0	0	0
23524_MTPITGGFANK_2_run0	1/sp|P02932|PHOE_ECOLI	0	0	0	0	0	0	4065	0	0	0	0	0	0	0	0	0	0	0	0	0	3414	0	0	0	0	0	0	0	0	0	3480	0	0	0	0	0
24606_NMSAFVDYK_2_run0	1/sp|P02932|PHOE_ECOLI	69177	67810	0	44129	48412	46770	43957	0	197779	0	0	0	111088	175735	0	0	0	0	0	0	0	0	0	0	0	0	0	0	0	102713	130226	156491	114838	0	154255	0
2544_AMHYMSDNASK_2_run0	1/sp|P02932|PHOE_ECOLI	0	0	0	0	0	0	0	0	0	0	0	0	0	0	0	0	0	0	0	0	0	0	0	0	0	0	0	0	0	0	0	0	0	0	0	0
2545_AMHYMSDNASK_3_run0	1/sp|P02932|PHOE_ECOLI	0	0	0	0	0	0	0	0	0	0	0	0	0	0	0	0	0	0	0	0	0	0	0	0	0	0	0	0	0	0	0	0	0	0	0	0
25937_PSLGYVLSK_2_run0	1/sp|P02932|PHOE_ECOLI	0	0	0	0	0	0	0	0	0	0	0	0	0	0	0	0	0	0	0	0	0	0	0	0	0	0	0	0	0	0	0	0	0	0	0	0
27769_RAEAWATGLK_2_run0	1/sp|P02932|PHOE_ECOLI	0	0	0	0	0	0	0	0	0	0	0	0	0	0	0	0	0	0	0	0	0	0	0	0	0	0	0	0	0	0	0	0	0	0	0	0
27841_RASGLATYR_2_run0	1/sp|P02932|PHOE_ECOLI	0	0	0	0	0	0	0	0	0	0	0	0	0	0	0	0	0	0	0	0	0	0	0	0	0	0	0	0	0	0	0	0	0	0	0	0
3259_ASGLATYR_2_run0	1/sp|P02932|PHOE_ECOLI	0	0	0	0	0	0	0	0	0	0	0	0	0	0	0	0	0	0	0	0	0	0	0	0	0	0	0	0	0	0	0	0	0	0	0	0
32692_TNEQNLQSR_2_run0	1/sp|P02932|PHOE_ECOLI	0	0	0	0	0	0	0	0	0	0	0	0	0	0	0	0	0	0	0	0	0	0	0	0	0	0	0	0	0	0	0	0	0	0	0	0
32985_TQNFEAVAQYQFDFGLRPSLGYVLSK_3_run0	1/sp|P02932|PHOE_ECOLI	0	0	0	0	0	0	0	0	0	0	0	0	0	0	0	0	0	0	0	0	0	0	0	0	0	0	0	0	0	0	0	0	0	0	0	0
36885_WEAEFAGNK_2_run0	1/sp|P02932|PHOE_ECOLI	0	0	0	0	0	0	0	0	0	0	0	0	0	0	0	0	0	0	0	0	0	0	0	0	0	0	0	0	0	0	0	0	0	0	0	0
37318_YDANNIYLATFYSETR_2_run0	1/sp|P02932|PHOE_ECOLI	0	0	0	0	0	0	0	0	0	0	0	0	0	0	0	0	0	0	0	0	0	0	0	0	0	0	0	0	0	0	0	0	0	0	0	0
4981_DGDQSYIR_2_run0	1/sp|P02932|PHOE_ECOLI	0	0	4077	0	0	0	4067	0	0	0	0	0	0	0	0	0	0	0	0	0	0	0	0	0	4070	0	0	0	0	0	0	0	0	0	0	0
5082_DGNKLDVYGK_2_run0	1/sp|P02932|PHOE_ECOLI	20201	24157	24977	0	18440	0	0	0	0	0	4239	0	0	0	20416	29114	21350	0	0	24519	22024	0	0	0	24281	0	23554	20359	0	0	0	0	0	0	0	0
5540_DLGSFDYGR_2_run0	1/sp|P02932|PHOE_ECOLI	0	0	0	0	0	0	0	0	0	0	0	0	0	0	0	0	0	0	0	0	0	0	0	0	0	0	0	0	0	0	0	0	0	0	0	0
815_AEAWATGLK_2_run0	1/sp|P02932|PHOE_ECOLI	0	0	0	0	0	0	0	0	0	0	0	0	0	0	0	0	0	0	0	0	0	0	0	0	0	0	0	0	0	0	0	0	0	0	0	0
978_AESDTAQQK_2_run0	1/sp|P02932|PHOE_ECOLI	0	0	0	0	0	0	0	0	0	0	0	0	0	0	0	0	0	0	0	0	0	0	0	0	0	0	0	0	0	0	0	0	0	0	0	0
11829_GIDQVGLAVAEMDR_2_run0	1/sp|P02942|MCP1_ECOLI	0	0	0	0	0	0	0	410181	620602	636369	587449	649477	498529	606412	652943	506493	557525	568076	548649	705359	570068	524024	47442	38064	60126	94736	521279	515662	528329	243111	400106	444816	496399	258892	98617	0
13870_HIAGGDLVK_2_run0	1/sp|P02942|MCP1_ECOLI	0	0	0	0	0	0	0	7193	0	2986	0	19172	9096	9737	0	0	0	11938	0	0	12129	9747	0	0	0	0	0	0	2784	0	8246	9364	0	0	0	0
13871_HIAGGDLVKPIEVDGSNEMGQLAESLR_3_run0	1/sp|P02942|MCP1_ECOLI	0	0	0	0	0	0	0	81172	111611	131102	127022	127825	96669	112501	106830	79059	95969	111499	142802	124096	99917	89121	16660	0	13270	19621	94148	101062	97544	50956	90644	94484	91619	49761	27000	0
13872_HIAGGDLVKPIEVDGSNEMGQLAESLR_4_run0	1/sp|P02942|MCP1_ECOLI	0	0	0	0	0	0	0	291860	424634	488838	519082	502031	364225	455686	431897	312774	370096	417141	538060	511463	390742	361978	37676	26838	35217	59580	368812	367977	390299	180540	333189	318736	360203	184707	79431	0
14117_HMQGELMR_2_run0	1/sp|P02942|MCP1_ECOLI	0	0	0	0	0	0	0	104910	139883	132440	149461	149142	111796	125823	116639	101951	109173	138152	152220	143237	158480	119277	10023	5357	9508	16869	89092	112808	130043	54759	100411	99977	125544	55552	18821	2348
16210_INEFFDQPTQGYQDGFEK_2_run0	1/sp|P02942|MCP1_ECOLI	0	0	0	0	0	0	0	112847	154984	167808	172598	167706	124420	156047	141374	124892	137595	158549	177774	171885	151755	122616	26066	22177	25903	35051	127758	136720	138582	68595	108058	107538	129975	69127	35798	0
16211_INEFFDQPTQGYQDGFEK_3_run0	1/sp|P02942|MCP1_ECOLI	0	0	0	0	0	0	0	8046	0	11572	0	9847	0	0	0	0	0	0	0	8410	9396	0	0	0	0	0	0	0	0	0	0	0	0	0	0	0
21652_LTEAVAVFR_2_run0	1/sp|P02942|MCP1_ECOLI	0	0	0	0	0	0	0	420735	525554	605002	540779	548219	394160	557932	571129	425209	512908	563480	580515	617555	583486	460989	43056	29155	47635	82753	487566	391650	530595	205941	369228	342712	430783	194967	67386	7244
24076_NGANAIYSGASEIATGNNDLSSR_2_run0	1/sp|P02942|MCP1_ECOLI	0	0	0	0	0	0	0	25521	38429	35821	35572	40414	26612	33099	35420	32133	33860	38024	41853	42305	32672	27578	0	0	0	0	35450	35092	29096	15503	30159	32371	33979	18459	0	0
24077_NGANAIYSGASEIATGNNDLSSR_3_run0	1/sp|P02942|MCP1_ECOLI	0	0	0	0	0	0	0	43948	62586	65515	67223	71133	49586	58523	64860	48180	53955	56976	70341	64999	56633	48519	0	0	0	15565	57750	58012	51827	25619	50031	50675	59019	30731	14952	0
25161_NWADYEALPR_2_run0	1/sp|P02942|MCP1_ECOLI	0	0	0	0	0	0	0	252829	367881	432542	454850	413122	319048	377603	305847	254172	273212	357322	423264	379707	340209	274444	26704	17030	28050	47474	264652	289275	269367	143265	196279	204609	278200	115515	46254	0
25623_PIEVDGSNEMGQLAESLR_2_run0	1/sp|P02942|MCP1_ECOLI	0	0	0	0	0	0	0	0	0	0	0	0	0	0	0	0	0	0	0	0	0	0	0	0	0	0	0	0	0	0	0	0	0	0	0	0
25624_PIEVDGSNEMGQLAESLR_3_run0	1/sp|P02942|MCP1_ECOLI	0	0	0	0	0	0	0	58311	67649	77659	75494	69732	50097	65115	40759	32728	34946	60077	62174	52273	56663	46346	0	0	0	0	36148	49429	50898	33217	47153	51810	43488	31184	0	0
26321_QASHLALSASETAQR_2_run0	1/sp|P02942|MCP1_ECOLI	0	0	0	0	0	0	0	41706	54230	60589	62776	66145	40255	55155	47314	37314	44542	49572	56424	46009	42203	34224	9316	0	10991	12108	47285	43167	42407	30853	44289	44202	45710	24762	14216	0
26322_QASHLALSASETAQR_3_run0	1/sp|P02942|MCP1_ECOLI	0	0	0	0	0	0	0	72443	101689	119902	122406	129901	81347	95990	88253	80785	90734	77974	96855	83004	77822	67626	0	0	0	18958	89928	67337	67329	46537	78868	75073	81199	37693	0	0
27331_QQQSTLNGSWVALLQTR_2_run0	1/sp|P02942|MCP1_ECOLI	0	0	0	0	0	0	0	30641	35616	37601	36871	36293	29822	40663	23770	19354	24849	29306	30135	24846	32565	24145	0	0	0	0	24940	25808	27706	20513	22328	23391	27794	17618	0	0
27332_QQQSTLNGSWVALLQTR_3_run0	1/sp|P02942|MCP1_ECOLI	0	0	0	0	0	0	0	31410	44575	45544	47961	45149	31895	44143	30181	22048	29262	32804	41495	31374	32986	27854	0	0	4000	5932	27157	26072	24930	15718	24992	21699	29906	17426	6943	0
27427_QSTAAAAEIK_2_run0	1/sp|P02942|MCP1_ECOLI	0	0	0	0	0	0	0	36768	49949	60671	64483	61582	48309	58890	42202	48055	45646	46816	54960	41400	44867	35504	4515	3262	5662	8396	46652	35663	35291	18090	38539	35872	43051	21365	7002	0
27734_QYVAYMEQNDR_2_run0	1/sp|P02942|MCP1_ECOLI	0	0	0	0	0	0	0	82010	114639	128647	136210	138586	102136	128748	113340	93064	105704	113662	135062	120654	105744	96406	11396	7822	11555	17205	91402	86088	94068	42019	82802	83494	96161	46865	19015	0
30191_SLIEDSVGK_2_run0	1/sp|P02942|MCP1_ECOLI	0	0	0	0	0	0	0	270423	372893	418824	439684	415992	308275	405100	412014	324785	358554	369852	415020	443022	365936	341742	28380	19032	33089	50759	326370	311687	332308	176405	285224	266450	343028	152173	55136	0
3314_ASLVAPMNR_2_run0	1/sp|P02942|MCP1_ECOLI	0	0	0	0	0	0	0	386798	526222	583678	514142	508952	451432	520531	515238	409904	410943	540583	577191	575210	523850	426857	0	0	0	146580	415662	390364	515267	254969	310742	304442	418334	237686	161985	0
36356_VTQQNAALVEESAAAAAALEEQASR_3_run0	1/sp|P02942|MCP1_ECOLI	0	0	0	0	0	0	0	256295	285083	356438	370868	406674	374695	306391	373230	373328	368151	347602	324932	395323	391922	385981	50532	31239	59723	100192	289405	265948	277010	48171	203460	188903	225215	128017	53563	0
36475_VVDNVVQTMR_2_run0	1/sp|P02942|MCP1_ECOLI	0	0	0	0	0	0	0	537775	733918	837991	894606	830798	624316	755112	778517	605433	689308	786562	887760	908055	732886	648852	47987	33197	56930	99174	631876	646134	691990	312614	544603	562916	667903	295257	100917	9641
8237_ENFTVLQTIR_2_run0	1/sp|P02942|MCP1_ECOLI	0	0	0	0	0	0	0	459004	664707	721158	713319	635527	470843	684655	631461	460229	543783	658486	730374	742004	591833	457448	65696	51505	69145	94381	533784	520225	593816	225594	381493	377020	501731	216249	84179	0
10607_FVVQYATDSMTSQGK_2_run0	1/sp|P02943|LAMB_ECOLI	16237	14443	16411	23457	20651	19403	20426	0	19738	45276	55437	39020	32776	30180	42662	22904	36279	72130	693834	847843	40307	21543	9567	7625	8625	6884	0	0	0	0	0	0	0	0	0	0
12281_GLSQGSGVAFDNEK_2_run0	1/sp|P02943|LAMB_ECOLI	16987	15743	16348	21679	19662	19200	18820	0	19903	47104	60040	46890	34709	27128	41102	23074	39072	66793	671487	822946	35858	18351	9955	0	0	0	0	0	0	0	0	0	0	0	0	0
16760_ITLAQQWQAGDSIWSR_2_run0	1/sp|P02943|LAMB_ECOLI	0	0	0	0	0	0	0	0	0	0	0	0	0	0	3748	0	0	0	0	0	0	0	0	0	0	0	0	0	0	0	0	0	0	0	0	0
18510_LAQMEINPGGTLELGVDYGR_2_run0	1/sp|P02943|LAMB_ECOLI	0	0	0	0	0	0	0	0	0	0	0	0	0	0	0	0	0	0	184856	253511	0	0	0	0	0	0	0	0	0	0	0	0	0	0	0	0
19553_LGNEC(UniMod:4)ETYAELK_2_run0	1/sp|P02943|LAMB_ECOLI	3422	0	2687	2562	2412	0	0	0	11950	26407	32023	26663	20022	17321	0	0	0	49526	452232	564420	25043	13968	0	0	0	0	0	0	0	0	0	0	0	0	0	0
24481_NLIEWLPGSTIWAGK_2_run0	1/sp|P02943|LAMB_ECOLI	0	0	0	0	0	0	0	0	0	0	0	0	0	0	0	0	0	0	0	1633	0	0	0	0	0	0	0	0	0	0	0	0	0	0	0	0
29749_SGIGWTGSGGEQQC(UniMod:4)FQTTGAQSK_2_run0	1/sp|P02943|LAMB_ECOLI	0	0	0	0	0	0	0	0	0	0	0	0	0	0	0	0	0	0	77623	83764	0	0	0	0	0	0	0	0	0	0	0	0	0	0	0	0
30736_SSEAGGSSSFASNNIYDYTNETANDVFDVR_3_run0	1/sp|P02943|LAMB_ECOLI	0	0	0	0	0	0	0	0	0	9360	0	18284	0	0	0	0	0	22742	91734	119437	0	0	0	0	0	0	0	0	0	0	0	0	0	0	0	0
36942_WGYDYTGNADNNANFGK_2_run0	1/sp|P02943|LAMB_ECOLI	0	0	0	0	0	0	0	0	0	0	0	0	0	0	0	0	0	0	100906	89199	0	0	0	0	0	0	0	0	0	0	0	0	0	0	0	0
37115_WTPIMSTVMEIGYDNVESQR_3_run0	1/sp|P02943|LAMB_ECOLI	0	0	0	0	0	0	0	0	0	0	0	0	0	0	0	0	0	0	5989	0	0	0	0	0	0	0	0	0	0	0	0	0	0	0	0	0
3850_AVPADFNGGSFGR_2_run0	1/sp|P02943|LAMB_ECOLI	9784	0	9142	0	8303	7576	8429	0	10767	27726	29840	25554	21841	17950	26816	20728	21411	31539	448307	617021	25687	14540	0	0	0	0	0	0	0	0	0	0	0	0	0	0
5160_DGWLFTAEHTQSVLK_2_run0	1/sp|P02943|LAMB_ECOLI	0	0	0	0	0	0	0	0	0	0	0	0	0	0	0	0	0	32292	170980	188572	0	0	0	0	0	0	0	0	0	0	0	0	0	0	0	0
5161_DGWLFTAEHTQSVLK_3_run0	1/sp|P02943|LAMB_ECOLI	14355	13197	0	18390	18197	14743	16195	0	18080	37680	44297	34850	26898	26085	29516	17770	29448	61498	545526	607726	34593	19005	0	0	0	0	0	0	0	0	0	0	0	0	0	0
9350_FAYNINNNGHMLR_3_run0	1/sp|P02943|LAMB_ECOLI	0	0	0	0	0	0	0	0	0	0	0	0	0	0	0	0	0	0	16365	25340	0	0	0	0	0	0	0	0	0	0	0	0	0	0	0	0
10561_FVLDWVR_2_run0	1/sp|P03004|DNAA_ECOLI	11369	11565	13113	12646	11014	10106	9996	18769	17288	12655	14494	12932	13090	13898	12177	14540	11304	14973	13828	11928	14817	14464	10450	10454	11606	13716	12961	12056	13426	16163	12398	12849	18547	22134	23613	26062
14455_HTFDNFVEGK_2_run0	1/sp|P03004|DNAA_ECOLI	0	0	0	0	0	0	0	0	0	0	0	0	0	0	0	0	0	0	0	0	0	0	0	0	0	0	0	0	0	0	0	0	0	0	0	0
15278_IEQLREESHDIK_3_run0	1/sp|P03004|DNAA_ECOLI	0	4251	0	0	0	2199	0	2388	0	0	2744	0	0	0	0	0	0	0	0	0	0	0	0	0	0	0	0	0	0	3164	2912	0	0	2326	3017	0
20942_LPGEVAFFIAK_2_run0	1/sp|P03004|DNAA_ECOLI	0	0	0	0	0	0	0	0	0	0	0	0	0	0	0	0	0	0	0	0	0	0	0	0	0	0	0	0	0	0	0	0	0	0	0	0
22149_LVTIDNIQK_2_run0	1/sp|P03004|DNAA_ECOLI	24437	0	18552	0	0	0	0	25975	24984	27205	27593	26905	28784	29782	27834	30473	31590	29346	28754	28432	30131	34388	0	0	0	0	30177	22038	0	38313	29933	0	30740	41226	42824	0
2380_ALQNNAIEEFK_2_run0	1/sp|P03004|DNAA_ECOLI	5202	0	0	7930	7552	7866	9065	11472	9607	10822	9484	8536	8705	9049	10060	10536	10587	10898	10662	9362	11172	9264	0	0	0	8176	10944	8704	12809	7491	8277	7889	9161	10990	10934	12021
26098_PVTQTPQAAVTSNVAAPAQVAQTQPQR_3_run0	1/sp|P03004|DNAA_ECOLI	0	0	0	0	0	0	0	0	0	0	0	0	0	0	0	0	0	0	0	0	0	0	0	0	0	0	0	0	0	0	0	0	0	0	0	0
29850_SGWDNVPAPAEPTYR_2_run0	1/sp|P03004|DNAA_ECOLI	0	0	0	0	0	0	0	0	0	0	0	0	0	0	0	0	0	0	0	0	0	0	0	0	13227	0	0	0	0	0	0	0	0	0	0	0
34740_VIANANFTGR_2_run0	1/sp|P03004|DNAA_ECOLI	15637	15272	14796	14453	16130	15277	15858	20326	18679	18779	16020	15484	14427	16557	18153	16255	15884	21772	19810	17367	18717	17424	11899	14545	12472	15895	18033	17917	21837	20222	18770	19072	24559	28411	30140	34604
36696_VVYMHSER_2_run0	1/sp|P03004|DNAA_ECOLI	0	0	0	0	0	0	0	5525	0	0	0	4256	0	0	0	3059	0	0	4087	0	0	0	0	0	0	0	0	0	0	0	0	0	0	0	5535	5279
5225_DHTTVLHAC(UniMod:4)R_2_run0	1/sp|P03004|DNAA_ECOLI	0	0	0	0	0	0	0	0	1447	2077	1785	0	0	0	0	0	0	0	0	0	1407	1470	0	0	0	0	0	0	1532	1490	0	0	0	1907	0	2246
5226_DHTTVLHAC(UniMod:4)R_3_run0	1/sp|P03004|DNAA_ECOLI	0	0	0	0	0	0	0	0	0	0	0	0	0	0	0	0	0	0	0	0	0	0	0	0	0	0	0	0	0	0	0	0	0	0	0	0
5457_DKYLNNINGLLTSFC(UniMod:4)GADAPQLR_3_run0	1/sp|P03004|DNAA_ECOLI	0	0	0	0	0	0	0	0	38157	53497	56401	77600	94406	48228	67997	98546	85519	24673	47207	62506	90994	105606	0	0	0	0	18416	0	0	0	0	0	0	0	11412	0
5458_DKYLNNINGLLTSFC(UniMod:4)GADAPQLR_4_run0	1/sp|P03004|DNAA_ECOLI	0	0	0	0	0	0	0	0	17337	24869	24157	0	33775	0	26877	30147	27907	0	18754	0	31921	33529	0	0	0	0	0	0	0	0	0	0	0	0	0	0
5567_DLLALQEK_2_run0	1/sp|P03004|DNAA_ECOLI	0	25007	0	29907	28269	27863	32085	0	29980	26117	0	26357	31110	26963	26979	25050	26327	0	33283	6618	25671	24667	27258	28799	35205	29473	33157	29435	29801	0	0	27101	38150	40882	49373	56841
6853_EDFSNLIR_2_run0	1/sp|P03004|DNAA_ECOLI	0	0	0	0	0	0	0	0	0	0	0	0	0	0	0	0	0	0	0	0	0	0	0	0	0	0	0	0	0	0	0	0	0	0	0	0
8071_ELTNHSLPEIGDAFGGR_3_run0	1/sp|P03004|DNAA_ECOLI	0	0	0	0	0	0	0	0	0	0	0	0	0	0	0	0	0	0	0	0	0	0	0	0	0	0	0	0	0	0	0	0	0	0	0	0
9530_FEVGTKPVTQTPQAAVTSNVAAPAQVAQTQPQR_3_run0	1/sp|P03004|DNAA_ECOLI	0	0	0	0	0	0	0	0	0	0	0	0	0	0	0	0	0	0	0	0	0	0	0	0	0	0	0	0	0	0	0	0	0	0	0	0
9531_FEVGTKPVTQTPQAAVTSNVAAPAQVAQTQPQR_4_run0	1/sp|P03004|DNAA_ECOLI	0	0	0	0	0	0	0	0	0	0	0	0	0	0	0	0	0	0	0	0	0	0	0	0	0	0	0	0	0	0	0	0	0	0	0	0
15731_IIEIGAVEVVNR_2_run0	1/sp|P03007|DPO3E_ECOLI	0	0	0	0	0	0	0	0	0	0	0	0	0	0	0	0	0	0	0	0	0	4607	0	0	0	0	0	0	7604	0	9885	0	10799	0	0	0
26809_QIVLDTETTGMNQIGAHYEGHK_4_run0	1/sp|P03007|DPO3E_ECOLI	0	0	0	0	0	0	0	0	0	9560	0	0	0	0	0	0	0	0	0	0	0	0	0	0	0	0	0	0	0	0	0	0	7329	0	0	0
36225_VTDSLAVAR_2_run0	1/sp|P03007|DPO3E_ECOLI	22054	0	0	0	0	0	0	0	0	0	19874	0	16877	0	0	0	16866	0	0	0	0	8563	0	0	0	0	0	11836	0	25209	23502	26113	18551	0	24715	0
36497_VVFATDEEIAAHEAR_3_run0	1/sp|P03007|DPO3E_ECOLI	8320	0	0	0	0	0	9810	0	0	0	0	0	0	0	0	0	0	0	0	0	0	0	0	0	0	0	0	0	0	0	0	0	0	0	0	0
10820_GAQVENIQR_2_run0	1/sp|P03018|UVRD_ECOLI	5849	5899	6059	5746	4218	5958	6086	4483	2175	4329	6380	5689	4768	4041	4905	4954	5064	3936	4014	3979	4644	4165	4890	5088	5417	4770	5986	4704	5168	5331	5500	5812	4742	6268	7153	7750
15246_IENLEELVTATR_2_run0	1/sp|P03018|UVRD_ECOLI	17261	14322	13487	16505	16845	17067	16609	20806	20508	19407	20602	21648	18254	22012	20742	21500	24008	22046	19580	24678	21642	24684	16119	17230	17986	17473	20003	20997	19218	18908	19796	19871	21044	23062	26741	20172
22536_MDVSYLLDSLNDK_2_run0	1/sp|P03018|UVRD_ECOLI	0	0	0	0	0	0	0	0	0	0	0	0	0	0	0	0	0	0	0	0	0	0	0	0	0	0	0	0	0	0	0	0	0	0	0	0
22740_MGTPMVENDSGYK_2_run0	1/sp|P03018|UVRD_ECOLI	0	0	0	0	0	0	0	0	0	0	0	5842	0	0	0	0	0	0	0	0	0	2478	0	0	0	0	0	0	0	0	0	0	0	0	0	0
2577_AMNLDEK_2_run0	1/sp|P03018|UVRD_ECOLI	0	0	0	0	0	0	0	0	31436	9561	22818	22759	8195	20718	7491	0	23554	0	34627	23804	0	0	6893	8434	0	0	0	0	0	52368	0	0	56172	0	44410	0
30421_SNLLVLAGAGSGK_2_run0	1/sp|P03018|UVRD_ECOLI	0	0	0	0	0	0	0	0	0	0	0	0	0	0	0	0	0	0	0	0	0	0	0	0	0	0	0	0	0	0	0	0	0	0	0	0
32681_TMYEQEK_2_run0	1/sp|P03018|UVRD_ECOLI	0	0	0	0	0	0	0	0	0	0	0	14061	15672	0	0	21232	0	0	0	12184	0	15963	0	0	0	0	0	0	0	0	0	0	0	0	0	0
35101_VLEEALLQASMPYR_2_run0	1/sp|P03018|UVRD_ECOLI	0	0	0	0	0	0	0	0	0	0	0	0	0	0	0	0	0	0	0	0	0	0	0	0	0	0	0	0	0	0	0	0	0	0	19060	0
3604_ATVSRPVSHQR_3_run0	1/sp|P03018|UVRD_ECOLI	0	0	0	0	0	0	0	0	0	0	0	0	0	0	0	0	0	0	0	0	0	0	0	0	0	0	0	0	0	0	0	0	0	0	0	0
9623_FGEGTIVNMEGSGEHSR_3_run0	1/sp|P03018|UVRD_ECOLI	2707	3250	3778	2622	0	2873	2602	3503	3924	0	4068	0	0	0	0	0	0	0	0	0	0	0	0	0	0	3232	3293	3608	0	0	4652	4428	0	4755	4741	4928
9820_FIGELPEEC(UniMod:4)VEEVR_2_run0	1/sp|P03018|UVRD_ECOLI	15184	14040	18347	19301	11306	13066	12624	24999	19286	17725	15801	16919	14299	16566	0	0	0	18862	16534	16528	15324	15054	0	0	0	0	0	19516	18141	16665	16509	23386	18530	19268	23977	23248
9953_FLNDFPGAETIR_2_run0	1/sp|P03018|UVRD_ECOLI	15126	0	22218	11748	10135	17356	0	0	13426	12557	0	13484	0	9875	11035	14269	13275	0	0	13009	14759	13518	0	17927	13632	0	0	0	19766	0	0	0	23737	25968	28359	27650
12500_GNQLLPVSLVK_2_run0	1/sp|P03023|LACI_ECOLI	12076	12719	10831	12059	13040	12060	0	13899	14927	15656	16064	19167	21430	15162	16743	22149	19367	15183	0	0	20634	24353	196183	181803	171622	160694	131059	145458	144867	14727	14121	14764	14524	14974	14305	12518
1927_AITESGLR_2_run0	1/sp|P03023|LACI_ECOLI	0	0	0	0	0	4685	0	0	0	0	0	0	0	0	0	0	0	0	0	0	0	0	89824	87186	68696	69580	56014	40787	53082	0	0	0	0	0	0	0
19622_LGVEHLVALGHQQIALLAGPLSSVSAR_3_run0	1/sp|P03023|LACI_ECOLI	0	0	0	0	0	0	0	0	0	0	7594	0	0	0	0	0	0	0	0	0	0	0	59699	47341	70884	45037	53985	73402	49233	0	0	0	0	0	0	0
19623_LGVEHLVALGHQQIALLAGPLSSVSAR_4_run0	1/sp|P03023|LACI_ECOLI	0	0	0	0	0	0	0	0	0	0	0	24890	0	0	0	17457	0	0	0	0	0	0	96827	74771	102102	74790	88731	120130	91501	0	0	0	0	0	0	0
2009_ALADSLMQLAR_2_run0	1/sp|P03023|LACI_ECOLI	0	8743	9150	0	11844	10636	8664	0	0	0	11306	12655	12420	0	10742	14161	10889	12832	10111	10720	13125	16106	100292	98525	88949	91774	75112	72533	81614	11828	10975	0	0	12677	12210	9322
20275_LLGQTSVDR_2_run0	1/sp|P03023|LACI_ECOLI	0	0	10644	8248	8214	10208	0	17693	14762	10809	0	0	14300	11869	0	2361	11621	0	9801	0	13841	11160	0	5609	79840	83905	75795	51301	72114	14589	0	15554	28333	11301	0	4589
20425_LLQLSQGQAVK_2_run0	1/sp|P03023|LACI_ECOLI	8481	7789	7938	8472	8504	8032	6627	13215	10348	10640	9761	13348	11799	9888	9781	14055	10753	8812	8706	10523	12175	13555	132795	118594	112472	103138	91975	85359	89132	12091	10211	10867	10589	11503	10930	8290
22914_MKPVTLYDVAEYAGVSYQTVSR_3_run0	1/sp|P03023|LACI_ECOLI	0	0	0	0	0	0	0	0	0	0	0	0	0	0	0	3391	0	0	0	0	0	0	56836	49594	52593	12982	48986	44799	58016	0	0	0	0	0	0	0
24824_NQIQPIAER_2_run0	1/sp|P03023|LACI_ECOLI	5730	5962	6545	6358	4081	7108	7629	9221	7857	9473	8660	12276	10258	7816	8271	11495	9815	7745	5960	7100	9067	10448	108002	101340	104737	92176	79403	78466	71533	6893	6791	8044	6141	8061	7108	6754
27401_QSLLIGVATSSLALHAPSQIVAAIK_3_run0	1/sp|P03023|LACI_ECOLI	0	0	0	0	0	0	0	0	0	0	0	0	0	0	0	0	0	0	0	0	0	0	0	0	0	0	0	0	0	0	0	0	0	0	0	0
33226_TTLAPNTQTASPR_2_run0	1/sp|P03023|LACI_ECOLI	5845	5204	5618	4627	4327	4057	4468	5098	5505	5894	6535	6825	7776	5350	5665	7010	6501	3903	4426	4794	5552	6306	111312	95184	86709	76697	60443	57763	53346	5152	5326	5593	4602	4482	4457	4479
34129_VEAAMAELNYIPNR_2_run0	1/sp|P03023|LACI_ECOLI	0	0	11345	0	0	0	0	0	0	0	27007	0	0	0	0	0	0	0	0	26353	0	0	92232	78925	80948	81144	81265	89237	82205	0	0	0	0	0	13767	11704
34130_VEAAMAELNYIPNR_3_run0	1/sp|P03023|LACI_ECOLI	0	0	0	0	0	0	0	0	5670	0	4896	0	0	0	0	0	0	0	0	0	7983	0	32756	25501	25300	26223	26666	28976	26568	0	0	7198	0	0	0	0
36603_VVNQASHVSAK_2_run0	1/sp|P03023|LACI_ECOLI	0	0	0	0	756	0	0	0	0	0	0	0	1091	0	0	0	0	0	0	0	1070	1027	0	8517	9903	8370	7153	7528	6735	0	0	0	0	0	0	0
468_AAVHNLLAQR_2_run0	1/sp|P03023|LACI_ECOLI	2684	0	2603	0	0	2747	3901	3754	4316	3354	3708	5272	5335	3983	3954	5290	4604	3771	2872	4775	4562	4974	34076	31695	35242	30549	29843	35200	32576	0	3625	3921	3814	3083	4007	2349
1930_AITGAGMTR_2_run0	1/sp|P03813|YGEA_ECOLI	11322	8769	10264	9958	7796	8366	9491	10798	8762	0	0	10925	9904	8240	7919	10034	8142	10660	8721	9874	9646	11313	18204	14982	14229	12981	9269	0	8678	7915	0	8255	6170	7054	5310	6252
19465_LGGLHSAQVLLHSVDFHEIEEC(UniMod:4)QR_4_run0	1/sp|P03813|YGEA_ECOLI	0	0	5162	0	0	0	0	0	0	0	8372	0	9048	0	0	0	0	9026	0	0	0	8881	0	0	0	0	0	0	0	0	0	0	0	0	0	0
31866_TGDILAEAALGLQR_2_run0	1/sp|P03813|YGEA_ECOLI	0	0	0	0	0	0	0	0	0	0	0	17032	0	0	0	20909	0	0	0	0	17087	21888	0	0	0	0	0	0	0	0	0	0	0	0	0	0
33621_VADAIESR_2_run0	1/sp|P03813|YGEA_ECOLI	0	0	0	0	0	0	0	0	0	0	0	0	0	0	0	0	0	0	0	0	0	0	0	0	0	0	0	0	0	0	0	0	0	0	0	0
38259_YTMEQDFYR_2_run0	1/sp|P03813|YGEA_ECOLI	0	0	0	0	0	0	0	0	0	0	0	0	0	0	0	0	0	0	0	0	0	0	0	0	0	0	0	0	0	0	0	0	0	0	0	0
4012_AYC(UniMod:4)AQVIAR_2_run0	1/sp|P03813|YGEA_ECOLI	9031	8285	8734	0	6382	6915	5321	10567	10701	11479	12965	15996	14777	9881	0	0	0	12875	11285	12777	14971	15796	0	0	0	0	0	11830	9461	8159	8268	8135	7364	6759	5171	0
649_ADITLISGSTLGGAEYVAEHLAEK_3_run0	1/sp|P03817|MIOC_ECOLI	66822	64594	69188	67712	61851	62317	72063	110726	89986	86823	90449	85627	81433	82340	80761	79257	78471	94696	83557	78829	86415	81954	85007	84662	105691	89598	89448	102912	87677	68612	69075	77689	73972	78963	91533	89679
9154_EYDTFC(UniMod:4)GAIDK_2_run0	1/sp|P03817|MIOC_ECOLI	20517	19263	21296	12486	12438	13076	11906	42453	39139	36961	35779	37588	35735	37665	0	0	0	36772	30828	31478	38840	33552	0	0	0	0	0	39068	37198	18089	18643	17276	16082	18074	19425	18518
9589_FGAIGIGSR_2_run0	1/sp|P03817|MIOC_ECOLI	81401	72526	82612	84784	77478	84057	73765	128783	108600	106761	93855	92743	89005	96558	98443	98964	94152	104874	87859	84967	100673	94663	97255	93887	109882	109883	101575	110781	102398	74604	85182	87784	111962	89597	90681	94088
18408_LALESLGLGPYEAR_2_run0	1/sp|P03819|KEFC_ECOLI	0	11779	10227	19042	13212	0	0	0	0	0	6662	7946	9793	0	0	11093	0	0	0	0	0	9498	13972	11920	11047	10590	0	0	0	11021	10756	0	0	0	0	0
13107_GVGNSIPDIPDPVAR_2_run0	1/sp|P03841|MALM_ECOLI	37962	32755	39128	39221	39189	36725	36802	0	30016	98607	128436	84597	50403	52771	74605	25165	68074	78328	456360	545936	59157	31461	12723	12020	0	9681	8273	0	0	0	0	4730	0	0	0	0
14491_HTTDGLLK_2_run0	1/sp|P03841|MALM_ECOLI	4860	0	0	5223	4952	5428	0	0	4536	8568	10621	8176	5622	5302	6372	5046	6877	7590	31239	36089	7590	4022	0	0	0	0	0	0	0	0	0	0	0	0	0	0
17933_KSEPMLNDTESYFNTAIK_3_run0	1/sp|P03841|MALM_ECOLI	0	0	0	0	0	0	0	0	0	0	0	0	0	0	0	0	0	0	0	0	0	0	0	0	0	0	0	0	0	0	0	0	0	0	0	0
21779_LTPALGQQK_2_run0	1/sp|P03841|MALM_ECOLI	24450	23748	24676	24580	22381	22344	24022	0	20604	66197	89289	56282	35960	32804	51851	28634	47554	51742	282612	322730	40118	22026	9553	6605	7254	5021	4869	0	0	0	0	0	0	0	0	0
22330_LYVLVFTTEK_2_run0	1/sp|P03841|MALM_ECOLI	0	5250	11477	0	15628	0	11593	0	0	20753	30743	19666	15904	17614	19206	16399	17878	17049	86088	88152	13461	0	0	0	0	0	0	0	0	0	0	0	0	0	0	0
29527_SEPMLNDTESYFNTAIK_2_run0	1/sp|P03841|MALM_ECOLI	0	0	0	0	0	0	0	0	0	0	0	0	0	0	0	0	0	0	0	0	0	0	0	0	0	0	0	0	0	0	0	0	0	0	0	0
30851_STFISSVK_2_run0	1/sp|P03841|MALM_ECOLI	20337	19373	22336	20428	23559	20060	17825	0	19122	53551	62534	45353	24332	28014	35853	23006	33453	44720	205605	229629	30435	17501	0	0	0	0	0	0	0	0	0	0	0	0	0	0
32743_TNSSSSVLVGPLFGSSAPAPVTVGNTAAPAVAAPAPAPVK_4_run0	1/sp|P03841|MALM_ECOLI	0	0	0	0	0	0	0	0	0	0	0	0	0	0	0	0	0	0	12203	13485	0	0	0	0	0	0	0	0	0	0	0	0	0	0	0	0
32744_TNSSSSVLVGPLFGSSAPAPVTVGNTAAPAVAAPAPAPVK_5_run0	1/sp|P03841|MALM_ECOLI	0	0	0	0	0	0	0	0	0	0	0	0	0	0	0	0	0	0	6098	0	0	0	0	0	0	0	0	0	0	0	0	0	0	0	0	0
5623_DLQQTTQLLDPAK_2_run0	1/sp|P03841|MALM_ECOLI	37861	30993	34794	39313	35960	35909	42167	0	45315	80196	98854	74917	51445	53846	62983	41054	58085	76103	308040	362510	62307	38165	0	0	0	0	0	0	0	0	0	0	0	0	0	0
19987_LINDIPLPGTTGVER_2_run0	1/sp|P03959|ATKA_ECOLI	0	0	0	0	0	0	0	0	0	0	0	0	0	0	0	0	0	0	0	0	0	0	0	0	0	0	0	0	0	212149	199721	190625	222669	215140	209876	220837
12843_GSLTTFSIANDVAK_2_run0	1/sp|P03960|ATKB_ECOLI	0	0	0	0	0	0	0	0	0	0	0	0	0	0	0	0	0	0	0	0	0	0	0	0	0	0	0	0	0	25075	31596	0	32347	0	31277	21638
19928_LIEVVHIGK_2_run0	1/sp|P03960|ATKB_ECOLI	0	0	0	0	0	0	0	0	0	0	0	0	0	0	0	0	0	0	0	0	0	0	0	0	0	0	0	0	0	0	0	0	0	0	0	0
21600_LTAAAIAAEAGVDDFLAEATPEAK_2_run0	1/sp|P03960|ATKB_ECOLI	0	0	0	0	0	0	0	0	0	0	0	0	0	0	0	0	0	0	0	0	0	0	0	0	0	0	0	0	0	0	0	0	0	0	0	0
21601_LTAAAIAAEAGVDDFLAEATPEAK_3_run0	1/sp|P03960|ATKB_ECOLI	0	0	0	0	0	0	0	0	0	0	0	0	0	0	0	0	0	0	0	0	0	0	0	0	0	0	0	0	0	0	2455	3461	0	0	2938	0
22799_MIAMVEGAQR_2_run0	1/sp|P03960|ATKB_ECOLI	0	0	0	0	0	0	0	0	0	0	0	0	0	0	0	0	0	0	0	0	0	0	0	0	0	0	0	0	0	126671	122849	132106	141546	142911	133448	132123
22969_MLGANVIATSGR_2_run0	1/sp|P03960|ATKB_ECOLI	0	0	0	0	0	0	0	0	0	0	0	0	0	0	0	0	0	0	0	0	0	0	0	0	0	0	0	0	0	83061	75080	81061	115271	81801	75812	71516
23412_MSGINIDNR_2_run0	1/sp|P03960|ATKB_ECOLI	0	0	0	0	0	0	0	0	0	0	0	0	0	0	0	0	0	0	0	0	0	0	0	0	0	0	0	0	0	40329	33997	33812	40208	39290	37277	29227
25777_PLTASAMLR_2_run0	1/sp|P03960|ATKB_ECOLI	0	0	0	0	0	0	0	0	0	0	0	0	0	0	0	0	0	0	0	0	0	0	0	0	0	0	0	0	0	17752	14916	14659	14005	13060	0	11585
26318_QASEFIPAQGVDEK_2_run0	1/sp|P03960|ATKB_ECOLI	0	0	0	0	0	0	0	0	0	0	0	0	0	0	0	13003	0	0	0	0	0	0	0	0	0	0	0	0	0	43368	52048	49803	58334	58845	54088	52674
26845_QLALFEPTLVVQALK_2_run0	1/sp|P03960|ATKB_ECOLI	0	0	0	0	0	0	0	0	0	0	0	0	0	0	0	0	0	0	0	0	0	0	0	0	0	0	0	0	0	0	0	0	0	0	0	0
32011_TGTITLGNR_2_run0	1/sp|P03960|ATKB_ECOLI	0	0	0	0	0	0	0	0	0	0	0	0	0	0	0	0	0	0	0	107257	0	0	0	0	0	0	0	0	0	63656	51818	52042	62275	55955	52697	55475
32304_TLADAAQLASLADETPEGR_2_run0	1/sp|P03960|ATKB_ECOLI	0	0	0	0	0	0	0	0	0	0	0	0	0	0	0	0	0	0	0	0	0	0	0	0	0	0	0	0	0	61617	59270	60284	66600	66805	57923	55460
33420_TVMITGDNR_2_run0	1/sp|P03960|ATKB_ECOLI	0	0	0	0	0	0	0	0	0	0	0	0	0	0	0	0	0	0	0	0	0	0	0	0	0	0	0	0	0	34480	33931	34117	31841	31480	31878	33811
35707_VPADQLR_2_run0	1/sp|P03960|ATKB_ECOLI	0	0	0	0	0	0	0	0	0	0	0	0	0	0	0	0	0	0	0	0	0	0	0	0	0	0	0	0	0	0	0	0	0	0	0	0
3690_AVEAAGDVDVLLLDK_2_run0	1/sp|P03960|ATKB_ECOLI	0	0	0	0	0	0	0	0	0	0	0	0	0	0	0	0	0	0	0	0	0	0	0	0	0	0	0	0	0	0	0	3743	0	0	0	0
37507_YGAAADKVPADQLR_3_run0	1/sp|P03960|ATKB_ECOLI	0	0	0	0	0	0	0	0	0	0	0	0	0	0	0	0	0	0	0	0	0	0	0	0	0	0	0	0	0	7138	6566	7161	9862	9766	9436	10043
6344_DVQSLHATFVPFTAQSR_3_run0	1/sp|P03960|ATKB_ECOLI	0	0	0	0	0	0	0	0	0	0	0	0	0	0	0	0	0	0	0	0	0	0	0	0	0	0	0	0	0	68908	40615	39968	48664	46869	42494	41373
6601_EAGNMVDLDSNPTK_2_run0	1/sp|P03960|ATKB_ECOLI	0	0	0	0	0	0	0	0	0	0	0	0	0	0	0	0	0	0	0	0	0	0	0	0	0	0	0	0	0	21569	21571	20745	22861	21217	20460	18341
8677_ESGGDFASVTGGTR_2_run0	1/sp|P03960|ATKB_ECOLI	0	0	0	0	0	0	0	0	0	0	0	0	0	0	0	0	0	0	0	0	0	0	0	0	0	0	0	0	0	53568	49690	46936	52785	49896	44027	41736
12781_GSALIGQNFTGNGYFHGR_3_run0	1/sp|P03961|ATKC_ECOLI	0	0	0	0	0	0	0	0	0	0	0	0	0	0	0	0	0	0	0	0	0	0	0	0	0	0	0	0	0	0	0	0	0	0	0	0
24550_NLSVEQLTQLIAK_2_run0	1/sp|P03961|ATKC_ECOLI	0	0	0	0	0	0	0	0	0	0	0	0	0	0	0	1910	0	0	0	0	0	0	0	2499	0	1953	0	0	0	86380	71671	70502	72862	83478	78292	76505
25905_PSATAEMPYNPQASGGSNLAVSNPELDK_3_run0	1/sp|P03961|ATKC_ECOLI	0	0	0	0	0	0	0	0	0	0	0	0	0	0	0	0	0	0	0	0	0	0	0	0	0	0	0	0	0	38538	41270	46531	46008	38230	41351	38483
340_AANPDASASVPVELVTASASGLDNNITPQAAAWQIPR_4_run0	1/sp|P03961|ATKC_ECOLI	0	0	0	0	0	0	0	0	0	0	0	0	0	0	0	0	0	0	0	0	0	0	0	0	0	0	0	0	0	51021	35326	39346	35166	30634	42562	0
37695_YIGQPVVNIVELNLALDK_2_run0	1/sp|P03961|ATKC_ECOLI	0	0	0	0	0	0	0	0	0	0	0	0	0	0	0	0	0	0	0	0	0	0	0	0	0	0	0	0	0	0	0	0	0	0	0	0
38182_YSQQPLVK_2_run0	1/sp|P03961|ATKC_ECOLI	0	0	0	1112	0	0	0	0	861	0	0	0	0	0	0	0	0	0	0	0	0	0	0	0	0	0	0	0	0	33772	30128	32062	33494	33493	30150	34173
1240_AGDIVGEHTAMFADIGER_2_run0	1/sp|P04036|DAPB_ECOLI	0	0	27962	27380	0	28088	0	39198	33202	0	19934	0	17943	23643	0	0	0	34920	29357	20879	0	0	45018	51052	64133	51374	0	39595	34844	33734	28855	0	0	21131	22530	0
1241_AGDIVGEHTAMFADIGER_3_run0	1/sp|P04036|DAPB_ECOLI	69687	74530	68804	70582	70441	74527	77949	124485	99780	66063	53304	56883	46266	65540	50292	41968	50498	98863	62113	52572	57157	47621	145157	156356	199249	206846	105403	115595	107412	104958	95419	96456	80386	59144	50739	38517
12417_GMVIGTTGFDEAGK_2_run0	1/sp|P04036|DAPB_ECOLI	111400	105357	108130	108971	113082	107014	108878	179409	148333	101992	87341	97679	71552	98035	79704	73946	79534	147573	101979	79955	84388	69197	350297	386971	454106	456099	155498	169102	166237	173017	176590	175174	117018	97659	75870	53238
13976_HKVDAPSGTALAMGEAIAHALDK_4_run0	1/sp|P04036|DAPB_ECOLI	0	0	0	0	0	0	0	0	0	0	0	0	0	0	0	0	0	0	0	0	0	0	0	0	0	0	0	0	0	0	0	0	0	0	0	0
22757_MHDANIR_2_run0	1/sp|P04036|DAPB_ECOLI	6859	0	6427	6605	8444	8369	6727	6288	6866	0	0	0	0	0	0	0	0	0	0	0	0	0	10660	10424	14654	15282	0	6640	0	11330	6880	7506	0	0	5321	0
23478_MTFANGAVR_2_run0	1/sp|P04036|DAPB_ECOLI	20257	20793	22018	0	14426	15262	13816	12056	21781	0	10795	0	0	0	8480	0	0	11735	15349	12689	11284	10738	38487	32518	23635	31681	14382	24166	24379	30685	27160	29474	23310	18435	14337	9966
26923_QLIQAALALEGVQLGAALER_2_run0	1/sp|P04036|DAPB_ECOLI	0	0	0	0	0	0	0	0	0	0	0	0	0	0	0	0	0	0	0	0	0	0	0	0	0	0	0	0	0	0	0	0	0	0	0	0
26924_QLIQAALALEGVQLGAALER_3_run0	1/sp|P04036|DAPB_ECOLI	0	0	0	0	0	0	0	0	0	0	0	0	0	0	0	0	0	0	0	0	0	0	0	0	0	0	0	0	0	0	0	0	0	0	0	755
29208_SALWLSGK_2_run0	1/sp|P04036|DAPB_ECOLI	88773	84999	86114	70087	68338	68854	74340	123449	98104	72748	61889	62112	47860	69490	46801	40047	48695	109526	70237	53041	60305	51376	248938	254760	311759	277668	105158	122267	107002	126226	112907	112532	79639	62950	48013	38828
32040_TGVTVQSSLDAVK_2_run0	1/sp|P04036|DAPB_ECOLI	32063	28158	29202	38032	35117	33991	32260	48515	44783	31447	25753	27607	21389	30472	20160	17389	20785	37964	25101	23790	24370	23419	126706	107594	113780	114242	32887	41534	40551	42984	56612	49293	37060	28240	23790	14642
33972_VDAPSGTALAMGEAIAHALDK_2_run0	1/sp|P04036|DAPB_ECOLI	0	0	2724	0	0	0	0	0	0	0	0	0	0	0	0	0	0	0	0	0	0	0	9539	4736	9296	11263	0	0	0	0	0	0	0	0	0	0
33973_VDAPSGTALAMGEAIAHALDK_3_run0	1/sp|P04036|DAPB_ECOLI	17612	14989	0	16455	48887	23344	25590	31493	32901	20350	12830	12089	10011	37350	9406	5773	4278	25731	6041	13708	23987	18552	94644	34028	77424	129119	24697	18763	37992	39760	39210	44249	19567	12944	17199	2777
35451_VMGDYTDIEIIEAHHR_2_run0	1/sp|P04036|DAPB_ECOLI	0	10389	11895	12994	0	9827	10384	18147	16697	0	0	12986	0	0	0	0	0	0	0	0	10422	0	26455	25094	27738	26611	0	15259	0	0	0	18038	0	0	0	0
35452_VMGDYTDIEIIEAHHR_3_run0	1/sp|P04036|DAPB_ECOLI	32475	27912	30080	33923	30855	31291	34990	55368	41965	27934	30761	32691	22228	27350	23799	21180	23384	42525	31043	22706	26419	20641	123051	122531	131534	133727	47324	48259	48153	41504	35643	39387	27963	20880	18101	13801
35453_VMGDYTDIEIIEAHHR_4_run0	1/sp|P04036|DAPB_ECOLI	60067	56048	60981	68463	58479	58834	60281	99236	71227	45776	50309	50901	40155	50133	38608	36253	40119	82949	54295	38516	44298	35059	241232	252807	258300	264138	88473	86849	89420	81601	62565	68105	49945	36445	27114	20215
35769_VPGTIGFATVR_2_run0	1/sp|P04036|DAPB_ECOLI	106111	187523	202226	173711	172203	166448	171959	274406	226623	158565	124146	137246	102105	154931	104779	96976	112625	212916	137824	96030	105505	93287	640434	655274	714338	689920	246123	222253	214184	317913	266871	263081	188029	148195	111143	82429
6296_DVLDLNNL_2_run0	1/sp|P04036|DAPB_ECOLI	4044	4212	5647	4150	5275	5649	4958	7210	6166	5070	4040	3837	3127	4565	4357	3020	3436	6435	4732	3149	3712	3808	22411	21796	25295	20258	7317	8487	7481	7024	7265	7725	4963	5508	4045	2770
7342_EGSSLLGSDAGELAGAGK_2_run0	1/sp|P04036|DAPB_ECOLI	99964	90305	97723	94672	99998	91974	93501	143719	121191	81902	69576	79796	60280	84799	68597	60350	72896	132024	84901	66793	68205	56826	351567	368590	400546	377119	132902	129208	127461	149161	143877	146725	102117	85181	68818	51449
8680_ESGLFDMR_2_run0	1/sp|P04036|DAPB_ECOLI	85111	75989	77827	89124	83692	84589	87577	141736	113550	81719	66329	72616	55594	79592	53223	49478	54541	125820	80712	63507	69242	59098	279298	305996	330190	316145	113187	135913	133926	130967	127012	133448	93796	72830	59599	41387
10634_FYGVQFHPEVTHTR_2_run0	1/sp|P04079|GUAA_ECOLI	0	0	6844	19200	17619	16666	0	15901	0	0	0	0	0	8267	0	0	0	11436	0	0	0	0	0	0	0	11496	12973	12555	11599	0	9411	14226	12723	12873	9840	8672
10635_FYGVQFHPEVTHTR_3_run0	1/sp|P04079|GUAA_ECOLI	29855	30764	25587	55186	42022	44116	48644	46056	39381	27245	31453	27826	21550	27466	18376	19014	20574	35420	30039	20480	22552	20563	27905	21396	22276	29850	42724	39177	38267	22272	32426	35764	34878	36321	30605	24778
10636_FYGVQFHPEVTHTR_4_run0	1/sp|P04079|GUAA_ECOLI	24571	22876	24074	52433	45418	46953	50821	48107	38484	32106	28067	32206	24418	28328	22039	19344	22655	32575	27481	19709	21480	20128	22081	21453	22052	28757	43618	37595	38986	25213	30673	35874	38088	36293	30783	25991
11831_GIEDALTADGK_2_run0	1/sp|P04079|GUAA_ECOLI	46519	45762	43814	69117	58893	54794	53680	53453	40889	34762	32125	27027	25801	29859	23805	19773	24583	41934	30102	25940	24998	24934	23893	20954	27789	31998	42474	41524	38842	38056	47533	50684	46872	48969	46721	40872
11832_GIEDALTADGKPLLDVWMSHGDK_3_run0	1/sp|P04079|GUAA_ECOLI	29703	26974	30939	24191	25624	0	27517	27983	22195	18980	17121	16748	0	16338	0	0	9559	25898	0	0	0	0	0	9177	11863	0	17562	29693	0	25336	0	0	0	22444	25043	19971
11833_GIEDALTADGKPLLDVWMSHGDK_4_run0	1/sp|P04079|GUAA_ECOLI	38883	35730	40648	28105	31304	28342	30694	34513	24095	20357	20267	16917	14957	19001	12278	11064	12984	28343	21829	13659	14950	12995	12079	10117	13474	16409	25625	36311	27914	30144	26376	28110	23539	25554	26095	24739
14260_HPFPGPGLGVR_2_run0	1/sp|P04079|GUAA_ECOLI	19482	22431	24862	31152	29692	28380	0	26684	14346	12200	0	14276	8426	0	11391	10038	11398	17744	0	2662	12249	9698	7201	4336	12208	13844	18785	23524	18039	14260	0	0	24590	21912	14550	11515
15519_IGLELGLPYDMLYR_2_run0	1/sp|P04079|GUAA_ECOLI	0	0	0	0	11969	3185	10103	0	0	0	0	0	0	4903	0	0	0	0	0	3541	0	3544	0	0	0	0	0	0	0	2412	0	3208	0	0	4522	0
15711_IIDDAVAR_2_run0	1/sp|P04079|GUAA_ECOLI	210552	191866	223303	230545	218788	236384	225503	175523	111633	92159	81165	72353	66114	81937	82957	76504	83777	147826	105325	73681	80654	66326	69839	75774	88962	104619	160852	124585	153777	152730	155671	160420	170706	174958	161816	161445
16005_ILILDFGSQYTQLVAR_2_run0	1/sp|P04079|GUAA_ECOLI	20062	21386	4451	22754	21090	23587	32590	19988	21311	16506	0	0	0	15151	0	0	0	15338	0	7089	0	0	0	0	0	0	28547	14360	21858	20014	0	18535	17187	18124	0	0
16496_IREQVGDDK_2_run0	1/sp|P04079|GUAA_ECOLI	18422	16209	20584	6794	7380	9048	6882	5545	4092	3204	2677	2969	2950	3647	2340	2198	2593	4595	2632	2051	1967	2135	2215	2448	2591	3684	4747	5035	4745	11014	3722	4211	4300	3838	3596	3869
18098_KYDWVVSLR_2_run0	1/sp|P04079|GUAA_ECOLI	12209	12114	14826	14753	13281	14220	12679	15874	12589	9077	11400	9195	8938	10604	10103	8160	8913	14019	11056	0	7078	7733	9384	0	9312	10726	18691	13563	11314	10802	10601	10608	10861	8810	0	7189
22716_MGLVEPLK_2_run0	1/sp|P04079|GUAA_ECOLI	186784	171912	190156	182466	178204	174349	194249	157400	102211	89703	74289	69651	58220	77953	60948	56853	62829	145176	88050	77636	72979	60084	59047	60639	72422	80885	133860	148405	139973	131788	139605	157159	151586	140934	142873	129756
24554_NLTC(UniMod:4)VFVDNGLLR_2_run0	1/sp|P04079|GUAA_ECOLI	47516	45974	47788	27953	38833	41328	39818	26883	32084	0	23512	23317	19498	31947	0	0	0	30688	30447	19972	19164	24449	0	0	0	0	0	37268	37296	41445	38989	34211	35948	40981	38199	32067
25731_PLLDVWMSHGDK_3_run0	1/sp|P04079|GUAA_ECOLI	17094	14396	16059	20914	16795	18307	15266	22261	17682	12708	11453	10166	9369	10740	7746	7039	0	16542	12557	9132	10178	7839	5631	6554	7863	8670	12640	16287	16610	12981	16903	18146	16976	16466	15360	13570
27749_RADAIFIEELR_2_run0	1/sp|P04079|GUAA_ECOLI	9868	0	0	0	15318	19167	0	0	0	0	0	5044	0	0	0	0	0	0	0	0	10405	0	0	0	0	0	0	0	0	8077	0	0	0	0	0	0
27750_RADAIFIEELR_3_run0	1/sp|P04079|GUAA_ECOLI	67554	61277	79861	113740	95455	96497	95870	92852	70843	50962	54833	51238	46793	56035	45607	43995	49094	83474	59094	45633	45091	41252	50414	52073	57596	66778	102975	94241	87826	48376	58304	65440	73751	68211	58756	49982
27751_RADAIFIEELRK_3_run0	1/sp|P04079|GUAA_ECOLI	55319	55346	59146	31706	29919	27771	27588	25722	21356	17406	18524	12752	15963	21076	12238	9893	12055	20222	14313	0	12740	0	9924	9950	13222	18087	22669	21781	21680	40049	15933	16504	15503	15978	13292	11245
28130_RFYGVQFHPEVTHTR_3_run0	1/sp|P04079|GUAA_ECOLI	8588	0	7680	0	0	0	0	0	0	0	0	0	0	0	0	0	0	0	0	0	0	0	0	0	0	0	0	0	0	0	0	0	0	0	0	0
28131_RFYGVQFHPEVTHTR_4_run0	1/sp|P04079|GUAA_ECOLI	14245	13234	15036	10287	2600	0	8291	7796	0	0	0	0	0	6298	0	0	0	7629	0	0	0	0	0	0	0	0	0	0	3093	7573	0	0	0	0	0	0
29885_SHHNVGGLPK_2_run0	1/sp|P04079|GUAA_ECOLI	16984	0	0	15692	12830	14100	13331	4492	2553	1465	2389	2072	2116	2322	1007	0	1680	5042	2471	2390	2117	1760	2240	0	1615	1887	2218	4354	4050	11393	8814	8778	8423	9834	7878	8472
34381_VFVEVFDEEALK_2_run0	1/sp|P04079|GUAA_ECOLI	52650	58468	61423	67259	60786	61248	59674	36361	33236	23043	26313	21511	22926	27357	26953	18506	19180	31123	27907	0	20339	18833	0	25316	0	33317	38055	37622	43352	41490	31446	35784	41101	41481	34144	35158
34873_VILGLSGGVDSSVTAMLLHR_3_run0	1/sp|P04079|GUAA_ECOLI	22554	19976	25811	27813	24417	23841	29018	17249	8192	8766	8629	0	0	10550	6933	7442	7877	13530	9176	0	6326	0	6746	7290	0	0	14692	14334	14874	19723	8270	15040	12763	16037	18590	18347
36107_VSQAFTVFLPVR_2_run0	1/sp|P04079|GUAA_ECOLI	261410	243916	267678	220201	223997	217259	236147	158873	119990	95564	81526	76358	66295	94935	79499	59025	74737	130990	88120	77068	70835	66766	66819	72150	80132	97590	156333	158050	151406	180938	147875	144820	158256	169169	160978	140787
36108_VSQAFTVFLPVR_3_run0	1/sp|P04079|GUAA_ECOLI	19390	19005	25426	16942	18812	14753	20374	14216	9305	7858	8079	7437	5642	7535	7205	5177	6482	10868	8903	6575	6409	6115	6261	6372	7793	8743	16831	15193	13198	13566	13941	13334	13891	14678	12730	12735
36188_VTAIPSDFITVASTESC(UniMod:4)PFAIMANEEK_3_run0	1/sp|P04079|GUAA_ECOLI	0	0	0	0	0	0	0	0	0	0	0	0	0	0	0	0	0	0	0	0	0	0	0	0	0	0	0	0	0	0	0	0	0	0	0	0
36688_VVYDISGKPPATIEWE_2_run0	1/sp|P04079|GUAA_ECOLI	151029	142098	147636	106602	101613	94574	99859	93329	76496	69165	60177	59796	48065	61981	42828	43211	44173	83636	71407	52641	48570	37665	35203	32448	43540	56043	84073	85957	79950	108861	91204	93000	95091	93940	94995	80332
36975_WLAQGTIYPDVIESAASATGK_2_run0	1/sp|P04079|GUAA_ECOLI	88626	88603	92422	77384	80766	72165	74550	69123	52981	57377	41818	45797	42127	40652	43554	35718	44186	60747	47970	40323	43008	43188	34436	32679	43895	47585	65933	63356	55289	80009	68997	64185	61355	66544	62438	55644
36976_WLAQGTIYPDVIESAASATGK_3_run0	1/sp|P04079|GUAA_ECOLI	110505	100115	112537	84634	87293	83092	90257	69738	50216	47261	37714	42993	36109	41285	35520	31281	35984	54677	41825	28838	32812	31626	33012	35161	42782	46921	70802	64232	55118	88038	73244	68528	76279	75101	68422	59991
37385_YDWVVSLR_2_run0	1/sp|P04079|GUAA_ECOLI	32255	32679	37258	33594	29942	30088	24259	19850	27681	17630	18996	14821	12999	19651	12235	11202	12236	16159	11016	8698	8717	9397	14631	0	18543	19495	23976	21367	17606	32475	17418	19058	22215	20272	19176	16280
4920_DFNPSGIILSGGPESTTEENSPR_3_run0	1/sp|P04079|GUAA_ECOLI	78414	73591	74515	64418	63158	63525	66902	52540	49016	41853	35459	34474	32103	36041	38053	31915	31477	50671	42473	35543	34275	31351	34605	30300	34664	41007	57295	54757	51690	57565	56162	56124	55622	61084	51812	52343
5264_DIC(UniMod:4)QC(UniMod:4)EALWTPAK_2_run0	1/sp|P04079|GUAA_ECOLI	0	0	0	0	0	0	0	0	0	0	0	0	0	0	0	0	0	0	0	0	0	0	0	0	0	0	0	0	0	0	0	0	0	0	0	0
547_ADAIFIEELR_2_run0	1/sp|P04079|GUAA_ECOLI	28819	27791	39448	56862	52407	54068	79247	37458	30059	27960	23217	25339	19742	27592	30825	25850	27737	31242	27743	22610	20828	21280	36305	27662	31705	47917	57430	46376	37915	29804	49021	47041	55849	55216	57699	56346
548_ADAIFIEELRK_2_run0	1/sp|P04079|GUAA_ECOLI	0	6823	6841	4777	0	0	5754	0	2496	0	0	0	0	0	0	0	0	0	0	0	0	0	0	0	0	0	4146	0	0	6604	0	0	0	1890	0	0
7109_EFGYAQVEVVNDSALVR_2_run0	1/sp|P04079|GUAA_ECOLI	43655	53367	54791	53178	76425	56240	56353	25695	0	0	0	0	0	0	0	0	0	0	0	0	0	0	34062	31640	28634	43317	29092	33574	0	53043	0	54185	62114	50714	40497	40993
7835_ELFKDEVR_2_run0	1/sp|P04079|GUAA_ECOLI	0	0	0	0	0	0	0	0	0	0	0	0	0	0	0	0	0	0	0	0	0	0	0	0	0	0	0	0	0	0	0	0	0	0	0	0
9975_FLSALAGENDPEAK_2_run0	1/sp|P04079|GUAA_ECOLI	241846	239846	243092	234709	237131	231982	243733	168114	127397	106122	93128	81377	73073	103439	89690	77843	88381	147949	106279	84103	76640	70469	91809	92998	106643	120677	195007	161203	160463	168404	182316	179069	177783	183171	181984	174490
10068_FNHGAQPPVQSALDGK_3_run0	1/sp|P04335|FRSA_ECOLI	9496	10119	11891	0	0	0	10072	0	0	0	7376	0	0	0	0	0	0	0	0	0	0	0	0	0	0	0	0	0	0	0	8033	0	0	0	2914	0
10946_GDDLAEQAQALSNR_2_run0	1/sp|P04335|FRSA_ECOLI	20269	19140	23555	22109	21489	22564	19985	0	0	0	0	0	0	0	0	0	13226	0	0	0	0	0	34196	31700	29001	0	0	24248	20601	0	0	16992	16931	17008	22020	15867
11788_GIAMLTIDMPSVGFSSK_2_run0	1/sp|P04335|FRSA_ECOLI	0	0	15441	13189	11507	8601	13173	0	0	0	0	0	0	0	0	7746	0	0	0	0	5723	0	18545	0	0	0	0	0	0	0	3814	0	0	0	0	0
12265_GLQEITDWIEK_2_run0	1/sp|P04335|FRSA_ECOLI	23226	18250	16942	12595	14474	14030	19532	15253	14076	13807	15715	13847	13045	15252	11345	12069	11467	13347	0	13747	11838	15133	26142	17826	18632	17727	13716	15511	13931	17873	11964	8733	11131	14657	19094	13534
18628_LAYLESPR_2_run0	1/sp|P04335|FRSA_ECOLI	13076	12183	20166	0	0	0	15199	0	4724	2805	0	8602	6477	0	7922	0	8160	4569	0	8740	0	0	27609	28610	8833	0	4266	0	0	4446	4305	4265	4236	0	18924	8881
19543_LGMHDASDEALR_2_run0	1/sp|P04335|FRSA_ECOLI	0	0	0	0	0	0	0	0	0	0	0	0	0	0	0	0	0	0	0	0	0	0	9081	7027	0	0	0	0	0	0	0	0	0	0	0	0
19544_LGMHDASDEALR_3_run0	1/sp|P04335|FRSA_ECOLI	0	0	10523	8956	8612	8061	9481	11232	9215	0	0	0	9224	0	6958	8527	0	8965	0	6064	9013	8150	13013	10318	9401	10222	7038	11209	9028	0	0	0	8129	8372	9818	9176
20060_LITSSSADGK_2_run0	1/sp|P04335|FRSA_ECOLI	9719	7960	11031	9760	7467	9325	6613	5842	0	4107	0	3693	13420	0	0	5725	4323	0	0	0	0	3219	13175	5731	10480	7927	0	0	0	7410	3818	3667	0	4554	4621	5108
20229_LLEIPFNPVYR_2_run0	1/sp|P04335|FRSA_ECOLI	47609	48971	48582	59365	61161	51623	61147	44436	32553	30869	33472	34421	35848	26481	33177	36301	37628	35920	28765	29646	42784	43003	90259	71937	58444	52245	39304	33388	38230	35801	38164	34735	32797	38335	41745	38714
21802_LTQDSSLLHQHVLK_3_run0	1/sp|P04335|FRSA_ECOLI	5950	4651	4293	3459	4527	3964	3735	0	0	0	0	0	0	0	0	7138	0	0	0	0	0	0	7192	5296	5427	0	0	0	0	0	0	0	0	0	0	0
2354_ALPNVPWVDHTR_3_run0	1/sp|P04335|FRSA_ECOLI	17337	15447	16252	16635	13093	13480	0	0	9869	9576	12049	12471	11141	8396	0	8613	8203	0	6158	4775	7732	10257	21715	18698	14769	11319	9757	0	9311	10535	0	8888	7256	9364	0	8789
23891_NDPFSPEEDSR_2_run0	1/sp|P04335|FRSA_ECOLI	12749	13001	13763	13272	12600	13116	13586	10817	9722	9828	9369	10596	11603	9456	9976	12043	11000	9044	0	0	9163	11248	23267	19965	15696	13702	11320	11116	10186	8887	8731	9706	0	9606	8474	8266
27061_QMEFTVPGGAPITGFLHMPK_3_run0	1/sp|P04335|FRSA_ECOLI	0	0	0	0	0	0	0	0	0	0	0	0	0	0	0	0	0	0	0	0	0	0	0	0	0	0	0	0	0	0	0	0	0	0	0	0
28104_RFNHGAQPPVQSALDGK_3_run0	1/sp|P04335|FRSA_ECOLI	0	0	0	0	0	0	0	0	0	0	0	0	0	0	0	0	0	0	0	0	0	0	0	0	0	0	0	0	0	0	0	0	0	0	0	0
31477_TDDDLYDTVIGYR_2_run0	1/sp|P04335|FRSA_ECOLI	0	0	0	0	0	0	0	0	0	0	0	0	0	0	0	0	0	0	0	0	0	0	0	0	0	0	0	0	0	0	0	0	0	0	0	0
32923_TQANLSETLFK_2_run0	1/sp|P04335|FRSA_ECOLI	5883	0	12426	16248	13399	15319	15034	0	0	0	0	0	0	8107	0	0	0	0	0	0	0	0	15465	12694	16543	0	0	0	0	11450	0	0	0	0	0	14171
32925_TQANLSETLFKPR_3_run0	1/sp|P04335|FRSA_ECOLI	0	0	5562	0	0	0	0	0	0	0	0	0	0	0	0	0	0	0	0	0	0	0	10468	11246	8704	0	4714	0	0	0	0	0	0	0	0	0
4026_AYEEAAQR_2_run0	1/sp|P04335|FRSA_ECOLI	0	0	0	0	0	5142	4807	4890	4023	0	0	0	0	0	0	0	0	3221	0	0	3855	4571	7723	5813	6095	0	0	3818	5171	0	0	0	0	0	0	0
504_AC(UniMod:4)AEDDPQLSGR_2_run0	1/sp|P04335|FRSA_ECOLI	3077	3162	3607	2204	1364	2226	1577	4676	3895	3455	3970	4032	4258	3178	0	0	0	3394	2824	2665	3519	4339	0	0	0	0	0	4478	3897	1827	2325	2506	1826	2224	2086	1930
2039_ALAQQNGGNITLTEDVAK_2_run0	1/sp|P04391|OTC1_ECOLI	27645	27360	28306	31186	31201	29688	25305	26964	22907	22490	21200	28167	20246	21669	17795	20209	19902	21067	18101	22369	22060	26910	96814	67729	51597	37546	23830	23795	19227	31529	29484	29585	21851	15746	14260	8253
21885_LVAPQAC(UniMod:4)WPEAALVTEC(UniMod:4)R_2_run0	1/sp|P04391|OTC1_ECOLI	38227	34116	36715	15195	16549	15486	16973	50230	45221	46086	43862	51595	45575	39818	0	0	0	49904	52548	41756	50293	54179	0	0	0	0	0	50374	47346	30563	30775	33961	21727	18532	16394	12916
21886_LVAPQAC(UniMod:4)WPEAALVTEC(UniMod:4)R_3_run0	1/sp|P04391|OTC1_ECOLI	34892	29093	32680	16384	16386	13498	16650	42672	40035	40181	38591	47146	40135	33852	0	0	0	45429	39678	40307	46027	50010	0	0	0	0	0	42626	41902	25706	24834	29928	19555	16451	0	0
23103_MMQLTGNPEVK_2_run0	1/sp|P04391|OTC1_ECOLI	150206	136504	174524	132538	138627	131969	129129	198226	138666	130484	80252	175940	100144	97101	91803	96287	82733	84707	76574	79399	99660	114418	296198	235635	181380	151503	94794	137439	103886	201584	126478	154751	153145	76055	61910	0
3840_AVMVATLSK_2_run0	1/sp|P04391|OTC1_ECOLI	155942	157779	160763	145482	142803	144547	148662	118131	107950	103779	97706	128776	105254	85482	89440	108067	95605	98558	88177	93821	100248	113519	401131	330468	225822	163678	94938	100143	100770	170778	158236	158851	121465	84257	61175	51444
4295_C(UniMod:4)SFEVAAYDQGAR_2_run0	1/sp|P04391|OTC1_ECOLI	15207	14324	9641	0	6159	0	10859	25665	22951	23406	24808	25864	30788	25196	0	0	0	30641	23278	25813	34824	31229	0	0	0	0	0	19389	24166	16293	18639	18955	0	0	0	0
11272_GEPRPLTESDWK_2_run0	1/sp|P04425|GSHB_ECOLI	10419	10604	13671	0	0	0	0	0	0	0	0	0	0	0	0	0	0	0	0	0	0	0	0	0	0	0	0	0	0	9649	0	0	0	0	0	0
12969_GTLIVNKPQSLR_2_run0	1/sp|P04425|GSHB_ECOLI	12345	12421	13024	10819	12467	12721	10400	14753	14711	13190	12161	16080	15258	12412	13529	16018	15024	11895	10639	10680	12014	13047	17539	16507	18398	17660	14806	16815	13307	11542	12744	13867	12850	12488	11582	10725
12970_GTLIVNKPQSLR_3_run0	1/sp|P04425|GSHB_ECOLI	55662	50992	58114	42026	44578	46024	44096	49135	51975	48567	48687	59417	55761	47664	38784	50347	45531	41284	37872	37994	45353	49889	52346	47477	51383	52577	51339	47320	40428	49342	45040	42355	44468	44268	41510	38837
14390_HSDIILK_2_run0	1/sp|P04425|GSHB_ECOLI	13993	0	16396	14751	13191	13704	13012	14659	13751	13858	16219	21722	17941	19763	9265	14199	14755	9483	9731	9785	11818	12857	13762	10900	15118	13434	9683	0	10681	13175	12902	13459	11904	11614	9427	10198
14391_HSDIILKPLDGMGGASIFR_3_run0	1/sp|P04425|GSHB_ECOLI	0	0	0	0	0	0	0	0	0	0	0	0	0	0	0	0	0	0	0	0	0	0	0	0	0	0	0	0	0	0	0	0	0	0	0	0
16354_IPQGGETR_2_run0	1/sp|P04425|GSHB_ECOLI	0	0	5524	18543	4433	0	3738	0	0	0	1781	0	0	0	0	0	1948	0	0	0	0	0	0	0	0	2614	0	0	0	0	0	3513	1424	3786	0	0
19505_LGIVMDPIANINIK_2_run0	1/sp|P04425|GSHB_ECOLI	35980	33324	39632	38914	42488	41808	45945	57068	49403	47615	46014	53577	50674	44377	46385	47113	50395	52602	42142	41055	49766	55511	56980	48174	49611	46072	44221	52101	44598	44077	42673	44404	40913	45288	41325	43962
21664_LTEINVTSPTC(UniMod:4)IR_2_run0	1/sp|P04425|GSHB_ECOLI	50560	48043	52649	32770	34501	33980	32711	84644	79982	77942	82167	92491	85615	78629	0	0	0	78355	73160	75483	87326	89063	0	0	0	0	0	82406	77261	50320	48926	53179	47031	46238	42934	40924
25689_PLDGMGGASIFR_2_run0	1/sp|P04425|GSHB_ECOLI	0	0	70333	54769	55442	56482	71990	69092	63628	54726	0	58637	0	57008	40851	52368	50601	0	0	0	59427	56882	56432	47963	52584	58511	44720	52972	55830	63053	73257	59232	55089	57324	0	53065
25780_PLTESDWK_2_run0	1/sp|P04425|GSHB_ECOLI	9483	8170	8901	16686	12625	13709	13491	17689	16527	16969	17190	17982	17466	12436	12276	17909	13342	14870	15265	13202	16560	17151	16856	15702	17427	17507	14119	13581	12623	0	17862	17958	15021	15495	13626	13707
35398_VLVVDGEPVPYC(UniMod:4)LAR_2_run0	1/sp|P04425|GSHB_ECOLI	49028	44951	46662	0	12658	9554	17132	38816	30555	26989	30455	27652	30737	37638	0	0	0	38760	29536	33418	36152	35339	0	0	0	0	0	43466	43544	34516	11817	15957	12150	16353	18426	0
37299_YC(UniMod:4)MAQNYLPAIK_2_run0	1/sp|P04425|GSHB_ECOLI	29052	28583	27970	0	5470	0	0	41860	34334	32053	33583	41305	38483	35693	0	0	0	39619	38667	34106	39982	40831	0	0	0	2324	0	43694	41459	22097	23303	25182	15103	21197	19516	13722
6077_DSSFAMLLEAQR_2_run0	1/sp|P04425|GSHB_ECOLI	26360	27919	33380	26293	28071	25932	29593	21570	26812	21697	26359	26645	29788	25869	29776	35039	31335	23721	23295	30614	27447	36773	34743	33426	33708	30192	31989	28224	25779	25492	22168	22620	23513	23962	20581	23173
7205_EGDPNLGVIAETLTEHGTR_3_run0	1/sp|P04425|GSHB_ECOLI	73283	62492	71166	71731	72284	65654	63557	82278	76527	76248	68678	85792	76289	69314	63357	72920	68762	79329	62874	63563	76345	78600	75676	76500	74959	78169	69665	69522	67506	45158	45899	47615	66937	54777	61862	60884
10061_FNDLLATLK_2_run0	1/sp|P04693|TYRB_ECOLI	65400	64161	62736	52822	61917	59810	54876	71579	69453	65935	61534	66312	75215	60250	75976	86511	76844	74500	65177	69281	72532	80397	116566	119688	121426	107242	79700	74081	72723	54624	54423	49580	40601	35399	30471	23721
12356_GMFSYTGLSAAQVDR_2_run0	1/sp|P04693|TYRB_ECOLI	44771	44421	48466	62076	62786	57321	59497	63138	63785	55143	55740	64487	67480	54015	49281	67371	57215	54690	52549	54845	61695	62647	81324	83365	84419	76544	55987	63278	55943	46962	57100	49041	45677	31538	28409	26461
13471_HAIAPLLFGADHPVLK_3_run0	1/sp|P04693|TYRB_ECOLI	93153	96833	93082	97880	96350	89693	82643	112883	102150	95201	87684	112489	100465	98336	73220	97519	94492	99179	79075	86813	93492	102512	119073	118310	126599	122528	78693	96274	92358	87898	76755	85718	57554	48036	39625	37561
13472_HAIAPLLFGADHPVLK_4_run0	1/sp|P04693|TYRB_ECOLI	36378	35238	45865	34555	31494	29827	35167	49688	41218	38499	45651	50252	40628	38370	33135	33852	31814	36114	31452	32615	41278	46184	53961	44760	57245	41190	33448	41408	36795	36509	32625	33183	23853	17257	17167	13853
1721_AIASAGLPALVSNSFSK_2_run0	1/sp|P04693|TYRB_ECOLI	125019	117886	124709	84036	81668	93992	92618	89057	106684	94891	90324	96407	114409	102753	74970	115656	88552	102566	97188	94698	84108	102006	143460	147011	141881	149571	102134	108764	98938	106135	85385	91422	50995	38710	26022	35948
20685_LNAQPHGASLYLPMEGLNC(UniMod:4)YR_3_run0	1/sp|P04693|TYRB_ECOLI	39427	38481	43870	17436	20578	17491	20313	69321	65001	59090	57352	67414	56589	56733	0	0	0	65584	58395	59232	62050	72588	0	0	0	0	0	65066	58884	38049	27726	31209	19077	20453	17166	17203
22463_MC(UniMod:4)VAGLNTANVQR_2_run0	1/sp|P04693|TYRB_ECOLI	53084	45944	42377	16831	19336	20197	21201	67041	74639	70499	77475	78716	75681	68361	0	0	0	72376	56775	75990	63455	77097	0	0	0	0	0	62198	65003	42137	37347	36403	22879	19665	16441	14155
24025_NFDYLLNQR_2_run0	1/sp|P04693|TYRB_ECOLI	72983	73377	71643	73860	76350	81834	82830	90127	87545	76597	83813	79691	97332	79969	82163	99077	89950	93821	88605	88979	80589	87457	169172	168892	154280	126438	95189	79666	86195	71568	67563	66028	47032	46270	37122	32804
25229_NYSSPPNFGAQVVAAVLNDEALK_3_run0	1/sp|P04693|TYRB_ECOLI	0	0	0	0	0	0	0	0	0	0	0	0	0	0	0	0	0	0	0	0	0	0	0	0	0	0	0	0	0	0	0	0	0	0	0	0
33879_VATIQTLGGSGALK_2_run0	1/sp|P04693|TYRB_ECOLI	120146	111058	121794	104953	104696	102031	99608	114067	108703	111212	109989	109847	123829	98660	103845	126437	110527	123512	100724	102174	105480	106032	190472	186048	176333	162838	115873	104657	99366	95775	101756	100982	62781	56393	49467	43434
3391_ASWLAEVEEMR_2_run0	1/sp|P04693|TYRB_ECOLI	65900	63421	61839	45002	40824	41625	42768	56772	56864	52445	65556	62550	70276	50250	41514	52197	44335	59677	52198	52644	58726	60165	68679	64690	67555	66255	46920	53179	47006	61205	46789	41504	32384	23793	26026	20050
33979_VDAYAGDPILTLMER_2_run0	1/sp|P04693|TYRB_ECOLI	108811	103582	113496	123893	117965	114681	116802	147060	127792	128258	127536	140460	130310	105563	118878	134604	122033	143680	129117	125745	129057	130259	176938	164896	174260	166181	126460	131912	123567	107421	106988	109074	73943	62390	57040	57204
34488_VGGLSVMC(UniMod:4)EDAEAAGR_2_run0	1/sp|P04693|TYRB_ECOLI	62690	57790	60111	28161	33676	31956	31195	98107	96097	98707	95630	112272	101174	79848	0	0	0	95649	85292	87310	93485	107281	0	0	0	0	0	93429	85993	55024	51788	56975	29956	29407	25442	19627
[truncated: 26,446 more rows]
