# Supplementary material for: From coarse to fine: the absolute Escherichia coli proteome under diverse growth conditions
Source: Mol Syst Biol. 2021 May 25;17(5):e9536. doi: 10.15252/msb.20209536 (PMC8144880; doi:10.15252/msb.20209536)
Supplement: Supplementary file 7 — Dataset EV6 [file MSB-17-e9536-s010.xlsx]

## Sheet: Description
Mori et al. 2021, From coarse to fine: The absolute Escherichia coli proteome under diverse growth conditions
Description
Protein mass fractions computed with xTop, TopPep1, TopPep3 and iBAQ for the seven "calibration" samples obtained with E. coli MG1655 (EQ353) growing in MOPS glucose minimal medium. We also show the corresponding protein synthesis mass fractions computed from ribosome profiling data (GW Li et al., 2014) and the protein mass used to perform the conversion.

## Sheet: EV6-CalibrationSamplesProteins
Gene name	Gene locus	Protein ID	Molecular weight (kDa)	Ribosome profiling (Li et al., 2014)	xTop							TopPep1							TopPep3							iBAQ
					A1-1	A1-2	A1-3	C1	F1-1	F1-2	F1-3	A1-1	A1-2	A1-3	C1	F1-1	F1-2	F1-3	A1-1	A1-2	A1-3	C1	F1-1	F1-2	F1-3	A1-1	A1-2	A1-3	C1	F1-1	F1-2	F1-3
aaeA	b3241	P46482	40.265	201325	0	0	0	0	0	0	0	0	0	0	0	0	0	0	0	0	0	0	0	0	0	0	0	0	0	0	0	0
aaeB	b3240	P46481	85.277	170554	0	0	0	0	0	0	0	0	0	0	0	0	0	0	0	0	0	0	0	0	0	0	0	0	0	0	0	0
aaeR	b3243	P67662	40.02	3161580	0	0	0	0	0	0	0	0	0	0	0	0	0	0	0	0	0	0	0	0	0	0	0	0	0	0	0	0
aaeX	b3242	P46478	9.025	45125	0	0	0	0	0	0	0	0	0	0	0	0	0	0	0	0	0	0	0	0	0	0	0	0	0	0	0	0
aas	b2836	P31119	93.53	7482400	0.00015223	0.000165781	0.000159026	0.000154605	0.000162231	0.000153016	0.000157217	0.000127208	0.0001819	0.000143095	0.000191794	0	0	0.000141427	0.000174141	0.000176127	0.000176779	0.000220965	0	5.99793e-05	0.000160148	3.60112e-05	3.16375e-05	4.4772e-05	4.60795e-05	5.22122e-06	1.58724e-05	4.25615e-05
aat	b0885	P0A8P1	30.782	3416802	0	0	0	0	0	0	0	0	0	0	0	0	0	0	0	0	0	0	0	0	0	0	0	0	0	0	0	0
abgA	b1338	P77357	54.366	652392	0	0	0	0	0	0	0	0	0	0	0	0	0	0	0	0	0	0	0	0	0	0	0	0	0	0	0	0
abgB	b1337	P76052	60.775	546975	0	0	0	0	0	0	0	0	0	0	0	0	0	0	0	0	0	0	0	0	0	0	0	0	0	0	0	0
abgR	b1339	P77744	39.437	1025362	0	0	0	0	0	0	0	0	0	0	0	0	0	0	0	0	0	0	0	0	0	0	0	0	0	0	0	0
abgT	b1336	P46133	63.946	191838	0	0	0	0	0	0	0	0	0	0	0	0	0	0	0	0	0	0	0	0	0	0	0	0	0	0	0	0
abpA	b2628	P52137	71.602	2434468	0	0	0	0	0	0	0	0	0	0	0	0	0	0	0	0	0	0	0	0	0	0	0	0	0	0	0	0
abpB	b2627	P52126	96.071	6148544	0	0	0	0	0	0	0	0	0	0	0	0	0	0	0	0	0	0	0	0	0	0	0	0	0	0	0	0
abrB	b0715	P75747	43.085	344680	0	0	0	0	0	0	0	0	0	0	0	0	0	0	0	0	0	0	0	0	0	0	0	0	0	0	0	0
accA	b0185	P0ABD5	40.925	73665000	0.000598776	0.000608963	0.000612061	0.000683482	0.000711851	0.000689339	0.000683389	0.000629296	0.000638919	0.000591502	0.00068875	0.000687494	0.000670802	0.000695358	0.000651653	0.000651799	0.000623619	0.000775471	0.000773974	0.000768945	0.000785703	0.000691157	0.000670123	0.000677874	0.000820766	0.000809315	0.00081757	0.000811342
accB	b3255	P0ABD8	19.458	109684700	0.000601868	0.000604105	0.000600243	0.000594667	0.000564448	0.000552941	0.000592773	0.000654894	0.000668319	0.000664815	0.000590975	0.000547249	0.000538275	0.000566018	0.000500336	0.000503123	0.000515328	0.000486263	0.000452844	0.000457281	0.000460694	0.000646648	0.00064466	0.000647936	0.000621749	0.000592884	0.000577347	0.000593584
accC	b3256	P24182	57.328	111846900	0.000912474	0.00092976	0.0009124	0.000994585	0.00100787	0.000976122	0.00093391	0.000946987	0.00094011	0.000903453	0.000983829	0.000951012	0.000915987	0.000920475	0.00125363	0.00127198	0.00119392	0.00121188	0.00123772	0.00122212	0.00131708	0.000861745	0.000913666	0.00087527	0.000949314	0.000946632	0.000950454	0.000889507
accD	b2316	P0A9Q5	38.737	95874080	0.00114884	0.00110945	0.00111034	0.00114832	0.00109158	0.00110688	0.00111271	0.00112649	0.00115218	0.00108457	0.00108683	0.00103562	0.00104505	0.00109273	0.0010716	0.00105276	0.00101073	0.00105486	0.00102469	0.00102861	0.00104771	0.000844754	0.000834244	0.000830062	0.000847146	0.00080007	0.000816399	0.000799106
aceA	b4015	P0A9G6	55.262	782233600	0.00939512	0.00929765	0.00947725	0.00840973	0.00920663	0.00906446	0.00950777	0.00880684	0.00859417	0.00839626	0.00753328	0.00872006	0.00877024	0.00903734	0.00873295	0.00842994	0.0082331	0.00727326	0.00818503	0.00814614	0.00872535	0.00691584	0.00667113	0.00664295	0.00601768	0.00670425	0.00667201	0.00692906
aceB	b4014	P08997	69.781	588044500	0.00459899	0.00449612	0.00463066	0.0038752	0.00423782	0.00424821	0.0041738	0.00499417	0.00497333	0.0056667	0.00468936	0.00522452	0.00509907	0.00557176	0.00613887	0.00611829	0.00645092	0.00565798	0.00514612	0.00618701	0.00635091	0.00404463	0.00409014	0.00417994	0.00332903	0.0034289	0.00370525	0.00376534
aceE	b0114	P0AFG8	115.504	674196800	0.0095362	0.00954472	0.00965073	0.0111577	0.0108937	0.0107858	0.0109094	0.00640738	0.00623877	0.00564231	0.0100801	0.00962543	0.00950809	0.0103639	0.00872671	0.00856725	0.00822183	0.0103634	0.0100269	0.00991376	0.0101778	0.00579418	0.00578359	0.00579684	0.00676916	0.00662591	0.00658992	0.0064805
aceF	b0115	P06959	77.342	404189300	0.00268785	0.00271071	0.00291946	0.00306896	0.00284906	0.00296972	0.00304672	0.00254322	0.00261889	0.00300828	0.00288088	0.00271656	0.00270693	0.00289969	0.00258611	0.00261478	0.00257534	0.00365985	0.00339165	0.00336637	0.00358548	0.00298682	0.00301633	0.00299443	0.00319206	0.00304857	0.00313786	0.00320778
aceK	b4016	P11071	78.007	5538497	0	0	0	0	0	0	0	0	0	0	0	0	0	0	0	0	0	0	0	0	0	0	0	0	0	0	0	0
ackA	b2296	P0A6A3	50.423	60356330	0.00048443	0.000482419	0.000510476	0.000523377	0.000505762	0.000489617	0.000476011	0.000622088	0.000644953	0.000574845	0.000546809	0.000478403	0.000507168	0.000455469	0.000505427	0.000538659	0.000508289	0.000501859	0.000457204	0.000459933	0.000451758	0.000433766	0.000441624	0.0004508	0.000412625	0.000376009	0.000401608	0.000396102
acnA	b1276	P25516	113.586	97911130	0.000687847	0.00069528	0.000672286	0.00073336	0.000731789	0.000727485	0.000726801	0.000434995	0.00044602	0.000451008	0.000766398	0.00078202	0.000774377	0.000804448	0.000685426	0.000658094	0.000693394	0.000921705	0.000981393	0.000985789	0.000988205	0.000688227	0.000706908	0.000718868	0.000763215	0.000765227	0.000753253	0.000751751
acnB	b0118	P36683	108.911	834258300	0.00621946	0.00617282	0.00623965	0.00562966	0.00609977	0.00602614	0.00616886	0.00590144	0.00617711	0.00595838	0.00541147	0.00589947	0.00594011	0.0058453	0.00646781	0.00635478	0.00637394	0.00584474	0.00647277	0.00644844	0.00653548	0.0062563	0.00621948	0.00630829	0.00570699	0.00613562	0.00617481	0.00620342
acpH	b0404	P21515	26.391	3325266	0	0	0	0	0	0	0	0	0	0	0	0	0	0	0	0	0	0	0	0	0	0	0	0	0	0	0	0
acpP	b1094	P0A6A8	10.016	860985400	0.00230884	0.00234733	0.0021425	0.00220843	0.00241138	0.00237486	0.00239093	0.00241028	0.00241314	0.00213649	0.00234974	0.002318	0.0023526	0.00252401	0.00128609	0.00129158	0.00117268	0.0012563	0.00127074	0.0012858	0.0013478	0.00381036	0.00381752	0.00343662	0.00378323	0.00385672	0.00389467	0.00405131
acpS	b2563	P24224	16.286	2312612	1.0384e-05	1.13652e-05	1.57427e-05	1.56005e-05	1.69081e-05	1.50565e-05	1.47363e-05	1.06838e-05	1.17406e-05	1.66526e-05	1.52928e-05	1.65516e-05	1.49189e-05	1.46623e-05	4.69572e-06	5.15208e-06	7.32436e-06	6.80743e-06	7.34223e-06	6.63189e-06	6.4877e-06	4.42326e-06	4.83298e-06	6.80215e-06	6.72589e-06	7.21808e-06	6.51248e-06	6.31747e-06
acpT	b3475	P37623	25.235	3154375	1.55823e-05	2.05123e-05	1.53929e-05	1.84863e-05	1.76493e-05	1.64809e-05	1.75691e-05	1.60321e-05	2.11898e-05	1.62826e-05	1.81217e-05	1.72772e-05	1.63303e-05	1.74808e-05	7.04639e-06	9.29868e-06	7.16163e-06	8.06668e-06	7.66409e-06	7.25931e-06	7.73482e-06	1.99126e-05	2.61683e-05	1.99531e-05	2.39102e-05	2.26035e-05	2.13858e-05	2.25956e-05
acrA	b0463	P0AE06	49.277	63813720	0.000591886	0.000588267	0.000582633	0.000634729	0.000642608	0.000625941	0.000608809	0.000632668	0.000705839	0.000662727	0.000585304	0.000605643	0.000595551	0.000628752	0.000710277	0.000734421	0.000705852	0.000696812	0.000676246	0.000669408	0.000683895	0.0008119	0.000832971	0.000788826	0.000816016	0.00082287	0.000812059	0.000814066
acrB	b0462	P31224	132.306	57288500	0.000925638	0.000938165	0.000941486	0.000961894	0.000946181	0.000934976	0.000916815	0.000880974	0.000865367	0.000832807	0.000983999	0.00092157	0.000972942	0.000940887	0.00103552	0.00101456	0.00102048	0.00107091	0.00106215	0.00106951	0.00104455	0.000555871	0.000554357	0.000547951	0.00053705	0.000514487	0.000522879	0.000465021
acrD	b2470	P24177	131.565	1315650	0	0	0	0	0	0	0	0	0	0	0	0	0	0	0	0	0	0	0	0	0	0	0	0	0	0	0	0
acrE	b3265	P24180	48.183	0	0	0	0	0	0	0	0	0	0	0	0	0	0	0	0	0	0	0	0	0	0	0	0	0	0	0	0	0
acrF	b3266	P24181	129.919	129919	0.000107133	0.000103692	0.000107059	0.000103799	0.000114663	0.000108758	9.33851e-05	0.000110226	0.000107117	0.000113247	0.000101752	0.000112245	0.000107764	9.29156e-05	4.84462e-05	4.70058e-05	4.98098e-05	4.52938e-05	4.97915e-05	4.79043e-05	4.1113e-05	1.36906e-05	1.32283e-05	1.38775e-05	1.34254e-05	1.46849e-05	1.41125e-05	1.20103e-05
acrR	b0464	P0ACS9	28.59	2487330	0	0	0	0	3.65206e-05	0	0	0	0	0	0	3.57506e-05	0	0	0	0	0	0	1.58588e-05	0	0	0	0	0	0	7.79533e-06	0	0
acrZ	b0762	P0AAW9	6.158	13042640	0	0	0	0	0	0	0	0	0	0	0	0	0	0	0	0	0	0	0	0	0	0	0	0	0	0	0	0
acs	b4069	P27550	83.73	53838390	0.000374449	0.0003641	0.000378555	0.000371774	0.000368028	0.000358677	0.000365456	0.000333599	0.00032377	0.000378395	0.000329839	0.00035326	0.000325601	0.000318069	0.000413481	0.000396803	0.000432439	0.000383939	0.000383476	0.000384694	0.000361325	0.000429026	0.000448508	0.000469815	0.000429508	0.000409851	0.000466613	0.00042016
actP	b4067	P32705	68.991	3173586	4.78351e-05	0	2.87585e-05	5.72902e-05	4.41698e-05	4.69083e-05	3.89343e-05	0	0	0	5.616e-05	5.06046e-05	5.62612e-05	0	1.71436e-05	0	1.06051e-05	2.49991e-05	3.56212e-05	3.877e-05	1.35859e-05	1.4534e-05	0	8.86407e-06	2.22297e-05	3.1517e-05	3.42647e-05	1.19065e-05
ada	b2213	P06134	45.633	684495	0	0	0	0	0	0	0	0	0	0	0	0	0	0	0	0	0	0	0	0	0	0	0	0	0	0	0	0
add	b1623	P22333	42.332	11217980	0.000106546	0.000112279	0.000106936	0.000116722	0.000116896	0.000114603	0.000120309	0.000108726	0.000110425	0.000117042	0.000118238	0.000118905	0.000114121	0.000118905	9.27716e-05	9.36044e-05	0.000125476	0.00012424	0.000128189	0.000121544	0.000126305	5.04121e-05	4.6486e-05	9.0518e-05	8.09841e-05	8.65438e-05	6.31881e-05	7.1705e-05
adeD	b3665	P31441	74.233	3414718	3.1541e-05	3.21834e-05	0	3.5524e-05	4.07099e-05	4.06694e-05	4.3701e-05	0	3.46114e-05	0	0	0	4.1652e-05	0	9.35995e-06	2.4713e-05	0	1.01715e-05	1.16e-05	3.02196e-05	1.26247e-05	2.83399e-06	7.45147e-06	0	3.23024e-06	3.66552e-06	9.53853e-06	3.95148e-06
adeP	b3714	P31466	54.802	31565950	2.25273e-05	1.27376e-05	0	2.68221e-05	2.27449e-05	0	2.21437e-05	2.31776e-05	0	0	2.6293e-05	2.22654e-05	0	2.20324e-05	1.66269e-05	5.77424e-06	0	1.17041e-05	9.87683e-06	0	1.56286e-05	2.0137e-05	6.96421e-06	0	1.48679e-05	1.24841e-05	0	1.95667e-05
adeQ	b3664	P31440	54.852	0	0	0	0	0	0	0	0	0	0	0	0	0	0	0	0	0	0	0	0	0	0	0	0	0	0	0	0	0
adhE	b1241	P0A9Q7	112.037	525117400	0.00400535	0.00393501	0.00391624	0.00423515	0.0040063	0.00395793	0.00399434	0.00468942	0.00476739	0.00442364	0.00476302	0.00428357	0.00446173	0.00488101	0.00572929	0.00593751	0.00565533	0.00542244	0.00516704	0.00512249	0.00522267	0.00528323	0.00530044	0.00522719	0.00545053	0.0051845	0.00506353	0.0052577
adhP	b1478	P39451	41.369	31978240	0	0	0	4.48126e-05	3.35491e-05	0	3.68605e-05	0	0	0	4.39286e-05	3.28417e-05	0	3.66752e-05	0	0	0	1.95544e-05	1.45684e-05	0	1.62279e-05	0	0	0	8.69407e-06	6.44495e-06	0	7.11095e-06
adiA	b4117	P28629	97.902	783216	0	0	0	0	0	0	0	0	0	0	0	0	0	0	0	0	0	0	0	0	0	0	0	0	0	0	0	0
adiC	b4115	P60061	54.779	54779	0	0	0	0	0	0	0	0	0	0	0	0	0	0	0	0	0	0	0	0	0	0	0	0	0	0	0	0
adiY	b4116	P33234	33.509	368599	0	0	0	0	0	0	0	0	0	0	0	0	0	0	0	0	0	0	0	0	0	0	0	0	0	0	0	0
adk	b0474	P69441	27.393	196599600	0.00195698	0.00191638	0.00199977	0.00187768	0.00198201	0.0019588	0.00201507	0.00206039	0.0019525	0.00203269	0.00187411	0.00193954	0.00199392	0.00205944	0.00164357	0.00156456	0.00164633	0.00158011	0.00165342	0.00166945	0.00168079	0.00149853	0.00145272	0.00151147	0.00146305	0.00151233	0.00151483	0.001534
aegA	b2468	P37127	83.606	334424	0.000801992	0.000747248	0.000787855	0.000490428	0.000521244	0.000540281	0.000534138	0.000834104	0.000767531	0.000837787	0.000470779	0.000511719	0.000541418	0.000529837	0.000529011	0.000491034	0.000533547	0.00030849	0.000329165	0.000347195	0.000341214	0.000140151	0.00012955	0.000139361	8.57234e-05	9.10122e-05	9.58902e-05	9.34486e-05
aer	b3072	P50466	64.093	384558	0	0	0	0	0	0	0	0	0	0	0	0	0	0	0	0	0	0	0	0	0	0	0	0	0	0	0	0
aes	b0476	P23872	41.717	709189	0	0	0	0	0	0	0	0	0	0	0	0	0	0	0	0	0	0	0	0	0	0	0	0	0	0	0	0
afuB	b0263	P75681	15.202	0	0	0	0	0	0	0	0	0	0	0	0	0	0	0	0	0	0	0	0	0	0	0	0	0	0	0	0	0
afuC	b0262	P37009	45.26	316820	0	0	0	0	0	0	0	0	0	0	0	0	0	0	0	0	0	0	0	0	0	0	0	0	0	0	0	0
agaA	b3135	P42906	20.455	0	0	0	0	0	0	0	0	0	0	0	0	0	0	0	0	0	0	0	0	0	0	0	0	0	0	0	0	0
agaB	b3138	P42909	20.428	122568	0	0	0	0	0	0	0	0	0	0	0	0	0	0	0	0	0	0	0	0	0	0	0	0	0	0	0	0
agaC	b3139	P42910	33.399	0	0	0	0	0	0	0	0	0	0	0	0	0	0	0	0	0	0	0	0	0	0	0	0	0	0	0	0	0
agaD	b3140	P42911	33.683	67366	0	0	0	0	0	0	0	0	0	0	0	0	0	0	0	0	0	0	0	0	0	0	0	0	0	0	0	0
agaI	b3141	P42912	32.192	96576	0	0	0	0	0	0	0	0	0	0	0	0	0	0	0	0	0	0	0	0	0	0	0	0	0	0	0	0
agaR	b3131	P0ACK2	34.363	6425881	4.47002e-05	4.34992e-05	4.70494e-05	4.25843e-05	0	4.31152e-05	4.39523e-05	4.96506e-05	4.2832e-05	5.0808e-05	4.35449e-05	0	5.10649e-05	4.66497e-05	2.18223e-05	2.30829e-05	3.35557e-05	2.27774e-05	0	3.0814e-05	2.06414e-05	1.35484e-05	1.44581e-05	1.75293e-05	1.39559e-05	0	1.70208e-05	1.20218e-05
agaS	b3136	P42907	48.629	145887	0	0	0	0	0	0	0	0	0	0	0	0	0	0	0	0	0	0	0	0	0	0	0	0	0	0	0	0
agaV	b3133	P42904	19.874	397480	0	0	0	0	0	0	0	0	0	0	0	0	0	0	0	0	0	0	0	0	0	0	0	0	0	0	0	0
agaW	b3134	P42905	16.081	0	0	0	0	0	0	0	0	0	0	0	0	0	0	0	0	0	0	0	0	0	0	0	0	0	0	0	0	0
agp	b1002	P19926	53.047	16232380	0.000179651	0.000168502	0.000163269	0.000184361	0.000182474	0.000167468	0.000163839	0.00019652	0	0.000186428	0.00017853	0.000179826	0.0001571	0	0.000192046	9.76092e-05	0.000178666	0.00018419	0.000190503	0.000167468	0.000101831	0.000114951	7.91635e-05	0.000107454	0.000154344	0.000145606	0.000108195	9.34706e-05
ahpC	b0605	P0AE08	24.086	894867200	0.00474011	0.00485638	0.0047312	0.00430329	0.00454215	0.00449512	0.00482424	0.00489104	0.00540519	0.00518517	0.00456522	0.00477026	0.00461513	0.00493684	0.00366276	0.00390172	0.00369908	0.0039091	0.00395557	0.0038397	0.00411741	0.00510828	0.00532713	0.00507726	0.00462342	0.00477171	0.00472405	0.00495539
ahpF	b0606	P35340	65.473	101745000	0.000763798	0.000784592	0.000771067	0.000769369	0.00082255	0.000818704	0.000789624	0.000742903	0.00074808	0.000806313	0.000647542	0.000790298	0.000772363	0.000721685	0.000951369	0.00097733	0.000953503	0.000918009	0.00101868	0.000979437	0.000960908	0.000932075	0.000964619	0.000971588	0.000885113	0.000937449	0.000994911	0.000970375
ahr	b4269	P27250	42.544	13486450	7.14506e-05	7.97819e-05	7.39189e-05	9.71864e-05	9.35625e-05	9.04733e-05	9.61344e-05	8.66184e-05	8.52679e-05	9.87371e-05	0.000100844	9.1949e-05	9.91415e-05	9.71707e-05	9.23137e-05	9.46088e-05	8.88975e-05	0.000103839	0.000102953	0.000109086	0.000110936	6.75405e-05	8.97624e-05	8.56791e-05	0.000108746	0.000103974	0.000110034	0.000109056
aidB	b4187	P33224	70.208	10531200	0	0	0	0	0	0	0	0	0	0	0	0	0	0	0	0	0	0	0	0	0	0	0	0	0	0	0	0
ais	b2252	P45565	25.781	4537456	1.8129e-05	2.56077e-05	2.34025e-05	0	0	0	0	1.86524e-05	2.64535e-05	2.47551e-05	0	0	0	0	8.19803e-06	1.16085e-05	1.08881e-05	0	0	0	0	5.79176e-06	8.16716e-06	1.37203e-05	0	0	0	0
alaA	b2290	P0A959	52.737	28108820	0.000104031	0.000111842	0.000107359	0.000109951	0.000114903	0.000112746	0.00010829	0.000132758	0.00013648	0.000134978	9.16897e-05	9.61578e-05	8.9143e-05	0.000104641	0.000138045	0.000137183	0.000132555	0.000121521	0.000124837	0.000119681	0.000127151	8.50322e-05	9.5334e-05	0.000107485	8.58019e-05	8.49828e-05	8.24212e-05	8.09749e-05
alaC	b2379	P77434	53.561	19335520	0.000241381	0.000239828	0.00022304	0.000230523	0.000207888	0.000214919	0.000231021	0.00020429	0.0002311	0.000249114	0.000211385	0.000202595	0.000212821	0.000210878	0.00018857	0.000193999	0.000202438	0.000190296	0.000187487	0.000186408	0.000189606	0.000102418	0.00011151	0.000102432	6.76859e-05	7.14111e-05	7.29645e-05	7.67336e-05
alaE	b2670	P64550	19.593	78372	0	0	0	0	0	0	0	0	0	0	0	0	0	0	0	0	0	0	0	0	0	0	0	0	0	0	0	0
alaS	b2697	P00957	111.674	200454800	0.0018701	0.001845	0.00183961	0.00187205	0.00192148	0.00192362	0.00185746	0.00196822	0.00185369	0.00200466	0.00184064	0.00191289	0.00181889	0.00188853	0.00227629	0.00216234	0.00224925	0.00217519	0.00230257	0.00221604	0.00213285	0.00192327	0.00189219	0.00194803	0.00193677	0.00196463	0.0019872	0.00190137
aldA	b1415	P25553	60.817	98523540	0.00115229	0.00120032	0.00114039	0.00117928	0.0011387	0.00114896	0.00119621	0.00112961	0.00107931	0.00104798	0.00122825	0.00120993	0.00120053	0.00121158	0.00115511	0.00115868	0.00111093	0.00120796	0.00120443	0.00121956	0.00122532	0.00119836	0.00124022	0.00122377	0.00123308	0.00120631	0.00120818	0.00123965
aldB	b3588	P37685	65.44	4973440	0	0	7.69495e-05	0.000104514	0.00010824	0.000105281	0	0	0	0.000108971	9.71891e-05	0.000131909	0	0	0	0	0.000102991	8.32317e-05	5.85145e-05	7.18303e-05	0	0	0	4.70601e-05	4.63609e-05	3.59132e-05	3.99735e-05	0
alkA	b2068	P04395	36.415	1347355	0	0	0	0	0	0	0	0	0	0	0	0	0	0	0	0	0	0	0	0	0	0	0	0	0	0	0	0
alkB	b2212	P05050	27.918	474606	3.05202e-05	3.1369e-05	3.34231e-05	3.11832e-05	3.03749e-05	2.98924e-05	3.09837e-05	3.14013e-05	3.24051e-05	3.5355e-05	3.05681e-05	2.97344e-05	2.96192e-05	3.0828e-05	1.38014e-05	1.42203e-05	1.55503e-05	1.36071e-05	1.31901e-05	1.31667e-05	1.36406e-05	8.35752e-06	8.5754e-06	9.28388e-06	8.64262e-06	8.33596e-06	8.31186e-06	8.5389e-06
allA	b0505	P77731	21.011	168088	0	0	0	0	0	0	0	0	0	0	0	0	0	0	0	0	0	0	0	0	0	0	0	0	0	0	0	0
allB	b0512	P77671	57.681	346086	0	0	0	0	0	0	0	0	0	0	0	0	0	0	0	0	0	0	0	0	0	0	0	0	0	0	0	0
allC	b0516	P77425	53.022	318132	0	0	0	0	0	0	0	0	0	0	0	0	0	0	0	0	0	0	0	0	0	0	0	0	0	0	0	0
allD	b0517	P77555	44.188	44188	0	0	0	0	0	0	0	0	0	0	0	0	0	0	0	0	0	0	0	0	0	0	0	0	0	0	0	0
allE	b0515	P75713	33.378	6275064	0	0	0	0	0	0	0	0	0	0	0	0	0	0	0	0	0	0	0	0	0	0	0	0	0	0	0	0
allR	b0506	P0ACN4	34.096	29220270	0.000163686	0.000161825	0.000178001	0.000180392	0.000189948	0.000207225	0.000179158	0.000186454	0.000177113	0.000181762	0.000193783	0.000206668	0.000193371	0.000198434	0.000154234	0.000149461	0.000159406	0.000163218	0.000173202	0.000169497	0.000162591	0.000110884	0.000106759	0.000115762	0.000119441	0.000124782	0.000128746	0.000116903
allS	b0504	P0ACR0	39.998	0	0	0	0	0	0	0	0	0	0	0	0	0	0	0	0	0	0	0	0	0	0	0	0	0	0	0	0	0
alpA	b2624	P33997	9.365	262220	0	0	0	0	0	0	0	0	0	0	0	0	0	0	0	0	0	0	0	0	0	0	0	0	0	0	0	0
alr	b4053	P0A6B4	45.552	7197216	7.60421e-05	7.87874e-05	6.35421e-05	8.09857e-05	8.1576e-05	8.36555e-05	8.26021e-05	7.86071e-05	8.91126e-05	6.86255e-05	7.9372e-05	7.62869e-05	8.01111e-05	8.81101e-05	5.94935e-05	6.25546e-05	5.14164e-05	6.12414e-05	6.09997e-05	9.53743e-05	6.38824e-05	2.95824e-05	4.28042e-05	3.36678e-05	2.59319e-05	2.57007e-05	4.69438e-05	2.66598e-05
alsA	b4087	P32721	65.841	0	0	0	0	0	0	0	0	0	0	0	0	0	0	0	0	0	0	0	0	0	0	0	0	0	0	0	0	0
alsB	b4088	P39265	38.452	1576532	5.64536e-05	5.69749e-05	5.43764e-05	6.07832e-05	6.79125e-05	6.3598e-05	5.73384e-05	4.1677e-05	4.70033e-05	4.12193e-05	4.5658e-05	5.12211e-05	4.72777e-05	4.46078e-05	4.44305e-05	5.87063e-05	4.40447e-05	3.27833e-05	3.61806e-05	3.57423e-05	5.71408e-05	1.88336e-05	2.47816e-05	1.8407e-05	1.45758e-05	1.6006e-05	1.57944e-05	2.50387e-05
alsC	b4086	P32720	40.125	80250	0	0	0	0	0	0	0	0	0	0	0	0	0	0	0	0	0	0	0	0	0	0	0	0	0	0	0	0
alsE	b4085	P32719	30.219	392847	0	0	0	0	0	0	0	0	0	0	0	0	0	0	0	0	0	0	0	0	0	0	0	0	0	0	0	0
alsK	b4084	P32718	39.326	275282	0	0	0	0	0	0	0	0	0	0	0	0	0	0	0	0	0	0	0	0	0	0	0	0	0	0	0	0
alx	b3088	P42601	41.626	1123902	0	0	0	0	0	0	0	0	0	0	0	0	0	0	0	0	0	0	0	0	0	0	0	0	0	0	0	0
amiA	b2435	P36548	36.56	10602400	0.000169371	6.82876e-05	0.000157961	0.00010522	0	0.000106559	9.26844e-05	0	7.05467e-05	6.73499e-05	0.000103144	0	9.8147e-05	9.22184e-05	2.85995e-05	3.09579e-05	7.73061e-05	4.59135e-05	0	5.30162e-05	4.08044e-05	1.27611e-05	1.3756e-05	3.40079e-05	2.1488e-05	0	2.46607e-05	1.88213e-05
amiB	b4169	P26365	55.923	9674679	0	7.00045e-05	4.90253e-05	6.26793e-05	5.79192e-05	5.26627e-05	6.32215e-05	0	7.23168e-05	5.18589e-05	6.13732e-05	5.62562e-05	5.4745e-05	6.15787e-05	0	3.17346e-05	2.28092e-05	4.21887e-05	3.87141e-05	3.63805e-05	4.26678e-05	0	1.16488e-05	8.289e-06	1.63109e-05	1.48928e-05	1.39795e-05	1.6258e-05
amiC	b2817	P63883	53.07	3608760	3.63447e-05	3.49822e-05	3.58493e-05	4.00429e-05	5.1194e-05	5.06952e-05	3.62679e-05	3.94217e-05	3.61428e-05	3.62731e-05	4.04192e-05	0	5.02369e-05	3.60856e-05	3.90113e-05	1.58605e-05	2.58765e-05	4.31867e-05	1.25484e-05	2.23318e-05	1.5967e-05	1.32292e-05	5.35613e-06	8.65136e-06	1.5361e-05	4.44105e-06	7.89469e-06	5.5973e-06
amiD	b0867	P75820	35.987	2950934	1.90032e-05	2.25679e-05	2.09258e-05	2.3515e-05	2.44516e-05	2.29548e-05	2.65347e-05	1.95518e-05	2.33133e-05	2.21353e-05	2.30511e-05	2.39361e-05	2.2745e-05	2.64013e-05	8.59338e-06	1.02305e-05	9.73582e-06	1.0261e-05	1.0618e-05	1.01108e-05	1.16819e-05	5.20377e-06	6.16943e-06	5.81251e-06	6.51733e-06	6.71041e-06	6.38279e-06	7.31277e-06
amn	b1982	P0AE12	62.628	69141310	0.000226636	0.000251355	0.000232297	0.000275293	0.000278535	0.000279408	0.000262455	0.000339026	0.000282141	4.07523e-05	0.00021584	0.000340041	0.000266375	0.000390812	0.000390397	0.000358607	0.00026163	0.000323854	0.000374294	0.000349772	0.000394452	0.000238207	0.000254373	0.00024887	0.000293365	0.000327037	0.00029832	0.000323947
ampC	b4150	P00811	48.276	6372432	0.000113779	0.000117166	0.000122496	0.000128217	0.000115508	0.000122547	0.000118429	0.000104949	9.45949e-05	8.97947e-05	9.0595e-05	0.000103294	0.000100455	9.42325e-05	7.0839e-05	0.000111777	0.000108502	0.000101195	0.000106414	0.000110025	8.65912e-05	2.98173e-05	4.32404e-05	4.27511e-05	4.31319e-05	4.27259e-05	4.52032e-05	3.64701e-05
ampD	b0110	P13016	23.789	4805378	0	0	0	0	0	0	0	0	0	0	0	0	0	0	0	0	0	0	0	0	0	0	0	0	0	0	0	0
ampE	b0111	P0AE14	37.178	3346020	1.07881e-05	0	1.0545e-05	1.59188e-05	1.7644e-05	1.55073e-05	1.22066e-05	1.10996e-05	0	1.11545e-05	1.56048e-05	1.7272e-05	1.53656e-05	1.21452e-05	4.87846e-06	0	4.90614e-06	6.94632e-06	7.66178e-06	6.83049e-06	5.37396e-06	2.06792e-06	0	2.05035e-06	3.0884e-06	3.3895e-06	3.01837e-06	2.35483e-06
ampG	b0433	P0AE16	62.002	3410110	0	0	0	0	0	0	0	0	0	0	0	0	0	0	0	0	0	0	0	0	0	0	0	0	0	0	0	0
ampH	b0376	P0AD70	48.695	5648620	3.33097e-05	3.3723e-05	2.91832e-05	3.01615e-05	3.40798e-05	3.42692e-05	3.76307e-05	3.42713e-05	3.30461e-05	3.087e-05	3.06929e-05	3.45902e-05	3.39605e-05	3.74459e-05	1.50628e-05	3.026e-05	1.35776e-05	2.40644e-05	2.70816e-05	1.50965e-05	1.65689e-05	5.80452e-06	1.16124e-05	5.15846e-06	9.72659e-06	1.08915e-05	6.06463e-06	6.60035e-06
amtB	b0451	P69681	52.148	6883536	0	0	0	0	0	0	0	0	0	0	0	0	0	0	0	0	0	0	0	0	0	0	0	0	0	0	0	0
amyA	b1927	P26612	65.468	26056260	0.000167203	0.000163833	0.000150098	0.000186153	0.000180572	0.000153584	0.000164075	0.000186633	0.000186483	0.000151445	0.000170669	0.000158618	0.00014137	0.000155757	0.000178918	0.000167877	0.000152073	0.000183545	0.00016957	0.000154168	0.000161125	6.46568e-05	6.4277e-05	5.81351e-05	7.3502e-05	6.85057e-05	5.87123e-05	6.11884e-05
anmK	b1640	P77570	46.075	6957325	3.45598e-05	3.34329e-05	3.44885e-05	3.33767e-05	2.99813e-05	2.61728e-05	2.82806e-05	3.23853e-05	3.30246e-05	3.64819e-05	3.27183e-05	2.93533e-05	2.59336e-05	2.81384e-05	2.75907e-05	2.65043e-05	1.60459e-05	1.45642e-05	1.3021e-05	1.15283e-05	1.24506e-05	1.67077e-05	1.59832e-05	9.57979e-06	9.25057e-06	8.22912e-06	7.2776e-06	7.79393e-06
ansA	b1767	P0A962	43.151	18770680	0.000182959	0.000190389	0.000185249	0.00018183	0.000208196	0.000194679	0.000187922	0.000176913	0.000163048	0	0	0	0	0.000168953	0.000119861	0.000117733	3.97896e-05	7.96712e-05	9.56823e-05	8.62474e-05	0.000156702	0.000160293	0.0001591	0.000111632	0.000154087	0.000169642	0.000144884	0.000212393
ansB	b2957	P00805	43.055	1162485	0	0	0	0	0	0	0	0	0	0	0	0	0	0	0	0	0	0	0	0	0	0	0	0	0	0	0	0
ansP	b1453	P77610	63.133	1578325	0	0	0	0	0	0	0	0	0	0	0	0	0	0	0	0	0	0	0	0	0	0	0	0	0	0	0	0
apaG	b0050	P62672	16.083	4181580	1.08576e-05	1.15697e-05	1.16827e-05	1.30897e-05	1.12186e-05	1.207e-05	1.22917e-05	1.1171e-05	1.19519e-05	1.23579e-05	1.28315e-05	1.0982e-05	1.19597e-05	1.22299e-05	4.90986e-06	5.24481e-06	5.43543e-06	5.7118e-06	4.87159e-06	5.31645e-06	5.41144e-06	6.93745e-06	7.37996e-06	7.57184e-06	8.46507e-06	7.18383e-06	7.83108e-06	7.90418e-06
apaH	b0049	P05637	36.283	6676072	4.27182e-05	4.1118e-05	4.60042e-05	3.81047e-05	4.01457e-05	3.86404e-05	3.45818e-05	5.46416e-05	0	5.2943e-05	4.00644e-05	3.7583e-05	3.85964e-05	4.12617e-05	3.41967e-05	1.20652e-05	3.6746e-05	2.73448e-05	4.22513e-05	2.81653e-05	3.4803e-05	2.34061e-05	9.85485e-06	2.46145e-05	2.00669e-05	2.67022e-05	2.02158e-05	2.17863e-05
aphA	b4055	P0AE22	30.322	1879964	0	0	0	1.48159e-05	1.63223e-05	1.76466e-05	0	0	0	0	1.45237e-05	1.59781e-05	1.74854e-05	0	0	0	0	6.46507e-06	7.08783e-06	7.77277e-06	0	0	0	0	5.74887e-06	6.27119e-06	6.86953e-06	0
appA	b0980	P07102	54.761	2299962	0	0.000210248	0.000178253	0.000189607	0.000180371	0.000164353	0	0	0.000217193	0.000188556	0.000185867	0.000176568	0.000162851	0	0	9.53101e-05	8.29331e-05	8.27369e-05	7.83248e-05	7.23921e-05	0	0	4.02331e-05	3.46591e-05	3.67856e-05	3.46502e-05	3.19899e-05	0
appB	b0979	P26458	49.159	1278134	0	0	0	0	0	0	0	0	0	0	0	0	0	0	0	0	0	0	0	0	0	0	0	0	0	0	0	0
appC	b0978	P26459	67.086	2348010	0	0	0	0	0	0	0	0	0	5.10163e-05	0	0	0	0	0	0	2.24386e-05	0	0	0	0	0	0	1.25033e-05	0	0	0	0
appX	b4592	P24244	4.115	390925	0	0	0	0	0	0	0	0	0	0	0	0	0	0	0	0	0	0	0	0	0	0	0	0	0	0	0	0
appY	b0564	P05052	33.194	2389968	0	0	0	0	0	0	0	0	0	0	0	0	0	0	0	0	0	0	0	0	0	0	0	0	0	0	0	0
apt	b0469	P69503	23.112	46894250	0.000241424	0.000244179	0.000226854	0.00025416	0.000250983	0.000255986	0.000256684	0.00023424	0.000241873	0.000264771	0.000245646	0.000232967	0.000242834	0.000254305	0.000206517	0.000213428	0.000225211	0.000214234	0.000205724	0.00021192	0.000213276	0.000187413	0.000204355	0.000200811	0.00021041	0.000206816	0.000220699	0.000212979
aqpZ	b0875	P60844	27.815	695375	0	0	0	0	0	0	0	0	0	0	0	0	0	0	0	0	0	0	0	0	0	0	0	0	0	0	0	0
araA	b0062	P08202	64.992	1104864	0	0	0	0	0	0	0	0	0	0	0	0	0	0	0	0	0	0	0	0	0	0	0	0	0	0	0	0
araB	b0063	P08204	71.19	355950	0	0	0	0	0	0	0	0	0	0	0	0	0	0	0	0	0	0	0	0	0	0	0	0	0	0	0	0
araC	b0064	P0A9E0	38.584	4437160	0	0	0	0	0	0	0	0	0	0	0	0	0	0	0	0	0	0	0	0	0	0	0	0	0	0	0	0
araD	b0061	P08203	29.63	118520	0	0	0	0	0	0	0	0	0	0	0	0	0	0	0	0	0	0	0	0	0	0	0	0	0	0	0	0
araE	b2841	P0AE24	60.101	661111	0	0	0	0	0	0	0	0	0	0	0	0	0	0	0	0	0	0	0	0	0	0	0	0	0	0	0	0
araF	b1901	P02924	41.404	372636	0	0	0.000403646	0.000365072	0.000369229	0.000381988	0.000243765	0	0	0	0	0	0	0	0	0	0.000146712	0.00012445	0.000125257	0.000131443	8.38392e-05	0	0	5.7413e-05	4.81144e-05	4.81849e-05	5.0508e-05	3.19458e-05
araG	b1900	P0AAF3	64.009	448063	2.70381e-05	0	1.29275e-05	2.10957e-05	2.92911e-05	3.05006e-05	3.34614e-05	2.78187e-05	0	1.36747e-05	2.06795e-05	2.86735e-05	3.02218e-05	3.32931e-05	1.22268e-05	0	6.0146e-06	9.20529e-06	1.27195e-05	1.34345e-05	1.47314e-05	3.702e-06	0	1.79543e-06	2.9234e-06	4.01926e-06	4.24049e-06	4.61086e-06
araH	b4460	P0AE26	40.056	520728	0	0	0	0	0	0	0	0	0	0	0	0	0	0	0	0	0	0	0	0	0	0	0	0	0	0	0	0
araJ	b0396	P23910	48.95	832150	0	0	0	0	0	0	0	0	0	0	0	0	0	0	0	0	0	0	0	0	0	0	0	0	0	0	0	0
arcA	b4401	P0A9Q1	31.527	114190800	0.000453709	0.000453131	0.000470943	0.000495066	0.00049411	0.000514062	0.000460806	0.000395329	0.000363805	0.000379328	0.000530042	0.000501198	0.000494606	0.00050733	0.000573494	0.000542429	0.000570506	0.000641767	0.00060176	0.000620918	0.000579622	0.000690113	0.000706341	0.000772252	0.000739801	0.000734701	0.000780558	0.000648327
arcB	b3210	P0AEC3	101.868	9881196	0.000114518	0.000118433	0.00011732	0.000119667	0.000123653	0.00012728	0.000121134	0.000114443	0	0.000110006	0	0.000139442	0.000141768	0.000135869	9.1838e-05	4.23267e-05	7.7829e-05	4.11157e-05	0.000102932	0.000105789	0.00010111	2.53937e-05	8.93365e-06	2.3149e-05	9.14022e-06	2.2768e-05	2.3374e-05	2.21527e-05
arfA	b4550	P36675	9.44	7231040	0	0	0	0	0	0	0	0	0	0	0	0	0	0	0	0	0	0	0	0	0	0	0	0	0	0	0	0
arfB	b0191	P40711	18.107	416461	0	0	0	0	0	0	0	0	0	0	0	0	0	0	0	0	0	0	0	0	0	0	0	0	0	0	0	0
argA	b2818	P0A6C5	57.063	64424130	0.000316372	0.000318799	0.000274062	0.000305766	0.000315377	0.000306631	0.00030946	0.000341543	0.000350496	0.000317959	0.000294084	0.000326446	0.000322615	0.000296496	0.000295105	0.000303731	0.000220192	0.000301246	0.000299618	0.000305434	0.000299901	0.000143786	0.000146572	0.00011	0.000125365	0.000125518	0.000142462	0.000129604
argB	b3959	P0A6C8	31.754	55124940	0.00176558	0.00169996	0.00170066	0.00192706	0.00194538	0.0019325	0.00182745	0.00200944	0.0020652	0.00229158	0.00226125	0.00206755	0.00225843	0.00214815	0.00124891	0.00127531	0.00136196	0.00155752	0.00144021	0.00155066	0.00147869	0.00144517	0.00140044	0.00148106	0.0016747	0.00167596	0.00172307	0.00155866
argC	b3958	P11446	41.905	45089780	0.000463178	0.000436615	0.000425421	0.000409969	0.000432504	0.000413885	0.00039505	0.000348083	0.000390057	0.000364672	0.000205754	0	0.000225791	0.000222066	0.000330011	0.000344522	0.000331933	0.000242544	0.000150494	0.000246248	0.000246714	0.000422203	0.000420254	0.000416053	0.000300669	0.000245381	0.000305455	0.000319251
argD	b3359	P18335	51.007	129404800	0.000672295	0.000681365	0.000694113	0.000695212	0.000688212	0.000687602	0.000695784	0.00078498	0.000758846	0.000846418	0.000698456	0.000637964	0.000675603	0.000711653	0.00077172	0.000791781	0.000823453	0.000862195	0.000853624	0.000847004	0.00087712	0.00133943	0.00135226	0.00138893	0.00143551	0.00138999	0.0014	0.00135968
argE	b3957	P23908	49.175	71008700	0.000395175	0.000371787	0.000395494	0.000429486	0.000403607	0.00041249	0.000393032	0.000228435	0.00021789	0.000223017	0.000505189	0.000392824	0.000361137	0.000406937	0.000350185	0.000337471	0.000353344	0.000494008	0.000420925	0.000416852	0.000435039	0.000398025	0.000372598	0.000405195	0.000500536	0.000456858	0.000460285	0.000473522
argF	b0273	P06960	42.779	108487500	0.000344872	0.000346579	0.000341624	0.000352302	0.000339911	0.000328965	0.000335447	0.000305951	0.0003142	0.000313903	0.000341126	0.000315994	0.000326523	0.000328793	0.000338951	0.000334862	0.000340815	0.000391703	0.000367613	0.000368246	0.000368951	0.00028764	0.000286952	0.00035897	0.000383278	0.000327983	0.000362543	0.000340388
argG	b3172	P0A6E4	57.87	476328000	0.00362462	0.00363512	0.00365705	0.00358911	0.00366206	0.00357593	0.00366632	0.00368526	0.00379103	0.00393755	0.00353601	0.00344944	0.00362099	0.0034972	0.0040867	0.00418045	0.00428239	0.00392096	0.00398388	0.00395656	0.00410873	0.00402984	0.00413329	0.00421158	0.00412545	0.00409214	0.00411088	0.00419817
argH	b3960	P11447	58.469	109804800	0.00102802	0.00102534	0.0010071	0.000900385	0.000953897	0.000948844	0.000923266	0.00106338	0.00107603	0.0010263	0.000842602	0.000903898	0.000849902	0.000861429	0.00109185	0.00111613	0.00105989	0.000944557	0.000965513	0.000940323	0.000934157	0.00100204	0.0010569	0.000937403	0.00088198	0.000938213	0.0008938	0.000944356
argI	b4254	P04391	42.859	109804800	0.000544354	0.00055825	0.00054686	0.00054069	0.000539567	0.000541275	0.000496383	0.000609462	0.000651028	0.000627582	0.000554709	0.000555673	0.000573705	0.000580593	0.000573373	0.000582396	0.000624292	0.000524808	0.000539638	0.000540247	0.000523771	0.000409813	0.000406811	0.000423487	0.000342887	0.000358112	0.000348441	0.000350928
argK	b2918	P27254	42.602	0	0	0	0	0	0	0	0	0	0	0	0	0	0	0	0	0	0	0	0	0	0	0	0	0	0	0	0	0
argO	b2923	P11667	26.896	2366848	0	0	0	0	0	0	0	0	0	0	0	0	0	0	0	0	0	0	0	0	0	0	0	0	0	0	0	0
argP	b2916	P0A8S1	38.761	24186860	0.000166184	0.000153174	0.00015674	0.000174901	0.000172377	0.000177043	0.000170263	0.000172141	0.000164734	0.000158869	0.000167413	0.000177368	0.000177105	0.000176814	0.000160135	0.000145813	0.000153369	0.000159588	0.000163789	0.000165493	0.000167962	0.000197217	0.000181552	0.000186106	0.000207624	0.000203533	0.000211682	0.000204094
argR	b3237	P0A6D0	19.765	19824300	0	0	0	0	2.94272e-05	2.98956e-05	1.25407e-05	0	0	0	0	0	2.96242e-05	1.24795e-05	0	0	0	0	8.84778e-06	1.31689e-05	5.52188e-06	0	0	0	0	1.11834e-05	1.66265e-05	6.91328e-06
argS	b1876	P11875	74.945	71572480	0.000623188	0.000628322	0.000618284	0.000696624	0.000711273	0.000695951	0.000694995	0.000620322	0.000582183	0.000623637	0.000590805	0.000692786	0.000633277	0.000673636	0.000752232	0.000767191	0.000734355	0.000719069	0.000794713	0.000753844	0.000773444	0.000462534	0.000441563	0.000441343	0.000469533	0.000490103	0.000474259	0.000483784
argT	b2310	P09551	32.622	95876060	0.000648759	0.000654356	0.000668991	0.000618815	0.000599627	0.000626458	0.000571818	0.000655277	0.000689136	0.000607417	0.000598308	0.000607766	0.000585926	0.000573987	0.000665446	0.0006705	0.000631694	0.00070834	0.000689158	0.000673586	0.000646079	0.000736176	0.000767086	0.000757604	0.00072633	0.000707926	0.000722334	0.000685474
ariR	b1166	P75993	11.249	2047318	0	0	0	0	0	0	0	0	0	0	0	0	0	0	0	0	0	0	0	0	0	0	0	0	0	0	0	0
arnA	b2255	P77398	86.066	27282920	0.000145276	0.000144209	0.000154102	0	0	0.000243242	0.000249	0.000200123	0.000159189	0.000172605	0	0	0	0	0.000135146	8.50807e-05	0.000135567	0	0	0	0	5.23619e-05	3.45769e-05	6.1129e-05	0	0	5.89805e-06	5.98416e-06
arnB	b2253	P77690	49.101	19100290	0.000204936	0.000189203	0.000188038	5.77112e-05	0.000146167	2.47621e-05	3.30384e-05	0.000216123	0.000216508	0.000208307	4.33327e-05	0	2.34036e-05	3.28723e-05	0.000163088	0.000163633	0.000167589	1.92891e-05	0	1.04036e-05	1.45452e-05	0.000139831	0.000126091	0.000142216	1.81173e-05	2.78372e-05	3.20035e-05	7.967e-06
arnC	b2254	P77757	42.075	10434600	7.88035e-05	8.65526e-05	7.6995e-05	9.80968e-06	0.000139573	0.000180517	0.000119979	7.86998e-05	7.52138e-05	7.13701e-05	9.3242e-06	0	0	0	6.47769e-05	6.7544e-05	6.34544e-05	4.15058e-06	0	0	0	5.59752e-05	5.04276e-05	4.71068e-05	8.24322e-06	5.22827e-06	6.85136e-06	4.51336e-06
arnD	b2256	P76472	38.384	1496976	0	0	0	0.000104881	0	9.39673e-05	9.49531e-05	0	0	0	0.000102812	0	9.31086e-05	9.44758e-05	0	0	0	4.5766e-05	0	4.13896e-05	4.18033e-05	0	0	0	2.39388e-05	0	2.15176e-05	2.15505e-05
arnE	b4544	Q47377	14.157	141570	0	0	0	0	0	0	0	0	0	0	0	0	0	0	0	0	0	0	0	0	0	0	0	0	0	0	0	0
arnF	b2258	P76474	16.354	294372	0	0	0	0	0	0	0	0	0	0	0	0	0	0	0	0	0	0	0	0	0	0	0	0	0	0	0	0
arnT	b2257	P76473	72.351	1012914	0	0	0	0	0	0	0	0	0	0	0	0	0	0	0	0	0	0	0	0	0	0	0	0	0	0	0	0
aroA	b0908	P0A6D3	53.711	87871200	0.000626708	0.00059626	0.00058246	0.000593061	0.00060398	0.000606098	0.00060739	0.000595568	0.000595405	0.00051608	0.000590617	0.000621801	0.0006394	0.000639664	0.000762443	0.00076728	0.000738008	0.000758444	0.000794566	0.000784925	0.000806898	0.000763477	0.000753176	0.000761143	0.000749201	0.000794108	0.000778449	0.000803177
aroB	b3389	P07639	45.334	20128300	0.000215125	0.000204786	0.000209189	0.000205178	0.000215462	0.000210282	0.00021133	0.000201526	0.000181139	0.000187895	0.000191515	0.000209956	0.000197155	0.000190847	0.000271464	0.000252231	0.000250561	0.000254834	0.000281158	0.000261275	0.000251856	0.000256192	0.000231048	0.000277083	0.000229498	0.00025653	0.000248833	0.000247556
aroC	b2329	P12008	45.573	37324290	0.000180808	0.000176399	0.000172804	0.000178334	0.000178672	0.000177585	0.000187293	8.52635e-05	7.8049e-05	8.91546e-05	0.000195156	0.000184516	0.000181828	0.000191359	0.000175483	0.000173875	0.000185736	0.000217226	0.000214821	0.000225298	0.000226791	0.000170754	0.000184367	0.000177467	0.000204073	0.000196511	0.000198998	0.000188717
aroD	b1693	P05194	31.953	14794240	0.00013341	0.000129213	0.000134066	0.000128722	0.000136061	0.000130147	0.000127669	0.000128986	0.000124228	0.000125963	0.000117391	0.000130369	0.000121826	0.000131697	0.00016674	0.000164698	0.000158277	0.000153052	0.000163114	0.000151233	0.00015888	0.000173206	0.000164728	0.000195099	0.000177817	0.000197669	0.000186621	0.000192699
aroE	b3281	P15770	34.258	7673792	7.65175e-05	6.91282e-05	6.7062e-05	8.20635e-05	7.82726e-05	7.58557e-05	7.89138e-05	7.82299e-05	8.02406e-05	7.47263e-05	8.00272e-05	7.60997e-05	7.78401e-05	7.69e-05	8.57937e-05	6.92238e-05	6.61432e-05	8.50683e-05	5.92506e-05	5.84358e-05	6.05235e-05	5.19529e-05	5.22689e-05	3.9489e-05	5.40317e-05	3.74456e-05	3.68894e-05	3.78871e-05
aroF	b2601	P00888	45.15	58920750	0.000332841	0.000325413	0.00033017	0.000287607	0.00031695	0.00030295	0.000316109	0.000259168	0.000252456	0.000311699	0.000297053	0.000294441	0.000323474	0.000334185	0.000306085	0.000288169	0.000313345	0.000287134	0.000294355	0.000308121	0.000324452	0.00040655	0.00039639	0.000375419	0.000286797	0.000364189	0.000350403	0.000338641
aroG	b0754	P0AB91	44.248	295443900	0.00344642	0.0034122	0.00341265	0.00279787	0.00309199	0.00302222	0.00311803	0.00370459	0.0034654	0.0033395	0.00331842	0.003385	0.00352206	0.00362334	0.00251595	0.0023967	0.00235197	0.00221675	0.00229768	0.00238705	0.00243006	0.00218872	0.00213803	0.00221389	0.00181449	0.00196002	0.00196066	0.00198509
aroH	b1704	P00887	44.937	31276150	0.000325715	0.000301949	0.000316381	0.000286246	0.000325345	0.000347584	0.00028041	0.000306745	0.000304378	0.000300732	0.000299477	0.000317669	0.000306842	0.000286747	0.000279283	0.000273964	0.000256925	0.000177821	0.00019419	0.000182916	0.000224886	0.00014146	0.0001439	0.000158125	9.82228e-05	0.000100555	0.000110281	0.000143002
aroK	b3390	P0A6D7	22.612	55580300	0.000324406	0.000317519	0.000331554	0.000412054	0.000424342	0.000414416	0.000412354	0.000205295	0.00020541	0.000204343	0.000408814	0.000424925	0.000398626	0.000395839	0.000246558	0.00024418	0.000253059	0.000377522	0.000362552	0.000351259	0.000348149	0.000279346	0.000322807	0.000339987	0.000444681	0.000443873	0.00043893	0.000440635
aroL	b0388	P0A6E1	22.243	8608041	7.28846e-05	7.45204e-05	7.24895e-05	7.86666e-05	7.77443e-05	8.15045e-05	7.73975e-05	7.56926e-05	7.95108e-05	7.90903e-05	7.14732e-05	7.55841e-05	7.68481e-05	7.51173e-05	6.28956e-05	6.84741e-05	6.68517e-05	6.59099e-05	3.35288e-05	3.41613e-05	0.000106004	7.6435e-05	9.09728e-05	6.20853e-05	9.62659e-05	6.33495e-05	7.08149e-05	0.000129416
aroM	b0390	P0AE28	28.92	3354720	5.77895e-05	5.81627e-05	5.69787e-05	5.02665e-05	5.00957e-05	4.74216e-05	4.08971e-05	5.94579e-05	6.00839e-05	6.0272e-05	4.9275e-05	4.90395e-05	4.69883e-05	4.06914e-05	2.61328e-05	2.63664e-05	2.65096e-05	2.19343e-05	2.17537e-05	2.08877e-05	1.8005e-05	2.76935e-05	2.78251e-05	2.7697e-05	2.43805e-05	2.40591e-05	2.30755e-05	1.97241e-05
aroP	b0112	P15993	57.839	69059770	0.000300518	0.000318887	0.000287535	0.000344994	0.000343478	0.000351138	0.000337235	0.000278629	0.000293175	0.000278472	0.000303121	0.000304262	0.000309648	0.000312234	0.000131183	0.000139735	0.000141762	0.000166746	0.000162412	0.000137648	0.000164832	0.000149176	0.00015712	0.000157926	0.000193332	0.00018877	0.000162288	0.000189372
arpA	b4017	P23325	95.589	95589	0	0	0	0	0	0	0	0	0	0	0	0	0	0	0	0	0	0	0	0	0	0	0	0	0	0	0	0
arpB_1	b1720	P76205	21.021	0	0	0	0	0	0	0	0	0	0	0	0	0	0	0	0	0	0	0	0	0	0	0	0	0	0	0	0	0
arpB_2	b1721		60.679	0	0	0	0	0	0	0	0	0	0	0	0	0	0	0	0	0	0	0	0	0	0	0	0	0	0	0	0	0
arsB	b3502	P0AB93	53.147	425176	0	0	0	0	0	0	0	0	0	0	0	0	0	0	0	0	0	0	0	0	0	0	0	0	0	0	0	0
arsC	b3503	P0AB96	18.355	2129180	0	0	0	0	0	0	0	0	0	0	0	0	0	0	0	0	0	0	0	0	0	0	0	0	0	0	0	0
arsR	b3501	P37309	15.325	367800	0	0	0	0	0	0	0	0	0	0	0	0	0	0	0	0	0	0	0	0	0	0	0	0	0	0	0	0
artI	b0863	P30859	31.255	65260440	0.000313291	0.000305296	0.000304375	0.00029699	0.000312935	0.000315352	0.000303497	0.000303625	0.000318037	0.000290838	0.000311813	0.000307818	0.000312887	0.000319623	0.000404028	0.000404163	0.000255736	0.000368122	0.000384195	0.000380614	0.000400562	0.000462234	0.000465906	0.000407594	0.000431744	0.000486872	0.000500423	0.000454107
artJ	b0860	P30860	31.155	183440600	0.00141322	0.00139124	0.00145256	0.0013604	0.00141707	0.00142778	0.0014141	0.00148883	0.00155666	0.00150761	0.00128651	0.00130418	0.00128721	0.00133256	0.00134163	0.00137145	0.00137076	0.00119225	0.00120023	0.00119891	0.00120141	0.00126982	0.00126164	0.00131535	0.0011888	0.00122101	0.00125918	0.00118237
artM	b0861	P0AE30	28.862	2684166	0	0	0	0	0	0	0	0	0	0	0	0	0	0	0	0	0	0	0	0	0	0	0	0	0	0	0	0
artP	b0864	P0AAF6	31.329	14442670	0.00015911	0.000164792	0.000145276	0.000154558	0.000150405	0.000156689	0.000151096	0.000150105	0.000154943	0.000146363	0.000154626	0.000162078	0.000158245	0.000152324	0.000108492	0.000109288	0.000102592	0.000108223	0.000116277	0.000113907	0.000108728	0.000102197	0.000102519	9.52769e-05	0.000124355	0.000119117	0.00012879	0.000122203
artQ	b0862	P0AE34	30.452	3258364	2.07901e-05	0	2.12183e-05	0	2.4128e-05	2.07931e-05	0	2.13903e-05	0	2.24447e-05	0	2.36193e-05	2.06031e-05	0	9.40142e-06	0	9.87192e-06	0	1.04774e-05	9.15871e-06	0	1.13862e-05	0	1.17875e-05	0	1.32432e-05	1.15635e-05	0
ascB	b2716	P24240	62.388	1310148	0	0	0	0	0	0	0	0	0	0	0	0	0	0	0	0	0	0	0	0	0	0	0	0	0	0	0	0
ascF	b2715	P24241	59.677	59677	0	0	0	0	0	0	0	0	0	0	0	0	0	0	0	0	0	0	0	0	0	0	0	0	0	0	0	0
ascG	b2714	P24242	42.801	4408503	0	0	0	0	0	0	0	0	0	0	0	0	0	0	0	0	0	0	0	0	0	0	0	0	0	0	0	0
asd	b3433	P0A9Q9	46.56	493163500	0.00389419	0.00395001	0.00409542	0.00254864	0.0028832	0.00271742	0.00293559	0.00472803	0.00476356	0.00464953	0.00378689	0.00367636	0.00354974	0.00375873	0.00480719	0.00474552	0.0048387	0.0035094	0.00342853	0.00338085	0.00353988	0.00368421	0.00363117	0.00367653	0.00273015	0.00293544	0.00274802	0.0029475
aslA	b3801	P25549	70.549	352745	0	0	0	0	0	0	0	0	0	0	0	0	0	0	0	0	0	0	0	0	0	0	0	0	0	0	0	0
aslB	b3800	P25550	53.84	53840	0	0	0	0	0	0	0	0	0	0	0	0	0	0	0	0	0	0	0	0	0	0	0	0	0	0	0	0
asmA	b2064	P28249	79.973	5997975	0.000100905	0.000105767	9.93822e-05	0.000120234	0.00012288	0.000130635	0.000121626	0.000113568	0.000106566	9.62616e-05	0.00012487	0.000144011	0.000125042	0.000114522	8.70224e-05	8.71291e-05	7.95422e-05	9.80485e-05	0.000111596	0.000110884	8.98701e-05	4.41338e-05	3.17907e-05	5.15644e-05	6.00281e-05	6.72712e-05	6.64389e-05	5.7494e-05
asnA	b3744	P00963	42.531	33769610	0.000329196	0.000323687	0.000334829	0.000314872	0.000324667	0.000313889	0.000301165	0.000258667	0.000240289	0.000277635	0.000255178	0.000291336	0.000276656	0.000300225	0.000359358	0.000346357	0.000378534	0.000323265	0.000368424	0.000334778	0.000342093	0.000213756	0.000213382	0.000224146	0.000221343	0.000246747	0.000221237	0.000204803
asnB	b0674	P22106	72.542	97496450	0.000626449	0.000605208	0.000628617	0.000638309	0.000660661	0.000665901	0.000645851	0.000503912	0.000556763	0.000555836	0.000737991	0.000735848	0.000743896	0.00062906	0.000617454	0.000613218	0.000636923	0.000640466	0.000654501	0.000658508	0.000597227	0.000381844	0.000398665	0.000384169	0.000404822	0.000405691	0.000412765	0.000398906
asnC	b3743	P0ACI6	19.586	3055416	0	0	0	0	0	0	0	0	0	0	0	0	0	0	0	0	0	0	0	0	0	0	0	0	0	0	0	0
asnS	b0930	P0A8M0	60.881	253630200	0.00292154	0.00288996	0.00297005	0.00317296	0.00326683	0.00318715	0.00325565	0.00332751	0.00315555	0.00336201	0.00318371	0.0032788	0.00319382	0.00336585	0.0027385	0.00267608	0.00278789	0.00279121	0.00285688	0.00278984	0.00302267	0.00203832	0.0019856	0.00206677	0.00226707	0.00231986	0.00228085	0.00230462
aspA	b4139	P0AC38	60.882	4322622	7.36065e-05	8.08365e-05	6.94247e-05	7.83818e-05	9.21858e-05	9.06078e-05	8.84155e-05	7.57038e-05	8.30786e-05	7.49569e-05	8.48789e-05	0	0.000104653	9.64813e-05	5.95871e-05	6.00615e-05	9.20226e-05	6.15821e-05	6.37515e-05	7.30854e-05	6.79354e-05	2.24948e-05	2.8209e-05	3.57908e-05	2.42572e-05	2.55845e-05	2.8395e-05	2.67695e-05
aspC	b0928	P00509	50.634	364159700	0.00216844	0.00217251	0.00219102	0.00201832	0.00201767	0.00202324	0.00200862	0.00193908	0.0019152	0.00187704	0.00181974	0.001831	0.00179268	0.0017178	0.00261962	0.00256929	0.00250946	0.00218101	0.00223932	0.00225034	0.00224742	0.00315718	0.00321522	0.00324465	0.00283967	0.00281498	0.00284055	0.00282214
aspS	b1866	P21889	76.44	145847500	0.00102735	0.0010193	0.000979228	0.00111448	0.0011346	0.00111245	0.00115143	0.00112922	0.00109987	0.00116248	0.00135425	0.0013618	0.00136918	0.00135133	0.00137802	0.00133494	0.00132573	0.00146814	0.00147631	0.00144952	0.001499	0.00109862	0.001105	0.00110018	0.00119842	0.00118635	0.00116757	0.00121481
asr	b1597	P36560	12.397	1450449	0	0	0	0	0	0	0	0	0	0	0	0	0	0	0	0	0	0	0	0	0	0	0	0	0	0	0	0
astA	b1747	P0AE37	44.586	401274	0	0	0	0	0	0	0	0	0	0	0	0	0	0	0	0	0	0	0	0	0	0	0	0	0	0	0	0
astB	b1745	P76216	57.271	515439	0	0	0	0	0	0	0	0	0	0	0	0	0	0	0	0	0	0	0	0	0	0	0	0	0	0	0	0
astC	b1748	P77581	50.906	4785164	6.25832e-05	0	5.0115e-05	0	6.7836e-05	0	0	6.439e-05	0	3.91061e-05	0	6.64057e-05	0	0	4.87154e-05	0	4.05165e-05	0	2.94573e-05	0	0	1.72083e-05	0	1.41104e-05	0	1.08597e-05	0	0
astD	b1746	P76217	61.804	1236080	0	0	0	0	0	0	0	0	0	0	0	0	0	0	0	0	0	0	0	0	0	0	0	0	0	0	0	0
astE	b1744	P76215	41.537	415370	0	0	0	0	0	0	0	0	0	0	0	0	0	0	0	0	0	0	0	0	0	0	0	0	0	0	0	0
atl	b0454	P0AFP2	16.737	1104642	0	0	0	0	0	0	0	0	0	0	0	0	0	0	0	0	0	0	0	0	0	0	0	0	0	0	0	0
atoA	b2222	P76459	26.803	0	0	0	0	0	0	0	0	0	0	0	0	0	0	0	0	0	0	0	0	0	0	0	0	0	0	0	0	0
atoB	b2224	P76461	47.38	142140	0	0	0	0	0	0	0	0	0	0	0	0	0	0	0	0	0	0	0	0	0	0	0	0	0	0	0	0
atoC	b2220	Q06065	60.396	1932672	0	0	3.5764e-05	0	0	3.4511e-05	0	0	0	3.78312e-05	0	0	3.41957e-05	0	0	0	1.66394e-05	0	0	1.5201e-05	0	0	0	4.63591e-06	0	0	4.47819e-06	0
atoD	b2221	P76458	27.441	0	0	0	0	0	0	0	0	0	0	0	0	0	0	0	0	0	0	0	0	0	0	0	0	0	0	0	0	0
atoE	b2223	P76460	55.373	0	0	0	0	0	0	0	0	0	0	0	0	0	0	0	0	0	0	0	0	0	0	0	0	0	0	0	0	0
atoS	b2219	Q06067	78.638	235914	0	0	0	0	0	0	0	0	0	0	0	0	0	0	0	0	0	0	0	0	0	0	0	0	0	0	0	0
atpA	b3734	P0ABB0	64.375	615746900	0.00588737	0.00585907	0.00613559	0.00585746	0.00584499	0.00584919	0.00602354	0.00632182	0.00657227	0.00631421	0.00559994	0.00566757	0.00547622	0.00609167	0.00817847	0.00806814	0.00778037	0.00775263	0.00790552	0.00787762	0.00815181	0.00690767	0.0068935	0.00681489	0.00677542	0.00687467	0.00681384	0.00692489
atpB	b3738	P0AB98	35.127	121925800	0	0	0	0	0	0	0	0	0	0	0	0	0	0	0	0	0	0	0	0	0	0	0	0	0	0	0	0
atpC	b3731	P0A6E6	17.535	63827400	0.000167302	0.000164884	0.000162269	0.000168861	0.000161902	0.000162084	0.000153557	0.000190952	0.000191557	0.000181856	0.000171036	0.00017181	0.000162324	0.000152604	0.000170672	0.000157031	0.000177323	0.00020191	0.000172007	0.000167671	0.00015577	0.000461169	0.000440689	0.00044456	0.000476735	0.000449128	0.000457275	0.000412184
atpD	b3732	P0ABB4	58.53	480706900	0.00444251	0.00444125	0.00434964	0.00482833	0.00476284	0.00478711	0.00489407	0.00445713	0.00465038	0.00400321	0.00433112	0.00444772	0.00434035	0.00445302	0.00492846	0.00490166	0.00468124	0.00475832	0.00474818	0.00479944	0.0049145	0.00702321	0.00699091	0.00676176	0.00711883	0.00709702	0.00721422	0.00734994
atpE	b3737	P68699	9.65	227971600	1.0951e-05	9.57703e-06	9.73439e-06	2.87246e-05	2.28645e-05	2.85519e-05	2.78021e-05	1.12672e-05	9.89337e-06	1.0297e-05	2.8158e-05	2.23825e-05	2.8291e-05	2.76623e-05	4.95211e-06	4.34148e-06	4.52897e-06	1.25342e-05	9.92877e-06	1.25762e-05	1.22399e-05	1.39943e-05	1.22178e-05	1.26182e-05	3.71523e-05	2.92826e-05	3.70493e-05	3.57562e-05
atpF	b3736	P0ABA0	20.002	89548950	0.000940764	0.000956518	0.000984001	0.000878196	0.000864505	0.000912632	0.000870825	0.000960062	0.000946793	0.000973056	0.000874483	0.000877149	0.000895271	0.000869573	0.00100025	0.00100473	0.000934537	0.000948451	0.000948156	0.000946037	0.000884512	0.00123716	0.00127034	0.00120131	0.00116728	0.00114988	0.00119668	0.0011128
atpG	b3733	P0ABA6	36.689	114873300	0.000655579	0.000644816	0.000628102	0.000617173	0.000650594	0.000665345	0.000647693	0.00024855	0.000240132	0.000250948	0.000658511	0.000642569	0.000633709	0.000663419	0.000470643	0.000459143	0.000454736	0.000699756	0.000685021	0.000681408	0.000693985	0.000804883	0.000794641	0.000808578	0.000836984	0.000963736	0.00087397	0.000846976
atpH	b3735	P0ABA4	22.478	60173610	0.000495985	0.000538003	0.00053312	0.00050585	0.000529258	0.000514145	0.000505764	0.000540466	0.00055198	0.000553948	0.000465237	0.000458747	0.000445265	0.000476526	0.000535625	0.000560886	0.000546447	0.000598336	0.000601736	0.000599402	0.000585983	0.000810658	0.00085533	0.000865633	0.000802926	0.000822365	0.000813266	0.000823394
atpI	b3739	P0ABC0	15.865	1062955	0	0	0	0	0	0	0	0	0	0	0	0	0	0	0	0	0	0	0	0	0	0	0	0	0	0	0	0
avtA	b3572	P09053	54.145	45969100	0.0003635	0.000355985	0.00034898	0.000364866	0.000368053	0.000353306	0.000370398	0.000370489	0.000355499	0.000383567	0.000382793	0.000384498	0.000368835	0.000402574	0.000361106	0.000353448	0.000366258	0.000343806	0.000346837	0.000339714	0.000351172	0.000256971	0.000245606	0.000270994	0.000284988	0.000274415	0.000275828	0.000283893
azoR	b1412	P41407	25.233	28033860	0.000128848	0.000132315	0.000139922	0.000124869	0.000134607	0.000130582	0.000125745	0.000125497	0.000139642	0.000134847	0.000113265	0.000116814	0.000117035	0.000120955	0.00011219	0.000124959	0.000127669	0.000104295	0.000108441	0.000115666	0.000117805	9.71566e-05	0.000103614	0.000106455	9.19109e-05	9.75933e-05	9.96965e-05	9.94823e-05
azuC	b4663	C1P605	3.89	28630400	0	0	0	0	0	0	0	0	0	0	0	0	0	0	0	0	0	0	0	0	0	0	0	0	0	0	0	0
bacA	b3057	P60932	34.619	7754656	2.24169e-05	0	0	2.61242e-05	0	0	0	2.30641e-05	0	0	2.56089e-05	0	0	0	1.01371e-05	0	0	1.13995e-05	0	0	0	7.16165e-06	0	0	8.44724e-06	0	0	0
baeR	b2079	P69228	31.926	7215276	9.46219e-05	9.45182e-05	9.029e-05	0.00010726	0.000108376	0.000104167	9.92051e-05	0.000303974	0.000305188	0.000326796	0.000388937	0	0.000345657	0.000353477	0.000189881	0.000190392	0.000205402	0.000232246	6.02345e-05	0.000214349	0.000214243	0.000128327	0.000135762	0.000162582	0.000193353	0.0001125	0.000180426	0.000144879
baeS	b2078	P30847	60.32	1387360	2.22294e-05	1.34074e-05	1.64078e-05	0	0	1.88574e-05	1.23856e-05	2.28711e-05	1.38503e-05	1.73562e-05	0	0	1.86851e-05	1.23233e-05	1.00523e-05	6.07787e-06	7.63381e-06	0	0	8.30609e-06	5.45276e-06	2.84069e-06	1.71043e-06	2.12686e-06	0	0	2.44696e-06	1.59291e-06
bamA	b0177	P0A940	105.014	158781200	0.00163821	0.00162332	0.00163473	0.00152072	0.00154201	0.00153748	0.00149494	0.00158479	0.00164231	0.00162546	0.00134559	0.00138649	0.00139848	0.00131786	0.00129877	0.00129954	0.00129498	0.00119992	0.00121187	0.00121196	0.00118831	0.00135083	0.00135703	0.00140488	0.00130601	0.00134293	0.00133428	0.00127955
bamB	b2512	P77774	48.878	52006190	0.000347388	0.000349521	0.000362987	0.000335779	0.000350347	0.000337055	0.000329286	0.00034212	0.000345151	0.000356668	0.000330886	0.000344203	0.00033397	0.000343709	0.000387015	0.000385118	0.000394365	0.000358857	0.000371351	0.000362261	0.000360485	0.000427112	0.000426999	0.000468258	0.000423781	0.000423638	0.000424906	0.000381997
bamC	b2477	P0A903	42.975	47401420	0.000521371	0.000523267	0.000503709	0.000492606	0.000489435	0.000484928	0.000480897	0.000558325	0.000575582	0.000592208	0.000465153	0.000496053	0.000472609	0.000485313	0.000571109	0.000588324	0.000597165	0.000461147	0.000471642	0.000467372	0.000486358	0.000658173	0.000621368	0.00059018	0.000584645	0.000587168	0.000600322	0.000614255
bamD	b2595	P0AC02	32.19	71880270	0.000510342	0.000520829	0.000517091	0.000445437	0.000465958	0.000449026	0.000455664	0.00046151	0.00049433	0.000491719	0.000444047	0.000462621	0.000433127	0.000470859	0.000557416	0.000582691	0.000599114	0.000495547	0.000514433	0.000480049	0.000510595	0.000440834	0.000454848	0.000461687	0.00042251	0.000434732	0.000413518	0.000432584
bamE	b2617	P0A937	14.304	27420770	0.000180699	0.000180224	0.000176404	0.000150763	0.000167714	0.000159469	0.000163522	0.000185916	0.000186177	0.0001866	0.000147789	0.000164178	0.000158011	0.0001627	8.17135e-05	8.16996e-05	8.2073e-05	6.57868e-05	7.28285e-05	7.02408e-05	7.1991e-05	0.000346374	0.000344878	0.000342996	0.000292494	0.000322187	0.000310392	0.000315459
barA	b2786	P0AEC5	118.841	6655096	0.000108173	9.73753e-05	0.000118734	0.000131937	0.000157383	0.000132438	0.000108284	0	0	0	0.00011098	0.000120704	0.000131239	0	1.58514e-05	1.43041e-05	1.79013e-05	6.84103e-05	7.63597e-05	5.83396e-05	1.54483e-05	2.35763e-06	2.11866e-06	2.62499e-06	1.06722e-05	1.18529e-05	9.04566e-06	2.37521e-06
basR	b4113	P30843	28.98	15707160	4.24907e-05	4.20326e-05	4.2948e-05	2.78076e-05	2.14942e-05	0	1.99668e-05	4.37174e-05	4.3421e-05	4.54305e-05	2.7259e-05	2.1041e-05	0	1.98664e-05	1.92146e-05	1.90543e-05	1.99818e-05	1.21341e-05	9.3337e-06	0	8.7904e-06	1.80996e-05	1.78742e-05	1.85571e-05	1.19887e-05	9.17587e-06	0	8.55976e-06
basS	b4112	P30844	47.498	5699760	4.86226e-06	0	0	0	0	0	0	5.00264e-06	0	0	0	0	0	0	2.19875e-06	0	0	0	0	0	0	8.87642e-07	0	0	0	0	0	0
bax	b3570	P27297	35.746	19839030	0	0	0	0	0	0	0	0	0	0	0	0	0	0	0	0	0	0	0	0	0	0	0	0	0	0	0	0
bcp	b2480	P0AE52	20.404	104366500	0.000295541	0.000293023	0.000292971	0.000348532	0.000330108	0.000321142	0.000327067	0.000311037	0.000348226	0.000333214	0.000393783	0.000350591	0.000340697	0.000372388	0.000300131	0.000312462	0.00030421	0.000430391	0.000377351	0.000377378	0.000379589	0.000478992	0.00048063	0.000491243	0.000598444	0.000539256	0.000545689	0.00051915
bcr	b2182	P28246	50.379	3929562	0	0	2.51647e-05	1.92257e-05	0	0	0	0	0	2.66192e-05	1.88464e-05	0	0	0	0	0	1.1708e-05	8.38931e-06	0	0	0	0	0	1.95718e-05	1.49199e-05	0	0	0
bcsA	b3533	P37653	115.346	346038	0	0	0	0	0	0	0	0	0	0	0	0	0	0	0	0	0	0	0	0	0	0	0	0	0	0	0	0
bcsB	b3532	P37652	99.929	3297657	7.67257e-05	8.50178e-05	0	8.48765e-05	3.08069e-05	6.91765e-05	5.61284e-05	7.89408e-05	8.7826e-05	0	0	3.01573e-05	6.85443e-05	5.58462e-05	3.46959e-05	3.85404e-05	0	0	1.33777e-05	3.047e-05	2.47106e-05	7.00342e-06	7.74716e-06	0	3.19553e-06	2.81817e-06	6.41172e-06	5.1562e-06
bcsC	b3530	P37650	148.39	2522630	0	0.000145166	0.000141715	0.000144945	0	0	0	0	0	0	0	0	0	0	0	0	0	0	0	0	0	0	1.39749e-05	3.23167e-06	3.29814e-06	3.58261e-06	0	0
bcsE	b3536	P37657	68.756	15813880	2.4022e-05	1.65128e-05	0	2.49284e-05	1.76447e-05	3.48349e-05	2.29208e-05	2.47155e-05	1.70582e-05	0	2.44366e-05	1.72727e-05	3.45166e-05	2.28056e-05	1.08629e-05	7.48561e-06	0	1.08777e-05	7.6621e-06	1.53437e-05	1.00909e-05	3.41086e-06	2.34066e-06	0	3.58247e-06	2.51085e-06	5.02246e-06	3.27539e-06
bcsF	b3537	P0ADJ5	8.471	1550193	0	0	0	0	0	0	0	0	0	0	0	0	0	0	0	0	0	0	0	0	0	0	0	0	0	0	0	0
bcsG	b3538	P37659	72.005	9288645	0.000138555	0.000138626	0.000176735	0.000158781	0.000160263	0.00016764	0.000165258	0.000151367	0.000143205	0.00018695	0.000164605	0.000160898	0.000178604	0.000164972	9.70873e-05	6.28424e-05	8.88039e-05	0.000107268	0.000107133	0.000114734	0.000111635	4.84167e-05	3.12089e-05	4.36618e-05	5.61085e-05	5.57584e-05	5.96477e-05	5.75503e-05
bcsQ	b3534	P37655	31.415	0	0	0	0	0	0	0	0	0	0	0	0	0	0	0	0	0	0	0	0	0	0	0	0	0	0	0	0	0
bcsZ	b3531	P37651	48.259	723885	0	0	0	0	0	0	0	0	0	0	0	0	0	0	0	0	0	0	0	0	0	0	0	0	0	0	0	0
bdcA	b4249	P39333	28.818	489906	0	0	0	0	0	0	0	0	0	0	0	0	0	0	0	0	0	0	0	0	0	0	0	0	0	0	0	0
bdcR	b4251	P39334	25.005	5051010	2.12046e-05	0	0	3.95472e-05	4.59231e-05	3.62533e-05	3.63729e-05	0	0	0	3.59909e-05	0	0	3.61786e-05	5.37768e-06	0	0	2.62521e-05	1.11834e-05	8.9554e-06	2.49912e-05	4.14462e-06	0	0	2.12217e-05	8.99533e-06	7.19521e-06	1.99109e-05
bdm	b1481	P76127	9.238	3556630	0	0	0	0	0	0	0	0	0	0	0	0	0	0	0	0	0	0	0	0	0	0	0	0	0	0	0	0
bepA	b2494	P66948	62.595	14271660	0.000133142	0.00012947	0.000125756	0.000130981	0.000131661	0.000125257	0.000133004	0.000127676	0.000130487	0.000126309	0.000123235	0.000127828	0.000115875	0.000150246	0.000152637	0.000148604	0.000149765	0.000143201	0.000154772	0.000145831	0.000147053	8.37381e-05	8.08007e-05	7.97401e-05	0.000102619	9.26303e-05	8.75774e-05	9.20514e-05
betA	b0311	P17444	71.78	4809260	0	0	0	0	0	0	0	0	0	0	0	0	0	0	0	0	0	0	0	0	0	0	0	0	0	0	0	0
betB	b0312	P17445	61.653	13502010	0.000109904	0.000101298	0.000112885	0.000122352	0.000119662	0.000123164	0.000108451	0.000108944	0	9.61392e-05	0.000123163	0.000115129	0.000121359	0.000112394	0.000106542	5.51205e-05	0.000109593	0.000117922	0.000112404	0.000122296	0.000102046	3.76349e-05	2.48857e-05	3.81673e-05	5.08329e-05	4.14389e-05	5.14515e-05	4.41521e-05
betI	b0313	P17446	25.282	985998	0	0	0	0	0	0	0	0	0	0	0	0	0	0	0	0	0	0	0	0	0	0	0	0	0	0	0	0
betT	b0314	P0ABC9	87.922	4484022	0	0	0	0	0	0	0	0	0	0	0	0	0	0	0	0	0	0	0	0	0	0	0	0	0	0	0	0
bfd	b3337	P0AE56	8.488	1926776	0	0	0	0	0	0	0	0	0	0	0	0	0	0	0	0	0	0	0	0	0	0	0	0	0	0	0	0
bfr	b3336	P0ABD3	21.3	86520600	0.000303567	0.000303715	0.000299999	0.000299924	0.000293281	0.000286001	0.000299568	0.000361977	0.000363153	0.000335461	0.000298329	0.000288349	0.000278284	0.000330544	0.000380992	0.000397298	0.000386085	0.000360743	0.00036566	0.0003588	0.000386446	0.000489368	0.000502745	0.000492071	0.000529564	0.000515325	0.000512121	0.000521667
bglA	b2901	Q46829	63.902	58534230	0.000465778	0.000452853	0.000449646	0.000429513	0.00041246	0.000440974	0.000411458	0.000362489	0.000367483	0.000354751	0.000410733	0.000402719	0.000412339	0.000409279	0.000395121	0.000400534	0.000386495	0.000417672	0.000378753	0.000390064	0.000384953	0.000271505	0.00027212	0.000283387	0.000240783	0.000219267	0.000245967	0.000228624
bglB	b3721	P11988	61.543	184629	0	0	0	0	0	0	0	0	0	0	0	0	0	0	0	0	0	0	0	0	0	0	0	0	0	0	0	0
bglF	b3722	P08722	77.637	0	0	0	0	0	0	0	0	0	0	0	0	0	0	0	0	0	0	0	0	0	0	0	0	0	0	0	0	0
bglG	b3723	P11989	37.046	0	0	0	0	0	0	0	0	0	0	0	0	0	0	0	0	0	0	0	0	0	0	0	0	0	0	0	0	0
bglH	b3720	P26218	70.256	70256	0	0	0	0	0	0	0	0	0	0	0	0	0	0	0	0	0	0	0	0	0	0	0	0	0	0	0	0
bglJ	b4366	P39404	29.624	0	0	0	0	0	0	0	0	0	0	0	0	0	0	0	0	0	0	0	0	0	0	0	0	0	0	0	0	0
bglX	b2132	P33363	97.117	22045560	0.000273064	0.000276993	0.000256343	0.00027803	0.000294275	0.000288634	0.000270201	0.000233169	0.000245264	0.000275105	0.00024184	0.000263346	0.000250957	0.000240073	0.000362892	0.0003478	0.000367089	0.000332757	0.000351393	0.000344721	0.000339613	0.00021344	0.000223487	0.000211407	0.000236158	0.000222891	0.000232464	0.000223481
bhsA	b1112	P0AB40	10.317	10719360	0	0	0	0	0	0	0	0	0	0	0	0	0	0	0	0	0	0	0	0	0	0	0	0	0	0	0	0
bioA	b0774	P12995	54.985	14241120	0.000153505	0.000145465	0.000143899	0.000157483	0.000151888	0.000151864	0.000148338	0.00016822	0.0001591	0.00014239	0.000153364	0.000140034	0.000144193	0.000150543	0.000183905	0.00017604	0.000156718	0.000176119	0.00016747	0.000178159	0.000145273	0.000103038	8.73303e-05	8.1829e-05	9.58079e-05	9.04607e-05	0.00010536	8.87799e-05
bioB	b0775	P12996	44.814	40242970	0.000204627	0.000201113	0.000195784	0.000221488	0.00018612	0.000206471	0.000207243	0.000177106	0.000188993	0.000187565	0.000220715	0.000212495	0.000191516	0.000200088	0.000216066	0.000210185	0.000206061	0.000229713	0.000208675	0.000200006	0.000222691	0.000105944	0.000121562	0.000126872	0.000153338	0.000107821	0.000110627	0.000129803
bioC	b0777	P12999	32.744	4027512	0	0	0	0	0	0	0	0	0	0	0	0	0	0	0	0	0	0	0	0	0	0	0	0	0	0	0	0
bioD	b0778	P13000	28.112	18975600	8.09984e-05	8.33866e-05	8.41004e-05	7.10557e-05	6.50333e-05	6.80718e-05	6.47435e-05	8.28395e-05	8.8647e-05	8.73431e-05	7.43759e-05	7.3297e-05	7.71888e-05	7.6381e-05	5.48783e-05	5.58143e-05	5.77749e-05	5.83656e-05	4.53624e-05	5.87367e-05	5.68754e-05	7.2793e-05	7.79119e-05	7.18739e-05	0.000100116	7.96035e-05	8.32875e-05	9.22744e-05
bioF	b0776	P12998	48.441	5909802	8.48104e-05	8.41003e-05	8.48446e-05	8.51724e-05	8.44719e-05	8.16948e-05	9.72461e-05	8.72589e-05	8.68782e-05	0.000105293	9.38351e-05	9.24192e-05	0	9.67572e-05	3.83518e-05	3.81245e-05	6.56826e-05	6.01608e-05	5.91678e-05	1.82143e-05	4.28127e-05	1.54828e-05	1.53271e-05	2.61427e-05	2.54744e-05	2.49288e-05	7.66558e-06	1.78669e-05
bioH	b3412	P13001	33.062	5223796	4.02153e-05	3.5428e-05	3.28785e-05	4.26133e-05	4.20338e-05	4.22213e-05	3.79886e-05	4.13763e-05	3.65982e-05	3.47789e-05	4.17727e-05	4.11475e-05	4.18355e-05	3.77976e-05	1.81856e-05	1.60603e-05	1.52969e-05	1.85947e-05	1.82529e-05	1.85971e-05	1.67245e-05	1.10124e-05	9.68502e-06	9.1326e-06	1.18105e-05	1.15356e-05	1.174e-05	1.04694e-05
bipA	b3871	P32132	78.155	251268300	0.00179266	0.00181517	0.00181789	0.00186515	0.00174797	0.00172022	0.00168996	0.00208276	0.00202547	0.00185367	0.00180435	0.00167783	0.00171382	0.0017517	0.00178963	0.00176685	0.00173481	0.0017985	0.00166415	0.00168871	0.00169142	0.00155165	0.00157728	0.00157949	0.00158119	0.00151502	0.00149604	0.00146365
birA	b3973	P06709	41.031	5375061	5.1614e-05	5.13933e-05	5.21338e-05	4.71239e-05	5.04718e-05	5.3349e-05	4.38119e-05	3.09764e-05	3.42088e-05	3.43979e-05	2.12337e-05	3.43987e-05	3.57438e-05	2.48187e-05	2.35474e-05	2.56899e-05	2.44988e-05	2.24234e-05	2.75769e-05	2.989e-05	2.44896e-05	1.55493e-05	1.60437e-05	1.87149e-05	1.55956e-05	1.70211e-05	1.84212e-05	1.12959e-05
bisC	b3551	P20099	99.704	17149090	0.000201973	0.000212665	0.000175971	0.000207836	0.00018633	0.000204835	0.000183255	0.000236953	0.000221552	0.000223177	0.000208375	0.00021001	0.000213886	0.000198651	0.000104145	9.7223e-05	0.000112037	0.000194345	0.000170434	0.000132224	0.000170414	4.70809e-05	5.75622e-05	5.76661e-05	6.71148e-05	4.32513e-05	3.91441e-05	5.25955e-05
blc	b4149	P0A901	22.997	8692866	6.15992e-05	7.24729e-05	6.07507e-05	8.09701e-05	3.4205e-05	6.58393e-05	7.59857e-05	6.33776e-05	7.48667e-05	6.42621e-05	7.93729e-05	0	6.52377e-05	7.56037e-05	6.37373e-05	6.60724e-05	6.30262e-05	6.31543e-05	2.85183e-05	6.10297e-05	6.14211e-05	4.28049e-05	5.04625e-05	4.67766e-05	4.85376e-05	2.30409e-05	4.25409e-05	4.18416e-05
blr	b4409	P56976	5.271	2667126	0	0	0	0	0	0	0	0	0	0	0	0	0	0	0	0	0	0	0	0	0	0	0	0	0	0	0	0
bluF	b1163	P75990	52.479	2151639	0	0	0	0	0	0	0	0	0	0	0	0	0	5.92497e-06	0	0	0	0	0	0	2.62166e-06	0	0	0	0	0	0	9.9895e-07
bluR	b1162	P75989	32.556	6771648	0	0	0	0	0	0	0	0	0	0	0	0	0	0	0	0	0	0	0	0	0	0	0	0	0	0	0	0
bolA	b0435	P0ABE2	13.852	28258080	2.26376e-05	2.40761e-05	2.43203e-05	2.18778e-05	2.1537e-05	2.19164e-05	2.19078e-05	2.45619e-05	2.6521e-05	2.67997e-05	2.24937e-05	2.05937e-05	2.23036e-05	2.17383e-05	1.29867e-05	1.37689e-05	1.44672e-05	1.51907e-05	1.82003e-05	1.58445e-05	1.65671e-05	1.83497e-05	1.93742e-05	2.01535e-05	2.25131e-05	2.68388e-05	2.33387e-05	2.41986e-05
borD	b0557	P77330	12.163	38191820	5.91783e-05	6.3732e-05	5.53226e-05	5.85324e-05	6.67174e-05	6.68569e-05	6.22477e-05	3.93985e-05	4.84586e-05	4.44649e-05	2.10625e-05	2.21751e-05	2.52204e-05	2.78923e-05	6.04287e-05	6.52984e-05	5.96591e-05	4.8355e-05	5.53651e-05	5.67346e-05	5.47921e-05	8.53836e-05	0.00011566	0.000100499	9.50481e-05	0.00010361	0.000108025	0.000101763
brnQ	b0401	P0AD99	54.038	9024346	0	0	0	0	0	0	0	0	0	0	0	0	0	0	0	0	0	0	0	0	0	0	0	0	0	0	0	0
bsmA	b4189	P39297	13.968	2011392	1.05823e-05	1.15036e-05	1.03015e-05	1.13607e-05	1.17526e-05	1.15323e-05	9.49709e-06	1.08878e-05	1.18836e-05	1.08969e-05	1.11366e-05	1.15048e-05	1.14269e-05	9.44934e-06	4.78538e-06	5.21484e-06	4.79283e-06	4.95735e-06	5.10347e-06	5.07961e-06	4.18111e-06	8.11388e-06	8.80534e-06	8.012e-06	8.81634e-06	9.03091e-06	8.97867e-06	7.32853e-06
bssR	b0836	P0AAY1	16.787	167870	0	0	0	0	0	0	0	0	0	0	0	0	0	0	0	0	0	0	0	0	0	0	0	0	0	0	0	0
bssS	b1060	P0AB33	11.147	1382228	0	0	0	0	0	0	0	0	0	0	0	0	0	0	0	0	0	0	0	0	0	0	0	0	0	0	0	0
btuB	b3966	P06129	79.366	44762420	0.000661089	0.000656008	0.000644478	0.00062562	0.000666815	0.000644457	0.000641108	0.00065724	0.000658031	0.000676821	0.0005593	0.000599159	0.000588611	0.000584483	0.000628886	0.000630791	0.00063318	0.000535898	0.000588674	0.000585015	0.000557918	0.000370894	0.000351587	0.000408629	0.000361279	0.000393665	0.000381025	0.000372105
btuC	b1711	P06609	40.757	1181953	0	0	0	0	0	0	0	0	0	0	0	0	0	0	0	0	0	0	0	0	0	0	0	0	0	0	0	0
btuD	b1709	P06611	31.514	2899288	0	0	0	0	0	2.68846e-05	1.37093e-05	0	0	0	0	0	2.66389e-05	1.36404e-05	0	0	0	0	0	1.18418e-05	6.03554e-06	0	0	0	0	0	7.47552e-06	3.77819e-06
btuE	b1710	P06610	23.722	23674560	0.000172465	0.000169711	0.00017996	0.000182572	0.000173266	0.000168296	0.000161727	0.000191753	0.000183883	0.000200327	0.000178059	0.000170102	0.00016269	0.000169826	0.000201814	0.000189045	0.000197077	0.000186583	0.000184662	0.000176832	0.000174752	0.000264722	0.000263186	0.000269592	0.000268257	0.000249687	0.000243621	0.000238348
btuF	b0158	P37028	34.103	1295914	0	0	0	0	0	0	0	0	0	0	0	0	0	0	0	0	0	0	0	0	0	0	0	0	0	0	0	0
btuR	b1270	P0A9H5	25.484	3312920	5.82686e-05	2.32678e-05	1.99949e-05	2.31902e-05	4.53634e-05	4.44121e-05	2.75216e-05	2.11727e-05	2.09843e-05	2.1153e-05	2.27328e-05	2.38358e-05	2.0645e-05	2.73855e-05	3.63099e-05	1.92686e-05	9.30377e-06	1.01193e-05	2.13245e-05	2.22121e-05	1.21175e-05	2.94839e-05	1.35564e-05	6.48032e-06	7.49854e-06	1.83814e-05	1.92202e-05	8.84963e-06
cadA	b4131	P0A9H3	94.019	0	0	0	0	0	0	0	0	0	0	0	0	0	0	0	0	0	0	0	0	0	0	0	0	0	0	0	0	0
cadB	b4132	P0AAE8	54.584	0	0	0	0	0	0	0	0	0	0	0	0	0	0	0	0	0	0	0	0	0	0	0	0	0	0	0	0	0
cadC	b4133	P23890	66.945	937230	0	0	0	0	0	0	0	0	0	0	0	0	0	0	0	0	0	0	0	0	0	0	0	0	0	0	0	0
caiA	b0039	P60584	49.332	887976	0	0	0	0	0	0	0	0	0	0	0	0	0	0	0	0	0	0	0	0	0	0	0	0	0	0	0	0
caiB	b0038	P31572	52.347	575817	0	0	0	0	0	0	0	0	0	0	0	0	0	0	0	0	0	0	0	0	0	0	0	0	0	0	0	0
caiC	b0037	P31552	67.78	542240	0	0	0	0	0	0	0	0	0	0	0	0	0	0	0	0	0	0	0	0	0	0	0	0	0	0	0	0
caiD	b0036	P31551	32.838	361218	0	0	0	0	0	0	0	0	0	0	0	0	0	0	0	0	0	0	0	0	0	0	0	0	0	0	0	0
caiE	b0035	P39206	24.698	49396	0	0	0	0	0	0	0	0	0	0	0	0	0	0	0	0	0	0	0	0	0	0	0	0	0	0	0	0
caiF	b0034	P0AE58	17.758	4581564	0	0	0	0	0	0	0	0	0	0	0	0	0	0	0	0	0	0	0	0	0	0	0	0	0	0	0	0
caiT	b0040	P31553	65.574	0	0	0	0	0	0	0	0	0	0	0	0	0	0	0	0	0	0	0	0	0	0	0	0	0	0	0	0	0
can	b0126	P61517	29.01	146732600	0.000796848	0.000771954	0.000758143	0.000743144	0.000667084	0.000675518	0.000682272	0.000776019	0.000767258	0.000772787	0.000764097	0.000727409	0.000710475	0.00072817	0.000806622	0.000807959	0.000813864	0.000825684	0.000767548	0.000778002	0.000748454	0.00123151	0.00119511	0.00120218	0.00116512	0.000991179	0.00101286	0.00104403
carA	b0032	P0A6F1	48.224	266003600	0.00267887	0.00268337	0.00277716	0.00276328	0.0027194	0.00266143	0.0026824	0.00307907	0.00313153	0.00293583	0.00282939	0.00269196	0.00281319	0.00274565	0.00279731	0.00284729	0.00283402	0.00268823	0.0026408	0.00265021	0.00260786	0.00355435	0.00356236	0.00352464	0.00363444	0.00348865	0.00346451	0.00342889
carB	b0033	P00968	137.003	803796600	0.00692206	0.00691471	0.00690133	0.00709017	0.0068956	0.00694867	0.00691148	0.00755569	0.00700296	0.00700876	0.00705667	0.00643254	0.00650955	0.00682454	0.00865345	0.00807546	0.00824446	0.00878794	0.00832027	0.00821281	0.00855384	0.00673386	0.00663423	0.00669317	0.00732559	0.00699052	0.00702357	0.00703192
cas1	b2755	Q46896	38.628	502164	0	0	0	0	0	0	0	0	0	0	0	0	0	0	0	0	0	0	0	0	0	0	0	0	0	0	0	0
cas2	b2754	P45956	12.18	158340	0	0	0	0	0	0	0	0	0	0	0	0	0	0	0	0	0	0	0	0	0	0	0	0	0	0	0	0
cas3	b2761	P38036	116.397	232794	0	0	0	0	0	0	0	0	0	0	0	0	0	0	0	0	0	0	0	0	0	0	0	0	0	0	0	0
casA	b2760	Q46901	64.855	389130	0	0	0	0	0	0	0	0	0	0	0	0	0	0	0	0	0	0	0	0	0	0	0	0	0	0	0	0
casB	b2759	P76632	21.542	323130	0	0	0	0	0	0	0	0	0	0	0	0	0	0	0	0	0	0	0	0	0	0	0	0	0	0	0	0
casC	b2758	Q46899	46.496	1208896	0	0	0	0	0	0	0	0	0	0	0	0	0	0	0	0	0	0	0	0	0	0	0	0	0	0	0	0
casD	b2757	Q46898	29.194	233552	0	0	0	0	0	0	0	0	0	0	0	0	0	0	0	0	0	0	0	0	0	0	0	0	0	0	0	0
casE	b2756	Q46897	25.831	516620	0	0	0	0	0	0	0	0	0	0	0	0	0	0	0	0	0	0	0	0	0	0	0	0	0	0	0	0
cbeA	b2004	P76364	15.814	0	0	0	0	0	0	0	0	0	0	0	0	0	0	0	0	0	0	0	0	0	0	0	0	0	0	0	0	0
cbl	b1987	Q47083	41.453	15420520	8.78376e-05	0	0	7.54137e-05	7.11943e-05	7.56551e-05	7.43833e-05	9.03734e-05	0	0	7.39261e-05	6.96932e-05	7.49638e-05	7.40093e-05	3.97207e-05	0	0	3.29074e-05	3.09156e-05	3.33237e-05	3.27474e-05	1.68372e-05	0	0	1.4631e-05	1.36768e-05	1.47256e-05	1.43497e-05
cbpA	b1000	P36659	39.906	23265200	0.00011655	0.00013447	0.00013007	0.000125827	0.000122522	0.000115252	0.000121198	0.000119915	0.000138912	0.000137588	0.000123344	0.000119939	0.000114199	0.000120589	5.27049e-05	6.09582e-05	6.05158e-05	7.39169e-05	5.32043e-05	6.73389e-05	5.33578e-05	2.9788e-05	3.43096e-05	3.37207e-05	4.38189e-05	3.13828e-05	3.96758e-05	3.11747e-05
cbpM	b0999	P63264	13.299	7287852	0	0	0	0	0	0	0	0	0	0	0	0	0	0	0	0	0	0	0	0	0	0	0	0	0	0	0	0
cbrA	b3690	P31456	46.45	92900	0	0	0	0	0	0	0	0	0	0	0	0	0	0	0	0	0	0	0	0	0	0	0	0	0	0	0	0
cbrB	b3716	P31468	19.435	136045	0	0	0	0	0	0	0	0	0	0	0	0	0	0	0	0	0	0	0	0	0	0	0	0	0	0	0	0
cbrC	b3717	P31469	25.952	596896	0	0	0	0	0	0	0	0	0	0	0	0	0	0	0	0	0	0	0	0	0	0	0	0	0	0	0	0
cbtA	b2005	P64524	16.097	32194	0	0	0	0	0	0	0	0	0	0	0	0	0	0	0	0	0	0	0	0	0	0	0	0	0	0	0	0
cca	b3056	P06961	53.78	6561160	5.45147e-05	4.87322e-05	4.77995e-05	4.51958e-05	5.5979e-05	4.81918e-05	4.67418e-05	0	4.39113e-05	4.65945e-05	4.72324e-05	5.28798e-05	4.938e-05	4.4032e-05	4.1361e-05	6.00669e-05	5.89822e-05	3.85295e-05	4.69384e-05	4.13913e-05	5.65541e-05	2.17813e-05	2.70667e-05	2.62433e-05	1.77985e-05	2.103e-05	1.86453e-05	2.3235e-05
ccmA	b2201	P33931	26.703	614169	0	0	0	0	0	0	0	0	0	0	0	0	0	0	0	0	0	0	0	0	0	0	0	0	0	0	0	0
ccmB	b2200	P0ABL8	27.532	330384	0	0	0	0	0	0	0	0	0	0	0	0	0	0	0	0	0	0	0	0	0	0	0	0	0	0	0	0
ccmC	b2199	P0ABM1	32.244	2095860	0	0	0	0	0	0	0	0	0	0	0	0	0	0	0	0	0	0	0	0	0	0	0	0	0	0	0	0
ccmD	b2198	P0ABM5	8.96	680960	0	0	0	0	0	0	0	0	0	0	0	0	0	0	0	0	0	0	0	0	0	0	0	0	0	0	0	0
ccmE	b2197	P69490	20.522	1190276	0	0	0	0	0	0	0	0	0	0	0	0	1.08535e-05	0	0	0	0	0	0	4.82471e-06	0	0	0	0	0	0	3.87641e-06	0
ccmF	b2196	P33927	82.933	1161062	0	0	0	0	0	0	0	0	0	0	0	0	0	0	0	0	0	0	0	0	0	0	0	0	0	0	0	0
ccmG	b2195	P0AA86	24.097	650619	0	0	0	0	0	0	0	0	0	0	0	0	0	0	0	0	0	0	0	0	0	0	0	0	0	0	0	0
ccmH	b2194	P0ABM9	45.326	1541084	0	0	0	0	0	0	0	0	0	0	0	0	0	0	0	0	0	0	0	0	0	0	0	0	0	0	0	0
cdaR	b0162	P37047	50.549	353843	0	0	0	0	0	0	0	0	0	0	0	0	0	0	0	0	0	0	0	0	0	0	0	0	0	0	0	0
cdd	b2143	P0ABF6	36.778	10555290	8.34337e-05	7.98823e-05	7.58935e-05	8.64813e-05	8.11889e-05	8.74474e-05	8.7255e-05	9.31569e-05	8.74178e-05	8.66851e-05	8.4013e-05	8.0422e-05	8.2299e-05	8.85422e-05	9.77517e-05	9.35112e-05	8.95159e-05	9.77212e-05	9.21786e-05	9.89932e-05	9.83968e-05	6.45502e-05	5.86325e-05	5.8296e-05	5.1115e-05	5.8832e-05	6.46854e-05	6.48398e-05
cdgI	b1785	P76236	64.855	64855	0	0	0	0	0	0	0	0	0	0	0	0	0	0	0	0	0	0	0	0	0	0	0	0	0	0	0	0
cdh	b3918	P06282	32.918	1909244	2.11783e-05	2.11096e-05	1.93254e-05	2.06522e-05	2.36425e-05	2.78547e-05	2.04973e-05	2.31285e-05	2.25516e-05	3.94997e-05	2.72762e-05	2.83981e-05	2.70423e-05	2.80012e-05	1.01654e-05	9.89626e-06	3.03392e-05	2.26187e-05	3.04472e-05	3.12853e-05	2.18452e-05	8.4649e-06	8.25476e-06	1.67006e-05	1.25706e-05	1.68369e-05	1.72811e-05	1.46176e-05
cdsA	b0175	P0ABG1	36.51	6644820	1.65774e-05	0	0	2.83431e-05	3.08073e-05	2.46396e-05	2.34128e-05	1.7056e-05	0	0	2.7784e-05	3.01577e-05	2.44144e-05	2.3295e-05	7.49642e-06	0	0	1.23678e-05	1.33778e-05	1.0853e-05	1.03075e-05	1.58883e-05	0	0	2.74942e-05	2.95912e-05	2.39795e-05	2.25834e-05
cedA	b1731	P0AE60	10.788	1499532	8.29357e-06	8.20099e-06	8.14201e-06	9.28145e-06	9.03491e-06	8.53377e-06	8.40595e-06	8.533e-06	8.47187e-06	8.61262e-06	9.09836e-06	8.84441e-06	8.45579e-06	8.36369e-06	3.7504e-06	3.71769e-06	3.78811e-06	4.05004e-06	3.92335e-06	3.75885e-06	3.70073e-06	4.54216e-06	4.48384e-06	4.52318e-06	5.14482e-06	4.95901e-06	4.74579e-06	4.63324e-06
cfa	b1661	P0A9H7	50.717	86979660	0.000199917	0.000202199	0.000204179	0.000201344	0.000199563	0.000194894	0.000200128	0.000190455	0.000194806	0.000188513	0.000198067	0.000194808	0.000187609	0.000210043	0.000179936	0.000184439	0.000184619	0.000188818	0.000180044	0.000178204	0.000196292	0.000114426	0.000112108	0.000120787	0.000115063	0.000112672	0.000119299	0.000113328
chaA	b1216	P31801	45.692	9001324	1.57857e-05	1.88259e-05	0	2.21519e-05	8.5984e-06	0	3.13639e-05	1.62414e-05	1.94477e-05	0	2.17149e-05	8.4171e-06	0	3.12062e-05	7.13838e-06	8.5342e-06	0	9.66617e-06	3.73379e-06	0	1.3808e-05	1.00863e-05	1.20084e-05	0	1.43256e-05	5.50599e-06	0	2.01686e-05
chaB	b1217	P0AE63	10.285	4175710	8.38544e-06	7.39974e-06	5.83706e-06	7.84808e-06	6.42924e-06	8.36754e-06	5.59889e-06	8.62753e-06	7.64416e-06	6.17445e-06	7.69327e-06	6.29368e-06	8.29107e-06	5.57074e-06	5.40783e-06	4.85703e-06	3.97573e-06	5.06152e-06	2.79185e-06	5.1692e-06	3.88026e-06	9.16927e-06	8.20116e-06	6.64608e-06	9.0016e-06	4.94036e-06	9.13702e-06	6.8012e-06
chaC	b1218	P39163	29.591	739775	0	0	0	0	0	0	0	0	0	0	0	0	0	0	0	0	0	0	0	0	0	0	0	0	0	0	0	0
chbA	b1736	P69791	14.803	606923	0	0	0	0	0	0	0	0	0	0	0	0	0	0	0	0	0	0	0	0	0	0	0	0	0	0	0	0
chbB	b1738	P69795	13.303	2101874	2.17935e-05	2.27748e-05	1.72968e-06	2.38032e-05	2.56877e-05	2.50847e-05	2.84835e-05	2.22152e-05	2.3527e-05	1.82965e-06	2.33171e-05	2.339e-05	2.48555e-05	2.78094e-05	1.3967e-05	1.03243e-05	8.04742e-07	1.38916e-05	1.83978e-05	1.1049e-05	1.92371e-05	1.97348e-05	1.45273e-05	1.12105e-06	2.05879e-05	3.13506e-05	1.62751e-05	2.80985e-05
chbC	b1737	P17334	56.393	169179	0	0	0	0	0	0	0	0	0	0	0	0	0	0	0	0	0	0	0	0	0	0	0	0	0	0	0	0
chbF	b1734	P17411	58.536	585360	0	0	0	0	0	0	0	0	0	0	0	0	0	0	0	0	0	0	0	0	0	0	0	0	0	0	0	0
chbG	b1733	P37794	32.206	1159416	0	0	0	0	0	0	0	0	0	0	0	0	0	0	0	0	0	0	0	0	0	0	0	0	0	0	0	0
chbR	b1735	P17410	37.952	1024704	0	0	0	0	0	0	0	0	0	0	0	0	0	0	0	0	0	0	0	0	0	0	0	0	0	0	0	0
cheA	b1888	P07363	83.023	1079299	0	0	0	0	0	0	0	0	0	0	0	0	0	0	0	0	0	0	0	0	0	0	0	0	0	0	0	0
cheB	b1883	P07330	43.688	43688	0	0	0	0	0	0	0	0	0	0	0	0	0	0	0	0	0	0	0	0	0	0	0	0	0	0	0	0
cheR	b1884	P07364	37.942	37942	0	0	0	0	0	0	0	0	0	0	0	0	0	0	0	0	0	0	0	0	0	0	0	0	0	0	0	0
cheW	b1887	P0A964	21.051	1010448	0	0	9.6215e-06	1.00548e-05	0	0	0	0	0	1.01776e-05	9.85831e-06	0	0	0	0	0	4.47645e-06	4.38833e-06	0	0	0	0	0	4.15729e-06	4.33576e-06	0	0	0
cheY	b1882	P0AE67	16.385	753710	0	0	0	0	0	0	0	0	0	0	0	0	0	0	0	0	0	0	0	0	0	0	0	0	0	0	0	0
cheZ	b1881	P0A9H9	27.783	1027971	0	0	0	0	0	0	0	0	0	0	0	0	0	0	0	0	0	0	0	0	0	0	0	0	0	0	0	0
chiA	b3338	P13656	113.078	3392340	0	0	0	0	0	0	0	0	0	0	0	0	0	0	0	0	0	0	0	0	0	0	0	0	0	0	0	0
chiP	b0681	P75733	61.128	0	0	0	0	0	0	0	0	0	0	0	0	0	0	0	0	0	0	0	0	0	0	0	0	0	0	0	0	0
cho	b1741	P76213	38.96	2064880	0	0	0	0	0	0	0	0	0	0	0	0	0	0	0	0	0	0	0	0	0	0	0	0	0	0	0	0
chpB	b4225	P33647	14.548	683756	0	0	0	0	0	0	0	0	0	0	0	0	0	0	0	0	0	0	0	0	0	0	0	0	0	0	0	0
chpS	b4224	P08365	10.737	2705724	0	0	0	0	0	0	0	0	0	0	0	0	0	0	0	0	0	0	0	0	0	0	0	0	0	0	0	0
cirA	b2155	P17315	85.73	6772670	0.000202395	0.000189147	0.000177234	0.000388333	0.000291591	0.000320116	0.00029728	0.000153749	0.000164559	0.000191054	0.000366166	0.000288735	0.000287601	0.000278099	0.000116999	0.00016192	0.000239412	0.000419265	0.000364749	0.000351649	0.00030804	4.89409e-05	4.70456e-05	8.11339e-05	0.000208025	0.000148769	0.000147624	0.000148269
citC	b0618	P77390	46.349	0	0	0	0	0	0	0	0	0	0	0	0	0	0	0	0	0	0	0	0	0	0	0	0	0	0	0	0	0
citD	b0617	P69330	12.423	12423	0	0	0	0	0	0	0	0	0	0	0	0	0	0	0	0	0	0	0	0	0	0	0	0	0	0	0	0
citE	b0616	P0A9I1	38.49	0	0	0	0	0	0	0	0	0	0	0	0	0	0	0	0	0	0	0	0	0	0	0	0	0	0	0	0	0
citF	b0615	P75726	64.272	0	0	0	0	0	0	0	0	0	0	0	0	0	0	0	0	0	0	0	0	0	0	0	0	0	0	0	0	0
citG	b0613	P77231	36.846	0	0	0	0	0	0	0	0	0	0	0	0	0	0	0	0	0	0	0	0	0	0	0	0	0	0	0	0	0
citT	b0612	P0AE74	61.777	0	0	0	0	0	0	0	0	0	0	0	0	0	0	0	0	0	0	0	0	0	0	0	0	0	0	0	0	0
citX	b0614	P0A6G5	23.523	0	0	0	0	0	0	0	0	0	0	0	0	0	0	0	0	0	0	0	0	0	0	0	0	0	0	0	0	0
clcA	b0155	P37019	58.785	2939250	0	0	0	0	0	0	0	0	0	0	0	0	0	0	0	0	0	0	0	0	0	0	0	0	0	0	0	0
clcB	b1592	P76175	51.607	516070	0	1.94281e-05	0	0	0	2.71087e-05	2.67087e-05	0	2.00699e-05	0	0	0	2.68609e-05	2.65744e-05	0	8.80721e-06	0	0	0	1.19405e-05	1.17585e-05	0	7.43555e-06	0	0	0	1.0553e-05	1.0305e-05
clpA	b0882	P0ABH9	97.737	236523500	0.000653278	0.000633497	0.000642314	0.000678931	0.000684014	0.000700386	0.000652868	0	0	0.00316427	0.00340925	0.00314872	0.00344039	0	0.00057107	0.000545903	0.00197212	0.00204237	0.00191151	0.00205056	0.0004956	0.000429355	0.000416507	0.000693104	0.000764359	0.000724812	0.000752884	0.000425647
clpB	b2592	P63284	110.884	157566200	0.00152696	0.00152784	0.00156015	0.00152263	0.00158441	0.00155085	0.00154723	0.00156517	0.00162397	0.0016344	0.00147304	0.00152938	0.00149712	0.00155719	0.00190578	0.00197393	0.00198657	0.00190939	0.00201797	0.00197681	0.00198692	0.00167478	0.00174109	0.00179603	0.00182416	0.00186434	0.00182463	0.00175775
clpP	b0437	P0A6G7	26.868	87482210	0.000328424	0.00033663	0.000315803	0.0003165	0.000337129	0.000322478	0.000331979	0.000312897	0.00029497	0.00028718	0.000344179	0.000349623	0.000339871	0.00035175	0.000309977	0.000309353	0.000291181	0.000313199	0.000342055	0.000326066	0.000324044	0.00048153	0.00046516	0.000435037	0.000452853	0.000454543	0.000436332	0.000474895
clpS	b0881	P0A8Q6	14.055	4272720	0	0	0	0	0	0	0	0	0	0	0	0	0	0	0	0	0	0	0	0	0	0	0	0	0	0	0	0
clpX	b0438	P0A6H1	53.917	133444600	0.000801726	0.000811956	0.000786945	0.000838776	0.000853685	0.000826045	0.00080298	0.000681818	0.000740135	0.000579884	0.000809135	0.000805135	0.000756972	0.00074031	0.000940851	0.00100246	0.000948065	0.0010256	0.00104754	0.00100515	0.00102336	0.000940066	0.000963361	0.000952753	0.00104338	0.00104739	0.0010172	0.00100715
clsA	b1249	P0A6H8	63.488	15998980	8.8782e-05	9.01187e-05	9.19073e-05	0	0	8.87425e-05	0.000118447	9.13451e-05	9.30954e-05	9.72195e-05	0	0	8.79315e-05	0.000117851	4.01478e-05	4.08528e-05	4.27603e-05	0	0	3.90882e-05	0.000100542	1.41818e-05	1.4371e-05	1.48919e-05	0	0	1.43942e-05	3.67141e-05
clsB	b0789	P0AA84	54.995	5059540	0	0	0	0	0	0	0	0	0	0	0	0	0	0	0	0	0	0	0	0	0	0	0	0	0	0	0	0
clsC	b1046	P75919	62.082	2048706	0	0	0	0	0	0	0	0	0	0	0	0	0	0	0	0	0	0	0	0	0	0	0	0	0	0	0	0
cmk	b0910	P0A6I0	28.786	15429300	0.000141182	0.000150927	0.000144859	0.000152097	0.000152915	0.000156392	0.000138558	0.000149276	0.00013875	0.000127495	0.000125521	0.00013684	0.000142122	0.000121357	0.00017619	0.000183857	0.000174429	0.000161186	0.000168397	0.000175465	0.00017297	0.000196069	0.00019606	0.000203752	0.00020427	0.000192896	0.000218545	0.00019592
cmoA	b1870	P76290	32.173	10198840	0.000154101	0.000150728	0.000151146	0.000173164	0.000165088	0.000158222	0.000165542	0.000149449	0.000151076	0.000168559	0.000162595	0.000159262	0.000159473	0.000155351	0.000138913	0.000140029	0.000143145	0.000148597	0.00014551	0.000141962	0.000148673	9.47626e-05	9.30825e-05	9.53033e-05	0.000107728	9.47172e-05	9.27223e-05	0.00011038
cmoB	b1871	P76291	42.76	8936840	6.45445e-05	6.30553e-05	5.8031e-05	6.84275e-05	7.65879e-05	7.67936e-05	7.30592e-05	7.71814e-05	7.34866e-05	6.95486e-05	6.6895e-05	7.30358e-05	7.4302e-05	6.57328e-05	8.33875e-05	8.01312e-05	7.62954e-05	8.08019e-05	9.09405e-05	9.17465e-05	8.989e-05	3.57613e-05	3.46141e-05	3.24631e-05	3.75339e-05	4.20218e-05	4.24461e-05	4.04216e-05
cmoM	b0921	P36566	34.46	2377740	2.38716e-05	2.19025e-05	0	1.95712e-05	0	2.09083e-05	0	2.45607e-05	2.2626e-05	0	1.91851e-05	0	2.07172e-05	0	1.07949e-05	9.92891e-06	0	8.54007e-06	0	9.20943e-06	0	7.03974e-06	6.44812e-06	0	5.84153e-06	0	6.26096e-06	0
cmtA	b2933	P69826	57.211	0	0	0	0	0	0	0	0	0	0	0	0	0	0	0	0	0	0	0	0	0	0	0	0	0	0	0	0	0
cmtB	b2934	P69824	18.656	37312	0	0	0	0	0	0	0	0	0	0	0	0	0	0	0	0	0	0	0	0	0	0	0	0	0	0	0	0
cnu	b1625	P64467	9.667	1798062	7.4035e-06	9.01912e-06	8.99322e-06	1.04989e-05	1.1946e-05	1.28547e-05	1.08428e-05	7.27432e-06	7.70788e-06	7.34874e-06	8.38342e-06	1.08884e-05	9.64688e-06	1.03584e-05	5.34053e-06	6.13101e-06	6.11162e-06	6.8281e-06	8.17947e-06	8.21134e-06	7.6333e-06	7.54598e-06	8.62692e-06	8.51381e-06	1.01195e-05	1.20618e-05	1.20952e-05	1.11495e-05
coaA	b3974	P0A6I3	41.988	13730080	0.000129687	0.000130658	0.000123515	0.00011572	0.000121457	0.000118145	0.000111632	0.000115439	0.000107611	9.59552e-05	0.000105212	0.000121233	0.000118734	0.000107486	0.000129205	0.000134839	0.000121099	0.000128332	8.18835e-05	0.000138674	0.00012172	9.23851e-05	9.28276e-05	8.97185e-05	9.60501e-05	6.4113e-05	8.31662e-05	8.02052e-05
coaD	b3634	P0A6I6	20.66	6673180	5.05145e-05	5.07483e-05	4.8936e-05	4.7737e-05	4.51556e-05	4.65496e-05	4.62075e-05	5.75663e-05	5.51992e-05	5.9318e-05	4.80102e-05	4.48037e-05	4.74099e-05	4.95728e-05	5.81603e-05	5.82068e-05	5.96564e-05	5.46485e-05	5.38339e-05	5.29158e-05	5.37857e-05	5.88126e-05	6.67965e-05	6.6717e-05	5.77964e-05	5.59535e-05	5.55968e-05	6.56182e-05
coaE	b0103	P0A6I9	26.286	3496038	3.50531e-05	3.11117e-05	3.63232e-05	3.70216e-05	3.87118e-05	3.90932e-05	4.02609e-05	3.40109e-05	3.18812e-05	4.26797e-05	3.42848e-05	4.43081e-05	4.83731e-05	3.79434e-05	3.98125e-05	3.69836e-05	4.70235e-05	2.59522e-05	4.44612e-05	4.66338e-05	4.60494e-05	4.21902e-05	3.90297e-05	5.50995e-05	4.65228e-05	6.88327e-05	5.82737e-05	5.74032e-05
cobB	b1120	P75960	36.432	20839100	0.000125713	0.000128685	0.000123004	0.000125093	0.000133309	0.000129918	0.000135402	0.000127167	0.000131547	0.0001405	0.000128806	0.000130981	0.00012528	0.000131245	0.00013967	0.000147633	0.000144045	0.000153584	0.000157726	0.000162795	0.000149445	0.000163825	0.00017405	0.000156515	0.000155962	0.000161415	0.000163283	0.000185864
cobC	b0638	P52086	26.918	646032	0	0	0	0	0	0	0	0	0	0	0	0	0	0	0	0	0	0	0	0	0	0	0	0	0	0	0	0
cobS	b1992	P36561	30.782	4586518	2.03388e-05	2.46798e-05	2.54426e-05	2.66537e-05	3.07474e-05	2.76468e-05	2.66351e-05	1.75604e-05	1.90346e-05	2.25842e-05	2.19243e-05	2.52558e-05	2.29871e-05	2.22377e-05	7.71812e-06	2.14889e-05	9.93328e-06	9.75939e-06	1.12034e-05	1.02185e-05	9.83965e-06	7.27028e-06	2.01579e-05	9.22505e-06	9.64249e-06	1.10139e-05	1.00345e-05	9.58148e-06
cobT	b1991	P36562	43.388	4729292	7.6379e-05	6.64358e-05	7.49669e-05	7.08382e-05	6.71978e-05	7.1916e-05	5.88893e-05	8.71854e-05	0	7.4605e-05	8.00827e-05	0	7.93148e-05	0	5.87661e-05	1.884e-05	5.49428e-05	7.44679e-05	1.84545e-05	7.60384e-05	3.42602e-05	5.4417e-05	2.38591e-05	4.17481e-05	6.01984e-05	2.37971e-05	6.91881e-05	3.63189e-05
cobU	b1993	P0AE76	23.381	1215812	0	0	0	0	0	0	0	0	0	0	0	0	0	0	0	0	0	0	0	0	0	0	0	0	0	0	0	0
codA	b0337	P25524	55.173	127063400	0.000665092	0.000662855	0.000663452	0.000770114	0.000770156	0.000779759	0.000786269	0.000731455	0.000755899	0.000765919	0.000883768	0.000858734	0.000825178	0.000954238	0.000982345	0.000998601	0.00097916	0.000974216	0.000999385	0.000996419	0.00100083	0.00117062	0.0011564	0.00115104	0.00119169	0.00119739	0.00122076	0.00120618
codB	b0336	P0AA82	51.09	74897940	0.000112582	0.000107521	0.000114555	0.000108136	0.000113432	0.000108867	0.000108432	0.000115833	0.000111073	0.000121177	0.000106002	0.000111041	0.000107872	0.000107886	5.09105e-05	4.87416e-05	5.32975e-05	4.71859e-05	4.92572e-05	4.79523e-05	4.77371e-05	7.19346e-05	6.85842e-05	7.42463e-05	6.9931e-05	7.26365e-05	7.06333e-05	6.97269e-05
cof	b0446	P46891	35.214	1232490	0	0	0	0	0	0	0	0	0	0	0	0	0	0	0	0	0	0	0	0	0	0	0	0	0	0	0	0
comR	b1111	P75952	27.097	3495513	0	0	0	0	0	0	0	0	0	0	0	0	0	0	0	0	0	0	0	0	0	0	0	0	0	0	0	0
copA	b0484	Q59385	102.766	94750250	0.000788812	0.000778196	0.000785126	0.0004496	0.000329062	0.000320271	0.000306934	0.000622457	0.000656772	0.0007327	0.000360222	0.000275072	0.000267934	0.00025693	0.000992405	0.000620782	0.000646606	0.000580657	0.000451687	0.000234524	0.000229596	0.000747203	0.000635775	0.000642835	0.000379381	0.000271629	0.000206186	0.000200864
corA	b3816	P0ABI4	42.218	19546930	0.000122435	0.000119169	0.000114813	0.000133779	0.000132142	0.000126258	0.000127207	0.000147667	0.000127121	0.000135392	0.000173954	0.000230907	0.00019846	0.000148504	0.00016171	0.000149374	0.000156055	0.000179936	0.000200418	0.000183221	0.000162527	0.00014544	0.000137644	0.000135169	0.000163906	0.00017489	0.000162921	0.000151308
cpdA	b3032	P0AEW4	35.817	5480001	5.99434e-05	6.38556e-05	5.61583e-05	6.47833e-05	7.03874e-05	6.25638e-05	6.52476e-05	6.41529e-05	7.44406e-05	7.34063e-05	6.7756e-05	6.68059e-05	6.14149e-05	7.40352e-05	5.49012e-05	5.97283e-05	5.58991e-05	5.72184e-05	6.10526e-05	5.51973e-05	5.95086e-05	4.6544e-05	5.04261e-05	4.67223e-05	5.08797e-05	5.40182e-05	4.8783e-05	5.21525e-05
cpdB	b4213	P08331	82.38	17052660	0.000187141	0.000184604	0.000178969	0.000197704	0.000196825	0.000195421	0.000200832	0.000164463	0.000166306	0.000172055	0.000187882	0.000184201	0.000185946	0.000186595	0.000120423	0.000183537	0.000176575	0.000183283	0.000207714	0.000190938	0.000197862	6.61316e-05	9.34636e-05	8.96192e-05	0.000119193	7.60345e-05	7.01061e-05	0.000101633
cpoB	b0742	P45955	32.916	49736080	0.000187816	0.000184211	0.000184538	0.000198017	0.000212855	0.000208005	0.000204361	0.000187322	0.000199146	0.000212201	0.000201546	0.000207877	0.000191958	0.000216216	0.000223187	0.000231587	0.000245944	0.000234893	0.000233944	0.000239232	0.000230654	0.00033883	0.000334161	0.000340247	0.000338625	0.000357818	0.00035911	0.0003539
cpsB	b2049	P24174	61.542	246168	0	0	0	0	0	0	0	0	0	0	0	0	0	0	0	0	0	0	0	0	0	0	0	0	0	0	0	0
cpsG	b2048	P24175	58.595	468760	0	0	0	0	0	0	0	0	0	0	0	0	0	0	0	0	0	0	0	0	0	0	0	0	0	0	0	0
cptA	b2896	Q46824	18.425	1087075	0	0	0	0	0	0	0	0	0	0	0	0	0	0	0	0	0	0	0	0	0	0	0	0	0	0	0	0
cpxA	b3911	P0AE82	59.773	6335938	7.8162e-05	7.21111e-05	7.50003e-05	8.39681e-05	8.5556e-05	8.3695e-05	8.80914e-05	6.65195e-05	7.12704e-05	6.51909e-05	8.41676e-05	8.19016e-05	8.11588e-05	7.77464e-05	5.5167e-05	8.62025e-05	8.64048e-05	9.98488e-05	6.61579e-05	9.45689e-05	0.000112874	4.06601e-05	4.79571e-05	4.63222e-05	6.0132e-05	4.96238e-05	6.36821e-05	6.44629e-05
cpxP	b4484	P0AE85	21.914	2629680	1.40171e-05	1.2362e-05	1.14632e-05	1.59958e-05	1.80196e-05	1.57702e-05	1.43598e-05	0	1.21774e-05	1.16168e-05	1.7043e-05	1.95178e-05	1.80004e-05	1.48747e-05	4.66901e-06	9.68957e-06	9.22424e-06	1.22867e-05	1.38273e-05	1.23959e-05	1.1042e-05	4.39809e-06	9.08943e-06	8.56657e-06	1.21395e-05	1.35934e-05	1.21727e-05	1.07523e-05
cpxR	b3912	P0AE88	30.44	46968920	0.000187458	0.000189267	0.000185618	0.000201589	0.000197629	0.000191326	0.000193535	0.000196554	0.000200677	0.000206212	0.000153414	0.000178958	0.000169516	0.000234721	0.000231285	0.000232572	0.000240797	0.000213705	0.000226763	0.000225098	0.000244289	0.00020526	0.000200335	0.000217978	0.00023821	0.00023597	0.000250163	0.000229776
cra	b0080	P0ACP1	43.918	13790250	0.000112609	0.000122293	9.40081e-05	0.000121083	0.000130608	0.000126889	0.000120649	0.000128619	0.000132654	0.000120975	0.000149572	0.000150271	0.00014033	0.000146303	0.000140953	0.000112832	0.000125203	0.000106927	0.000164617	0.000162285	0.000166199	6.5462e-05	5.52284e-05	5.71881e-05	5.21421e-05	7.92124e-05	7.785e-05	8.43192e-05
crcB	b0624	P37002	15.997	3567331	0	0	0	0	0	0	0	0	0	0	0	0	0	0	0	0	0	0	0	0	0	0	0	0	0	0	0	0
creA	b4397	P0AE91	19.896	9729144	8.15459e-05	8.20565e-05	7.31171e-05	7.79443e-05	8.30798e-05	8.32338e-05	8.01273e-05	8.142e-05	8.89273e-05	7.59986e-05	7.93237e-05	8.33476e-05	8.34589e-05	8.53102e-05	9.34967e-05	9.55017e-05	8.9306e-05	8.1852e-05	8.78503e-05	8.85709e-05	8.45243e-05	8.17885e-05	8.31371e-05	8.91215e-05	6.61676e-05	7.52466e-05	7.56028e-05	7.17549e-05
creB	b4398	P08368	30.199	1932736	0	0	0	0	0	0	0	0	0	0	0	0	0	0	0	0	0	0	0	0	0	0	0	0	0	0	0	0
creC	b4399	P08401	60.63	1030710	0	0	0	0	0	0	0	0	0	0	0	0	0	0	0	0	0	0	0	0	0	0	0	0	0	0	0	0
creD	b4400	P08369	57.854	115708	0	0	0	0	0	0	0	0	0	0	0	0	0	0	0	0	0	0	0	0	0	0	0	0	0	0	0	0
crfC	b4109	P0DM85	97.613	1952260	0	0	0	0	0	0	0	0	0	0	0	0	0	0	0	0	0	0	0	0	0	0	0	0	0	0	0	0
crl	b0240	P24251	3.519	18928700	5.79571e-05	5.68208e-05	5.63649e-05	5.52774e-05	5.48134e-05	6.07835e-05	5.54475e-05	2.36033e-05	2.32374e-05	2.43448e-05	5.99154e-05	5.54893e-05	5.72606e-05	5.54952e-05	5.32458e-05	5.31778e-05	5.21598e-05	6.821e-05	6.54291e-05	6.55008e-05	6.8021e-05	0.000414847	0.000404195	0.000409176	0.000428843	0.000396249	0.000454388	0.000425533
crp	b3357	P0ACJ8	27.375	106844600	0.000723476	0.000731926	0.000686873	0.00068426	0.000656212	0.000649435	0.000687386	0.000689671	0.00069342	0.000663147	0.000649486	0.000631195	0.000633205	0.000701643	0.00075198	0.000776118	0.000735143	0.000766665	0.000755433	0.000764723	0.000783868	0.000807533	0.000811963	0.000776668	0.000791875	0.000789631	0.000783011	0.000794842
crr	b2417	P69783	21.254	300850400	0.00214203	0.00211082	0.00220886	0.00207837	0.00201957	0.00206277	0.00206005	0.00234494	0.00234022	0.0022271	0.00204447	0.00191711	0.00191941	0.00220153	0.00240757	0.00240719	0.00250131	0.00222351	0.00214626	0.00215936	0.00220488	0.00240376	0.00241328	0.00247323	0.00237763	0.00229519	0.00231429	0.00238027
csdA	b2810	Q46925	50.385	3627720	5.73252e-05	6.1776e-05	5.89559e-05	5.74188e-05	5.70434e-05	5.86879e-05	5.69054e-05	4.29085e-05	5.62979e-05	5.55898e-05	4.63978e-05	4.43176e-05	4.7028e-05	3.67989e-05	5.96506e-05	6.14859e-05	6.09793e-05	3.33158e-05	3.21997e-05	3.38107e-05	3.1003e-05	3.16065e-05	3.24437e-05	3.18553e-05	2.30378e-05	1.78061e-05	1.86761e-05	1.69816e-05
csdE	b2811	P0AGF2	18.55	3357550	2.04015e-05	2.1684e-05	2.10522e-05	1.83635e-05	1.93584e-05	1.77165e-05	2.461e-05	2.08535e-05	2.38826e-05	2.35244e-05	1.8125e-05	2.05737e-05	1.51668e-05	2.44321e-05	1.34776e-05	1.47695e-05	1.46593e-05	1.17647e-05	1.27304e-05	1.09207e-05	1.58532e-05	1.03873e-05	1.13357e-05	1.11388e-05	9.51037e-06	1.02396e-05	8.77421e-06	1.26305e-05
csgA	b1042	P28307	17.733	2269824	0	0	0	0	0	0	0	0	0	0	0	0	0	0	0	0	0	0	0	0	0	0	0	0	0	0	0	0
csgB	b1041	P0ABK7	18.564	0	0	0	0	0	0	0	0	0	0	0	0	0	0	0	0	0	0	0	0	0	0	0	0	0	0	0	0	0
csgC	b1043	P52107	13.915	69575	0	0	0	0	0	0	0	0	0	0	0	0	0	0	0	0	0	0	0	0	0	0	0	0	0	0	0	0
csgD	b1040	P52106	28.777	2446045	0	0	0	0	0	0	0	0	0	0	0	0	0	0	0	0	0	0	0	0	0	0	0	0	0	0	0	0
csgE	b1039	P0AE95	17.166	326154	0	0	0	0	0	0	0	0	0	0	0	0	0	0	0	0	0	0	0	0	0	0	0	0	0	0	0	0
csgF	b1038	P0AE98	17.505	927765	0	0	0	0	0	0	0	0	0	0	0	0	0	0	0	0	0	0	0	0	0	0	0	0	0	0	0	0
csgG	b1037	P0AEA2	35.49	2022930	0	0	0	0	0	0	0	0	0	0	0	0	0	0	0	0	0	0	0	0	0	0	0	0	0	0	0	0
csiD	b2659	P76621	43.15	4789650	0	0	0	0	0	0	0	0	0	0	0	0	0	0	0	0	0	0	0	0	0	0	0	0	0	0	0	0
csiE	b2535	P54901	56.634	1812288	0	0	0	0	0	0	0	0	0	0	0	0	0	0	0	0	0	0	0	0	0	0	0	0	0	0	0	0
csiR	b2664	P37338	28.904	1069448	0	0	0	0	0	0	0	0	0	0	0	0	0	0	9.71936e-07	0	0	3.84599e-07	0	0	0	4.5777e-07	0	0	1.89996e-07	0	0	0
cspA	b3556	P0A9X9	8.637	17377640	4.30508e-05	3.97828e-05	4.50612e-05	5.6773e-05	4.9701e-05	4.8909e-05	4.74036e-05	4.56563e-05	4.19467e-05	4.62701e-05	5.92476e-05	5.08965e-05	4.97801e-05	4.1767e-05	2.76321e-05	2.21187e-05	2.50119e-05	3.11514e-05	3.08508e-05	2.65188e-05	2.38254e-05	3.34656e-05	2.66769e-05	2.98654e-05	3.9572e-05	3.89945e-05	3.34816e-05	2.98289e-05
cspB	b1557	P36995	8.968	304912	0	0	0	0	0	0	2.46857e-05	0	0	0	0	0	0	2.45616e-05	0	0	0	0	0	0	1.08679e-05	0	0	0	0	0	0	1.36064e-05
cspC	b1823	P0A9Y6	8.618	432227200	0.00231367	0.00246594	0.00235915	0.00222755	0.0021317	0.00225501	0.00239485	0.00261097	0.002701	0.00248894	0.00209751	0.00210682	0.0020321	0.00228799	0.00153904	0.00163191	0.00152851	0.0013066	0.0012717	0.00128132	0.00141851	0.00288467	0.00304012	0.00282307	0.00262162	0.00252976	0.00258166	0.00279438
cspD	b0880	P0A968	9.274	24511180	2.28364e-05	2.15235e-05	2.25896e-05	2.29452e-05	2.18429e-05	2.24929e-05	2.25094e-05	2.29401e-05	2.35086e-05	2.2999e-05	2.65741e-05	2.33046e-05	2.33454e-05	2.37703e-05	2.1101e-05	2.04342e-05	2.14813e-05	2.16079e-05	2.00773e-05	2.07479e-05	2.05514e-05	4.47225e-05	4.31292e-05	4.48869e-05	4.80355e-05	4.44102e-05	4.58421e-05	4.50273e-05
cspE	b0623	P0A972	8.679	254372800	0.00141845	0.00149508	0.00140842	0.00127008	0.00126666	0.00122145	0.00132413	0.00142573	0.00161342	0.00150161	0.00139093	0.00130675	0.00126603	0.00137007	0.000782771	0.000862967	0.000813838	0.00072918	0.000698832	0.000679955	0.000731991	0.00111518	0.00122739	0.001169	0.00109734	0.00103052	0.00102169	0.00108417
cspF	b1558	P0A976	8.778	61446	0	0	0	0	0	0	0	0	0	0	0	0	0	0	0	0	0	0	0	0	0	0	0	0	0	0	0	0
cspG	b0990	P0A978	9.014	658022	3.12282e-05	3.38714e-05	4.00441e-05	4.45633e-05	3.87245e-05	3.50828e-05	3.49697e-05	3.21298e-05	3.49902e-05	4.23587e-05	4.36842e-05	3.7908e-05	3.47622e-05	3.47939e-05	1.41216e-05	1.53547e-05	1.86307e-05	1.94456e-05	1.68159e-05	1.54529e-05	1.53955e-05	1.71028e-05	1.8519e-05	2.2246e-05	2.4702e-05	2.12548e-05	1.95102e-05	1.92748e-05
cspH	b0989	P0A982	8.935	26805	0	0	0	0	0	0	0	0	0	0	0	0	0	0	0	0	0	0	0	0	0	0	0	0	0	0	0	0
cspI	b1552	P0A986	8.917	17834	0	0	0	0	0	0	0	0	0	0	0	0	0	0	0	0	0	0	0	0	0	0	0	0	0	0	0	0
csrA	b2696	P69913	7.928	60625420	2.92882e-05	2.92172e-05	2.98546e-05	0	0	3.39206e-06	4.91336e-06	3.01338e-05	3.01823e-05	3.15802e-05	0	0	3.36107e-06	4.88865e-06	1.53367e-05	1.53101e-05	1.61768e-05	0	0	1.4941e-06	2.16311e-06	2.16702e-05	2.15427e-05	2.25352e-05	0	0	2.20079e-06	3.15953e-06
csrD	b3252	P13518	84.865	2800545	0	0	0	0	0	0	0	0	0	0	0	0	0	0	0	0	0	0	0	0	0	0	0	0	0	0	0	0
cstA	b0598	P15078	87.616	15508030	0.000216422	0.000209549	0.000184226	0.000204553	0.000224287	0.000236953	0.000175826	0	0	0	0	0	0	0	0.000101112	9.14546e-05	9.89484e-05	0.000114674	0.000128705	0.000136864	8.39221e-05	8.08815e-05	7.59643e-05	4.94245e-05	7.77135e-05	9.37038e-05	7.49852e-05	4.9966e-05
cueO	b0123	P36649	65.761	130667100	0.00117291	0.00116728	0.00114166	0.000836439	0.000684578	0.000670585	0.000603517	0.00130669	0.00130455	0.00121874	0.00091523	0.000702444	0	0	0.00087376	0.000857563	0.000849126	0.000604991	0.000477775	0.000160946	0.000146932	0.000511659	0.000503472	0.000485542	0.00035923	0.000281099	0.000128266	0.000125099
cueR	b0487	P0A9G4	17.63	7774830	1.44504e-05	1.34992e-05	1.28687e-05	1.20208e-05	1.40849e-05	1.33084e-05	1.29267e-05	1.48676e-05	1.39451e-05	1.36125e-05	1.17836e-05	1.37879e-05	1.31868e-05	1.28617e-05	6.53458e-06	6.11948e-06	5.98721e-06	5.24537e-06	6.11625e-06	5.86194e-06	5.69098e-06	6.15542e-06	5.74047e-06	5.56034e-06	5.18254e-06	6.01283e-06	5.75639e-06	5.54166e-06
curA	b1449	P76113	43.759	20216660	0.000177842	0.000180344	0.0001831	0.000222167	0.000200306	0.000184393	0.000192903	0.000206851	0.000209256	0.000193974	0.000213962	0.000192332	0.000174421	0.000197192	0.000156434	0.000156985	0.000150148	0.000191084	0.000171076	0.000156126	0.000173629	0.000144198	0.000140921	0.000144271	0.00019054	0.000157751	0.000145776	0.000154427
cusA	b0575	P38054	133.401	400203	0	0	0.000363981	0.000146769	0	0	0.000479532	0	0	0	0	0	0	0	0	0	0	0	0	0	0	0	0	1.11436e-05	1.89655e-05	0	0	1.45667e-05
cusB	b0574	P77239	51.562	309372	0	0	0	5.97615e-05	0	0	0	0	0	0	5.40826e-05	0	0	0	0	0	0	2.40743e-05	0	0	0	0	0	0	2.35862e-05	0	0	0
cusC	b0572	P77211	58.421	292105	0.000155196	0.000211396	0.000149415	0.000149679	0.000305067	0.000315551	0	0	0	0	0.000102372	0	0	0	7.01806e-05	7.14627e-05	6.9516e-05	0.000170597	0.000132473	0.00013899	0	2.47906e-05	2.88035e-05	2.42099e-05	7.36309e-05	4.88375e-05	5.11827e-05	0
cusF	b0573	P77214	14.199	624756	0	0	0	4.32563e-05	0	0	0	0	0	0	4.26115e-05	0	0	0	0	0	0	2.91193e-05	0	0	0	0	0	0	7.47837e-05	0	0	0
cusR	b0571	P0ACZ8	29.433	3208197	1.42223e-05	1.3674e-05	1.59261e-05	2.46549e-05	1.43096e-05	1.67276e-05	1.60522e-05	1.4633e-05	1.41256e-05	1.68493e-05	2.35113e-05	1.3444e-05	1.59533e-05	1.55585e-05	6.43144e-06	6.19871e-06	7.41088e-06	2.65638e-05	2.26446e-05	2.44739e-05	1.68896e-05	4.54369e-06	4.36109e-06	5.16188e-06	1.96842e-05	1.66963e-05	1.80249e-05	1.23348e-05
cusS	b0570	P77485	62.298	1744344	0	3.85047e-05	0	0	0	0	0	0	0	0	0	0	0	0	0	1.58627e-05	0	0	0	0	0	0	4.96008e-06	0	0	0	0	0
cutA	b4137	P69488	14.315	2963205	1.45994e-05	1.60198e-05	1.15484e-05	8.39638e-06	8.77715e-06	8.49284e-06	1.02351e-05	1.50209e-05	1.65489e-05	1.22159e-05	8.23075e-06	8.59209e-06	8.41523e-06	1.01837e-05	6.60193e-06	7.26213e-06	5.37297e-06	3.66384e-06	3.81142e-06	3.74082e-06	4.50604e-06	1.39924e-05	1.53278e-05	1.12273e-05	8.14488e-06	8.43069e-06	8.2653e-06	9.87257e-06
cutC	b1874	P67826	31.177	6048338	6.06693e-05	6.38409e-05	5.82576e-05	6.29919e-05	6.57479e-05	6.52923e-05	5.91591e-05	6.10789e-05	6.77265e-05	6.63304e-05	6.09033e-05	6.23377e-05	6.70516e-05	6.41373e-05	5.6407e-05	5.85488e-05	5.35574e-05	5.50951e-05	5.62574e-05	5.88031e-05	5.44593e-05	3.70549e-05	3.90214e-05	2.98433e-05	3.96019e-05	4.81942e-05	4.15158e-05	3.18182e-05
cvpA	b2313	P08550	20.784	2203104	0	0	0	0	0	0	0	0	0	0	0	0	0	0	0	0	0	0	0	0	0	0	0	0	0	0	0	0
cvrA	b1191	P76007	72.58	3991900	7.35973e-05	8.19339e-05	5.8653e-05	6.27735e-05	6.85604e-05	6.77856e-05	0	6.92823e-05	0	0	6.15352e-05	6.71148e-05	6.71729e-05	0	4.05855e-05	1.02937e-05	7.56288e-06	2.73918e-05	2.97719e-05	2.98604e-05	0	1.91153e-05	4.82806e-06	3.51183e-06	1.35318e-05	1.46342e-05	1.46613e-05	0
cyaA	b3806	P00936	112.703	29640890	0.000137467	0.000131083	0.000113688	0.000160134	0.000167464	0.0001695	0.000155466	0.000125783	0.000125484	0.000115271	0.000165698	0.00015765	0.000174871	0.000164996	0.000101389	9.61952e-05	0.000132436	0.00016754	0.000173813	0.000178706	0.000164381	2.09648e-05	1.98082e-05	2.69987e-05	3.63364e-05	3.7509e-05	3.85217e-05	3.51368e-05
cyaY	b3807	P27838	14.108	13586000	2.19832e-05	2.17363e-05	1.89253e-05	1.82323e-05	1.75517e-05	1.91266e-05	1.94998e-05	2.19115e-05	2.10322e-05	1.79979e-05	1.84965e-05	1.94872e-05	1.9575e-05	2.38653e-05	2.06169e-05	2.0265e-05	1.86813e-05	1.6019e-05	1.56747e-05	1.69968e-05	1.8011e-05	2.49694e-05	2.44412e-05	2.23063e-05	2.03491e-05	1.98124e-05	2.14596e-05	2.25494e-05
cybB	b1418	P0ABE5	23.412	18799840	0	0	0	0	0	0	0	0	0	0	0	0	0	0	0	0	0	0	0	0	0	0	0	0	0	0	0	0
cycA	b4208	P0AAE0	60.04	32481640	0.00022182	0.000215666	0.000216845	0.000265584	0.00027442	0.000274315	0.000256805	0.000212506	0.00021024	0.00021288	0.000249208	0.000243624	0.000251709	0.000262145	0.000179177	0.000176561	0.000171679	0.000204829	0.000209765	0.000249847	0.000201689	0.000130323	0.000127539	0.000124803	0.000140106	0.000142766	0.000169857	0.000135968
cydA	b0733	P0ABJ9	67.515	41521720	0.000511357	0.000491482	0.000493393	0.000531522	0.000530445	0.000518639	0.000504568	0.000562068	0.000560151	0.000509736	0.000517409	0.000513339	0.000518782	0.000528732	0.000520103	0.000519926	0.000531666	0.000518909	0.000545584	0.00054181	0.000505036	0.000412566	0.000391843	0.000389453	0.000409666	0.000423927	0.000412957	0.00032232
cydB	b0734	P0ABK2	49.207	21897120	5.98708e-05	5.50717e-05	6.44035e-05	7.33632e-05	6.91911e-05	7.07767e-05	7.00139e-05	0	0	6.62929e-05	7.07647e-05	6.87284e-05	6.98656e-05	6.28599e-05	2.46462e-05	1.14421e-05	5.6843e-05	6.28464e-05	6.14193e-05	6.2453e-05	6.02349e-05	4.1789e-05	1.93202e-05	9.50224e-05	0.000117729	0.000113237	0.000110391	0.000105578
cydC	b0886	P23886	73.143	9947448	0.000106828	0.000111008	8.63852e-05	0.000121423	0.000127724	9.88407e-05	0.000129466	0.000151398	0.00015632	0.000131211	0.00015088	0.0001516	0.000147235	4.54422e-05	7.19508e-05	7.42338e-05	6.22031e-05	7.31151e-05	7.34914e-05	7.0307e-05	2.68547e-05	2.5416e-05	2.61135e-05	2.1663e-05	2.70897e-05	2.70933e-05	2.58904e-05	9.80627e-06
cydD	b0887	P29018	75.547	11936430	0.000205251	0.000214049	0.000220264	0.000257718	0.000262631	0.000249451	0.000246928	0.000161272	0.000158876	0.00017112	0.000160759	0.000161878	0.000157209	0.000167793	0.000196895	0.000181457	0.000120405	0.000235718	0.000270868	0.00026645	0.000233251	8.7748e-05	9.60206e-05	7.82144e-05	0.000123661	0.000135401	0.000130638	0.00011874
cydX	b4515	P56100	4.685	6694865	0	0	0	0	0	0	0	0	0	0	0	0	0	0	0	0	0	0	0	0	0	0	0	0	0	0	0	0
cynR	b0338	P27111	38.287	1799489	0	0	0	0	0	0	0	0	0	0	0	0	0	0	0	0	0	0	0	0	0	0	0	0	0	0	0	0
cynS	b0340	P00816	19.819	1228778	0	0	0	0	0	0	0	0	0	0	0	0	0	0	0	0	0	0	0	0	0	0	0	0	0	0	0	0
cynT	b0339	P0ABE9	27.629	386806	0	0	0	0	0	0	0	0	0	0	0	0	0	0	0	0	0	0	0	0	0	0	0	0	0	0	0	0
cynX	b0341	P17583	48.205	48205	0	0	0	0	0	0	0	0	0	0	0	0	0	0	0	0	0	0	0	0	0	0	0	0	0	0	0	0
cyoA	b0432	P0ABJ1	40.523	138629200	0.000647568	0.000632272	0.000649638	0.000677979	0.000686943	0.000685128	0.000690957	0.000745035	0.000763871	0.000734683	0.000595823	0.000628126	0.000623898	0.000631012	0.00056184	0.000562262	0.000555652	0.000519389	0.000544886	0.00053777	0.000536415	0.000517104	0.000513441	0.000550364	0.000577898	0.000580047	0.000584864	0.000539044
cyoB	b0431	P0ABI8	86.196	187821100	0.00120451	0.0011876	0.00116626	0.00119396	0.00123398	0.00122754	0.00120342	0.00145989	0.00144922	0.00145367	0.00122736	0.00112846	0.00109698	0.00113487	0.00136157	0.00134263	0.00138721	0.00116438	0.00111464	0.00109443	0.00113107	0.0010764	0.00105543	0.00109404	0.00106853	0.00104772	0.00104624	0.00102436
cyoC	b0430	P0ABJ3	26.25	72161250	0	0	0	0	0	0	0	0	0	0	0	0	0	0	0	0	0	0	0	0	0	0	0	0	0	0	0	0
cyoD	b0429	P0ABJ6	13.959	62229220	0	0	0	0	0	0	0	0	0	0	0	0	0	0	0	0	0	0	0	0	0	0	0	0	0	0	0	0
cyoE	b0428	P0AEA5	37.52	32642400	0	0	0	0	0	0	0	0	0	0	0	0	0	0	0	0	0	0	0	0	0	0	0	0	0	0	0	0
cysA	b2422	P16676	47.564	105306700	0.000199769	0.000202687	0.000193165	0.000231764	0.000212191	0.000228885	0.000201678	0.000191375	0.000191231	0.000177435	0.000205172	0.000232544	0.00023111	0.000196569	0.000230573	0.000227403	0.000213723	0.000228134	0.000241777	0.000242979	0.000218153	0.00015041	0.000143962	0.000143742	0.000191229	0.000188623	0.000180817	0.000157605
cysB	b1275	P0A9F3	41.923	37772620	0.000165049	0.000161892	0.000154654	0.000168224	0.000168211	0.000166665	0.000157737	0.000205688	0.000207193	0.000175251	0.000177773	0.000186828	0.000186727	0.000173852	0.000220422	0.000217463	0.000202519	0.0002105	0.000209241	0.000206527	0.000203501	0.00022622	0.000215805	0.000204918	0.000208344	0.000223126	0.000225555	0.000208807
cysC	b2750	P0A6J1	25.896	24782470	0.000142422	0.000131066	0.000137672	0.000127633	0.000118634	0.000123224	0.000110159	0.00011604	0.000118226	0.000118407	0.000123457	0.000121625	0.000118088	0.000108328	0.000129545	0.000131008	0.00013069	0.000124557	0.000121627	0.00012348	0.000112844	0.000189259	0.000166697	0.000184709	0.000154753	0.000165633	0.000160409	0.000154342
cysD	b2752	P21156	40.566	166929100	0.000456687	0.000451975	0.000447679	0.000518975	0.000534304	0.000534735	0.000510652	0.000509016	0.000520369	0.000500392	0.000537107	0.000486768	0.000480771	0.000501997	0.000446939	0.000457974	0.00045495	0.000599838	0.000565437	0.000555636	0.000561306	0.000600306	0.000594488	0.000600017	0.000755485	0.000737209	0.000741046	0.000731224
cysE	b3607	P0A9D4	34.179	17909800	0.000109851	0.000105829	0.000112575	9.31838e-05	0.000107161	0.000101926	9.75133e-05	0.000117068	9.83148e-05	0.00012123	9.9075e-05	0.000108262	9.55659e-05	9.75992e-05	0.000104232	9.64117e-05	0.000110022	6.56533e-05	7.22764e-05	6.85188e-05	6.43859e-05	0.000119529	0.000113977	0.000119582	7.70103e-05	8.85326e-05	8.28733e-05	7.89287e-05
cysG	b3368	P0AEA8	58.07	7665240	9.59096e-05	0.00010229	0.000100915	9.52253e-05	0.00010352	0.000101787	0.000103892	8.19082e-05	8.84715e-05	7.94605e-05	9.93964e-05	0.000105239	0.000112736	0.000103148	9.42757e-05	7.28832e-05	7.44769e-05	9.89495e-05	7.49961e-05	7.70127e-05	0.000102885	3.41025e-05	3.7457e-05	3.5681e-05	3.73733e-05	2.65421e-05	2.92468e-05	4.16012e-05
cysH	b2762	P17854	32.318	51030120	0.000388506	0.000386594	0.000392713	0.000384243	0.000367444	0.00035787	0.000362656	0.000389201	0.000409327	0.00040137	0.000402257	0.000369855	0.000388583	0.000379998	0.000448616	0.000447656	0.000442144	0.000427979	0.000395376	0.000408047	0.000416873	0.00048258	0.000485185	0.000598562	0.000535186	0.00049849	0.000489025	0.000494237
cysI	b2763	P17846	74.167	190535000	0.00114379	0.00113855	0.00112684	0.00114969	0.00116206	0.00112377	0.00113739	0.00114926	0.00119693	0.0011249	0.00119703	0.00115298	0.00112598	0.00117415	0.00143069	0.00144846	0.00141843	0.00135512	0.00136665	0.00133044	0.00135269	0.00135544	0.00127581	0.00136347	0.001378	0.00135852	0.00131557	0.00140583
cysJ	b2764	P38038	76.959	158304700	0.0014321	0.00144681	0.00146456	0.0015582	0.00156671	0.00155068	0.00152694	0.00172187	0.0017592	0.00165686	0.00152164	0.00148205	0.00151402	0.00159454	0.00173511	0.00174296	0.00174288	0.00165228	0.00167818	0.00166245	0.00169792	0.00164993	0.00167578	0.00167557	0.001726	0.0016783	0.0017289	0.00169573
cysK	b2414	P0ABK5	40.246	985705000	0.006074	0.0059578	0.00658375	0.00577076	0.00628667	0.0061369	0.00636711	0.00671317	0.00745739	0.00698381	0.00652757	0.00689194	0.00647668	0.00695179	0.00684441	0.00722697	0.00683026	0.0065238	0.00684862	0.00662805	0.00672076	0.0129171	0.0130672	0.0131587	0.0120271	0.0127832	0.0126288	0.0126364
cysM	b2421	P16703	38.031	53661740	0.000427447	0.000426881	0.000433133	0.000401254	0.000427217	0.000422497	0.000412101	0.000436989	0.000451713	0.000439674	0.000437286	0.000408372	0.000417724	0.00043209	0.000392613	0.000406337	0.000405963	0.000382194	0.000386135	0.000387727	0.000387801	0.000503238	0.000517247	0.000518898	0.000493571	0.000508246	0.000506975	0.000499179
cysN	b2751	P23845	61.031	187121000	0.00180689	0.00174794	0.00169089	0.0019716	0.00190714	0.00192603	0.00185215	0.00197384	0.00199942	0.00197521	0.00190665	0.00179887	0.00185055	0.00185639	0.0012856	0.00128776	0.00130142	0.00134939	0.0012973	0.00130851	0.00133088	0.00092132	0.00092449	0.000885874	0.000997031	0.00100413	0.000960516	0.00100628
cysP	b2425	P16700	43.638	99538280	0.00120342	0.00119399	0.00122651	0.00118394	0.00114848	0.00114177	0.00114642	0.00120901	0.00122055	0.00121616	0.00120427	0.00115747	0.00110273	0.00117101	0.00101304	0.0010169	0.00102424	0.00105099	0.00100727	0.000990389	0.000996775	0.000787512	0.000825492	0.00093635	0.00082212	0.000839585	0.000827341	0.000852015
cysQ	b4214	P22255	31.555	16818820	0.000152813	0.0001568	0.000150354	0.000162878	0.000149219	0.000149125	0.000140814	0.000155156	0.000150581	0.000166635	0.000149742	0.000144488	0.000141518	0.00014253	0.000159439	0.000159062	0.000165861	0.000160008	0.0001509	0.000145252	0.000149567	0.000229379	0.000207564	0.000232092	0.000205922	0.000188597	0.000196564	0.000169433
cysS	b0526	P21888	60.423	52568010	0.000689842	0.000651518	0.000656152	0.000626983	0.000627754	0.000624012	0.00060971	0.000657937	0.000685668	0.000656736	0.000602197	0.000592124	0.00061441	0.000620569	0.000416871	0.000623902	0.000646547	0.00062453	0.000651237	0.00064767	0.000656342	0.000434486	0.000516443	0.000539994	0.000507512	0.000519886	0.000526554	0.000501503
cysU	b2424	P16701	35.224	14758860	2.9964e-05	4.15723e-05	5.88318e-05	4.35777e-05	5.0261e-05	8.62116e-05	0	3.08291e-05	4.29455e-05	6.22323e-05	4.27181e-05	4.92013e-05	8.54237e-05	0	1.35499e-05	1.88457e-05	2.73718e-05	1.90155e-05	2.18255e-05	3.79735e-05	0	1.43592e-05	1.98883e-05	2.85978e-05	2.11362e-05	2.41385e-05	4.19509e-05	0
cysW	b2423	P0AEB0	37.719	11617450	0	0	0	0	0	0	0	0	0	0	0	0	0	0	0	0	0	0	0	0	0	0	0	0	0	0	0	0
cysZ	b2413	P0A6J3	33.806	6389334	0	0	0	0	0	0	0	0	0	0	0	0	0	0	0	0	0	0	0	0	0	0	0	0	0	0	0	0
cytR	b3934	P0ACN7	43.864	3903896	0	0	0	1.96693e-05	4.11581e-05	4.2594e-05	0	0	0	0	0	4.02903e-05	4.22048e-05	0	0	0	0	8.58289e-06	1.78726e-05	2.27013e-05	0	0	0	0	4.48945e-06	9.30198e-06	1.18019e-05	0
dacA	b0632	P0AEB2	51.629	60922220	0.000612619	0.00061368	0.000603293	0.00061956	0.000605826	0.000621953	0.000610372	0.000670041	0.000635242	0.000648204	0.000598107	0.00058372	0.000575147	0.000612366	0.000727345	0.000724963	0.000700209	0.000697795	0.000709592	0.000714725	0.000757801	0.000656633	0.000712093	0.000696732	0.000803386	0.000766134	0.000893875	0.000857063
dacB	b3182	P24228	60.307	8020831	6.46533e-05	7.28059e-05	6.90391e-05	3.25486e-05	0	4.43349e-05	3.9971e-05	7.46038e-05	8.12257e-05	7.12663e-05	2.89879e-05	0	4.05175e-05	3.71213e-05	3.27897e-05	6.0544e-05	5.58919e-05	1.29037e-05	0	1.80113e-05	1.64253e-05	1.77667e-05	2.17402e-05	3.34447e-05	6.22562e-06	0	8.31989e-06	7.32488e-06
dacC	b0839	P08506	50.741	44449120	0.000313417	0.000309937	0.000310149	0.00031304	0.000304678	0.000306121	0.000291412	0.000227339	0.000226001	0.000220293	0.000317347	0.000304768	0.000313154	0.000306805	0.000383516	0.000385381	0.000384707	0.000375308	0.000374719	0.00037018	0.000360566	0.00039151	0.000420928	0.000440865	0.000424653	0.00039123	0.000392582	0.000366479
dacD	b2010	P33013	50.245	301470	7.4253e-05	7.34935e-05	6.65581e-05	7.02391e-05	6.8027e-05	6.74846e-05	6.61254e-05	7.63966e-05	7.59211e-05	7.04052e-05	6.88535e-05	6.65927e-05	6.68679e-05	6.57929e-05	3.35777e-05	3.33163e-05	3.09665e-05	3.06495e-05	2.95403e-05	2.97248e-05	2.91118e-05	1.23767e-05	1.22294e-05	1.12534e-05	1.18496e-05	1.13638e-05	1.1422e-05	1.10927e-05
dadA	b1189	P0A6J5	55.311	10011290	0.00159915	0.0017336	0.0016999	0.0019956	0.00234731	0.00255374	0.00203571	0.00896717	0	0	0.00754375	0	0.00734777	0.00839145	0.00396882	1.70817e-05	3.58703e-05	0.00339582	4.34028e-05	0.00328478	0.00374536	0.00140615	6.00889e-06	1.24923e-05	0.00126271	2.1632e-05	0.00121733	0.00137342
dadX	b1190	P29012	45.19	2440260	0	0	0	0	0	0	0	0	0	0	0	0	0	0	0	0	0	0	0	0	0	0	0	0	0	0	0	0
dam	b3387	P0AEE8	37.049	4742272	5.20525e-05	4.84946e-05	4.57121e-05	5.56267e-05	0	5.02387e-05	4.78324e-05	5.35553e-05	5.00964e-05	4.83543e-05	5.45294e-05	0	4.97796e-05	4.75919e-05	2.9781e-05	2.19837e-05	2.12678e-05	2.42732e-05	0	2.21286e-05	2.10583e-05	1.8034e-05	1.32571e-05	1.26974e-05	1.54173e-05	0	1.39694e-05	1.31823e-05
damX	b3388	P11557	53.797	44436320	0.000593248	0.000593103	0.000602297	0.000505182	0.000486776	0.000491206	0.000482411	0.000547111	0.000563538	0.000558523	0.000474727	0.000447833	0.000476664	0.00045143	0.000477312	0.000481619	0.000512001	0.000460306	0.000411137	0.000450631	0.00042841	0.000279496	0.000305956	0.000313603	0.000304357	0.000271535	0.000286679	0.000274708
dapA	b2478	P0A6L2	36.472	79217180	0.000821023	0.000781378	0.000811605	0.000820708	0.000865649	0.000829594	0.000852691	0.00105404	0.000976706	0.000926073	0.000789966	0.000914855	0.000890546	0.000842086	0.000937092	0.000916378	0.000882251	0.000886474	0.000954846	0.000939633	0.000925568	0.00100949	0.000969153	0.00102577	0.00101343	0.00105775	0.00106378	0.00104561
dapB	b0031	P04036	33.62	66903800	0.000488392	0.00049996	0.000493651	0.000517705	0.000526629	0.000522946	0.000519235	0.000325312	0.00060696	0.000619266	0.000519564	0.000525628	0.00051822	0.000526808	0.000427784	0.000544262	0.000549632	0.000502409	0.000521682	0.000505764	0.000507436	0.00044156	0.000493044	0.000496378	0.000507926	0.000510252	0.00052021	0.000502213
dapD	b0166	P0A9D8	34.772	296813800	0.00139911	0.00138757	0.00133065	0.0012674	0.00125566	0.00125634	0.00128796	0.00133656	0.00136864	0.001316	0.0012555	0.00125196	0.00121494	0.00139385	0.00141978	0.00146264	0.00114698	0.00137152	0.00155171	0.0014932	0.00167111	0.00220625	0.00221088	0.0018823	0.00211867	0.00231674	0.00226475	0.00247034
dapE	b2472	P0AED7	47.954	12611900	0.000114839	0.000105144	9.45458e-05	0.000110337	0.000105936	0.000118691	0.000119238	0.000107817	0.000104033	0.000103138	0.000109295	0.000113089	0.000119378	0.000109134	4.73876e-05	9.11066e-05	4.53635e-05	4.86516e-05	0.000111682	5.30671e-05	4.82892e-05	5.99894e-05	7.56631e-05	4.30138e-05	3.9514e-05	7.3863e-05	6.19767e-05	6.99317e-05
dapF	b3809	P0A6K1	35.088	10315870	8.07629e-05	7.49265e-05	8.13945e-05	8.21666e-05	8.79858e-05	8.95548e-05	8.08739e-05	8.5779e-05	7.94215e-05	8.53992e-05	7.50955e-05	8.40631e-05	7.91898e-05	8.32394e-05	0.000112086	0.000101859	0.000112352	0.000103997	0.00011414	0.000121305	0.000107144	9.85765e-05	9.1497e-05	0.000101006	0.000102164	0.000107599	0.000110578	9.95575e-05
dauA	b1206	P0AFR2	69.37	2358580	0	0	0	0	0	0	0	0	0	0	0	0	0	0	0	0	0	0	0	0	0	0	0	0	0	0	0	0
dbpA	b1343	P21693	57.307	3438420	0	0	0	0	0	0	0	0	0	0	0	0	0	0	0	0	0	0	0	0	0	0	0	0	0	0	0	0
dcd	b2065	P28248	24.681	20213740	8.8081e-05	9.06262e-05	8.65853e-05	9.65063e-05	0.000101731	9.62877e-05	8.6247e-05	9.0266e-05	9.42161e-05	9.26982e-05	9.46772e-05	9.14695e-05	9.65026e-05	8.89913e-05	8.84515e-05	8.81822e-05	8.71992e-05	9.35745e-05	9.72073e-05	9.52762e-05	8.17155e-05	0.000100518	0.000118808	0.000100821	9.38085e-05	9.55636e-05	9.35606e-05	8.4904e-05
dcm	b1961	P0AED9	61.882	10024880	0	0	8.39235e-06	0	6.70696e-05	0	0	0	0	0	0	6.56554e-05	0	0	0	0	3.90459e-06	0	2.91245e-05	0	0	0	0	1.08786e-06	0	8.58961e-06	0	0
dcp	b1538	P24171	89.668	87874640	0.000677641	0.000664371	0.000664273	0.000629446	0.000634679	0.000617816	0.000612379	0.000638831	0.000704729	0.000721028	0.000590155	0.000662083	0.000656006	0.000590433	0.000643749	0.000657865	0.000672755	0.000620146	0.000656411	0.000662961	0.00062604	0.000510324	0.000476404	0.000552231	0.000495568	0.000503131	0.000441007	0.000471042
dcrB	b3472	P0AEE1	23.077	32607800	0.000169679	0.00017288	0.000177666	0.000173543	0.000172401	0.000172695	0.000173929	0.000186907	0.000185899	0.000194174	0.000161914	0.000162263	0.000158717	0.000160814	0.000239949	0.000233867	0.000235638	0.000209038	0.00021425	0.000208948	0.000204088	0.000336612	0.000334289	0.000338389	0.000329811	0.000329321	0.000326009	0.000306102
dctA	b3528	P0A830	53.068	5678276	0	0	0.000389699	0	0.000374621	0	0	0	0	0.000412228	0	0.000366727	0	0	0	0	0.000181312	0	0.000162679	0	0	0	0	0.000151546	0	0.000143935	0	0
dctR	b3507	P37195	23.534	753088	0	0	0	0	0	0	0	0	0	0	0	0	0	0	0	0	0	0	0	0	0	0	0	0	0	0	0	0
dcuA	b4138	P0ABN5	53.472	30692930	0.000223393	0.000193459	0.000203327	0.000235356	0.000253639	0.000246691	0.000262067	0.000252394	0.000243163	0.000232822	0.000217575	0.000247102	0.000236835	0	0.000168643	0.000157671	0.000158521	0.00019201	0.000205847	0.000212144	0.000104475	0.000238287	0.000221859	0.000220829	0.000284565	0.000335637	0.000312485	0.0001526
dcuB	b4123	P0ABN9	55.888	0	0	0	0	0	0	0	0	0	0	0	0	0	0	0	0	0	0	0	0	0	0	0	0	0	0	0	0	0
dcuC	b0621	P0ABP3	56.634	0	0	0	0	0	0	0	0	0	0	0	0	0	0	0	0	0	0	0	0	0	0	0	0	0	0	0	0	0
dcuD	b3227	P45428	56.944	0	0	0	0	0	0	0	0	0	0	0	0	0	0	0	0	0	0	0	0	0	0	0	0	0	0	0	0	0
dcuR	b4124	P0AD01	31.741	5300747	0	0	0	0	0	0	0	0	0	0	0	0	0	0	0	0	0	0	0	0	0	0	0	0	0	0	0	0
dcuS	b4125	P0AEC8	70.237	1474977	0	0	0	0	0	0	0	0	0	0	0	0	0	0	0	0	0	0	0	0	0	0	0	0	0	0	0	0
dcyD	b1919	P76316	40.999	32594200	0.000352411	0.000357493	0.000350859	0.000367186	0.000360104	0.000347234	0.000359113	0.000333603	0.000320846	0.000353924	0.000386741	0.000344791	0.000341904	0.000359194	0.000403999	0.000396748	0.000418445	0.000438596	0.000421594	0.000424222	0.000409187	0.000484794	0.000500964	0.000516737	0.000581169	0.000552573	0.000532375	0.000542894
ddlA	b0381	P0A6J8	45.805	13558280	0.000119587	0.000118204	0.000123416	0.000115718	0.000133802	0.000136326	0.000128984	0.000117805	0.000125653	0.000125217	0.000112376	0.000123391	0.000124361	0.000131883	0.000121785	0.000124757	0.000118837	0.000141437	0.000150433	0.000153351	0.000161238	8.51581e-05	8.13116e-05	9.10359e-05	9.0393e-05	0.000104108	0.000109181	0.000109114
ddlB	b0092	P07862	38.292	11334430	0.000171751	0.000162184	0.000155371	0.000179916	0.000196479	0.000182406	0.000165352	0.000175187	0.000180378	0.000159978	0.000166624	0.00018514	0.000167126	0.000158348	0.000192758	0.00018429	0.000169329	0.000190369	0.000123689	0.000116019	0.000169943	0.000156617	0.000150196	0.000138428	0.000148494	0.000116051	0.000105916	0.000130683
ddpA	b1487	P76128	66.846	2673840	3.54526e-05	3.55469e-05	3.39311e-05	4.16893e-05	3.18169e-05	3.18056e-05	2.68144e-05	0	4.11487e-05	3.70674e-05	4.098e-05	3.11521e-05	3.42263e-05	0	1.60533e-05	3.31463e-05	3.21678e-05	3.74181e-05	1.38189e-05	2.46037e-05	8.64358e-06	4.53655e-06	9.32799e-06	8.96228e-06	1.1091e-05	4.07558e-06	7.2482e-06	2.52504e-06
ddpB	b1486	P77308	43.371	86742	0	0	0	0	0	0	0	0	0	0	0	0	0	0	0	0	0	0	0	0	0	0	0	0	0	0	0	0
ddpC	b1485	P77463	37.279	111837	0	0	0	0	0	0	0	0	0	0	0	0	0	0	0	0	0	0	0	0	0	0	0	0	0	0	0	0
ddpD	b1484	P77268	41.944	167776	0	0	0	0	0	0	0	0	0	0	0	0	0	0	0	0	0	0	0	0	0	0	0	0	0	0	0	0
ddpF	b1483	P77622	40.075	200375	0	0	0	0	0	0	0	0	0	0	0	0	0	0	0	0	0	0	0	0	0	0	0	0	0	0	0	0
ddpX	b1488	P77790	24.645	468255	0	0	0	0	0	0	0	0	0	0	0	0	0	0	0	0	0	0	0	0	0	0	0	0	0	0	0	0
deaD	b3162	P0A9P6	81.77	70158660	0.000462362	0.000470823	0.000470267	0.000526904	0.000520403	0.000512341	0.000490255	0.000513686	0.000524312	0.00047903	0.000472251	0.000485875	0.000470797	0.000489541	0.00055199	0.000566531	0.00054195	0.000549264	0.000553589	0.000545477	0.000536385	0.000394262	0.000394168	0.000402068	0.00046154	0.000448828	0.000427877	0.000423134
dedA	b2317	P0ABP6	28.405	6078670	0	0	0	0	0	0	0	0	0	0	0	0	0	0	0	0	0	0	0	0	0	0	0	0	0	0	0	0
dedD	b2314	P09549	26.822	5471688	4.87619e-05	4.55044e-05	4.52467e-05	4.60601e-05	4.3347e-05	4.51496e-05	4.3698e-05	4.32331e-05	4.72553e-05	4.3352e-05	3.79213e-05	4.12544e-05	4.04597e-05	3.84972e-05	4.54113e-05	4.40892e-05	4.41388e-05	4.15167e-05	4.00855e-05	4.06252e-05	3.78187e-05	3.49988e-05	3.38388e-05	3.86891e-05	3.92259e-05	3.22426e-05	3.89283e-05	3.67746e-05
def	b3287	P0A6K3	22.33	15028090	0.000143369	0.00014399	0.000144541	0.000145137	0.000155405	0.000146396	0.000156499	0.000141541	0.000147525	0.000148888	0.000136952	0.000145164	0.000140362	0.000150049	0.000123835	0.000130091	9.80486e-05	0.00014477	0.000152357	0.000145183	0.000150861	0.000202882	0.000224464	0.000231006	0.000284365	0.000279825	0.000264811	0.000256515
degP	b0161	P0C0V0	57.812	92557010	0.000664311	0.000656242	0.000681621	0.000640845	0.000650851	0.00065948	0.000639084	0.000618341	0.000642953	0.000606847	0.000589224	0.000608433	0.00055207	0.000578086	0.000840425	0.000846095	0.000892988	0.000761285	0.000821762	0.000806355	0.000713397	0.00104121	0.00106617	0.00108323	0.00102816	0.00104211	0.00106603	0.00100841
degQ	b3234	P39099	55.323	26665690	0.000345926	0.000347138	0.000328867	0.000363129	0.000370929	0.0003714	0.000362765	0.000399995	0.000383238	0.000310753	0.000392283	0.000389624	0.00040016	0.00038405	0.000464157	0.000448453	0.000425645	0.000451654	0.000458424	0.000468463	0.000426543	0.000394637	0.00041278	0.000363735	0.000408238	0.000397424	0.000417681	0.00037054
degS	b3235	P0AEE3	43.91	5840030	8.12947e-05	8.05266e-05	9.1246e-05	9.6274e-05	0.000105103	0.000105554	9.42586e-05	8.96038e-05	8.56975e-05	9.11247e-05	0.000101828	9.7357e-05	0.000105301	0.000104748	8.24271e-05	8.13142e-05	7.09626e-05	9.36935e-05	0.000100453	0.000102769	9.29661e-05	5.37538e-05	5.28078e-05	4.56252e-05	6.40878e-05	6.83685e-05	6.98669e-05	6.26725e-05
deoA	b4382	P07650	55.037	13043770	0.000152323	0.000141227	0.000137267	0.000147203	0.000145054	0.000153618	0.000157304	0.000147175	0.000152765	0.000145828	0.000142688	0.000146842	0.000141536	0.000142756	0.000233719	0.000238861	0.000276238	0.000116911	0.000296079	0.000122388	0.000230337	0.000146748	0.000130619	0.000158061	0.000101641	0.00017692	0.000107258	0.000154589
deoB	b4383	P0A6K6	51.628	52247540	0.000524125	0.000498726	0.000514669	0.000568327	0.00055717	0.00054748	0.000542514	0.000621099	0.00058568	0.000635302	0.000545275	0.000551966	0.000532733	0.000518513	0.000667092	0.000665836	0.000677781	0.000624891	0.000633616	0.000621954	0.000585614	0.000619378	0.000614894	0.000649616	0.000633843	0.000629565	0.000611895	0.000586829
deoC	b4381	P0A6L0	32.346	20572060	0.000134755	0.000125879	0.000124583	0.000124114	0.000130855	0.000127908	0.000122364	0.000147521	0.000145496	0.000143336	0.000150077	0.000132713	0.000135857	0.000127962	0.000153359	0.000154792	0.000156094	0.00014659	0.000140937	0.000137549	0.000136757	0.000102112	0.000113732	0.000116057	0.000115597	0.000113298	0.000117099	0.000108168
deoD	b4384	P0ABP8	30.204	90400570	0.000557238	0.000553875	0.000551589	0.000551232	0.000543105	0.000529091	0.000527348	0.000545529	0.000540582	0.0005696	0.000556647	0.000562073	0.000539978	0.000582255	0.00066842	0.000660443	0.000677477	0.000704521	0.000688839	0.000684068	0.00068502	0.000760918	0.000764916	0.000769402	0.000712398	0.000705695	0.000701453	0.00068421
deoR	b0840	P0ACK5	33.033	6342336	0	0	0	0	0	0	0	0	0	0	0	0	0	0	0	0	0	0	0	0	0	0	0	0	0	0	0	0
der	b2511	P0A6P5	63.775	39859380	0.000465926	0.000465266	0.000462558	0.00051179	0.000501682	0.000508279	0.000492218	0.000380623	0.000392251	0.000391722	0.0004966	0.000468795	0.000472061	0.000495601	0.00053704	0.000536322	0.000552945	0.000600345	0.000567347	0.00057596	0.000573929	0.000270637	0.000270283	0.000248138	0.000311593	0.000299497	0.000296984	0.000294969
dfp	b3639	P0ABQ0	50.678	14443230	8.26363e-05	8.69308e-05	8.30462e-05	9.62483e-05	0.000100274	0.00010563	9.87433e-05	7.88296e-05	8.75969e-05	8.30319e-05	9.29114e-05	9.28084e-05	0.000101933	9.94105e-05	8.03128e-05	8.78847e-05	8.34595e-05	9.53427e-05	7.56934e-05	0.00010183	9.66863e-05	3.98676e-05	4.23677e-05	4.02168e-05	4.93637e-05	4.03381e-05	5.17812e-05	4.87036e-05
dgcC	b0385	P0AAP1	48.149	240745	0	0	0	0	0	0	0	0	0	0	0	0	0	0	0	0	0	0	0	0	0	0	0	0	0	0	0	0
dgcE	b2067	P38097	143.615	3733990	0	0	0	0	0	0	0	0	0	0	0	0	0	0	0	0	0	0	0	0	0	0	0	0	0	0	0	0
dgcF	b1522	P76147	39.916	39916	0	0	0	0	0	0	0	0	0	0	0	0	0	0	0	0	0	0	0	0	0	0	0	0	0	0	0	0
dgcI	b0834	P75801	57.753	4158216	0	0	0	0	0	0	0	0	0	0	0	0	0	0	0	0	0	0	0	0	0	0	0	0	0	0	0	0
dgcJ	b1786	P76237	65.448	1570752	0	1.12657e-05	1.02905e-05	0	0	0	1.44575e-05	0	1.16378e-05	1.08853e-05	0	0	0	1.43848e-05	0	5.10699e-06	4.7877e-06	0	0	0	6.36492e-06	0	1.59689e-06	1.48212e-06	0	0	0	2.06597e-06
dgcM	b1341	P77302	53.761	13816580	0	0	0	0	0	0	0	0	0	0	0	7.58457e-05	6.73153e-05	0	0	0	0	0	3.36448e-05	2.99237e-05	0	0	0	0	0	1.19073e-05	1.05786e-05	0
dgcN	b2604	P46139	53.263	1331575	0	0	0	0	0	0	0	0	0	0	0	0	0	0	0	0	0	0	0	0	0	0	0	0	0	0	0	0
dgcP	b1794	P76245	44.59	7045220	0	0	0	0	0	0	0	0	0	0	0	0	0	0	0	0	0	0	0	0	0	0	0	0	0	0	0	0
dgcQ	b1956	P76330	74.312	3121104	0	0	0	0	0	0	0	0	0	0	0	0	0	0	0	0	0	0	0	0	0	0	0	0	0	0	0	0
dgcT	b1025	P75908	59.84	418880	0	0	0	0	0	0	0	0	0	0	0	0	0	0	0	0	0	0	0	0	0	0	0	0	0	0	0	0
dgcZ	b1535	P31129	39.135	508755	0	0	0	0	0	0	0	0	0	0	0	0	0	0	0	0	0	0	0	0	0	0	0	0	0	0	0	0
dgkA	b4042	P0ABN1	15.407	10245660	6.60271e-05	0	7.06906e-05	7.26209e-05	7.10897e-05	6.48086e-05	6.66261e-05	0	0	6.29732e-05	7.11883e-05	6.61623e-05	6.42163e-05	6.62911e-05	1.63081e-06	0	3.0008e-05	3.16888e-05	3.11649e-05	2.85461e-05	2.93322e-05	1.9751e-06	0	3.58309e-05	4.02547e-05	3.93917e-05	3.60413e-05	3.67233e-05
dgoA	b4477	Q6BF16	25.038	125190	0	0	0	0	0	0	0	0	0	0	0	0	0	0	0	0	0	0	0	0	0	0	0	0	0	0	0	0
dgoD	b4478	Q6BF17	49.332	887976	0	0	0	0	0	0	0	0	0	0	0	0	0	0	0	0	0	0	0	0	0	0	0	0	0	0	0	0
dgoK	b3693	P31459	36.576	256032	0	0	0	0	0	0	0	0	0	0	0	0	0	0	0	0	0	0	0	0	0	0	0	0	0	0	0	0
dgoR	b4479	P31460	30.154	5126180	2.41652e-05	0	0	2.98673e-05	3.08444e-05	3.17553e-05	3.02701e-05	2.48628e-05	0	0	2.91305e-05	3.06321e-05	3.17946e-05	3.24067e-05	1.09277e-05	0	0	2.32989e-05	2.39316e-05	2.4994e-05	2.3848e-05	7.12633e-06	0	0	1.59368e-05	1.62879e-05	1.6992e-05	1.6077e-05
dgoT	b3691	P0AA76	54.743	0	0	0	0	0	0	0	0	0	0	0	0	0	0	0	0	0	0	0	0	0	0	0	0	0	0	0	0	0
dgt	b0160	P15723	68.387	8821923	4.29796e-05	0	8.48313e-05	0	0	0	0	0	0	8.97345e-05	0	0	0	0	1.94356e-05	0	3.94682e-05	0	0	0	0	4.99306e-06	0	9.99659e-06	0	0	0	0
dhaK	b1200	P76015	44.562	14170720	0.000146433	0.000140171	0.000132238	0.000137632	0.000140396	0.000138436	0.000133176	0.000165561	0.000173	0.00015699	0.000143234	0.000139277	0.000141806	0.000119622	0.000119184	0.000123493	0.000117018	0.000108061	0.000110864	0.000108784	0.000104336	8.11318e-05	7.1185e-05	9.06914e-05	8.97336e-05	7.90075e-05	8.57374e-05	7.70894e-05
dhaL	b1199	P76014	26.368	10810880	4.38982e-05	3.89789e-05	4.62609e-05	0	2.96373e-05	2.92272e-05	2.60131e-05	4.51655e-05	4.02664e-05	4.89348e-05	0	2.90124e-05	2.89601e-05	2.58823e-05	1.9851e-05	1.767e-05	2.15231e-05	0	1.28698e-05	1.28736e-05	1.14523e-05	1.29456e-05	1.14754e-05	1.38382e-05	0	8.75921e-06	8.75203e-06	7.72049e-06
dhaM	b1198	P37349	59.868	24785350	0.000196193	0.00018864	0.000182458	0.000194571	0.000194355	0.000210034	0.00021157	0.000212639	0.000198768	0.000199821	0.000179393	0.000190583	0.000183244	0.000192455	0.000222226	0.000212305	0.000214308	0.000210544	0.000215754	0.000224652	0.000210436	0.000153977	0.000153535	0.000164511	0.000135853	0.000143373	0.000154749	0.000158998
dhaR	b1201	P76016	81.965	1967160	0	0	0	0	0	0	0	0	0	0	0	0	0	0	0	0	0	0	0	0	0	0	0	0	0	0	0	0
diaA	b3149	P66817	24.56	5869840	7.17066e-05	7.65745e-05	7.75642e-05	7.99514e-05	8.62186e-05	7.44412e-05	6.97957e-05	7.3779e-05	7.91062e-05	8.20496e-05	7.83765e-05	8.44029e-05	7.51506e-05	6.94448e-05	3.24272e-05	3.4714e-05	3.60881e-05	3.48885e-05	3.74408e-05	3.64358e-05	3.07277e-05	3.05456e-05	3.25639e-05	3.35151e-05	3.44706e-05	3.68077e-05	3.57797e-05	2.99214e-05
dicA	b1570	P06966	18.05	5830150	1.27054e-05	1.30789e-05	1.10941e-05	1.55342e-05	1.59405e-05	1.58641e-05	1.45984e-05	1.30738e-05	1.35109e-05	1.1737e-05	1.52294e-05	1.56043e-05	1.57208e-05	1.4525e-05	5.74618e-06	5.92897e-06	5.16232e-06	6.77921e-06	6.92203e-06	6.98836e-06	6.42697e-06	6.08936e-06	6.25698e-06	5.39354e-06	7.53526e-06	7.65561e-06	7.72034e-06	7.04063e-06
dicB	b1575	P09557	8.054	32216	0	0	0	0	0	0	0	0	0	0	0	0	0	0	0	0	0	0	0	0	0	0	0	0	0	0	0	0
dicC	b1569	P06965	9.918	228114	0	0	0	0	0	0	0	0	0	0	0	0	0	0	0	0	0	0	0	0	0	0	0	0	0	0	0	0
dinB	b0231	Q47155	45.77	915400	0	0	0	0	0	0	0	0	0	0	0	0	0	0	0	0	0	0	0	0	0	0	0	0	0	0	0	0
dinD	b3645	P23840	35.957	1150624	0	0	0	0	0	0	0	0	0	0	0	0	0	0	0	0	0	0	0	0	0	0	0	0	0	0	0	0
dinF	b4044	P28303	57.831	925296	0	0	0	0	0	0	0	0	0	0	0	0	0	0	0	0	0	0	0	0	0	0	0	0	0	0	0	0
dinG	b0799	P27296	94.216	1413240	0	0	0	0	0	0	0	0	0	0	0	0	0	0	0	0	0	0	0	0	0	0	0	0	0	0	0	0
dinI	b1061	P0ABR1	10.379	6798245	6.62046e-06	7.76819e-06	6.89047e-06	8.0498e-06	4.29998e-06	7.16553e-06	7.28405e-06	0	7.26637e-06	5.91324e-06	7.891e-06	0	7.10005e-06	7.24743e-06	2.99381e-06	6.71018e-06	5.80666e-06	3.5126e-06	1.86724e-06	3.15619e-06	3.20681e-06	5.07618e-06	1.13302e-05	9.70679e-06	6.24695e-06	3.3042e-06	5.57884e-06	5.62081e-06
dinJ	b0226	Q47150	10.925	9723250	1.0381e-05	1.04453e-05	8.73835e-06	1.23966e-05	1.38572e-05	1.40976e-05	1.14873e-05	1.01108e-05	1.01982e-05	8.48417e-06	1.22735e-05	1.40977e-05	1.37695e-05	1.17024e-05	5.64669e-06	5.6942e-06	4.87832e-06	6.59611e-06	7.40647e-06	7.52323e-06	6.19292e-06	6.83877e-06	6.86768e-06	5.82494e-06	8.37912e-06	9.36158e-06	9.49856e-06	7.7534e-06
dinQ	b4613	A5A624	3.453	72513	0	0	0	0	0	0	0	0	0	0	0	0	0	0	0	0	0	0	0	0	0	0	0	0	0	0	0	0
djlA	b0055	P31680	35.404	4850348	3.65968e-05	3.67036e-05	3.80518e-05	3.27636e-05	3.49406e-05	3.85812e-05	4.48688e-05	4.00521e-05	3.70331e-05	3.82325e-05	3.21204e-05	3.42071e-05	3.7045e-05	4.46432e-05	3.66404e-05	2.63698e-05	2.834e-05	1.42981e-05	1.51741e-05	2.70035e-05	1.97535e-05	1.82723e-05	1.30958e-05	1.39338e-05	7.4789e-06	7.89753e-06	1.48629e-05	1.01834e-05
djlB	b0646	P77381	63.725	0	0	0	0	0	0	0	0	0	0	0	0	0	0	0	0	0	0	0	0	0	0	0	0	0	0	0	0	0
djlC	b0649	P77359	64.295	128590	0	0	0	0	0	0	0	0	0	0	0	0	0	0	0	0	0	0	0	0	0	0	0	0	0	0	0	0
dkgA	b3012	Q46857	36.006	21603600	0.000175194	0.000175689	0.000171513	0.000178256	0.000159644	0.000165405	0.000161544	0.00012876	0.000135472	0.000143645	0.00014199	0.000121476	0.000130083	0.00013138	0.000238806	0.00029303	0.000221039	0.000110244	9.9945e-05	0.000102837	0.000232219	0.000132561	0.000181844	0.00015025	9.5442e-05	8.40681e-05	9.2652e-05	0.000150014
dkgB	b0207	P30863	34.191	8069076	9.99046e-05	9.02625e-05	8.95091e-05	8.56483e-05	9.22245e-05	9.52254e-05	9.40248e-05	0.000120648	0.000112434	0.000112475	9.64787e-05	9.59203e-05	8.75603e-05	9.36673e-05	0.000128334	0.000113151	0.000116097	0.000103524	0.000109315	0.000109552	0.000116996	8.89412e-05	7.88297e-05	7.97683e-05	7.41717e-05	7.77718e-05	7.87201e-05	8.16591e-05
dksA	b0145	P0ABS1	20.208	109891100	0.000649883	0.000647277	0.00070553	0.000704377	0.000683965	0.000670348	0.000653263	0.000659698	0.000650721	0.000622743	0.000637481	0.000626135	0.000621169	0.000627447	0.000408959	0.000414962	0.000424061	0.000423344	0.000420547	0.000417293	0.000405653	0.000690721	0.000689036	0.00067943	0.000757264	0.000756481	0.000748648	0.000698568
dld	b2133	P06149	74.799	79885330	0.000496293	0.000520003	0.000490841	0.000546195	0.000523122	0.000522673	0.000515422	0.000544173	0.000562175	0.000412997	0.000469948	0.000581055	0.00054735	0.000512606	0.000512628	0.000528826	0.00046847	0.000486426	0.000519882	0.000509539	0.000467369	0.000262473	0.000272371	0.000261017	0.000326395	0.000303617	0.000292822	0.000298384
dmlA	b1800	P76251	46.749	2290701	0	0	0	0	0	0	0	0	0	0	0	0	0	0	0	0	0	0	0	0	0	0	0	0	0	0	0	0
dmlR	b1799	P76250	40.099	2486138	0	0	0	0	0	0	0	0	0	0	0	0	0	0	0	0	0	0	0	0	0	0	0	0	0	0	0	0
dmsA	b0894	P18775	104.93	2203530	0	0	0	0	0	0	0	0	0	0	0	0	0	0	0	0	0	0	0	0	0	0	0	0	0	0	0	0
dmsB	b0895	P18776	26.515	715905	0	0	0	0	0	0	0	0	0	0	0	0	0	0	0	0	0	0	0	0	0	0	0	0	0	0	0	0
dmsC	b0896	P18777	35.937	574992	0	0	0	0	0	0	0	0	0	0	0	0	0	0	0	0	0	0	0	0	0	0	0	0	0	0	0	0
dmsD	b1591	P69853	26.972	5664120	5.97872e-05	3.91102e-05	4.62359e-05	5.6038e-05	6.04874e-05	5.77741e-05	5.55646e-05	0	3.48061e-05	4.47123e-05	4.88257e-05	5.69958e-05	5.73336e-05	4.79463e-05	1.82345e-05	3.07369e-05	3.27643e-05	4.16111e-05	4.55955e-05	4.29798e-05	3.76267e-05	1.54588e-05	2.59499e-05	2.73855e-05	3.70014e-05	4.0342e-05	3.79853e-05	3.29755e-05
dnaA	b3702	P03004	60.847	17645630	0.000125276	0.000145849	0.000124429	0.000139207	0.000140022	0.000135379	0.000138791	0	0.00014649	0	0.000161892	0.000156167	0.000157002	0.000177898	9.77281e-05	0.000103543	8.12904e-05	0.000106891	0.000108803	0.000108058	0.000117621	3.54884e-05	3.68915e-05	2.86855e-05	4.21629e-05	4.13703e-05	4.24712e-05	4.36557e-05
dnaB	b4052	P0ACB0	60.791	12766110	0.000166228	0.00016508	0.000164166	0.000190454	0.000191206	0.000195075	0.00017297	0.000186221	0.000235818	0.000198737	0.000181943	0.000206988	0.000209956	0.000206478	0.000142016	0.000155609	0.000150751	0.000157637	0.000177895	0.000136733	0.000162107	6.45324e-05	7.20253e-05	5.75194e-05	6.39417e-05	7.52771e-05	5.03166e-05	6.57003e-05
dnaC	b4361	P0AEF0	32.295	4359825	7.65725e-05	7.05666e-05	5.15621e-05	7.8135e-05	7.83792e-05	7.99452e-05	6.92752e-05	0	0	4.87093e-05	7.65937e-05	7.67266e-05	7.92147e-05	6.89269e-05	6.55849e-06	6.05924e-06	2.66858e-05	3.40949e-05	3.40356e-05	3.52133e-05	3.04985e-05	4.27703e-06	3.93504e-06	1.71576e-05	2.33214e-05	2.31647e-05	2.39395e-05	2.05604e-05
dnaE	b0184	P10443	150.618	11898820	0	0	0	0	0	0	0	0	0	0	0	0	0	0	0	0	0	0	0	0	0	0	0	0	0	0	0	0
dnaG	b3066	P0ABS5	75.93	7441140	9.968e-05	9.48936e-05	0.00010138	0.000115389	0.00011726	0.000107127	0.000100992	9.97466e-05	9.31449e-05	0.000105269	0.000120138	0.000125438	9.33508e-05	0.000103909	7.23491e-05	6.89144e-05	8.11211e-05	0.000125128	0.000133067	0.000129465	0.000117218	2.21556e-05	2.15011e-05	2.89646e-05	4.47315e-05	3.56774e-05	3.46728e-05	4.08506e-05
dnaJ	b0015	P08622	47.804	44840150	0.000352808	0.000335323	0.00034186	0.000364982	0.000337883	0.00034206	0.000330798	0.000320644	0.000322914	0.000323725	0.000298783	0.00029967	0.000291207	0.0002966	0.000380464	0.000378163	0.000387891	0.000372798	0.000341775	0.000354063	0.000355611	0.000353068	0.000330679	0.000328057	0.000338416	0.000282986	0.000273951	0.000305547
dnaK	b0014	P0A6Y8	80.503	850675200	0.00598151	0.00608283	0.00601627	0.00614816	0.00604085	0.00608465	0.00623363	0.00593885	0.00593692	0.00609117	0.00582418	0.00576504	0.00569539	0.00641485	0.00707624	0.00724699	0.0071649	0.00741446	0.00738232	0.00739144	0.00786559	0.0061	0.00615095	0.00609119	0.00612908	0.00608372	0.00610985	0.00625149
dnaN	b3701	P0A988	47.11	24921190	0.000159612	0.000161094	0.000152938	0.000175459	0.000171922	0.00017914	0.000171101	0.000157793	0.000151657	0.000157153	0.000201135	0.000198502	0.000216078	0.000203909	0.000188677	0.000190018	0.000190114	0.000217972	0.000224472	0.000236306	0.000222105	0.000252408	0.000275996	0.000218674	0.00030738	0.000247527	0.00032889	0.000313652
dnaQ	b0215	P03007	31.424	16214780	6.14228e-05	0	0	0	0	0	0	6.31961e-05	0	0	0	0	0	0	3.82544e-05	0	0	0	0	0	1.24294e-05	2.7026e-05	0	0	0	0	0	9.07745e-06
dnaT	b4362	P0A8J2	22.637	2082604	2.30325e-05	2.05017e-05	0	2.70955e-05	2.80387e-05	2.74294e-05	2.94019e-05	2.36975e-05	2.07823e-05	0	2.38503e-05	2.858e-05	2.71787e-05	2.9254e-05	1.04155e-05	1.20893e-05	0	1.49018e-05	1.62545e-05	1.20818e-05	1.29442e-05	8.02727e-06	9.27864e-06	0	1.20463e-05	1.30743e-05	9.70709e-06	1.03128e-05
dnaX	b0470	P06710	82.612	13961430	0.000127518	0.000127604	0.00013002	0.000175311	0.000193081	0.000168748	0.000179585	9.39853e-05	9.40327e-05	9.77225e-05	0.000129417	0.000144472	0.000143207	0.000128493	8.43878e-05	8.0839e-05	0.000139032	0.000129043	0.000204849	0.000125721	0.000190811	2.58525e-05	3.01035e-05	5.3048e-05	3.50966e-05	5.66105e-05	4.4576e-05	4.95846e-05
dosC	b1490	P0AA89	61.379	4971699	0	0	0	0	0	0	0	0	0	0	0	0	0	0	0	0	0	0	0	0	0	0	0	0	0	0	0	0
dosP	b1489	P76129	104.521	2090420	0	0	0	0	0	0	0	0	0	0	0	0	0	0	0	0	0	0	0	0	0	0	0	0	0	0	0	0
dpiA	b0620	P0AEF4	29.474	1768440	0	0	0	0	0	0	0	0	0	0	0	0	0	0	0	0	0	0	0	0	0	0	0	0	0	0	0	0
dpiB	b0619	P77510	71.531	143062	0	0	0	0	0	0	0	0	0	0	0	0	0	0	0	0	0	0	0	0	0	0	0	0	0	0	0	0
dppA	b3544	P23847	69.837	372859700	0.00248681	0.002479	0.00242056	0.00257461	0.00254699	0.00251627	0.00250057	0.00236591	0.00259322	0.00260551	0.00223631	0.00227602	0.0022451	0.00226437	0.00247811	0.00264777	0.00261742	0.00243463	0.00254916	0.00254094	0.00252243	0.00201698	0.00202865	0.00198759	0.00201145	0.0020385	0.00199642	0.00198358
dppB	b3543	P0AEF8	43.536	11754720	2.48262e-05	0	4.10714e-05	8.0112e-05	8.38487e-05	7.60186e-05	8.67174e-05	0	0	4.34453e-05	8.22963e-05	8.7907e-05	8.12142e-05	9.05421e-05	9.65095e-06	0	1.91087e-05	6.28671e-05	6.4649e-05	5.92359e-05	6.8598e-05	1.16884e-05	0	2.28166e-05	7.98609e-05	8.17146e-05	7.47891e-05	8.58833e-05
dppC	b3542	P0AEG1	37.652	8697612	3.01473e-05	3.47952e-05	2.91433e-05	4.94758e-05	4.61233e-05	4.93075e-05	6.83593e-05	3.10177e-05	3.59445e-05	3.08278e-05	4.84999e-05	4.51508e-05	4.88569e-05	6.80156e-05	1.36328e-05	1.57734e-05	1.35591e-05	2.15892e-05	2.00287e-05	2.17184e-05	3.00953e-05	1.4447e-05	1.66461e-05	1.41664e-05	2.3997e-05	2.21513e-05	2.39932e-05	3.29689e-05
dppD	b3541	P0AAG0	41.671	15293260	0.000189503	0.00020803	0.000186861	0.000205716	0.000219529	0.000209115	0.000220912	0.000209733	0.000217268	0.000201939	0.000204805	0.000223285	0.000209214	0.000206902	0.000227162	0.000235483	0.000215079	0.000221469	0.000228747	0.000221827	0.000227468	0.00014585	0.000153292	0.000154163	0.000175934	0.000189512	0.000177671	0.000177847
dppF	b3540	P37313	43.511	17970040	0.00015815	0.000162976	0.00014859	0.000139219	0.000157468	0.000155691	0.000162807	0.000145754	0.000164057	0.00016507	0.000142229	0.000193008	0.000186084	0.00015976	0.000165562	0.00017696	0.000175141	0.000147004	0.00017853	0.000174122	0.000177953	0.000127595	0.00012889	0.000137302	0.000103285	0.000141258	0.000125977	0.000140537
dps	b0812	P0ABT2	21.662	281779300	0.000816482	0.000826473	0.000807727	0.000792237	0.000875645	0.000858328	0.000860749	0.000766907	0.000725162	0.000765787	0.000846269	0.000957836	0.000982089	0.00098247	0.00101462	0.00101661	0.000990978	0.00106372	0.00113183	0.00113597	0.00115423	0.00149801	0.00149953	0.00144487	0.0015092	0.00163318	0.0016271	0.0016535
dsbA	b3860	P0AEG4	26.804	70440910	0.00122946	0.00120104	0.00119481	0.00125157	0.00126227	0.00125276	0.00126286	0.00116683	0.00118928	0.00112858	0.00111485	0.00124755	0.00118353	0.00113519	0.000819054	0.000831824	0.000821486	0.000820842	0.000857515	0.000847911	0.000840722	0.000814523	0.000825412	0.000797905	0.000827941	0.000872801	0.000870499	0.000828793
dsbB	b1185	P0A6M2	23.268	8306676	2.87394e-05	2.87193e-05	3.54647e-05	3.3622e-05	2.93878e-05	3.01642e-05	3.23886e-05	1.24167e-05	1.69643e-05	3.69995e-05	3.65585e-05	2.50122e-05	3.33749e-05	2.67895e-05	2.24906e-05	2.42471e-05	3.7057e-05	2.00304e-05	2.5641e-05	3.03898e-05	2.89695e-05	3.17783e-05	3.4118e-05	5.16223e-05	2.96857e-05	3.78112e-05	4.47638e-05	4.23141e-05
dsbC	b2893	P0AEG6	29.822	21054330	0.000201626	0.000196289	0.000191051	0.000179201	0.000186666	0.000180694	0.000180803	0.000197964	0.000203815	0.000201368	0.00017023	0.000182224	0.000180772	0.000176101	0.000183116	0.000184351	0.000182647	0.000156206	0.000164147	0.000161924	0.000161604	0.000160424	0.00015561	0.000163009	0.000151418	0.00015582	0.000152361	0.000143581
dsbD	b4136	P36655	71.875	10421880	4.87327e-05	5.95289e-05	6.24279e-05	6.6358e-05	0	7.33811e-05	5.84797e-05	0	0	6.60363e-05	6.5049e-05	0	7.27105e-05	5.81856e-05	3.3439e-05	2.69858e-05	5.35086e-05	5.04117e-05	0	3.2322e-05	5.00193e-05	1.7718e-05	1.42393e-05	2.79526e-05	2.80169e-05	0	1.78538e-05	2.73977e-05
dsbG	b0604	P77202	31.909	7307161	4.9667e-05	5.34625e-05	5.36824e-05	5.82737e-05	5.63417e-05	5.37155e-05	4.83356e-05	5.64752e-05	6.07181e-05	5.99068e-05	5.32833e-05	5.00434e-05	4.72054e-05	3.88928e-05	6.56553e-05	6.77261e-05	7.00883e-05	6.72965e-05	6.75764e-05	6.58071e-05	5.84693e-05	4.61573e-05	3.78494e-05	4.34101e-05	5.5798e-05	4.47614e-05	4.03359e-05	4.87477e-05
dsdA	b2366	P00926	55.784	7307704	8.82578e-05	9.02099e-05	7.74308e-05	8.89859e-05	9.02611e-05	9.44697e-05	8.31117e-05	9.14315e-05	8.00103e-05	7.5179e-05	9.21138e-05	8.19411e-05	9.03673e-05	7.83121e-05	7.94235e-05	7.50079e-05	6.84409e-05	7.74806e-05	7.54295e-05	7.85095e-05	7.02224e-05	3.88646e-05	4.07423e-05	2.72405e-05	3.56472e-05	3.38211e-05	4.8369e-05	3.21141e-05
dsdC	b2364	P46068	40.872	2043600	0	0	0	0	0	0	0	0	0	0	0	0	0	0	0	0	0	0	0	0	0	0	0	0	0	0	0	0
dsdX	b2365	P08555	55.098	110196	0	0	0	0	0	0	0	0	0	0	0	0	0	0	0	0	0	0	0	0	0	0	0	0	0	0	0	0
dsrB	b1952	P0AEG8	8.036	5737704	0	0	0	0	0	0	0	0	0	0	0	0	0	0	0	0	0	0	0	0	0	0	0	0	0	0	0	0
dtd	b3887	P0A6M4	18.524	12022080	0	0	2.732e-05	0	0	9.33022e-05	0	0	0	2.88991e-05	0	0	9.24495e-05	0	0	0	1.27108e-05	0	0	4.10966e-05	0	0	0	1.06241e-05	0	0	3.6321e-05	0
dtpA	b1634	P77304	62.877	1509048	0	0	0	0	0	0	0	0	0	0	0	0	0	0	0	0	0	0	0	0	0	0	0	0	0	0	0	0
dtpB	b3496	P36837	62.295	2554095	0	0	0	0	0	0	0	0	0	0	0	0	0	0	0	0	0	0	0	0	0	0	0	0	0	0	0	0
dtpC	b4130	P39276	61.704	61704	0	0	0	0	0	0	0	0	0	0	0	0	0	0	0	0	0	0	0	0	0	0	0	0	0	0	0	0
dtpD	b0709	P75742	62.951	3714109	0	0	0	0	0	0	0	0	0	0	0	0	0	0	0	0	0	0	0	0	0	0	0	0	0	0	0	0
dusA	b4049	P32695	44.616	11421700	0.000103987	0.000104636	9.81799e-05	0.000116225	0.000110943	0.00011193	0.000104555	0.000136933	0.000110464	0.000111495	0.000125864	0.000121833	0.000109159	0.000105497	0.000141664	0.000127632	0.000122351	0.000127899	0.000133427	0.000125349	0.000115544	0.000100848	9.46338e-05	9.33805e-05	0.000109539	0.000106777	0.000109966	8.77839e-05
dusB	b3260	P0ABT5	41.585	4574350	3.3079e-05	3.87941e-05	0	4.34049e-05	5.73551e-05	4.18229e-05	3.45775e-05	0	0	0	0	0	0	0	1.22135e-05	2.56696e-05	0	1.45909e-05	1.91866e-05	1.41916e-05	1.24294e-05	5.17717e-06	1.08359e-05	0	6.48724e-06	8.48798e-06	6.27121e-06	5.44647e-06
dusC	b2140	P33371	40.811	1020275	0	0	0	0	0	0	0	0	0	0	0	0	0	0	0	0	0	0	0	0	0	0	0	0	0	0	0	0
dut	b3640	P06968	18.837	27031100	0.000218679	0.000203978	0.000215121	0.000206854	0.000207832	0.000207669	0.00021357	0.000229043	0.000225425	0.000228327	0.000199457	0.000214041	0.000202439	0.00021387	0.000151607	0.00014385	0.000152867	0.00014172	0.0001444	0.000140844	0.00014877	0.000214215	0.00020241	0.000212952	0.000210033	0.000212938	0.000207462	0.000217299
dxr	b0173	P45568	50.484	6159048	2.26807e-05	2.24517e-05	2.42912e-05	2.48233e-05	2.6651e-05	2.41243e-05	2.09676e-05	2.75156e-05	2.68774e-05	0	0	3.14242e-05	2.12904e-05	0	2.37056e-05	1.84127e-05	1.39773e-05	1.3057e-05	2.67977e-05	2.33135e-05	1.03587e-05	1.00485e-05	7.77253e-06	5.84136e-06	5.80528e-06	1.18551e-05	1.03022e-05	4.53911e-06
dxs	b0420	P77488	78.681	24233750	0.000192113	0.000194009	0.000190079	0.000211127	0.000220037	0.00021423	0.000219931	0.000183963	0.000190335	0.000178713	0.000215306	0.000233271	0.000229541	0.000216173	0.000247982	0.00024552	0.000245653	0.000277942	0.000277801	0.000271161	0.000288328	0.000234771	0.000253086	0.00025413	0.000248383	0.000239239	0.000240152	0.000247638
eaeH	b0297	P36943	38.43	0	0	0	0	0	0	0	0	0	0	0	0	0	0	0	0	0	0	0	0	0	0	0	0	0	0	0	0	0
eamA	b1533	P31125	37.649	5873244	0	0	0	0	0	0	0	0	0	0	0	0	0	0	0	0	0	0	0	0	0	0	0	0	0	0	0	0
eamB	b2578	P38101	24.683	222147	0	0	0	0	0	0	0	0	0	0	0	0	0	0	0	0	0	0	0	0	0	0	0	0	0	0	0	0
ebgA	b3076	P06864	136.269	136269	0	0	0	0	0	0	0	0	0	0	0	0	0	0	0	0	0	0	0	0	0	0	0	0	0	0	0	0
ebgC	b3077	P0AC73	20.101	100505	0	0	0	0	0	0	0	0	0	0	0	0	0	0	0	0	0	0	0	0	0	0	0	0	0	0	0	0
ebgR	b3075	P06846	42.037	2816479	3.40197e-05	2.86616e-05	3.39454e-05	3.96649e-05	4.00442e-05	3.33906e-05	3.54307e-05	3.34647e-05	2.57272e-05	3.43299e-05	3.71734e-05	3.74748e-05	3.16295e-05	3.15331e-05	1.47083e-05	3.91014e-05	1.50994e-05	1.65474e-05	1.66237e-05	1.40603e-05	3.79765e-05	7.79338e-06	2.06323e-05	7.88787e-06	9.19639e-06	9.19271e-06	7.7665e-06	2.72563e-05
ecnA	b4410	P0ADB4	5.074	497252	0	0	0	0	0	0	0	0	0	0	0	0	0	0	0	0	0	0	0	0	0	0	0	0	0	0	0	0
ecnB	b4411	P0ADB7	5.65	133034900	0.000451973	0.000452018	0.000438379	0.000419141	0.000388953	0.000379312	0.000378333	0.000465022	0.000466948	0.00047511	0.000412065	0.000379653	0.000374635	0.000374406	0.000204385	0.00020491	0.000209974	0.00018977	0.000178351	0.000176673	0.000177982	0.000866366	0.000864983	0.000877513	0.000843734	0.000789009	0.000780711	0.000779904
eco	b2209	P23827	21.069	3834558	4.51991e-05	3.97616e-05	3.3782e-05	4.38693e-05	4.16802e-05	3.87874e-05	3.92804e-05	0	3.42433e-05	3.57999e-05	3.69628e-05	4.12414e-05	4.29303e-05	0	2.70461e-05	3.8639e-05	3.60009e-05	4.44114e-05	4.28589e-05	3.08994e-05	2.33205e-05	3.67162e-05	5.03663e-05	4.62357e-05	5.54667e-05	5.06855e-05	4.25029e-05	3.11403e-05
ecpA	b0293	P0AAA3	23.581	3183435	0	0	0	0	0	0	0	0	0	0	0	0	0	0	0	0	0	0	0	0	0	0	0	0	0	0	0	0
ecpB	b0292	P77188	28.467	56934	0	0	0	0	0	0	0	0	0	0	0	0	0	0	0	0	0	0	0	0	0	0	0	0	0	0	0	0
ecpC	b0291	P77802	106.247	106247	0	0	0	0	0	0	0	0	0	0	0	0	0	0	0	0	0	0	0	0	0	0	0	0	0	0	0	0
ecpD	b0290	P77694	69.758	697580	0	0	0	0	0	0	0	0	0	0	0	0	0	0	0	0	0	0	0	0	0	0	0	0	0	0	0	0
ecpE	b0289	P77263	30.828	369936	0	0	0	0	0	0	0	0	0	0	0	0	0	0	0	0	0	0	0	0	0	0	0	0	0	0	0	0
ecpR	b0294	P71301	26.725	0	0	0	0	0	0	0	0	0	0	0	0	0	0	0	0	0	0	0	0	0	0	0	0	0	0	0	0	0
eda	b1850	P0A955	26.074	85913830	0.00104457	0.000998687	0.000994719	0.000869101	0.000972706	0.00097195	0.000960775	0.00111963	0.00115296	0.00119636	0.000969765	0.00105836	0.00105609	0.00105974	0.000801242	0.000799194	0.000817317	0.000662381	0.000730314	0.000727588	0.000698931	0.000821137	0.000807831	0.000818753	0.000678031	0.000758279	0.000738852	0.000719867
edd	b1851	P0ADF6	75.401	6032080	6.51238e-05	6.83871e-05	6.14521e-05	7.21727e-05	6.91971e-05	5.11398e-05	8.76033e-05	7.19132e-05	6.58404e-05	5.58835e-05	5.79166e-05	6.3884e-05	4.72649e-05	8.10066e-05	3.16071e-05	6.61153e-05	4.71501e-05	6.97765e-05	5.32125e-05	5.14792e-05	5.1929e-05	1.30709e-05	2.06735e-05	1.88668e-05	3.66417e-05	2.1854e-05	2.15559e-05	2.84997e-05
efeB	b1019	P31545	54.297	3637899	3.0005e-05	3.42123e-05	2.77342e-05	4.86313e-05	4.2583e-05	4.29614e-05	3.15867e-05	3.08712e-05	3.53423e-05	0	4.76719e-05	4.16851e-05	4.25688e-05	0	1.35684e-05	1.55092e-05	1.29035e-05	2.12207e-05	1.84914e-05	1.89231e-05	1.39061e-05	6.05422e-06	6.89144e-06	5.67639e-06	9.9315e-06	8.61096e-06	8.80219e-06	6.41427e-06
efeO	b1018	P0AB24	47.823	27067820	0.000334897	0.000343162	0.000336375	0.000447394	0.000404069	0.000407983	0.000413783	0.000339842	0.000337614	0.000350551	0.000369454	0.000346251	0.000363325	0.000352611	0.00037793	0.000404794	0.000407014	0.000447481	0.000421487	0.00042795	0.00040515	0.00017865	0.00018658	0.000180973	0.000236825	0.00021785	0.000221741	0.000208097
efeU_1	b1016		4.817	0	0	0	0	0	0	0	0	0	0	0	0	0	0	0	0	0	0	0	0	0	0	0	0	0	0	0	0	0
efp	b4147	P0A6N4	23.934	180988900	0.000886632	0.000887396	0.00091153	0.000870365	0.000837478	0.000824793	0.00085148	0.000239974	0.000229754	0.000277641	0.000869878	0.000850309	0.000840807	0.000950349	0.000402522	0.000394282	0.000435626	0.000741666	0.000704992	0.000692562	0.000736812	0.00078973	0.000779824	0.000831372	0.00107482	0.00103075	0.00102656	0.00107443
elaA	b2267	P0AEH3	20.136	8557800	0.000160962	0.0001551	0.000141401	0.000137477	0.000133867	0.000134978	0.000132246	9.8432e-05	0.000101166	9.82658e-05	0.000104885	0.000104256	0.000105891	9.802e-05	9.59061e-05	9.52092e-05	9.12037e-05	9.00687e-05	8.8018e-05	8.95482e-05	8.57103e-05	0.000116153	0.00011483	0.000108901	0.000114415	0.000111252	0.00011306	0.000107308
elaB	b2266	P0AEH5	13.093	150268400	0.000190489	0.00018415	0.000181605	0.000236531	0.000216252	0.000219258	0.00019988	0.000182322	0.000177137	0.000177271	0.000226207	0.000214481	0.000222627	0.000201375	9.44182e-05	9.15166e-05	9.25017e-05	0.000114496	0.000105728	0.000109306	9.90493e-05	0.000133409	0.000128773	0.00012886	0.000169687	0.00015591	0.000161007	0.000144676
elaD	b2269	Q47013	53.262	585882	3.76493e-05	3.52726e-05	3.96021e-05	4.50844e-05	4.2201e-05	3.99697e-05	4.74599e-05	3.87362e-05	3.64377e-05	4.18912e-05	4.4195e-05	4.13112e-05	3.96044e-05	4.72212e-05	1.70252e-05	1.59899e-05	1.84251e-05	1.9673e-05	1.83255e-05	1.76054e-05	2.08943e-05	6.56074e-06	6.13616e-06	7.00013e-06	7.95163e-06	7.37004e-06	7.07251e-06	8.32338e-06
elbB	b3209	P0ABU5	26.843	23997640	0.000188289	0.000181667	0.000192149	0.000204151	0.000210377	0.000206555	0.000212793	0.000204833	0.000221284	0.000214175	0.00020507	0.000214342	0.000221503	0.000216206	0.000163068	0.000230182	0.000228033	0.00021571	0.000241868	0.000235785	0.000241545	0.000174449	0.000228454	0.000257472	0.000225572	0.00024944	0.000246312	0.000277029
elfA	b0938	P75855	21.863	415397	0	0	0	0	0	0	0	0	0	0	0	0	0	0	0	0	0	0	0	0	0	0	0	0	0	0	0	0
elfC	b0940	P75857	110.706	110706	0	0	0	0	0	0	0	0	0	0	0	0	0	0	0	0	0	0	0	0	0	0	0	0	0	0	0	0
elfD	b0939	P75856	29.535	0	0	0	0	0	0	0	0	0	0	0	0	0	0	0	0	0	0	0	0	0	0	0	0	0	0	0	0	0
elfG	b0941	P75858	44.198	707168	0	0	0	0	0	0	0	0	0	0	0	0	0	0	0	0	0	0	0	0	0	0	0	0	0	0	0	0
elyC	b0920	P0AB01	33.277	1331080	6.74515e-06	0	8.59043e-06	1.00567e-05	6.1541e-06	6.45026e-06	1.06058e-05	0	0	0	9.85831e-06	0	0	1.05524e-05	3.0502e-06	0	3.99674e-06	7.18078e-06	2.67238e-06	2.84114e-06	7.73907e-06	1.52111e-06	0	1.96506e-06	3.75605e-06	1.39086e-06	1.47705e-06	3.98965e-06
emrA	b2685	P27303	49.689	11378780	0.000145458	0.000145036	0.000138206	0.000135726	0.000135982	0.000139113	0.00014494	0.000130355	0.000133897	0.000117157	0.000127687	0.000120077	0.000135712	0.000152221	0.000188833	0.00019452	0.000176131	0.000157889	0.000169267	0.000165835	0.000177186	0.000115518	0.000113355	0.000106882	0.00010316	0.000102002	0.000109481	0.000104998
emrB	b2686	P0AEJ0	64.757	2590280	0	0	0	0	0	0	0	0	0	0	0	0	0	0	0	0	0	0	0	0	0	0	0	0	0	0	0	0
emrD	b3673	P31442	49.239	0	0	0	0	0	0	0	0	0	0	0	0	0	0	0	0	0	0	0	0	0	0	0	0	0	0	0	0	0
emrE	b0543	P23895	13.906	1974652	0	0	0	0	0	0	0	0	0	0	0	0	0	0	0	0	0	0	0	0	0	0	0	0	0	0	0	0
emrK	b2368	P52599	49.453	148359	0	0	0	0	0	0	0	0	0	0	0	0	0	0	0	0	0	0	0	0	0	0	0	0	0	0	0	0
emrY	b2367	P52600	65.133	130266	0	0	0	0	0	0	0	0	0	0	0	0	0	0	0	0	0	0	0	0	0	0	0	0	0	0	0	0
emtA	b1193	P0C960	25.805	15715240	4.91932e-05	5.10466e-05	4.68841e-05	4.65361e-05	5.19277e-05	5.07789e-05	4.90105e-05	4.71778e-05	4.96124e-05	4.50553e-05	4.81801e-05	5.14607e-05	5.2523e-05	4.67536e-05	6.14815e-05	6.11329e-05	6.06258e-05	5.72415e-05	6.13112e-05	6.08671e-05	5.58516e-05	4.22836e-05	5.12823e-05	4.05113e-05	4.79475e-05	5.27452e-05	5.19507e-05	5.08421e-05
endA	b2945	P25736	30.891	216237	0	0	0	0	0	0	0	0	0	0	0	0	0	0	0	0	0	0	0	0	0	0	0	0	0	0	0	0
eno	b2779	P0A6P9	53.361	1133067000	0.00519392	0.00523941	0.00527245	0.00505881	0.0051194	0.00507675	0.00518067	0.00515637	0.00563954	0.00558608	0.00529427	0.00546246	0.00520828	0.00537138	0.00563094	0.00608117	0.00603187	0.00562051	0.00588899	0.00570369	0.00563769	0.00545599	0.00606423	0.00573714	0.00561396	0.00565915	0.00591011	0.00581884
entA	b0596	P15047	30.666	1011978	2.36759e-05	0	1.77947e-05	5.641e-05	3.9966e-05	3.99812e-05	3.53057e-05	2.70495e-05	0	0	4.8826e-05	3.38863e-05	3.06959e-05	3.4547e-05	1.77133e-05	0	5.43135e-06	3.80246e-05	2.64165e-05	2.45196e-05	2.57923e-05	1.07264e-05	0	3.24264e-06	3.7765e-05	2.51341e-05	2.41764e-05	1.61457e-05
entB	b0595	P0ADI4	37.629	2332998	7.61561e-05	7.5983e-05	7.06833e-05	0.000159179	0.000124116	0.000124273	0.000108342	8.14429e-05	7.46237e-05	6.97065e-05	0.000152431	0.000104083	0.000107084	0.000110064	5.66848e-05	7.78239e-05	7.93947e-05	0.000169334	0.000146123	0.000138265	0.000103957	3.51425e-05	4.528e-05	4.62903e-05	0.000132372	0.000113812	9.63088e-05	8.41559e-05
entC	b0593	P0AEJ2	49.903	2994180	5.59586e-05	0	6.93708e-05	0.000127249	8.54107e-05	7.84145e-05	8.9258e-05	0	0	0	0.000104903	0	3.66146e-05	0	1.41485e-05	0	3.2575e-05	0.000105236	3.84758e-05	5.73789e-05	3.85535e-05	6.31303e-06	0	1.43301e-05	6.12382e-05	1.79172e-05	2.66901e-05	2.60783e-05
entD	b0583	P19925	26.922	107688	0	0	0	0	0	0	0	0	0	0	0	0	0	0	0	0	0	0	0	0	0	0	0	0	0	0	0	0
entE	b0594	P10378	68.675	2266275	0	0	5.93055e-05	0.000139372	0.000102521	0.000136255	9.89026e-05	0	0	6.27334e-05	0.000158318	0	0	8.80235e-05	0	0	2.75922e-05	0.000103188	2.54983e-05	0	6.78203e-05	0	0	9.60935e-06	4.38385e-05	9.40017e-06	5.82476e-06	2.47653e-05
entF	b0586	P11454	165.085	3962040	0.000948092	0.000967789	0.00182036	0.00217423	0.00156386	0.00138176	0.00154204	0	0	0.00192559	0.00306141	0.00259254	0	0	2.34553e-05	2.15022e-05	0.000846937	0.00151231	0.00119505	3.60318e-05	0.000100795	6.32518e-06	6.51198e-06	0.000119983	0.000241835	0.000188419	1.18535e-05	2.51657e-05
entH	b0597	P0A8Y8	17.401	348020	0	0	0	0	0	0	0	0	0	0	0	0	0	0	0	0	0	0	0	0	0	0	0	0	0	0	0	0
entS	b0591	P24077	50.7	1166100	0	0	0	0	0	0	0	0	0	0	0	0	0	0	0	0	0	0	0	0	0	0	0	0	0	0	0	0
envC	b3613	P37690	54.066	5730996	4.7497e-05	4.45774e-05	3.83936e-05	4.85372e-05	5.09363e-05	4.64623e-05	4.96098e-05	0	0	1.46752e-05	4.10671e-05	4.32062e-05	4.0385e-05	4.47342e-05	3.42113e-05	3.16287e-05	3.72592e-05	4.58964e-05	5.03279e-05	4.90318e-05	4.87782e-05	1.16391e-05	1.07502e-05	1.11223e-05	1.63735e-05	1.87161e-05	1.66714e-05	1.52673e-05
envR	b3264	P0ACT2	29.111	29111	0	0	0	0	0	0	0	0	0	0	0	0	0	0	0	0	0	0	0	0	0	0	0	0	0	0	0	0
envY	b0566	P10805	33.521	301689	0	0	0	0	0	0	0	0	0	0	0	0	0	0	0	0	0	0	0	0	0	0	0	0	0	0	0	0
envZ	b3404	P0AEJ4	58.358	2509394	0	0	0	0	0	0	0	0	0	0	0	0	0	0	0	0	0	0	0	0	0	0	0	0	0	0	0	0
epd	b2927	P0A9B6	43.341	11528710	7.87777e-05	7.95881e-05	7.51021e-05	8.09922e-05	8.42811e-05	7.73308e-05	7.59532e-05	8.07003e-05	7.47939e-05	7.64112e-05	7.36493e-05	7.52874e-05	7.34252e-05	6.80714e-05	0.000100312	0.000102046	0.000104573	9.57783e-05	0.000100024	0.000100083	9.43792e-05	6.04883e-05	6.02862e-05	5.94999e-05	6.26294e-05	6.73619e-05	6.08812e-05	5.87417e-05
epmA	b4155	P0A8N7	42.766	4533196	0	4.30126e-05	3.09805e-05	3.8222e-05	8.03588e-05	6.86388e-05	0	0	0	0	0	7.86644e-05	6.80115e-05	0	0	1.94986e-05	1.44138e-05	1.66785e-05	5.1182e-05	4.60179e-05	0	0	9.14545e-06	6.69308e-06	8.23936e-06	2.51583e-05	2.25946e-05	0
epmB	b4146	P39280	44.843	7309409	3.37469e-05	3.58907e-05	3.62537e-05	4.47462e-05	4.71923e-05	4.78027e-05	4.58247e-05	3.23699e-05	3.47449e-05	3.37828e-05	4.16734e-05	4.24394e-05	3.99824e-05	4.21414e-05	4.08968e-05	4.38295e-05	4.52051e-05	4.95212e-05	5.40723e-05	5.40364e-05	5.5419e-05	2.03949e-05	2.17667e-05	2.22258e-05	3.46913e-05	3.65824e-05	3.72441e-05	3.61811e-05
epmC	b2326	P76938	24.38	2828080	0	0	0	0	0	0	0	0	0	0	0	0	0	0	0	0	0	0	0	0	0	0	0	0	0	0	0	0
eptA	b4114	P30845	71.424	8999424	4.39071e-05	4.64816e-05	4.53263e-05	0	0	0	0	4.51747e-05	4.80169e-05	4.79462e-05	0	0	0	0	2.31012e-05	2.76523e-05	2.10883e-05	0	0	0	0	9.32606e-06	1.1117e-05	8.39347e-06	0	0	0	0
eptB	b3546	P37661	73.847	1920022	0	0	0	0	0	0	0	0	0	0	0	0	0	0	0	0	0	0	0	0	0	0	0	0	0	0	0	0
eptC	b3955	P0CB39	76.902	37220570	0.00034957	0.0003446	0.000349863	0.000287591	0.000280972	0.00027456	0.000280684	0.000403603	0.000401826	0.000428111	0.000276226	0.000253662	0.000276445	0.000266848	0.000347246	0.000353009	0.000360466	0.000257323	0.000253303	0.000258306	0.000254423	0.000139387	0.000167657	0.000161489	0.000111013	0.000115768	0.000101883	0.000129491
era	b2566	P06616	39.171	23894310	0.000132985	0.000140207	0.000130302	0.000179762	0.000166091	0.000163723	0.00014759	0.000135802	0.0001346	0.000147113	0.000183405	0.000174414	0.000177013	0.000171045	0.000114609	0.000117247	0.000120095	0.000151958	0.000141576	0.000141703	0.000136565	7.79195e-05	7.98065e-05	6.46819e-05	9.34699e-05	8.23068e-05	8.24328e-05	9.14054e-05
erpA	b0156	P0ACC3	14.121	64024610	0.000211176	0.000196037	0.000208107	0.000190177	0.000190536	0.000193014	0.000192613	0.000219146	0.000212082	0.000221725	0.000173295	0.000174028	0.00018651	0.00018105	0.000257205	0.000246184	0.000250628	0.000219588	0.000221185	0.000222185	0.000220491	0.000374038	0.000355158	0.000362007	0.000335832	0.000336017	0.000338539	0.000333391
essD	b0554	P0A9R2	9.029	18058	0	0	0	0	0	0	0	0	0	0	0	0	0	0	0	0	0	0	0	0	0	0	0	0	0	0	0	0
essQ	b1556	P77237	8.992	0	0	0	0	0	0	0	0	0	0	0	0	0	0	0	0	0	0	0	0	0	0	0	0	0	0	0	0	0
etk	b0981	P38134	94.199	2166577	0	0	0	0	0	0	0	0	0	0	0	0	0	0	0	0	0	0	0	0	0	0	0	0	0	0	0	0
etp	b0982	P0ACZ2	19.013	627429	0	0	0	0	0	0	0	0	0	0	0	0	0	0	0	0	0	0	0	0	0	0	0	0	0	0	0	0
ettA	b4391	P0A9W3	72.312	150409000	0.00117761	0.00115706	0.0011252	0.00123834	0.0011945	0.00120728	0.0012148	0.000948883	0.000911975	0.000900351	0.00132506	0.00127414	0.00126034	0.00140433	0.00150108	0.00148533	0.00127888	0.00154437	0.0015117	0.00150225	0.00172689	0.00133607	0.00130589	0.00119523	0.00133565	0.00130444	0.00131209	0.00136326
eutA	b2451	P76551	57.898	115796	0	0	0	0	0	0	0	0	0	0	0	0	0	0	0	0	0	0	0	0	0	0	0	0	0	0	0	0
eutB	b2441	P0AEJ6	57.483	5805783	7.63495e-05	7.50109e-05	7.78191e-05	8.64427e-05	9.97276e-05	8.89499e-05	7.66671e-05	8.14734e-05	6.97629e-05	6.55887e-05	8.82712e-05	9.53808e-05	8.39051e-05	7.70359e-05	8.52361e-05	8.24725e-05	8.55263e-05	6.09645e-05	0.000105672	9.48053e-05	6.3927e-05	3.28461e-05	3.16491e-05	3.24935e-05	2.46413e-05	4.24986e-05	3.80856e-05	2.91044e-05
eutC	b2440	P19636	37.037	2814812	2.72586e-05	2.62155e-05	2.67219e-05	2.58918e-05	2.68207e-05	3.07898e-05	2.23498e-05	2.82786e-05	2.65145e-05	2.23965e-05	2.08439e-05	1.99941e-05	2.07677e-05	2.22408e-05	2.06214e-05	1.96107e-05	1.85664e-05	2.05076e-05	2.08337e-05	3.27254e-05	9.84103e-06	9.20125e-06	8.71393e-06	1.15696e-05	9.59778e-06	9.70174e-06	1.52224e-05	4.53923e-06
eutD	b2458	P77218	42.091	84182	0	0	0	0	0	0	0	0	0	0	0	0	0	0	0	0	0	0	0	0	0	0	0	0	0	0	0	0
eutE	b2455	P77445	57.353	114706	0	0	0	0	0	0	0	0	0	0	0	0	0	0	0	0	0	0	0	0	0	0	0	0	0	0	0	0
eutG	b2453	P76553	48.076	96152	0	0	0	0	0	0	0	0	0	0	0	0	0	0	0	0	0	0	0	0	0	0	0	0	0	0	0	0
eutH	b2452	P76552	50.081	100162	0	0	0	0	0	0	0	0	0	0	0	0	0	0	0	0	0	0	0	0	0	0	0	0	0	0	0	0
eutJ	b2454	P77277	35.034	0	0	0	0	0	0	0	0	0	0	0	0	0	0	0	0	0	0	0	0	0	0	0	0	0	0	0	0	0
eutK	b2438	P76540	20.842	833680	0	0	0	0	0	0	0	0	0	0	0	0	0	0	0	0	0	0	0	0	0	0	0	0	0	0	0	0
eutL	b2439	P76541	26.686	3869470	4.44157e-05	5.14389e-05	5.30391e-05	6.15566e-05	6.39966e-05	4.19203e-05	4.93909e-05	4.21184e-05	4.74447e-05	5.49647e-05	6.03423e-05	6.26472e-05	4.15397e-05	5.27537e-05	3.12758e-05	3.57595e-05	3.96161e-05	2.68608e-05	2.77901e-05	1.84656e-05	3.66359e-05	3.78785e-05	4.31289e-05	4.73035e-05	3.41216e-05	3.51259e-05	2.3314e-05	4.58674e-05
eutM	b2457	P0ABF4	11.582	845486	0	0	1.33837e-06	0	1.91527e-06	0	0	0	0	0	0	0	0	0	0	0	6.22682e-07	0	8.31693e-07	0	0	0	0	7.43511e-07	0	1.05124e-06	0	0
eutN	b2456	P0AEJ8	11.637	0	0	0	0	0	0	0	0	0	0	0	0	0	0	0	0	0	0	0	0	0	0	0	0	0	0	0	0	0
eutP	b2461	P76556	20.483	0	0	0	0	0	0	0	0	0	0	0	0	0	0	0	0	0	0	0	0	0	0	0	0	0	0	0	0	0
eutQ	b2460	P76555	29.533	206731	0	0	0	0	0	0	0	0	0	0	0	0	0	0	0	0	0	0	0	0	0	0	0	0	0	0	0	0
eutR	b2437	P36547	46.396	1020712	0	0	0	0	0	0	0	0	0	0	0	0	0	0	0	0	0	0	0	0	0	0	0	0	0	0	0	0
eutS	b2462	P63746	13.616	0	0	0	0	0	0	0	0	0	0	0	0	0	0	0	0	0	0	0	0	0	0	0	0	0	0	0	0	0
eutT	b2459	P65643	34.925	34925	0	0	0	0	0	0	0	0	0	0	0	0	0	0	0	0	0	0	0	0	0	0	0	0	0	0	0	0
evgA	b2369	P0ACZ4	26.318	11053560	4.0505e-05	4.06268e-05	3.25739e-05	3.63764e-05	4.45047e-05	4.26827e-05	4.21056e-05	4.16744e-05	4.19688e-05	3.44567e-05	3.56588e-05	4.35664e-05	4.22927e-05	4.18939e-05	3.26851e-05	3.38176e-05	3.00267e-05	3.06551e-05	3.37813e-05	3.46951e-05	3.45814e-05	1.73186e-05	1.78442e-05	1.56858e-05	1.70369e-05	1.86807e-05	1.91645e-05	1.89417e-05
evgS	b2370	P30855	156.117	10772070	0	0	0	0	0	0	0	0	0	0	0	0	0	0	0	0	0	0	0	0	0	0	0	0	0	0	0	0
exbB	b3006	P0ABU7	30.599	23775420	9.07025e-05	8.91581e-05	7.80952e-05	0.000139719	0.000117428	0.000115186	0.000107622	8.50116e-05	8.63821e-05	8.32473e-05	0.000105197	9.53499e-05	9.20735e-05	9.72441e-05	0.000105303	0.000106117	0.000105596	0.000165959	0.000134171	0.000132651	0.000129365	0.000130576	0.000128067	0.000100263	0.000209058	0.000169109	0.000168227	0.000156107
exbD	b3005	P0ABV2	18.029	5372642	3.83291e-05	3.7306e-05	4.24076e-05	6.04742e-05	4.92037e-05	4.56783e-05	4.846e-05	3.83309e-05	3.84861e-05	4.77489e-05	6.27538e-05	4.91877e-05	4.93146e-05	4.74327e-05	2.9324e-05	2.90399e-05	4.70301e-05	6.29061e-05	5.08383e-05	4.81409e-05	5.08624e-05	5.27759e-05	5.08271e-05	7.59474e-05	0.000115565	8.52878e-05	8.17428e-05	8.35823e-05
exoX	b1844	P0AEK0	29.046	6477258	0	0	0	0	0	0	0	0	0	0	0	0	0	0	0	0	0	0	0	0	8.18855e-06	0	0	0	0	0	0	7.17633e-06
exuR	b3094	P0ACL2	34.428	9949692	0.00010017	0.000105102	0.000103043	9.47063e-05	9.30074e-05	9.10429e-05	8.16986e-05	0	0	0	0.000131191	0.000150917	0.000138972	0	3.12658e-05	3.28397e-05	2.50195e-05	8.09612e-05	9.08325e-05	9.60239e-05	3.89177e-05	1.67015e-05	1.54029e-05	1.43955e-05	4.23416e-05	5.42814e-05	5.5461e-05	2.06913e-05
exuT	b3093	P0AA78	54.595	218380	0	0	0	0	0	0	0	0	0	0	0	0	0	0	0	0	0	0	0	0	0	0	0	0	0	0	0	0
fabA	b0954	P0A6Q3	22.025	96733800	0.000745151	0.000767349	0.000789384	0.000615853	0.000605927	0.000608715	0.00060826	0.000675549	0.000676661	0.000704024	0.000622695	0.000578616	0.000633125	0.000584849	0.000518248	0.000515424	0.00054524	0.000441542	0.000418258	0.000442861	0.000417284	0.000765513	0.000768877	0.000796023	0.000570855	0.000557956	0.00059225	0.000569061
fabB	b2323	P0A953	49.855	168310500	0.00174512	0.00173574	0.00157584	0.00156592	0.00154204	0.00160831	0.00160881	0.00176577	0.00170614	0.00166278	0.00164441	0.00163322	0.00161377	0.00161675	0.00199514	0.00199167	0.00195369	0.00182326	0.00179717	0.00182793	0.00181777	0.00156423	0.00152543	0.00147108	0.00156385	0.00157202	0.00156375	0.00159206
fabD	b1092	P0AAI9	37.924	119157200	0.000812266	0.000801855	0.000781156	0.000706652	0.000772002	0.000746848	0.000759694	0.000880258	0.000994381	0.000846318	0.000805764	0.0007996	0.000820412	0.000830125	0.000807677	0.000845316	0.000643443	0.000704111	0.000724338	0.000736604	0.000746398	0.000842203	0.000853358	0.000748581	0.000738552	0.000779909	0.000780375	0.000792729
fabF	b1095	P0AAI5	50.381	80508840	0.00101145	0.00105	0.00103676	0.000875382	0.000867181	0.000843291	0.000889595	0.000965909	0.000969992	0.00106164	0.00105382	0.00104551	0.00107907	0.000950419	0.000914717	0.000905128	0.000945467	0.000857124	0.000855854	0.000872134	0.000816382	0.00062365	0.0006198	0.000634026	0.000578385	0.000568847	0.000591014	0.000530011
fabG	b1093	P0AEK2	29.905	120068600	0.0014641	0.00154387	0.00163211	0.00144441	0.00148347	0.00153583	0.00172662	0.00158341	0.00147003	0.00140412	0.0013383	0.00132561	0.00135214	0.00136301	0.00156755	0.00159195	0.00153186	0.00152198	0.00148044	0.0015421	0.00152573	0.00147607	0.00153018	0.00153956	0.00150694	0.00149325	0.00155266	0.00164448
fabH	b1091	P0A6R0	39.165	61254060	0.000498644	0.000511048	0.000500991	0.000431357	0.000439175	0.000431263	0.000418341	0.000497115	0.000507993	0.000534497	0.000483509	0.000485571	0.000448205	0.000463946	0.000483129	0.000499457	0.000535155	0.000465163	0.000459517	0.000458389	0.000446098	0.000634045	0.000618114	0.000584334	0.000538707	0.000597366	0.000520295	0.000546934
fabI	b1288	P0AEK4	32.53	268307400	0.00156112	0.00158135	0.00164594	0.00155513	0.00163008	0.00156093	0.00160497	0.00177486	0.00180576	0.00174479	0.00162902	0.00177604	0.00168944	0.00172418	0.00165386	0.00168946	0.00164373	0.00173645	0.00181801	0.00180615	0.00186839	0.00213739	0.00216072	0.00220197	0.00227473	0.00237944	0.00232813	0.00232523
fabR	b3963	P0ACU5	30.717	7494948	6.23278e-05	6.49314e-05	5.95828e-05	7.10918e-05	7.02277e-05	6.60945e-05	6.48635e-05	6.41272e-05	6.70762e-05	6.30267e-05	6.96894e-05	6.8747e-05	6.54905e-05	6.45373e-05	2.8185e-05	2.94349e-05	2.77212e-05	3.10215e-05	3.04959e-05	2.91125e-05	2.85562e-05	1.70676e-05	1.77504e-05	1.65502e-05	1.97035e-05	1.9273e-05	1.83782e-05	1.78759e-05
fabZ	b0180	P0A6Q6	19.695	61034800	0.000281887	0.000275795	0.000268604	0.000401406	0.00039974	0.000382079	0.000412976	0.000309753	0.000308283	0.000315352	0.000413199	0.000392295	0.000381665	0.000428213	0.000326333	0.000328313	0.000345124	0.000496191	0.00047395	0.000459075	0.000491543	0.000618926	0.000640133	0.000612267	0.000923481	0.000840455	0.000847708	0.000920917
fadA	b3845	P21151	47.777	3583275	0.00017745	0.000152666	0.000165899	0.0001747	0.000192475	0.000183668	0.000176682	4.40901e-05	4.89083e-05	4.52405e-05	5.09711e-05	5.24211e-05	4.9934e-05	4.49814e-05	3.70353e-05	4.03632e-05	6.37392e-05	4.4319e-05	7.22513e-05	7.14653e-05	7.09653e-05	4.42503e-05	0.000119607	0.000126719	0.000126272	0.000175842	5.13946e-05	0.000142155
fadB	b3846	P21177	92.606	5926784	0.000145087	0.00014633	0.000145375	0.000174962	0.000166108	0.000163024	0.000167699	0.000157872	0	0.000178981	0.000230219	0.00023086	0.000219001	0.00020488	6.93877e-05	0	7.87216e-05	0.000213303	0.000215458	0.000194481	0.000131395	6.63638e-05	2.74687e-05	6.17207e-05	0.000108286	8.26376e-05	9.80166e-05	7.10778e-05
fadD	b1805	P69451	72.322	8244708	7.72842e-05	0.000105839	0.000114467	0.000143137	0.000102854	0.000114447	0.000115918	0	0	0	0	0	0	0	0	0	3.09234e-05	6.55037e-05	2.19998e-05	2.43149e-05	2.43137e-05	1.76289e-06	2.41022e-06	1.41143e-05	2.53249e-05	1.30739e-05	1.05925e-05	9.26444e-06
fadE	b0221	Q47146	103.755	11724320	0.000156016	0.000154171	0.000138245	0.000165857	0.000164628	0.000160881	0.000171222	0.00018054	0.000157724	0.000163596	0.000174779	0.000171151	0.000179531	0.000164385	0.000268799	0.000254632	0.000259356	0.000289045	0.000275311	0.000277422	0.000291331	7.99768e-05	7.78478e-05	7.9098e-05	7.05166e-05	7.94881e-05	7.86264e-05	8.97662e-05
fadH	b3081	P42593	84.673	1778133	0	0	0	0	0	0	0	0	0	0	0	0	0	0	0	0	0	0	0	0	0	0	0	0	0	0	0	0
fadI	b2342	P76503	54.307	2117973	5.33065e-05	3.8642e-05	5.83639e-05	5.60183e-05	5.96e-05	5.54957e-05	5.65652e-05	5.92629e-05	0	7.09724e-05	5.38021e-05	5.72339e-05	5.25042e-05	5.53653e-05	4.14986e-05	1.39771e-05	6.83302e-05	7.61905e-05	4.71927e-05	4.5575e-05	6.39269e-05	1.40726e-05	4.72012e-06	2.62746e-05	2.98554e-05	1.67021e-05	1.61116e-05	2.24099e-05
fadJ	b2341	P77399	89.817	3323229	0	0	0	0	0	0	0	0	0	0	0	0	0	0	0	0	0	0	0	0	0	0	0	0	0	0	0	0
fadK	b1701	P38135	72.857	291428	0	0	0	0	0	0	0	0	0	0	0	0	0	0	0	0	0	0	0	0	0	0	0	0	0	0	0	0
fadL	b2344	P10384	56.498	23503170	0.000201128	0.000191633	0.000185245	0.000200288	0.000185128	0.00018575	0.000188319	0.000185714	0.00018115	0.000181723	0.000175704	0.000192274	0.000174054	0.000181456	0.000227306	0.000216091	0.000204707	0.000211289	0.000206223	0.000200609	0.000210455	0.000252128	0.00024287	0.000234872	0.000253768	0.000236426	0.000250027	0.000237476
fadM	b0443	P77712	17.429	871450	0	0	0	0	0	0	0	0	0	0	0	0	0	0	0	0	0	0	0	0	0	0	0	0	0	0	0	0
fadR	b1187	P0A8V6	31.222	12332690	8.80802e-05	8.50083e-05	7.73517e-05	9.0211e-05	9.06822e-05	8.48438e-05	8.83792e-05	9.61721e-05	9.37257e-05	8.83549e-05	8.95564e-05	8.88496e-05	8.51093e-05	9.05039e-05	0.00010689	6.99653e-05	6.71009e-05	7.15562e-05	7.14556e-05	0.000120259	8.17295e-05	6.98732e-05	4.65494e-05	4.93161e-05	4.54494e-05	4.5159e-05	7.59173e-05	5.11618e-05
fau	b2912	P0AC28	24.339	997899	0	0	0	0	0	0	0	0	0	0	0	0	0	0	0	0	0	0	0	0	0	0	0	0	0	0	0	0
fbaA	b2925	P0AB71	45.547	636656000	0.00243085	0.00245774	0.00252962	0.00246904	0.00231527	0.00232969	0.00234837	0.00199546	0.00202743	0.00196308	0.00159407	0.00198093	0.00189345	0.00190869	0.00274669	0.00273598	0.00278363	0.00250122	0.00259493	0.00262275	0.00258677	0.00396799	0.00405206	0.00408065	0.00380858	0.00363802	0.00367187	0.00375977
fbaB	b2097	P0A991	44.348	122090000	0.00121173	0.00125848	0.00122055	0.00139861	0.00127579	0.00124559	0.00125208	0.000981509	0.00107594	0.00116191	0.00114203	0.00104037	0.00101494	0.0010624	0.00116296	0.00120894	0.00111517	0.00119718	0.00102233	0.00102356	0.00107066	0.00115498	0.00111064	0.00111832	0.00131325	0.0011805	0.00117655	0.00115957
fbp	b4232	P0A993	42.75	43947000	0.000418871	0.000427961	0.000412178	0.000421945	0.00043249	0.000427948	0.000420916	0.000364349	0.000391074	0.000410329	0.000423133	0.000529591	0.000537055	0.000437058	0.000424374	0.000450177	0.000445722	0.000453605	0.000499072	0.000497164	0.00045705	0.000566199	0.000594335	0.000601962	0.000595505	0.00063985	0.000596502	0.000561019
fcl	b2052	P32055	41.86	167440	0	0	0	0	0	0	0	0	0	0	0	0	0	0	0	0	0	0	0	0	0	0	0	0	0	0	0	0
fdhD	b3895	P32177	35.461	3936171	2.96974e-05	2.93169e-05	2.92245e-05	3.09176e-05	3.38819e-05	3.36289e-05	2.81766e-05	3.05547e-05	3.02853e-05	3.09137e-05	3.03077e-05	3.31675e-05	3.33216e-05	2.8035e-05	1.34293e-05	1.329e-05	1.53258e-05	1.34912e-05	1.4713e-05	1.48125e-05	1.32755e-05	8.75777e-06	8.63092e-06	9.85366e-06	9.22815e-06	1.00137e-05	1.00701e-05	8.94961e-06
fdhE	b3891	P13024	40.251	14128100	0.00012698	0.0001117	0.000110198	0.000109281	0.000113912	0.000114691	0.000118571	0	0.000101319	0.0001109	0.00010034	0.000104297	9.782e-05	0.000131667	8.22002e-05	0.000123186	0.00011654	0.000126466	0.000123337	0.000122792	0.000139063	6.40321e-05	7.2431e-05	7.44248e-05	8.41029e-05	8.41028e-05	8.12048e-05	0.000132859
fdhF	b4079	P07658	17.776	17776	0	0	0	0	0	0	0	0	0	0	0	0	0	0	0	0	0	0	0	0	0	0	0	0	0	0	0	0
fdnG	b1474	P24183	24.932	0	0	0	0	0	0	0	0	0	0	0	0	0	0	0	0	0	0	0	0	0	0	0	0	0	0	0	0	0
fdnH	b1475	P0AAJ3	37.476	37476	0	0	0	0	0	0	0	0	0	0	0	0	0	0	0	0	0	0	0	0	0	0	0	0	0	0	0	0
fdnI	b1476	P0AEK7	29.226	58452	0	0	0	0	0	0	0	0	0	0	0	0	0	0	0	0	0	0	0	0	0	0	0	0	0	0	0	0
fdoG	b3894	P32176	24.836	273196	0	0	0	0	0	0	0	0	0	0	0	0	0	0	0	0	0	1.77627e-06	0	0	0	0	0	0	1.5795e-06	0	0	0
fdoH	b3893	P0AAJ5	38.445	499785	0	0	0	0	0	0	0	0	0	0	0	0	0	0	0	0	0	0	0	0	0	0	0	0	0	0	0	0
fdoI	b3892	P0AEL0	28.357	453712	0	0	0	0	0	0	0	0	0	0	0	0	0	0	0	0	0	0	0	0	0	0	0	0	0	0	0	0
fdrA	b0518	Q47208	68.501	0	0	0	0	0	0	0	0	0	0	0	0	0	0	0	0	0	0	0	0	0	0	0	0	0	0	0	0	0
fdx	b2525	P0A9R4	14.297	19644080	0.000144808	0.000140454	0.000155823	0.000129659	0.000125939	0.000131596	0.000127314	0.000139028	0.00014636	0.000138635	0.00011943	0.000120864	0.000125748	0.000118739	0.000120332	0.000121738	0.000119801	9.59796e-05	9.30726e-05	9.79313e-05	9.43199e-05	0.00017352	0.000171576	0.00017271	0.000147587	0.00014298	0.000151134	0.000143901
feaB	b1385	P80668	62.602	1752856	0	0	0	0	0	0	0	0	0	0	0	0	0	0	0	0	0	0	0	0	0	0	0	0	0	0	0	0
feaR	b1384	Q47129	39.981	679677	0	0	0	0	0	0	0	0	0	0	0	0	0	0	0	0	0	0	0	0	0	0	0	0	0	0	0	0
fecA	b4291	P13036	99.141	1189692	0	0	0	0	0	0	0	0	0	0	0	0	0	0	0	0	0	0	0	0	0	0	0	0	0	0	0	0
fecB	b4290	P15028	38.49	731310	0	0	0	0	0	0	0	0	0	0	0	0	0	0	0	0	0	0	0	0	0	0	0	0	0	0	0	0
fecC	b4289	P15030	40.809	122427	0	0	0	0	0	0	0	0	0	0	0	0	0	0	0	0	0	0	0	0	0	0	0	0	0	0	0	0
fecD	b4288	P15029	39.796	119388	0	0	0	0	0	0	0	0	0	0	0	0	0	0	0	0	0	0	0	0	0	0	0	0	0	0	0	0
fecE	b4287	P15031	32.73	1440120	0	0	0	0	0	0	0	0	0	0	0	0	0	0	0	0	0	0	0	0	0	0	0	0	0	0	0	0
fecI	b4293	P23484	22.554	1466010	0	0	0	0	0	0	0	0	0	0	0	0	0	0	0	0	0	0	0	0	0	0	0	0	0	0	0	0
fecR	b4292	P23485	41.18	1400120	0	0	0	0	0	0	0	0	0	0	0	0	0	0	0	0	0	0	0	0	0	0	0	0	0	0	0	0
feoA	b3408	P0AEL3	9.693	1754433	0	0	8.60343e-06	1.12362e-05	0	0	1.07441e-05	0	0	9.10071e-06	1.10145e-05	0	0	1.06901e-05	0	0	4.00279e-06	4.903e-06	0	0	4.7301e-06	0	0	4.77951e-06	6.22834e-06	0	0	5.92199e-06
feoB	b3409	P33650	98.271	16509530	0.000572049	0.000555266	0.000815483	0.000646743	0.000523668	0.00049817	0.00075755	0.000582058	0.000564968	0	0.000631013	0.000512627	0.000484763	0	0.000355271	0.000356815	7.96752e-05	0.00037095	0.000227399	0.000318824	9.28639e-05	0.000103859	0.000103877	4.24702e-05	0.000113743	6.93789e-05	9.71638e-05	2.80636e-05
feoC	b3410	P64638	10.036	501800	0	0	0	0	0	0	0	0	0	0	0	0	0	0	0	0	0	0	0	0	0	0	0	0	0	0	0	0
fepA	b0584	P05825	95.426	3053632	8.79422e-05	8.38191e-05	9.8972e-05	0.000205206	0.000139677	0.000134972	0.000134308	7.5401e-05	7.16496e-05	8.19027e-05	0.00017153	0.000111338	0.00010053	0.000106233	3.314e-05	6.9584e-05	3.60235e-05	0.000156515	0.000104493	9.92841e-05	0.000110864	1.50206e-05	1.92549e-05	2.31981e-05	0.000163065	6.04408e-05	4.23383e-05	3.13823e-05
fepB	b0592	P0AEL6	39.918	3512784	3.31434e-05	0	0	7.87435e-05	6.75584e-05	6.66159e-05	6.8781e-05	3.41039e-05	0	0	7.41681e-05	6.61376e-05	5.44662e-05	5.51403e-05	1.49892e-05	0	0	3.30152e-05	2.93384e-05	2.42119e-05	4.5922e-05	9.07682e-06	0	0	2.5704e-05	1.85415e-05	2.07483e-05	2.87467e-05
fepC	b0588	P23878	34.61	1245960	0	0	0	3.32758e-05	0	2.63009e-05	2.73515e-05	0	0	0	3.26194e-05	0	2.60605e-05	2.7214e-05	0	0	0	1.45202e-05	0	1.15847e-05	1.20415e-05	0	0	0	9.22259e-06	0	7.3132e-06	7.53787e-06
fepD	b0590	P23876	39.825	438075	0	0	0	0	0	0	0	0	0	0	0	0	0	0	0	0	0	0	0	0	0	0	0	0	0	0	0	0
fepE	b0587	P26266	48.819	0	0	0	0	0	0	0	0	0	0	0	0	0	0	0	0	0	0	0	0	0	0	0	0	0	0	0	0	0
fepG	b0589	P23877	40.79	244740	0	0	0	0	0	0	0	0	0	0	0	0	0	0	0	0	0	0	0	0	0	0	0	0	0	0	0	0
fes	b0585	P13039	52.75	474750	0	0	0	0	0	0	0	0	0	0	0	0	0	0	0	0	0	0	0	0	0	0	0	0	0	0	0	0
fetA	b0490	P77279	29.385	4319595	3.50916e-05	3.71676e-05	3.39738e-05	3.30578e-05	3.40422e-05	3.38181e-05	3.63015e-05	3.19647e-05	3.35662e-05	3.38551e-05	3.21678e-05	3.32604e-05	3.40397e-05	3.35055e-05	3.14853e-05	3.35215e-05	3.10255e-05	2.81601e-05	2.88457e-05	2.9038e-05	3.14399e-05	1.90661e-05	2.02148e-05	1.85229e-05	1.78861e-05	1.82301e-05	1.83311e-05	1.9681e-05
fetB	b0491	P77307	32.775	1507650	0	0	7.4505e-06	8.67057e-06	9.81839e-06	9.70404e-06	9.62331e-06	0	0	7.88114e-06	8.49953e-06	9.61138e-06	9.61536e-06	9.57493e-06	0	0	3.46639e-06	3.78348e-06	4.26357e-06	4.27432e-06	4.23668e-06	0	0	2.63392e-06	3.0585e-06	3.42939e-06	3.4342e-06	3.37542e-06
ffh	b2610	P0AGD7	57.865	43630210	0.000390946	0.000389427	0.000371741	0.000417031	0.000416401	0.000405441	0.000408909	0.000560068	0.000802569	0.000411843	0.000692696	0.000275593	0.000403097	0.000474493	0.000524681	0.000652019	0.000448279	0.000625296	0.000440383	0.000503999	0.000520715	0.000524485	0.000567083	0.000461437	0.000586976	0.00051152	0.000523864	0.000562306
fhlA	b2731	P19323	90.816	2270400	0	0	0	0	0	0	0	0	0	0	0	0	0	0	0	0	0	0	0	0	0	0	0	0	0	0	0	0
fhuA	b0150	P06971	95.519	33909240	0.00045493	0.000448827	0.000471425	0.000731954	0.000597575	0.000602281	0.000600829	0.00046606	0.000421148	0.000648674	0.000764304	0.000670276	0.000630329	0.000536176	0.000658593	0.000629659	0.000749344	0.000975838	0.000867082	0.000910774	0.000774272	0.000337075	0.000338844	0.000375538	0.000566095	0.000502345	0.000507994	0.000436996
fhuB	b0153	P06972	82.168	903848	0	0	0	0	0	0	0	0	0	0	0	0	0	0	0	0	0	0	0	0	0	0	0	0	0	0	0	0
fhuC	b0151	P07821	33.605	1814670	0	0	4.07799e-05	7.42076e-05	6.99176e-05	7.11812e-05	0	0	0	0	7.18977e-05	6.84434e-05	6.91303e-05	0	0	0	5.04719e-06	4.08903e-05	3.03612e-05	3.95261e-05	0	0	0	2.63662e-06	2.27253e-05	1.67894e-05	2.18331e-05	0
fhuD	b0152	P07822	38.27	1033290	0	0	0	0	0	0	0	0	0	0	0	0	0	0	0	0	0	0	0	0	0	0	0	0	0	0	0	0
fhuE	b1102	P16869	94.247	942470	0	0	0	0	0	0	0	0	0	0	0	0	0	0	0	0	0	0	0	0	0	0	0	0	0	0	0	0
fhuF	b4367	P39405	34.776	9076536	0	0	0	0	0	0	0	0	0	0	0	0	0	0	0	0	0	0	0	0	0	0	0	0	0	0	0	0
fic	b3361	P20605	26.516	4587268	4.50705e-05	4.83534e-05	4.77717e-05	4.20958e-05	4.66766e-05	3.9745e-05	3.5528e-05	4.63717e-05	4.99506e-05	5.05329e-05	4.12654e-05	4.56925e-05	3.93818e-05	3.53494e-05	2.03812e-05	2.19197e-05	2.2226e-05	1.83689e-05	2.0269e-05	1.75064e-05	1.56413e-05	1.43989e-05	1.54216e-05	1.5481e-05	1.36116e-05	1.49447e-05	1.28934e-05	1.14231e-05
fieF	b3915	P69380	38.271	3903642	0	0	0	0	0	0	0	0	0	0	0	0	0	0	0	0	0	0	0	0	0	0	0	0	0	0	0	0
fimA	b4314	P04128	21.349	101493100	0	0	0	0	0	0	0	0	0	0	0	0	0	0	0	0	0	0	0	0	0	0	0	0	0	0	0	0
fimB	b4312	P0ADH5	26.549	10460310	0	0	0	0	0	0	0	0	0	0	0	0	0	0	0	0	0	0	0	0	0	0	0	0	0	0	0	0
fimC	b4316	P31697	30.946	1702030	0	0	0	0	0	0	0	0	0	0	0	0	0	0	0	0	0	0	0	0	0	0	0	0	0	0	0	0
fimD	b4317	P30130	112.161	1121610	0	0	0	0	0	0	0	0	0	0	0	0	0	0	0	0	0	0	0	0	0	0	0	0	0	0	0	0
fimE	b4313	P0ADH7	26.604	744912	0	0	0	0	0	0	0	0	0	0	0	0	0	0	0	0	0	0	0	0	0	0	0	0	0	0	0	0
fimF	b4318	P08189	21.844	305816	0	0	0	0	0	0	0	0	0	0	0	0	0	0	0	0	0	0	0	0	0	0	0	0	0	0	0	0
fimG	b4319	P08190	20.286	324576	0	0	0	0	0	0	0	0	0	0	0	0	0	0	0	0	0	0	0	0	0	0	0	0	0	0	0	0
fimH	b4320	P08191	36.82	920500	0	0	0	0	0	0	0	0	0	0	0	0	0	0	0	0	0	0	0	0	0	0	0	0	0	0	0	0
fimI	b4315	P39264	22.555	383435	0	0	0	0	0	0	0	0	0	0	0	0	0	0	0	0	0	0	0	0	0	0	0	0	0	0	0	0
fimZ	b0535	P0AEL8	27.398	109592	0	0	0	0	0	0	0	0	0	0	0	0	0	0	0	0	0	0	0	0	0	0	0	0	0	0	0	0
fis	b3261	P0A6R3	12.973	100034800	0.000268026	0.000258909	0.000269194	0.000222821	0.00024224	0.000241309	0.000218347	0.000308753	0.000290439	0.000293185	0.000240864	0.000244417	0.000247586	0.00025134	0.000173487	0.00016452	0.00016914	0.000137727	0.000142202	0.000144311	0.000140689	0.000735393	0.000694486	0.000706864	0.000612349	0.000629086	0.000637707	0.000616489
fiu	b0805	P75780	95.532	5158728	0.000182921	0.000190527	0.000171898	0.000308294	0.000230738	0.000243022	0.000225825	0	0	0	0.000286778	0.000257825	0.000269447	0	8.82202e-05	8.12325e-05	9.82973e-05	0.00027648	0.000215221	0.00023379	9.62883e-05	3.30285e-05	3.62803e-05	2.57921e-05	0.000121995	8.55657e-05	8.39922e-05	5.92445e-05
fixA	b0041	P60566	31.703	126812	0	0	0	0	0	0	0	0	0	0	0	0	0	0	0	0	0	0	0	0	0	0	0	0	0	0	0	0
fixB	b0042	P31574	39.091	234546	0	0	0	0	0	0	0	0	0	0	0	0	0	0	0	0	0	0	0	0	0	0	0	0	0	0	0	0
fixC	b0043	P68644	53.336	53336	0	0	0	0	0	0	0	0	0	0	0	0	0	0	0	0	0	0	0	0	0	0	0	0	0	0	0	0
fixX	b0044	P68646	12.159	48636	0	0	0	0	0	0	0	0	0	0	0	0	0	0	0	0	0	0	0	0	0	0	0	0	0	0	0	0
fklB	b4207	P0A9L3	25.881	76090140	0.000633215	0.000637302	0.000654085	0.000618437	0.000622262	0.000611362	0.000633772	0.000651692	0.000695146	0.000692556	0.000644357	0.000632602	0.000614976	0.000645927	0.000710847	0.000717791	0.000729061	0.000675036	0.000660399	0.000655365	0.000654411	0.00093434	0.000937633	0.000939539	0.000893137	0.0009003	0.000891815	0.000888221
fkpA	b3347	P45523	33.691	104509500	0.000608539	0.000564862	0.000557901	0.000580889	0.000572231	0.000563579	0.000563427	0.000705461	0.000604872	0.000650758	0.000524237	0.000511524	0.000521464	0.000495326	0.000834276	0.000731071	0.000725344	0.000668524	0.000683114	0.000662828	0.000628946	0.000813153	0.000725254	0.00072064	0.000733054	0.000702637	0.000732982	0.000699114
fkpB	b0028	P0AEM0	18.727	8839144	3.94894e-05	3.96665e-05	3.99874e-05	3.77471e-05	3.62238e-05	3.7593e-05	3.53651e-05	3.62816e-05	3.48685e-05	3.34085e-05	3.4835e-05	3.24524e-05	3.19462e-05	3.51242e-05	2.16627e-05	2.14645e-05	2.17809e-05	2.03989e-05	1.92589e-05	1.98141e-05	1.97979e-05	3.06086e-05	3.02026e-05	3.03419e-05	3.02318e-05	2.83999e-05	2.9186e-05	2.89177e-05
fldA	b0684	P61949	22.865	91894440	0.000211111	0.000211061	0.000209128	0.000224465	0.000222896	0.000213956	0.000220434	0.000221259	0.000223243	0.000221545	0.000222104	0.000228038	0.000216431	0.000218865	0.000235735	0.00022893	0.000233489	0.000241261	0.000250579	0.000240211	0.000233735	0.000376536	0.000351427	0.000356471	0.000424509	0.000423702	0.000403252	0.000410699
fldB	b2895	P0ABY4	22.774	12730670	1.49043e-05	1.45705e-05	1.58194e-05	5.25948e-05	4.50384e-05	4.55915e-05	4.54355e-05	1.53346e-05	1.50518e-05	1.67338e-05	5.15572e-05	4.40888e-05	4.51748e-05	4.52071e-05	6.73983e-06	6.60514e-06	7.36006e-06	2.29502e-05	1.95576e-05	2.00816e-05	2.00031e-05	1.42847e-05	1.39411e-05	1.53794e-05	5.10194e-05	4.32606e-05	4.437e-05	4.3826e-05
flgA	b1072	P75933	27.416	246744	0	0	0	0	0	0	0	0	0	0	0	0	0	0	0	0	0	0	0	0	0	0	0	0	0	0	0	0
flgB	b1073	P0ABW9	17.689	371469	0	0	0	0	0	0	0	0	0	0	0	0	0	0	0	0	0	0	0	0	0	0	0	0	0	0	0	0
flgC	b1074	P0ABX2	16.346	277882	0	0	0	0	0	0	0	0	0	0	0	0	0	0	0	0	0	0	0	0	0	0	0	0	0	0	0	0
flgD	b1075	P75936	27.689	636847	0	0	0	0	0	0	0	0	0	0	0	0	0	0	0	0	0	0	0	0	0	0	0	0	0	0	0	0
flgE	b1076	P75937	49.217	2214765	0	0	0	0	0	0	0	0	0	0	0	0	0	0	0	0	0	0	0	0	0	0	0	0	0	0	0	0
flgF	b1077	P75938	30.383	334213	0	0	0	0	0	0	0	0	0	0	0	0	0	0	0	0	0	0	0	0	0	0	0	0	0	0	0	0
flgG	b1078	P0ABX5	32.375	1003625	0	0	0	0	0	0	0	0	0	0	0	0	0	0	0	0	0	0	0	0	0	0	0	0	0	0	0	0
flgH	b1079	P0A6S0	28.746	201222	0	0	0	0	0	0	0	0	0	0	0	0	0	0	0	0	0	0	0	0	0	0	0	0	0	0	0	0
flgI	b1080	P0A6S3	44.646	357168	0	0	9.16797e-05	0	0	0	0	0	0	9.69829e-05	0	0	0	0	0	0	4.26563e-05	0	0	0	0	0	0	2.22834e-05	0	0	0	0
flgJ	b1081	P75942	40.052	120156	0	0	0	0	0	0	0	0	0	0	0	0	0	0	0	0	0	0	0	0	0	0	0	0	0	0	0	0
flgK	b1082	P33235	67.694	744634	0	0	0	0	0	0	0	0	0	0	0	0	0	0	0	0	0	0	0	0	0	0	0	0	0	0	0	0
flgL	b1083	P29744	39.931	1557309	0	2.78174e-05	0	0	0	0	0	0	0	0	0	0	0	0	0	0	0	0	0	0	0	0	3.48942e-07	0	0	1.64187e-06	0	0
flgM	b1071	P0AEM4	12.057	1820607	8.38327e-06	1.02714e-05	1.08336e-05	8.05239e-06	0	9.26266e-06	8.80509e-06	8.72094e-06	8.22524e-06	9.7674e-06	9.21503e-06	0	9.17801e-06	8.72567e-06	3.83301e-06	4.96645e-06	4.29602e-06	4.10198e-06	0	4.07991e-06	6.14477e-06	7.30532e-06	9.43008e-06	8.75362e-06	8.24023e-06	0	7.21159e-06	1.13421e-05
flgN	b1070	P43533	18.315	695970	0	0	0	0	0	9.68831e-07	0	0	0	0	0	0	9.61673e-07	0	0	0	0	0	0	4.27493e-07	0	0	0	0	0	0	5.39737e-07	0
flhA	b1879	P76298	87.193	174386	0	0	0	0	0	0	0	0	0	0	0	0	0	0	0	0	0	0	0	0	0	0	0	0	0	0	0	0
flhB	b1880	P76299	49.014	49014	0	0	0	0	0	0	0	0	0	0	0	0	0	0	0	0	0	0	0	0	0	0	0	0	0	0	0	0
flhC	b1891	P0ABY7	24.979	1798488	0	0	0	0	0	0	0	0	0	0	0	0	0	0	0	0	0	0	0	0	0	0	0	0	0	0	0	0
flhD	b1892	P0A8S9	15.371	1875262	0	0	0	0	0	0	0	0	0	0	0	0	0	0	0	0	0	0	0	0	0	0	0	0	0	0	0	0
flhE	b1878	P76297	16.365	32730	0	0	0	0	0	0	0	0	0	0	0	0	0	0	0	0	0	0	0	0	0	0	0	0	0	0	0	0
fliA	b1922	P0AEM6	31.742	285678	5.84659e-05	6.619e-05	5.92998e-05	8.76344e-05	0	0	6.83303e-05	0	0	0	0	0	0	0	1.88997e-05	2.14497e-05	1.97232e-05	2.73366e-05	0	0	2.1505e-05	1.00142e-05	1.13181e-05	1.03033e-05	1.51926e-05	0	0	1.17792e-05
fliC	b1923	P04949	60.185	9449045	0	0	0	0	0	0	0	0	0	0	0	0	0	0	0	0	0	0	0	0	0	0	0	0	0	0	0	0
fliD	b1924	P24216	56.809	340854	0	0	0	0	0	0	0	0	0	0	0	0	0	0	0	0	0	0	0	0	0	0	0	0	0	0	0	0
fliE	b1937	P0A8T5	12.968	181552	0	0	0	0	0	0	0	0	0	0	0	0	0	0	0	0	0	0	0	0	0	0	0	0	0	0	0	0
fliF	b1938	P25798	70.439	70439	0	0	0	0.000139634	0	0.000217582	0	0	0	0	0	0	0	0	0	0	0	0	0	0	0	0	0	0	3.35638e-06	0	5.03577e-06	0
fliG	b1939	P0ABZ1	42.674	85348	0	0	0	0	0	0	0	0	0	0	0	0	0	0	0	0	0	0	0	0	0	0	0	0	0	0	0	0
fliH	b1940	P31068	29.108	58216	0	0	0	0	0	0	0	0	0	0	0	0	0	0	0	0	0	0	0	0	0	0	0	0	0	0	0	0
fliI	b1941	P52612	57.467	57467	0	0	0	0	0	0	0	0	0	0	0	0	0	0	0	0	0	0	0	0	0	0	0	0	0	0	0	0
fliJ	b1942	P52613	19.915	19915	0	0	0	0	0	0	0	0	0	0	0	0	0	0	0	0	0	0	0	0	0	0	0	0	0	0	0	0
fliK	b1943	P52614	46	230000	0	0	0	0	0	0	0	0	0	0	0	0	0	0	0	0	0	0	0	0	0	0	0	0	0	0	0	0
fliL	b1944	P0ABX8	19.955	159640	0	0	0	0	0	0	0	0	0	0	0	0	0	0	0	0	0	0	0	0	0	0	0	0	0	0	0	0
fliM	b1945	P06974	43.8	306600	0	0	0	0	0	0	0	0	0	0	0	0	0	0	0	0	0	0	0	0	0	0	0	0	0	0	0	0
fliN	b1946	P15070	17.286	207432	0	0	0	0	0	0	0	0	0	0	0	0	0	0	0	0	0	0	0	0	0	0	0	0	0	0	0	0
fliO	b1947	P22586	14.815	14815	0	0	0	0	0	0	0	0	0	0	0	0	0	0	0	0	0	0	0	0	0	0	0	0	0	0	0	0
fliP	b1948	P0AC05	31.288	31288	0	0	0	0	0	0	0	0	0	0	0	0	0	0	0	0	0	0	0	0	0	0	0	0	0	0	0	0
fliQ	b1949	P0AC07	11.204	11204	0	0	0	0	0	0	0	0	0	0	0	0	0	0	0	0	0	0	0	0	0	0	0	0	0	0	0	0
fliR	b1950	P33135	33.188	66376	0	0	0	0	0	0	0	0	0	0	0	0	0	0	0	0	0	0	0	0	0	0	0	0	0	0	0	0
fliS	b1925	P26608	17.363	381986	0	0	0	0	0	0	0	0	0	0	0	0	0	0	0	0	0	0	0	0	0	0	0	0	0	0	0	0
fliT	b1926	P0ABY2	15.973	79865	0	0	0	0	0	0	0	0	0	0	0	0	0	0	0	0	0	0	0	0	0	0	0	0	0	0	0	0
fliZ	b1921	P52627	24.909	423453	0	0	0	0	0	0	0	0	0	0	0	0	0	0	0	0	0	0	0	0	0	0	0	0	0	0	0	0
flk	b2321	P15286	42.566	3447846	3.23314e-05	0	4.13512e-05	3.75294e-05	3.59489e-05	3.79998e-05	4.78445e-05	3.32648e-05	0	0	3.67929e-05	3.51909e-05	3.76565e-05	4.7604e-05	1.46205e-05	0	1.5755e-05	1.6378e-05	1.56106e-05	1.67395e-05	2.10636e-05	6.52364e-06	0	6.9308e-06	7.66507e-06	7.26945e-06	7.78645e-06	9.71571e-06
flu	b2000	P39180	125.392	15423220	0.000623356	0.000575744	0.000618557	0.000419996	0	9.45263e-05	8.59338e-05	0.000427725	0.000373663	0.000404025	0.000292873	0	0	0	0.000485613	0.000460894	0.000483118	0.000309755	0	2.35795e-05	2.14264e-05	0.00032806	0.000286718	0.000308188	0.000174848	0	4.73624e-06	4.26769e-06
flxA	b1566	P77609	14.156	821048	0	0	0	0	0	0	0	0	0	0	0	0	0	0	0	0	0	0	0	0	0	0	0	0	0	0	0	0
fmt	b3288	P23882	39.749	17290820	0.000121651	0.000115419	0.000114393	0.000109232	0.000116886	0.000113792	0.000116288	0.000139057	0.000126605	0.000107326	0.000119224	0.000118763	0.000119761	0.000118775	0.000153964	0.000140418	0.000140112	0.00013053	0.000143534	0.000136295	0.00014055	0.000117624	0.000111525	0.000113628	0.000110911	9.47566e-05	0.000115735	0.000111505
fnr	b1334	P0A9E5	32.417	83700690	0.000201891	0.000194675	0.000204521	0.00024088	0.000252165	0.000250119	0.000255727	0.000257482	0.000238041	0.000258155	0.000267742	0.000275912	0.000289486	0.000277745	0.000265873	0.000262119	0.000260143	0.000271516	0.000283697	0.000287287	0.000284145	0.000302347	0.000294452	0.000300217	0.000341613	0.000354602	0.000358023	0.000360485
focA	b0904	P0AC23	36.034	4792522	0	0	0	3.31438e-05	2.97405e-05	3.38423e-05	2.26026e-05	0	0	0	3.249e-05	2.91135e-05	3.3533e-05	2.2489e-05	0	0	0	1.44626e-05	1.29146e-05	1.49065e-05	9.95082e-06	0	0	0	3.21511e-05	2.85666e-05	3.29356e-05	2.18019e-05
focB	b2492	P77733	35.586	71172	0	0	0	0	0	0	0	0	0	0	0	0	0	0	0	0	0	0	0	0	0	0	0	0	0	0	0	0
folA	b0048	P0ABQ4	20.823	8287554	4.70521e-05	5.59575e-05	5.11563e-05	5.38888e-05	5.19371e-05	4.74521e-05	4.563e-05	4.84105e-05	4.80348e-05	5.51013e-05	5.28276e-05	5.08439e-05	4.70203e-05	4.54005e-05	2.12773e-05	2.1079e-05	3.17849e-05	2.35157e-05	2.25542e-05	2.0902e-05	2.00887e-05	2.57692e-05	3.4118e-05	3.79527e-05	2.98723e-05	2.85079e-05	2.63901e-05	2.51506e-05
folB	b3058	P0AC16	15.782	2540902	8.37857e-06	8.74838e-06	9.51124e-06	1.62936e-05	1.40429e-05	1.42985e-05	1.60726e-05	8.62046e-06	9.03735e-06	1.0061e-05	1.59722e-05	1.37468e-05	1.41678e-05	1.59918e-05	3.78884e-06	3.96584e-06	4.42515e-06	7.10988e-06	6.09804e-06	6.29802e-06	7.07597e-06	4.01512e-06	4.18524e-06	4.62335e-06	7.9028e-06	6.74429e-06	6.95769e-06	7.7516e-06
folC	b2315	P08192	52.932	18102740	0.000182058	0.000188565	0.000170194	0.000182285	0.000177218	0.000167516	0.000178047	0.000195095	0.000191201	0	0.000187067	0.000199428	0.000184019	0.00019439	0.000204811	0.000206884	0.000120061	0.000201732	0.00019846	0.000192975	0.000209541	0.000148113	0.000173487	0.000123182	0.000160503	0.000155584	0.000149234	0.000167837
folD	b0529	P24186	36.174	47424110	0.000462173	0.000462745	0.000443693	0.000424205	0.000405119	0.000440304	0.00043504	0	0	0.000504281	0.000434036	0.000514259	0.00044773	0	0.000219145	0.000236618	0.000442461	0.00039585	0.000433885	0.000409128	0.000194721	0.000457197	0.000475196	0.00062636	0.000580158	0.000586042	0.000594449	0.000423267
folE	b2153	P0A6T5	28.78	259710700	0.000685064	0.000669217	0.000672833	0.000785721	0.000747507	0.000738541	0.000703564	0.000870521	0.000885344	0.000863418	0.000808837	0.000740037	0.000756056	0.000735501	0.00107472	0.00107809	0.00108672	0.000894863	0.000895557	0.000891887	0.000889426	0.00136662	0.00136458	0.00137652	0.00144524	0.00143221	0.00136842	0.00135215
folK	b0142	P26281	20.902	3595144	0	3.1637e-05	2.8815e-05	3.43916e-05	0	2.79584e-05	3.09233e-05	0	3.2682e-05	3.04805e-05	3.37132e-05	0	2.77029e-05	3.07679e-05	0	1.43418e-05	1.34063e-05	1.50071e-05	0	1.23148e-05	1.36141e-05	0	1.72974e-05	1.60077e-05	1.90637e-05	0	1.55482e-05	1.70445e-05
folM	b1606	P0AFS3	30.62	2663940	0	0	3.23933e-05	0	2.54766e-05	0	6.09177e-05	0	0	3.42656e-05	0	0	0	6.06114e-05	0	0	1.50711e-05	0	1.1063e-05	0	2.68191e-05	0	0	9.68995e-06	0	7.52952e-06	0	1.80799e-05
folP	b3177	P0AC13	35.638	12295110	0.000208294	0.000216243	0.000195813	0.000242837	0.000251727	0.000247436	0.000238069	0.000316809	0.000317265	0.000110888	0.000270098	0.00028525	0.000286154	0.000276858	0.000246848	0.000242411	0.000153052	0.000247616	0.000251028	0.000262719	0.000256266	0.000202373	0.000205385	0.000153126	0.000219162	0.000222044	0.000226122	0.000211559
folX	b2303	P0AC19	16.208	34685120	0.000253509	0.00024404	0.000240386	0.000234255	0.000233747	0.000232553	0.000233986	0.000236321	0.000241237	0.000225936	0.00023504	0.00023141	0.000236325	0.000243251	0.000195411	0.000193604	0.000189479	0.000185583	0.000181254	0.000183173	0.0001845	0.000201508	0.000197479	0.00019264	0.000182732	0.000187854	0.000189931	0.000190672
fpr	b3924	P28861	32.165	15921680	4.51793e-05	4.66282e-05	4.57654e-05	5.50806e-05	5.22951e-05	5.41525e-05	4.85849e-05	4.25679e-05	4.64187e-05	4.37407e-05	5.09609e-05	5.01908e-05	4.79028e-05	4.35632e-05	4.24128e-05	4.56683e-05	5.75805e-05	5.39012e-05	4.94204e-05	3.81131e-05	5.16642e-05	4.3934e-05	4.68549e-05	5.119e-05	5.20612e-05	4.17157e-05	4.10948e-05	5.07216e-05
frc	b2374	P69902	53.246	1118166	0	0	0	0	0	0	0	0	0	0	0	0	0	0	0	0	0	0	0	0	0	0	0	0	0	0	0	0
frdA	b4154	P00363	76.683	10812300	7.51888e-05	7.98051e-05	6.87235e-05	6.68163e-05	6.1384e-05	6.06237e-05	6.52008e-05	6.55279e-05	6.85619e-05	6.91126e-05	8.10047e-05	7.12709e-05	4.77703e-05	7.68986e-05	7.22921e-05	5.36328e-05	6.74255e-05	5.40238e-05	4.71283e-05	3.93108e-05	5.11639e-05	2.28586e-05	1.36923e-05	2.60217e-05	1.80173e-05	1.44839e-05	1.51267e-05	1.85092e-05
frdB	b4153	P0AC47	31.466	4531104	3.65504e-05	3.49025e-05	3.71411e-05	4.30607e-05	3.97946e-05	4.54678e-05	3.99731e-05	3.90088e-05	3.95967e-05	4.1959e-05	0	4.43206e-05	5.03964e-05	3.91786e-05	2.76036e-05	3.18077e-05	3.54917e-05	1.70902e-05	3.47258e-05	3.87641e-05	2.95215e-05	2.84417e-05	3.41344e-05	3.41863e-05	2.20481e-05	4.17916e-05	4.63337e-05	2.58722e-05
frdC	b4152	P0A8Q0	17.337	2063103	0	0	0	0	0	0	0	0	0	0	0	0	0	0	0	0	0	0	0	0	0	0	0	0	0	0	0	0
frdD	b4151	P0A8Q3	15.215	2145315	0	0	0	0	0	0	0	0	0	0	0	0	0	0	0	0	0	0	0	0	0	0	0	0	0	0	0	0
fre	b3844	P0AEN1	30.388	23064490	0.000218878	0.000216559	0.000214192	0.000195793	0.000185953	0.000183323	0.000166891	0.000243702	0.000254284	0.000266515	0.000194823	0.000196362	0.000184844	0.000190492	0.000270814	0.000267661	0.000288043	0.000216622	0.000212807	0.000207897	0.000195813	0.000245415	0.000230742	0.00025745	0.000212199	0.000194146	0.0001972	0.0001831
frlA	b3370	P45539	55.512	0	0	0	0	0	0	0	0	0	0	0	0	0	0	0	0	0	0	0	0	0	0	0	0	0	0	0	0	0
frlB	b3371	P0AC00	44.627	535524	0	0	0	0	0	0	0	0	0	0	0	0	0	0	0	0	0	0	0	0	0	0	0	0	0	0	0	0
frlC	b4474	P45541	36.083	288664	0	0	0	0	0	0	0	0	0	0	0	0	0	0	0	0	0	0	0	0	0	0	0	0	0	0	0	0
frlD	b3374	P45543	32.98	98940	0	0	0	0	0	0	0	0	0	0	0	0	0	0	0	0	0	0	0	0	0	0	0	0	0	0	0	0
frlR	b3375	P45544	32.145	4146705	2.91967e-05	0	3.17452e-05	3.19735e-05	0	1.3381e-05	3.30548e-05	3.07314e-05	0	0	3.13428e-05	0	0	3.28915e-05	2.08441e-05	0	8.41825e-06	1.39519e-05	0	3.35981e-06	1.45537e-05	1.10445e-05	0	4.39765e-06	7.75396e-06	0	1.85586e-06	7.97167e-06
frmA	b0356	P25437	45.938	33810370	0.000285204	0.000288164	0.000287425	0.000305509	0.000298423	0.000306679	0.000280198	0.000288432	0.000259175	0.000254668	0.000293328	0.000304013	0.000336969	0.000270312	0.000375163	0.000238443	0.000240684	0.000403894	0.000386244	0.000397903	0.000357577	0.000394887	0.000356494	0.000373114	0.000455632	0.000405324	0.000437679	0.000368227
frmB	b0355	P51025	36.357	4690053	4.53188e-05	4.43631e-05	3.66154e-05	4.71077e-05	4.91329e-05	4.19881e-05	4.36991e-05	4.42632e-05	4.5832e-05	3.87351e-05	4.61816e-05	4.81003e-05	4.6153e-05	3.88976e-05	2.862e-05	2.01123e-05	1.7037e-05	2.05573e-05	2.13371e-05	2.85446e-05	3.88525e-05	1.76114e-05	1.06125e-05	8.90003e-06	1.1425e-05	1.17992e-05	1.67741e-05	2.12811e-05
frmR	b0357	P0AAP3	11.926	3565874	3.16213e-05	3.20575e-05	3.18754e-05	3.44204e-05	3.43618e-05	3.34904e-05	3.64072e-05	3.60316e-05	3.61097e-05	3.73937e-05	3.80278e-05	4.09524e-05	3.9463e-05	3.81455e-05	3.4366e-05	3.49154e-05	3.56603e-05	3.7798e-05	3.84787e-05	3.79501e-05	4.02807e-05	5.33187e-05	5.4245e-05	5.5311e-05	6.04979e-05	6.20439e-05	6.02408e-05	6.29521e-05
frr	b0172	P0A805	23.895	138113100	0.00169139	0.00169452	0.00174049	0.00176644	0.0017248	0.00172094	0.00173399	0.00114042	0.00102161	0.00114005	0.00184955	0.00177428	0.00173247	0.00175397	0.000804702	0.000739735	0.000814912	0.00111078	0.00106004	0.0010385	0.0010718	0.000766704	0.000736488	0.00078533	0.00099974	0.000955104	0.000949885	0.000954705
frsA	b0239	P04335	54.389	17785200	0.000246882	0.000250572	0.000244565	0.000244871	0.000239804	0.000241624	0.000246607	0.000236125	0.000256424	0.000240674	0.000287247	0.000302013	0.000260011	0.000303051	0.000198594	0.000198441	0.000194096	0.000202613	0.000212748	0.000197516	0.000220752	0.000100385	9.56728e-05	0.000125742	0.000109845	0.000106091	0.000106888	0.000120236
fruA	b2167	P20966	67.567	12094490	0.000186978	0.000188209	0.00017927	0.000172928	0.000168082	0.000158299	0.000160394	0.000210238	0.000238139	0.000222182	0.000190177	0.000210405	0.000177501	0.00018557	0.000140552	0.000240878	0.000225827	0.000209479	0.000209095	0.000193014	0.000126361	9.30655e-05	0.000135423	0.000128328	0.00012411	0.000123066	0.000114144	8.1765e-05
fruB	b2169	P69811	46.353	8528952	5.70556e-05	5.37438e-05	5.66768e-05	6.39633e-05	5.52472e-05	5.78297e-05	5.77132e-05	6.2283e-05	4.69419e-05	5.61909e-05	5.75675e-05	5.43348e-05	5.84302e-05	5.18223e-05	3.97993e-05	6.31376e-05	6.98876e-05	8.34392e-05	7.54948e-05	7.29588e-05	6.87306e-05	4.30793e-05	5.17417e-05	5.508e-05	7.11025e-05	4.70581e-05	4.72777e-05	6.67012e-05
fruK	b2168	P0AEW9	39.315	6093825	4.09079e-05	4.30994e-05	5.38601e-05	5.89327e-05	5.90483e-05	5.49208e-05	5.77035e-05	3.92137e-05	3.43376e-05	3.76611e-05	4.67631e-05	4.76233e-05	4.46507e-05	4.56305e-05	2.82304e-05	2.17536e-05	4.5019e-05	5.36549e-05	2.94225e-05	2.75378e-05	2.87139e-05	1.49582e-05	1.14786e-05	4.24213e-05	3.05263e-05	1.62703e-05	1.62231e-05	1.6438e-05
frvA	b3900	P32155	18.721	18721	0	0	0	0	0	0	0	0	0	0	0	0	0	0	0	0	0	0	0	0	0	0	0	0	0	0	0	0
frvB	b3899	P32154	59.736	59736	0	0	0	0	0	0	0	0	0	0	0	0	0	0	0	0	0	0	0	0	0	0	0	0	0	0	0	0
frvR	b3897	P32152	76.382	0	0	0	0	0	0	0	0	0	0	0	0	0	0	0	0	0	0	0	0	0	0	0	0	0	0	0	0	0
frvX	b3898	P32153	45.079	225395	0	0	0	0	0	0	0	0	0	0	0	0	0	0	0	0	0	0	0	0	0	0	0	0	0	0	0	0
frwB	b3950	P69816	13.125	210000	0	0	0	0	0	0	0	0	0	0	0	0	0	0	0	0	0	0	0	0	0	0	0	0	0	0	0	0
frwC	b3949	P32672	43.486	0	0	0	0	0	0	0	0	0	0	0	0	0	0	0	0	0	0	0	0	0	0	0	0	0	0	0	0	0
frwD	b3953	P32676	14.638	102466	0	0	0	0	0	0	0	0	0	0	0	0	0	0	0	0	0	0	0	0	0	0	0	0	0	0	0	0
fryA	b2383	P77439	106.965	427860	0	0	0	0	0	0	0	0	0	0	0	0	0	0	0	0	0	0	0	0	0	0	0	0	0	0	0	0
fryB	b2387	P69808	13.648	13648	0	0	0	0	0	0	0	0	0	0	0	0	0	0	0	0	0	0	0	0	0	0	0	0	0	0	0	0
fryC	b2386	P77579	51.366	0	0	0	0	0	0	0	0	0	0	0	0	0	0	0	0	0	0	0	0	0	0	0	0	0	0	0	0	0
fsaA	b0825	P78055	26.912	2314432	1.24341e-05	1.31774e-05	1.48331e-05	1.64128e-05	1.68853e-05	0	1.58998e-05	1.27931e-05	1.36127e-05	1.56905e-05	1.6089e-05	1.65293e-05	0	1.58199e-05	5.62279e-06	5.97362e-06	6.90119e-06	7.16186e-06	7.33233e-06	0	6.99991e-06	4.76687e-06	5.04328e-06	5.76823e-06	6.36846e-06	6.48751e-06	0	6.13462e-06
fsaB	b3946	P32669	27.47	412050	0	0	0	0	0	0	0	0	0	5.60966e-06	0	0	0	0	0	0	2.46731e-06	0	0	0	0	0	0	1.71855e-06	0	0	0	0
fsr	b0479	P52067	50.544	2678832	0	0	0	0	0	0	0	0	0	0	0	0	0	0	0	0	0	0	0	0	0	0	0	0	0	0	0	0
ftnA	b1905	P0A998	22.354	60780530	0.000373703	0.000381801	0.000361764	0.000255661	0.000290978	0.000290954	0.00028694	0.000349647	0.000335978	0.000311754	0.000248788	0.000281269	0.000270401	0.000261683	0.000292222	0.000292498	0.00027326	0.000200743	0.000233155	0.000222965	0.000224174	0.000389916	0.000391125	0.000368813	0.000278962	0.000318625	0.000310393	0.000298303
ftnB	b1902	P0A9A2	21.861	3716370	1.04172e-05	8.44684e-06	1.15155e-05	1.24822e-05	1.02836e-05	1.26888e-05	1.16453e-05	1.07179e-05	8.72584e-06	1.21811e-05	1.2236e-05	1.00668e-05	1.25729e-05	1.15867e-05	4.71072e-06	3.82914e-06	5.35765e-06	5.44672e-06	4.46558e-06	5.58902e-06	5.12686e-06	3.07203e-06	2.48675e-06	3.44469e-06	3.72563e-06	3.03928e-06	3.79965e-06	3.45623e-06
ftp	b2214	P0AB85	44.805	761685	0	0	0	0	0	0	0	0	0	0	0	0	0	0	0	0	0	0	0	0	0	0	0	0	0	0	0	0
ftsA	b0094	P0ABH0	52.82	30371500	0.000302599	0.000304073	0.000291893	0.000317713	0.000326141	0.000320638	0.00031784	0.000284661	0.000286509	0.000285902	0.000309096	0.000379175	0.000375217	0.000318721	0.000273289	0.000272069	0.000278626	0.000296137	0.000327824	0.000324789	0.000291342	0.000196898	0.000196931	0.000189059	0.000205817	0.000228388	0.000238028	0.000186476
ftsB	b2748	P0A6S5	13.445	1882300	4.26008e-06	4.22265e-06	0	0	3.05632e-06	4.6782e-06	3.20026e-06	4.38307e-06	4.36213e-06	0	0	2.99188e-06	4.63545e-06	3.18417e-06	1.92644e-06	1.91422e-06	0	0	1.32719e-06	2.0606e-06	1.40892e-06	2.33313e-06	2.30871e-06	0	0	1.67753e-06	2.60163e-06	1.76394e-06
ftsE	b3463	P0A9R7	28.389	9084480	5.86583e-05	5.69757e-05	5.64556e-05	6.34959e-05	5.20722e-05	5.85355e-05	5.92976e-05	6.57312e-05	6.50017e-05	5.74458e-05	0	0	0	0	6.07656e-05	5.82497e-05	5.91778e-05	5.13622e-05	3.64979e-05	4.18697e-05	4.39508e-05	6.79616e-05	6.15834e-05	7.54018e-05	6.25692e-05	6.2633e-05	6.78518e-05	5.99287e-05
ftsH	b3178	P0AAI3	82.201	92393920	0.00121875	0.00119626	0.00120466	0.00133037	0.00127109	0.00126599	0.00129756	0.00146683	0.00144809	0.00145492	0.00134277	0.0013489	0.00136614	0.00130925	0.00162831	0.0015797	0.00160581	0.00148102	0.00148885	0.00145225	0.00151518	0.00146323	0.0014452	0.00145035	0.00154966	0.00151764	0.00148101	0.00151195
ftsI	b0084	P0AD68	74.37	10709280	9.38288e-05	8.88963e-05	8.39792e-05	9.95872e-05	0.000113326	0.000104544	8.70593e-05	9.0251e-05	8.74222e-05	8.89687e-05	0.000110643	0	0	9.04911e-05	0.000110089	0.000109101	0.000104419	0.000117859	8.38297e-05	7.82218e-05	7.58403e-05	4.06953e-05	2.42393e-05	3.3177e-05	3.4346e-05	2.45574e-05	2.29761e-05	2.53836e-05
ftsK	b0890	P46889	170.383	36291580	0.000303471	0.000358864	0.000294392	0.000314934	0.000345645	0.000347333	0.000335883	0.000306856	0.000382479	0.000260474	0.000247393	0.000257964	0.000293021	0.000305611	0.000241241	0.000266847	0.00032461	0.000322688	0.000324617	0.00034701	0.000243824	4.01017e-05	5.55587e-05	8.73218e-05	6.90662e-05	8.28262e-05	8.27058e-05	5.46518e-05
ftsL	b0083	P0AEN4	15.771	3169971	4.13269e-05	3.95196e-05	0	4.08174e-05	3.87893e-05	3.53808e-05	3.20982e-05	4.34447e-05	4.64398e-05	0	4.21055e-05	3.44805e-05	3.59732e-05	3.43555e-05	2.84199e-05	2.40909e-05	0	2.32933e-05	2.47956e-05	2.00443e-05	2.25974e-05	2.67709e-05	2.25988e-05	0	2.30143e-05	2.43763e-05	1.96834e-05	2.20045e-05
ftsN	b3933	P29131	41.445	11148700	5.94078e-05	5.97295e-05	6.07144e-05	6.03163e-05	5.60704e-05	6.21455e-05	5.58042e-05	7.07073e-05	6.18101e-05	6.41558e-05	7.39155e-05	0	0	0	6.90809e-05	7.10571e-05	6.93665e-05	7.2364e-05	3.36972e-05	3.70741e-05	3.76489e-05	4.69587e-05	4.6378e-05	4.69605e-05	6.21393e-05	3.59303e-05	4.492e-05	4.14041e-05
ftsP	b3017	P26648	60.241	11807240	7.42411e-05	7.60947e-05	6.44247e-05	6.01711e-05	7.4493e-05	7.51394e-05	6.88037e-05	6.57988e-05	6.43759e-05	5.50236e-05	5.26763e-05	7.31684e-05	6.28101e-05	6.38083e-05	5.61156e-05	5.78945e-05	4.86027e-05	4.38407e-05	6.08361e-05	5.68191e-05	5.06136e-05	2.16243e-05	2.22172e-05	2.80918e-05	1.772e-05	3.73757e-05	2.91507e-05	2.01623e-05
ftsQ	b0093	P06136	36.348	5343156	4.86644e-05	4.92877e-05	2.51012e-05	5.02727e-05	4.09087e-05	0	5.11217e-05	5.0941e-05	4.84381e-05	2.65553e-05	0	0	0	4.93146e-05	3.07209e-05	3.05925e-05	1.16799e-05	1.32859e-06	1.07596e-06	0	3.22567e-05	1.7363e-05	1.72187e-05	6.50829e-06	7.87608e-07	6.3466e-07	0	1.88462e-05
ftsW	b0089	P0ABG4	53.366	6243822	0	0	0	0	0	0	0	0	0	0	0	0	0	0	0	0	0	0	0	0	0	0	0	0	0	0	0	0
ftsX	b3462	P0AC30	44.817	10935350	5.09267e-05	5.15535e-05	4.95774e-05	9.05672e-05	9.29457e-05	8.77299e-05	9.39481e-05	9.60032e-05	7.34794e-05	8.68062e-05	9.50484e-05	9.53926e-05	9.04726e-05	9.24221e-05	5.41831e-05	4.62693e-05	5.08148e-05	8.83273e-05	8.93282e-05	8.57085e-05	7.02243e-05	2.41764e-05	2.05596e-05	2.2354e-05	4.1338e-05	4.63006e-05	3.98677e-05	3.23913e-05
ftsY	b3464	P10121	63.38	32894220	0.000393593	0.000398049	0.000388064	0.000415639	0.00042204	0.000423997	0.000389592	0.000364088	0.000417469	0.000430826	0.000388258	0.000438386	0.000415127	0.00040031	0.000448406	0.000475974	0.000496158	0.000482678	0.000492103	0.000488839	0.000458915	0.000367438	0.000350387	0.000370862	0.000417323	0.000420986	0.000428909	0.000390546
ftsZ	b0095	P0A9A6	47.154	157258600	0.000839589	0.00083447	0.000846571	0.000849863	0.000850257	0.000832875	0.000847743	0.000957045	0.00088998	0.000963518	0.000842474	0.000894924	0.000862302	0.000854321	0.00121116	0.00118553	0.00122022	0.00112513	0.00110948	0.00112429	0.00110108	0.00149924	0.00138303	0.00150133	0.00169127	0.00161394	0.0016102	0.00164504
fucA	b2800	P0AB87	27.6	165600	0	0	0	0	0	0	0	0	0	0	0	0	0	0	0	0	0	0	0	0	0	0	0	0	0	0	0	0
fucI	b2802	P69922	75.523	1963598	0	0	0	0	0	0	0	0	0	0	0	0	0	0	0	0	0	0	0	0	0	0	0	0	0	0	0	0
fucK	b2803	P11553	61.833	556497	0	0	0	0	0	0	0	0	0	0	0	0	0	0	0	0	0	0	0	0	0	0	0	0	0	0	0	0
fucO	b2799	P0A9S1	47.325	1135800	0	0	0	0	0	0	0	0	0	0	0	0	0	0	0	0	0	0	0	0	0	0	0	0	0	0	0	0
fucP	b2801	P11551	55.355	0	0	0	0	0	0	0	0	0	0	0	0	0	0	0	0	0	0	0	0	0	0	0	0	0	0	0	0	0
fucR	b2805	P0ACK8	31.687	3073639	0	0	0	0	0	0	1.54532e-05	0	0	0	0	0	0	1.53784e-05	0	0	0	0	0	0	6.80458e-06	0	0	0	0	0	0	5.42131e-06
fucU	b2804	P0AEN8	17.957	12982910	5.80511e-05	6.30111e-05	5.86947e-05	7.37851e-05	7.63288e-05	7.47999e-05	7.24334e-05	8.48868e-05	8.34452e-05	8.05597e-05	7.70582e-05	7.57139e-05	7.67587e-05	7.36172e-05	6.58252e-05	6.81585e-05	6.72284e-05	6.48216e-05	7.05191e-05	6.90423e-05	5.42526e-05	9.30086e-05	0.000116038	0.000113591	0.000124532	0.000129549	0.000128575	0.0001034
fumA	b1612	P0AC33	70.076	137979600	0.00193594	0.00190788	0.00181892	0.00176282	0.00193002	0.00189426	0.00191745	0.00208316	0.00208951	0.00202523	0.00179732	0.00199163	0.00193703	0.00208233	0.00141401	0.00138916	0.00140022	0.00117705	0.00131415	0.00127495	0.00134927	0.000509228	0.000514184	0.000468952	0.00043918	0.0004995	0.000494599	0.000487778
fumB	b4122	P14407	69.883	1467543	0.000401379	0.000397358	0.000393287	0.000414563	0.000422734	0.000428342	0.000414422	0.000405546	0.000376641	0.00040657	0.000406857	0.000414992	0.000406543	0.000425399	0.000429179	0.000404628	0.000438546	0.000415942	0.000437308	0.000447205	0.000438313	0.000143354	0.000138102	0.000139708	0.000141934	0.000141827	0.000153013	0.000145915
fumC	b1611	P05042	58.819	25233350	0.000312658	0.000313058	0.000314449	0.000310291	0.000300741	0.000288483	0.000274639	0.00047355	0.000466065	0.000437861	0.0003951	0.000393338	0.000398223	0.000387089	0.00039265	0.000387545	0.000381	0.000349987	0.000330262	0.000359628	0.000326853	0.000287535	0.000277788	0.000224587	0.000195361	0.000182035	0.000193153	0.00021386
fur	b0683	P0A9A9	19.422	50866220	0.000248404	0.000236272	0.000234941	0.000274004	0.00027418	0.000260886	0.000290369	0.000236248	0.000250772	0.000257133	0.000270591	0.000277018	0.00026015	0.000270981	0.000240628	0.000243496	0.000248173	0.000271619	0.00027266	0.000262471	0.000273952	0.000293206	0.000288246	0.000282893	0.000353997	0.000361926	0.000349049	0.000339524
fusA	b3340	P0A6M8	90.147	1436042000	0.0135923	0.0137366	0.0139405	0.0133297	0.0130197	0.0125407	0.0133045	0.0136333	0.0135687	0.0127823	0.0133403	0.0125737	0.0122976	0.0132245	0.0152962	0.0152471	0.0152959	0.0153728	0.0145328	0.0139854	0.0148101	0.015447	0.0155091	0.0157758	0.0149487	0.0143767	0.0138674	0.0145732
fxsA	b4140	P37147	20.479	2846581	3.09812e-05	0	3.04184e-05	3.4294e-05	3.74741e-05	3.47882e-05	4.34132e-05	3.18756e-05	0	0	3.37906e-05	3.6987e-05	3.26648e-05	0	1.40099e-05	0	1.20873e-05	2.24614e-05	2.44505e-05	2.25833e-05	9.5254e-06	2.96932e-05	0	2.52574e-05	4.99327e-05	5.40835e-05	4.98975e-05	2.08698e-05
gabD	b2661	P25526	60.319	28048340	0.000266673	0.000264259	0.000250429	0.000298486	0.000278481	0.000284458	0.000246442	0.000292974	0.000284823	0.000299121	0.000338404	0.000300572	0.000308268	0.000290543	0.000273988	0.000273179	0.000272821	0.000299884	0.000275053	0.000286425	0.000256811	0.0001719	0.000166265	0.000159824	0.000188666	0.000180661	0.000170515	0.000160064
gabP	b2663	P25527	59.389	2553727	0	0	0	0	0	0	0	0	0	0	0	0	0	0	0	0	0	0	0	0	0	0	0	0	0	0	0	0
gabT	b2662	P22256	53.372	19694270	0.000276088	0.000277566	0.000262015	0.000304409	0.000290152	0.000267314	0.000262706	0.000321938	0.00030833	0.000322516	0.000302521	0.000296894	0.000283994	0.000293547	0.000300777	0.000293548	0.000297912	0.000329486	0.000300318	0.000285623	0.000296401	0.000228884	0.000219122	0.00025849	0.000266948	0.000248239	0.000219342	0.000225716
gadA	b3517	P69908	60.995	82068770	0.00029897	0.000293167	0.000309501	0.000307016	0.000279373	0.000303117	0.000280098	0.000238323	0.000264115	0.000301518	0.00036807	0.000321157	0.000341341	0.000304679	0.00034824	0.000347731	0.000372051	0.000380497	0.000334204	0.000358315	0.000326424	0.000277866	0.000271913	0.000287288	0.000315427	0.000273129	0.000297715	0.000289389
gadB	b1493	P69910	60.978	82045900	0.000719515	0.000704574	0.000849128	0.000798491	0.000695379	0.000797579	0.000706233	0.000740288	0.000727847	0.000898208	0.00078274	0.000680717	0.00079029	0.000702683	0.000325369	0.000319399	0.000395061	0.000348429	0.000301964	0.000351308	0.00031092	0.000125382	0.00012257	0.000150093	0.000140832	0.000121442	0.000141129	0.000123857
gadC	b1492	P63235	64.191	22338470	0.000289202	0.000295077	0.000282025	0.000265816	0.000275044	0.000238459	0.000275671	0.000297551	0.000304824	0.000298326	0.000260573	0.000269245	0.00023628	0.000274285	0.000261619	0.000260317	0.000254242	0.000238902	0.00022382	0.000206698	0.00018066	0.000230367	0.000226795	0.000223212	0.000267891	0.000250897	0.000231266	0.000216303
gadE	b3512	P63204	23.707	13086260	0	0	0	0	0	0	0	0	0	0	0	0	0	0	0	0	0	0	0	0	0	0	0	0	0	0	0	0
gadW	b3515	P63201	32.334	7954164	0	0	0	0	0	0	0	0	0	0	0	0	0	0	0	0	0	0	0	0	0	0	0	0	0	0	0	0
gadX	b3516	P37639	36.44	10348960	0	0	0	0	0	0	0	0	0	0	0	0	0	0	0	0	0	0	0	0	0	0	0	0	0	0	0	0
galE	b0759	P09147	43.289	31514390	0.000164541	0.000160361	0.000149059	0.000148814	0.000163831	0.000155835	0.000170223	0.00017359	0.000169525	0.000179443	0.00015509	0.00015537	0.000159627	0.000157651	0.00021668	0.000218475	0.000203993	0.000183935	0.000189553	0.000189186	0.000208454	0.000208163	0.000194856	0.000214158	0.000198824	0.000233022	0.000217633	0.000235559
galF	b2042	P0AAB6	38.119	107038200	0.000655842	0.000694621	0.000688984	0.000663469	0.000635694	0.000611109	0.000608632	0.000629918	0.000670953	0.000672162	0.000657655	0.000643976	0.000637157	0.000683191	0.000853251	0.000865376	0.000862249	0.00053161	0.000564373	0.000559266	0.000570626	0.000706848	0.000726846	0.000736354	0.00048702	0.000546208	0.00054272	0.000543891
galK	b0757	P0A6T3	48.253	12449270	0.000114563	0.000105193	0.000113965	0.000117055	0.00012861	0.000125316	0.000117082	0.000101397	9.84521e-05	0.000106585	0.000123259	0.000125237	0.000124139	0.000126954	8.26468e-05	7.75983e-05	8.54527e-05	9.20321e-05	9.50943e-05	9.45161e-05	9.13827e-05	6.9203e-05	7.36868e-05	8.3099e-05	7.41165e-05	8.15435e-05	9.67461e-05	8.80126e-05
galM	b0756	P0A9C3	44.326	44990890	0.000324441	0.000335572	0.000315682	0.000323696	0.000325325	0.000325388	0.000333995	0.000271993	0.000300982	0.000280118	0.00030843	0.000296943	0.000285089	0.000354296	0.000330569	0.000361447	0.000296887	0.000243977	0.00035317	0.000366617	0.00038345	0.000478962	0.000491204	0.000456802	0.000441577	0.000469851	0.000489282	0.000495668
galP	b2943	P0AEP1	59.256	11495660	0	0	0	0	0	0	0	0	0	0	0	0	0	0	0	0	0	0	0	0	0	0	0	0	0	0	0	0
galR	b2837	P03024	43.208	4147968	0	0	0	0	0	0	0	0	0	0	0	0	0	0	0	0	0	0	0	0	0	0	0	0	0	0	0	0
galS	b2151	P25748	43.524	348192	0	0	0	0	0	0	0	0	0	0	0	0	0	0	0	0	0	0	0	0	0	0	0	0	0	0	0	0
galT	b0758	P09148	45.847	6189345	6.63719e-05	6.75733e-05	6.49997e-05	7.22482e-05	6.49087e-05	7.98267e-05	6.68078e-05	6.3497e-05	6.79647e-05	6.47604e-05	6.91059e-05	6.47264e-05	6.5821e-05	6.82892e-05	4.8659e-05	6.77672e-05	5.98438e-05	7.50989e-05	7.40965e-05	7.94683e-05	6.6653e-05	4.71562e-05	3.1785e-05	4.45527e-05	3.70997e-05	4.65009e-05	4.1429e-05	3.8187e-05
galU	b1236	P0AEP3	38.322	112360100	0.00167842	0.00168335	0.00156549	0.00161133	0.00171946	0.00163891	0.00151471	0.00214975	0.00210027	0.00182562	0.00170654	0.00171232	0.0016021	0.0017541	0.00156485	0.0015426	0.00139057	0.00136039	0.00135843	0.00130704	0.00136801	0.00115933	0.00109219	0.00100281	0.000952716	0.000992989	0.000914056	0.00101348
gapA	b1779	P0A9B2	41.432	2447637000	0.0119718	0.0121368	0.0122513	0.0117786	0.0113934	0.0119209	0.0119962	0.0131685	0.0137084	0.0143266	0.011828	0.0116914	0.0118104	0.0120972	0.0101893	0.0104037	0.0108481	0.00948324	0.00945922	0.009524	0.00980907	0.00732872	0.0074836	0.0075716	0.00689841	0.0067801	0.00705083	0.00705084
gapC_1	b1417	P33898	4.714	0	4.62651e-05	4.38513e-05	4.48545e-05	2.08988e-05	2.90774e-05	2.77433e-05	2.94661e-05	4.76008e-05	4.52997e-05	4.74471e-05	2.04865e-05	2.84643e-05	2.74898e-05	2.9318e-05	2.09214e-05	1.98788e-05	2.08688e-05	9.11937e-06	1.26267e-05	1.222e-05	1.29725e-05	8.86834e-05	8.3914e-05	8.72141e-05	4.05456e-05	5.58592e-05	5.4e-05	5.68446e-05
gapC_2	b1416		10.66	0	0	0	0	0	0	0	0	0	0	0	0	0	0	0	0	0	0	0	0	0	0	0	0	0	0	0	0	0
garD	b3128	P39829	65.733	985995	0	0	0	0	0	8.51474e-06	0	0	0	0	0	0	8.43693e-06	0	0	0	0	0	0	3.75047e-06	0	0	0	0	0	0	1.22765e-06	0
garK	b3124	P23524	45.9	872100	0	0	0	0	0	0	0	0	0	0	0	0	0	0	0	0	0	0	0	0	0	0	0	0	0	0	0	0
garL	b3126	P23522	31.943	319430	0	0	0	0	0	0	0	0	0	0	0	0	0	0	0	0	0	0	0	0	0	0	0	0	0	0	0	0
garP	b3127	P0AA80	56.925	0	0	0	0	0	0	0	0	0	0	0	0	0	0	0	0	0	0	0	0	0	0	0	0	0	0	0	0	0
garR	b3125	P0ABQ2	35.666	2960278	3.09912e-05	2.52019e-05	2.83646e-05	4.14348e-05	3.46897e-05	3.54834e-05	2.62817e-05	1.63528e-05	1.69694e-05	1.86275e-05	2.64754e-05	2.13587e-05	2.2486e-05	1.8382e-05	3.91929e-05	7.44662e-06	3.44065e-05	1.17853e-05	2.4412e-05	2.50905e-05	2.94886e-05	1.95453e-05	3.69815e-06	1.69165e-05	6.16452e-06	1.27055e-05	1.3044e-05	1.5202e-05
gatA	b2094	P69828	19.57	75638050	0.000343686	0.00034803	0.000309262	0.000346367	0.000347429	0.00032784	0.000371625	0.000353608	0.000359525	0.000327138	0.000339535	0.000340104	0.000324844	0.000369757	0.000392771	0.000357083	0.000356727	0.000307648	0.000348649	0.000347481	0.000349012	0.000499314	0.000465296	0.000453427	0.000406905	0.000464766	0.000465809	0.000456402
gatB	b2093	P37188	11.884	33988240	0.000153449	0.000164191	0.000152459	8.60283e-05	0.000115126	0.000108993	0.000112028	0.000157879	0.000169614	0.000161271	8.43313e-05	0.000112699	0.000107997	0.000111465	0.000109653	0.000115378	0.000111044	6.05565e-05	7.6561e-05	7.50968e-05	7.86879e-05	0.000185922	0.000194818	0.000185628	0.000107696	0.00013548	0.00013274	0.000137922
gatC	b2092	P69831	39.134	126089700	0.000273127	0.000284289	0.000246134	0.000399264	0.000409504	0.000412926	0.000362669	0.000217737	0.000201758	0.000224719	0.000391388	0.00040087	0.000409153	0.000360845	0.000267751	0.000264524	0.000260108	0.000357051	0.000350768	0.000357922	0.00034915	0.000208482	0.000204578	0.000197457	0.000308856	0.000298769	0.000307705	0.000290583
gatD	b2091	P0A9S3	43.557	102794500	4.6893e-05	4.36701e-05	3.93397e-05	3.84269e-05	4.45825e-05	4.6041e-05	3.65283e-05	4.82468e-05	4.51126e-05	4.16135e-05	3.76689e-05	4.36425e-05	4.56203e-05	3.63447e-05	2.12053e-05	2.40769e-05	3.34389e-05	2.98721e-05	3.37584e-05	3.51495e-05	3.02209e-05	1.2841e-05	1.45194e-05	1.99638e-05	1.89735e-05	2.13349e-05	2.21893e-05	1.8918e-05
gatR_1	b2087	P36930	18.477	0	0	0	0	0	0	0	0	0	0	0	0	0	0	0	0	0	0	0	0	0	0	0	0	0	0	0	0	0
gatR_2	b2090		14.387	0	0	0	0	0	0	0	0	0	0	0	0	0	0	0	0	0	0	0	0	0	0	0	0	0	0	0	0	0
gatY	b2096	P0C8J6	35.871	325923900	6.67324e-05	7.98814e-05	8.59166e-05	9.40725e-05	9.21849e-05	7.43483e-05	8.6023e-05	6.75436e-05	8.14251e-05	8.96802e-05	9.38922e-05	9.12638e-05	7.39678e-05	8.64436e-05	6.52906e-05	7.16526e-05	7.89978e-05	4.83922e-05	4.99946e-05	4.47149e-05	4.79757e-05	4.25784e-05	4.65333e-05	5.07915e-05	3.3101e-05	3.40264e-05	3.03991e-05	3.23425e-05
gatZ	b2095	P0C8J8	54.597	347892100	0.00037074	0.000367647	0.000357436	0.000319279	0.000357767	0.000347407	0.000350449	0.000386481	0.00039526	0.000369995	0.000314205	0.000352653	0.000330495	0.000348194	0.000495108	0.00047651	0.000453923	0.000397851	0.000443718	0.000439871	0.00046921	0.000357995	0.000353549	0.000341861	0.000308036	0.000343826	0.000340237	0.000370472
gcd	b0124	P15877	100.958	41897570	0.000505029	0.000529397	0.000482725	0.000463808	0.000440344	0.00045315	0.000457794	0.000569737	0.000591497	0.000578591	0.000449566	0.000476056	0.000493979	0.000469972	0.000545551	0.00057683	0.000573494	0.000580393	0.000607418	0.000598744	0.000553282	0.000350405	0.00039236	0.000354572	0.000273841	0.000277933	0.000290509	0.000275548
gcl	b0507	P0AEP7	75.313	677817	0	0	0	0	0	0	0	0	0	0	0	0	0	0	0	0	0	0	0	0	0	0	0	0	0	0	0	0
gcvA	b2808	P0A9F6	39.834	4660578	3.69148e-05	4.15635e-05	3.05406e-05	3.90467e-05	4.15292e-05	3.98683e-05	4.39748e-05	3.79805e-05	4.29363e-05	3.23059e-05	3.82765e-05	4.06536e-05	3.95039e-05	4.37537e-05	1.66931e-05	1.88416e-05	1.42092e-05	1.70384e-05	1.80338e-05	1.75607e-05	1.936e-05	7.07602e-06	7.9536e-06	5.93825e-06	7.57543e-06	7.97799e-06	7.76002e-06	8.4834e-06
gcvH	b2904	P0A6T9	16.1	64432200	0.000197072	0.000194326	0.000204634	0.000159123	0.000155173	0.000162794	0.000156357	0.000202762	0.000200745	0.000216462	0.000155984	0.000151901	0.000161306	0.000155571	8.91174e-05	8.80923e-05	9.5207e-05	6.94346e-05	6.73828e-05	7.17054e-05	6.88365e-05	0.000251839	0.000247909	0.000265257	0.000205809	0.00019873	0.000211243	0.000201091
gcvP	b2903	P33195	121.465	101544700	0.00100422	0.000996521	0.000978439	0.000963494	0.000992684	0.000981286	0.000974849	0.00108339	0.00110855	0.00102227	0.000956882	0.00100428	0.0009471	0.000937971	0.00115731	0.00118234	0.00112124	0.00111929	0.00114551	0.00116945	0.00112414	0.000814379	0.000801806	0.000760574	0.00082052	0.000700234	0.00080797	0.000756968
gcvR	b2479	P0A9I3	24.129	13970690	5.03608e-05	4.88196e-05	5.02549e-05	4.97218e-05	5.11666e-05	5.01059e-05	4.59091e-05	5.02745e-05	4.56073e-05	5.19267e-05	4.89277e-05	4.87734e-05	4.75274e-05	4.32025e-05	5.11453e-05	4.93916e-05	5.22484e-05	4.99347e-05	5.08036e-05	5.04703e-05	4.82587e-05	5.55547e-05	5.36592e-05	5.83719e-05	5.55036e-05	5.61877e-05	5.57567e-05	5.31575e-05
gcvT	b2905	P27248	46.635	43883540	0.000297066	0.000304249	0.000322999	0.000303178	0.000329828	0.00031831	0.000304971	0.000319731	0.000330767	0.000342072	0.000335798	0.000326582	0.000341948	0.000327482	0.000364027	0.000372562	0.000378956	0.000342469	0.000351677	0.000352014	0.000338549	0.000288467	0.00027859	0.000311752	0.000269821	0.000292565	0.000283113	0.00027266
gdhA	b1761	P00370	56.554	319247300	0.00239616	0.00237795	0.00227735	0.00229283	0.00195361	0.00194718	0.00193687	0.00241405	0.00241002	0.00239665	0.00235351	0.00206635	0.00202377	0.00189241	0.00226453	0.00221657	0.00219714	0.00227523	0.0019927	0.00190569	0.00189667	0.00268153	0.00264902	0.00250372	0.00261473	0.00222211	0.00219857	0.00219184
gfcA	b0987	P75885	11.297	745602	0	0	0	0	0	0	0	0	0	0	0	0	0	0	0	0	0	0	0	0	0	0	0	0	0	0	0	0
gfcB	b0986	P75884	28.042	0	0	0	0	0	0	0	0	0	0	0	0	0	0	0	0	0	0	0	0	0	0	0	0	0	0	0	0	0
gfcC	b0985	P75883	31.711	158555	0	0	0	0	0	0	0	0	0	0	0	0	0	0	0	0	0	0	0	0	0	0	0	0	0	0	0	0
gfcD	b0984	P75882	91.145	364580	0	0	0	0	0	0	0	0	0	0	0	0	0	0	0	0	0	0	0	0	0	0	0	0	0	0	0	0
gfcE	b0983	P0A932	48.497	1018437	0	0	0	0	0	0	0	0	0	0	0	0	0	0	0	0	0	0	0	0	0	0	0	0	0	0	0	0
ggt	b3447	P18956	72.12	25963200	0.000111534	0.000133296	0.000111321	8.4806e-05	8.51222e-05	5.10849e-05	8.71533e-05	0.000114754	0.000137699	0.000117756	8.31331e-05	8.33274e-05	0	8.67151e-05	5.04364e-05	7.80798e-05	9.43486e-05	5.11233e-05	3.69637e-05	3.62443e-05	8.09348e-05	2.54378e-05	2.37349e-05	3.97362e-05	1.83181e-05	1.92182e-05	1.00101e-05	2.28673e-05
ghoS	b4128	P0AF61	13.201	422432	0	0	0	0	0	0	0	0	0	0	0	0	0	0	0	0	0	0	0	0	0	0	0	0	0	0	0	0
ghoT	b4559	P64646	7.555	7555	0	0	0	0	0	0	0	0	0	0	0	0	0	0	0	0	0	0	0	0	0	0	0	0	0	0	0	0
ghrA	b1033	P75913	40.901	33743320	0.000232533	0.000234333	0.000233743	0.000276602	0.000295798	0.000286572	0.000281937	0.000311465	0.000285881	0.000292897	0.000319886	0.000321348	0.000308183	0.000273758	0.000323147	0.000303665	0.000298014	0.000311654	0.000338726	0.000337149	0.00032226	0.000274222	0.000278724	0.000273587	0.000320147	0.000302514	0.000287932	0.0003143
ghrB	b3553	P37666	41.169	81843970	0.000688976	0.000680397	0.000691306	0.000679334	0.000740693	0.000707909	0.000694197	0.000631677	0.000742153	0.000883556	0.000723505	0.000884375	0.000891015	0.000582068	0.000697108	0.000759404	0.000824948	0.000738363	0.000817822	0.000815822	0.000678587	0.000874032	0.000903928	0.000950285	0.000945489	0.00101741	0.00101092	0.000910804
ghxP	b4064	P0AF52	53.721	43943780	0.000147	0.000151148	0.000158076	0.000143478	0.000137709	0.000143222	0.000127826	0.000165406	0.000168046	0.000177738	0.000131472	0.000138644	0.00013461	0.000110402	0.00011791	0.000121016	0.000129485	0.000107518	0.000104468	0.000108566	9.59029e-05	0.000142802	0.000145956	0.00015461	0.000136581	0.000132045	0.000137071	0.000120068
ghxQ	b4464	Q46817	54.874	713362	0.000140764	0.000137237	0.000145515	0.000157409	0.000157854	0.000159174	0.000155365	0.000144828	0.00014177	0.000153925	0.000154304	0.000154525	0.000157719	0.000154584	6.36543e-05	6.22126e-05	6.77015e-05	6.86869e-05	6.85469e-05	7.01109e-05	6.83999e-05	7.70925e-05	7.50335e-05	8.08387e-05	8.72539e-05	8.66415e-05	8.85194e-05	8.56352e-05
glcA	b2975	Q46839	68.912	1171504	0	0	0	0	0	0	0	0	0	0	0	0	0	0	0	0	0	0	0	0	0	0	0	0	0	0	0	0
glcB	b2976	P37330	93.393	31566830	0.000360631	0.00036133	0.000341945	0.00034605	0.000346525	0.00035586	0.000334947	0.000342257	0.000358456	0.000342774	0.000344167	0.000339431	0.000322753	0.0003126	0.000362265	0.000364118	0.000366232	0.000368647	0.000361645	0.000360856	0.000345539	0.000335869	0.000327624	0.000335304	0.000317554	0.000285652	0.000316755	0.000317842
glcC	b2980	P0ACL5	33.347	4201722	0	0	2.34996e-05	0	2.94125e-05	3.18704e-05	2.72696e-05	0	0	0	0	0	0	2.20761e-05	0	0	1.09347e-05	0	9.7571e-06	1.0724e-05	9.76814e-06	0	0	6.52825e-06	0	6.16636e-06	6.76988e-06	6.11475e-06
glcD	b2979	P0AEP9	62.714	689854	0	0	0.000491238	0	0.00033215	0.000342542	0	0	0	0.000519632	0	0.000325146	0.000339412	0	0	0	0.000228551	0	0.000144234	0.000150879	0	0	0	6.58725e-05	0	4.40053e-05	4.59814e-05	0
glcE	b4468	P52073	44.599	312193	0	0	0	0	0	0	0	0	0	0	0	0	0	0	0	0	0	0	0	0	0	0	0	0	0	0	0	0
glcF	b4467	P52074	52.366	523660	0	0	0	0	0	0	0	0	0	0	0	0	0	0	0	0	0	0	0	0	0	0	0	0	0	0	0	0
glcG	b2977	P0AEQ1	16.115	4479970	3.97674e-05	3.97043e-05	4.27247e-05	3.90108e-05	3.84471e-05	3.81978e-05	3.71374e-05	4.08964e-05	4.37044e-05	4.51957e-05	3.82427e-05	4.11728e-05	3.78502e-05	4.27628e-05	3.20638e-05	3.20271e-05	1.98785e-05	1.70234e-05	2.97342e-05	1.68256e-05	2.92702e-05	4.5305e-05	4.50653e-05	2.76919e-05	2.52292e-05	4.38472e-05	2.47839e-05	4.27532e-05
gldA	b3945	P0A9S5	45.256	4254064	5.19711e-05	5.01901e-05	5.61304e-05	6.23674e-05	6.18264e-05	6.28986e-05	5.30068e-05	5.48375e-05	5.37824e-05	5.72107e-05	6.37259e-05	6.41057e-05	6.56472e-05	5.34496e-05	5.49787e-05	3.76751e-05	2.51631e-05	4.24716e-05	4.36307e-05	4.52376e-05	3.95945e-05	3.85265e-05	1.98797e-05	2.50277e-05	3.6703e-05	2.41273e-05	2.4988e-05	2.16875e-05
glf	b2036	P37747	49.505	88910980	0.00034102	0.000342729	0.000335017	0.000336631	0.000339065	0.000326212	0.000325096	0.000375125	0.000379758	0.000364652	0.000317685	0.000304157	0.00031552	0.000318332	0.000353234	0.000358511	0.000350043	0.000324222	0.000315956	0.000318939	0.00032532	0.00017402	0.000194831	0.000197543	0.000201762	0.000199223	0.000196255	0.00019561
glgA	b3429	P0A6U8	61.33	38147260	0.000560038	0.000545927	0.000528633	0.000574245	0.000564682	0.000549201	0.000572462	0.0005543	0.000538913	0.000518219	0.000617642	0.000589626	0.000605265	0.000649752	0.000450455	0.000445082	0.000438371	0.000546037	0.000509853	0.000523037	0.000539376	0.000531688	0.000470048	0.000536869	0.000590501	0.000569473	0.000565954	0.000532525
glgB	b3432	P07762	97.328	43602940	0.000325871	0.000332771	0.000314114	0.00032945	0.00034671	0.000345739	0.000321284	0.000464955	0.000443058	0.000736932	0.000348979	0.000341723	0.000566772	0.000324893	0.000454398	0.000437417	0.000443265	0.000444049	0.000419558	0.000529221	0.000420606	0.000224743	0.000241415	0.000231889	0.000231518	0.00023584	0.000258767	0.000233185
glgC	b3430	P0A6V1	56.382	51307620	0.000425577	0.000430011	0.000425196	0.000477412	0.000476035	0.000470135	0.000477284	0.000540434	0.000552381	0.00052205	0.000500694	0.000527559	0.000496347	0.000518133	0.000535657	0.00055019	0.000542412	0.000543842	0.000558754	0.000541186	0.000534543	0.000322341	0.00032812	0.000333918	0.000362492	0.000362633	0.00035781	0.000359787
glgP	b3428	P0AC86	107.719	45996010	0.000194838	0.000195699	0.000187251	0.000225658	0.000224836	0.00021362	0.000221674	0.000199697	0.000215437	0.000197711	0.000207292	0.000214512	0.000211109	0.000220196	0.000240567	0.000225664	0.000212495	0.000264323	0.000255049	0.000246551	0.00025787	9.46317e-05	8.62457e-05	0.000102929	0.000107999	0.000105467	0.000104247	0.000107214
glgS	b3049	P26649	9.053	13081580	0	0	0	0	0	0	0	0	0	0	0	0	0	0	0	0	0	0	0	0	0	0	0	0	0	0	0	0
glgX	b3431	P15067	85.302	15354360	0.000110638	0.000101534	9.95262e-05	0.000115047	0.00011231	0.00011579	9.6216e-05	0.000116422	0.000112903	0.000121844	0.000107867	9.36401e-05	0.000109265	0	0.000127659	0.000120843	0.000127631	0.000128749	0.000122413	0.000131462	6.67272e-05	4.73709e-05	3.51801e-05	3.67856e-05	3.94779e-05	3.73479e-05	4.00638e-05	2.01651e-05
glk	b2388	P0A6V8	40.443	22000990	0.00016224	0.000160507	0.000168431	0.000163111	0.000151736	0.000155656	0.000151365	0.000166957	0.000164649	0.000170943	0.000163146	0.000147351	0.00015069	0.000151097	0.000176623	0.00017981	0.000203673	0.00016459	0.000157598	0.000157587	0.000163824	0.00010196	0.000106905	0.000128506	0.000140662	0.000111451	0.000120406	0.000113029
glmM	b3176	P31120	55.481	70349910	0.000415048	0.000412002	0.000387454	0.000404915	0.000413102	0.000400658	0.000405227	0.000431397	0.000421856	0.000443303	0.000377041	0.000399824	0.000370049	0.000368498	0.000533208	0.000517717	0.000520815	0.000486707	0.000496298	0.000497112	0.000511261	0.000622921	0.000565238	0.000640787	0.0006305	0.000602611	0.000633847	0.000584477
glmS	b3729	P17169	77.762	175275500	0.000894016	0.000876098	0.000871774	0.000880664	0.000904832	0.000902158	0.00089882	0.0005306	0.000475951	0.000114544	0.000664178	0.00137966	0.000999296	0.00149065	0.00101506	0.000959988	0.000801204	0.00106383	0.00138477	0.00121824	0.0014271	0.00116979	0.00116929	0.0011639	0.00125429	0.00134879	0.00132518	0.00135317
glmU	b3730	P0ACC7	57.324	45572580	0.000256018	0.000248584	0.000236958	0.000260385	0.000261086	0.000276237	0.000267784	0.000287701	0.000292585	0.000275048	0.000247752	0.000264663	0.00025603	0.000266412	0.00032263	0.00031959	0.000299062	0.000291623	0.000302327	0.000305118	0.000303524	0.000274398	0.000272295	0.000291286	0.000279339	0.000281798	0.000294985	0.000310431
glnA	b3870	P0A9C5	60.269	862509700	0.00438717	0.00434279	0.00437052	0.00420528	0.00432096	0.00435522	0.00430973	0.00423436	0.00377641	0.00427991	0.00396313	0.00407829	0.00486763	0.00435973	0.00456016	0.00427285	0.00453688	0.00390971	0.00418789	0.00450923	0.00427613	0.00441559	0.00428751	0.0043547	0.00361128	0.00377751	0.00389509	0.00375984
glnB	b2553	P0A9Z1	14.409	29869860	0.000199735	0.000200954	0.000209568	0.000240518	0.000225189	0.000229921	0.000223978	0.000198792	0.000188565	0.000203912	0.000253591	0.000248979	0.000248975	0.000253719	0.000127714	0.000125545	0.000133492	0.000182055	0.000177845	0.000177946	0.000179543	0.000184941	0.000185334	0.000192272	0.000235472	0.000229139	0.000231262	0.000230633
glnD	b0167	P27249	118.275	19751920	0.000273389	0.000269274	0.000269579	0.000270431	0.000311623	0.000280903	0.000275806	0.00027535	0.000288769	0.000273935	0.000279091	0.000272816	0.000254612	0.000286932	0.000207225	0.00021299	0.000208282	0.00017342	0.000236472	0.000208161	0.000216586	4.01665e-05	4.44205e-05	4.2881e-05	3.75542e-05	4.66446e-05	4.14413e-05	4.50804e-05
glnE	b3053	P30870	125.305	19171660	0.000185878	0.000202996	0.000176324	0.000225756	0.000237939	0.000204567	0.000204673	0.000218919	0.000217953	0.000195316	0.000224836	0.000217143	0.000208848	0.000196507	0.000188851	0.000246359	0.000124359	0.000233965	0.000253151	0.00020674	0.000136063	4.09506e-05	5.54383e-05	2.9304e-05	5.20129e-05	6.78661e-05	4.6201e-05	3.36328e-05
glnG	b3868	P0AFB8	60.619	16609610	0.000255314	0.000253325	0.00025442	0.000253275	0.000261729	0.000267403	0.000256173	0.000244167	0.000195017	0.000245924	0.00023348	0.00025561	0.000251251	0.00024582	0.000224588	0.000209378	0.00022445	0.000221964	0.000234691	0.000232895	0.000229124	0.000130903	0.00011112	0.000130852	0.000135053	0.000137666	0.000140166	0.000141896
glnH	b0811	P0AEQ3	31.605	112703400	0.000574116	0.000585107	0.000564114	0.000624314	0.00063099	0.000626745	0.000621604	0.000562749	0.000551222	0.000646922	0.000587798	0.0007672	0.000746762	0.00053729	0.000665283	0.000650572	0.000589252	0.000712692	0.000795689	0.000779262	0.000713022	0.000910102	0.000900862	0.000927537	0.000983691	0.00101818	0.000991667	0.000951483
glnK	b0450	P0AC55	14.243	3176189	5.32879e-05	5.2936e-05	5.6803e-05	5.13593e-05	4.53493e-05	4.54547e-05	4.44823e-05	5.48263e-05	5.46846e-05	6.00862e-05	5.03462e-05	4.43931e-05	4.50393e-05	4.42586e-05	2.40971e-05	2.8912e-05	2.98247e-05	3.34128e-05	2.6544e-05	2.94067e-05	2.51964e-05	2.55363e-05	3.05115e-05	3.11605e-05	3.71391e-05	2.93571e-05	3.24868e-05	2.76022e-05
glnL	b3869	P0AFB5	44.776	3671632	6.56747e-05	6.66249e-05	7.39876e-05	6.72608e-05	8.30684e-05	7.85855e-05	6.71745e-05	6.99062e-05	0	7.56132e-05	0	8.21868e-05	0	0	5.78268e-05	2.83865e-05	4.87252e-05	2.77842e-05	7.09572e-05	1.48566e-05	2.82756e-05	2.72357e-05	1.33142e-05	2.26256e-05	1.37257e-05	3.48787e-05	7.29454e-06	1.96667e-05
glnP	b0810	P0AEQ6	28.259	8873326	5.25014e-05	5.03494e-05	4.91916e-05	6.61057e-05	7.0222e-05	7.12616e-05	5.81305e-05	5.16979e-05	5.26681e-05	5.51313e-05	6.0118e-05	6.05159e-05	6.38639e-05	6.0573e-05	3.95457e-05	3.8561e-05	3.9181e-05	4.7725e-05	8.77223e-05	9.06859e-05	6.50381e-05	2.79383e-05	2.71295e-05	2.72906e-05	3.5365e-05	6.46792e-05	6.67897e-05	4.74987e-05
glnQ	b0809	P10346	30.97	21679000	0.000188367	0.000196127	0.000189496	0.000204858	0.000212585	0.00021972	0.000199004	0.000213523	0.000203044	0.000201337	0.000204737	0.000210439	0.000210666	0.000204613	0.000143394	0.000137338	0.000137265	0.000137272	0.000222062	0.000223419	0.000138395	0.000153257	0.000145377	0.000161201	0.000170323	0.000230375	0.000243073	0.000145691
glnS	b0680	P00962	73.36	117742800	0.00102223	0.00100856	0.00096243	0.000946549	0.000945606	0.000943483	0.000911598	0.000992049	0.000949982	0.000994431	0.000908082	0.000966749	0.000964012	0.000925551	0.00104848	0.000994383	0.00103976	0.000970387	0.00102519	0.00103472	0.000980409	0.000659436	0.000603211	0.000661553	0.000554908	0.000566968	0.000616249	0.000581753
gloA	b1651	P0AC81	17.315	43720380	8.9828e-05	9.41389e-05	9.78402e-05	0.000114274	9.91015e-05	0.000104439	9.88507e-05	8.82908e-05	9.04971e-05	9.40075e-05	9.81133e-05	8.76961e-05	8.96739e-05	7.76041e-05	9.18545e-05	9.6569e-05	0.000103938	0.000123027	8.17399e-05	0.000110379	0.000101997	9.46502e-05	9.9446e-05	0.000105676	0.000128057	8.92056e-05	0.000115979	0.000106835
gloB	b0212	P0AC84	32.902	13193700	3.51333e-05	6.59902e-05	5.51009e-05	7.45871e-05	6.32277e-05	5.82469e-05	5.81926e-05	3.61505e-05	7.49866e-05	6.62933e-05	7.78138e-05	6.6916e-05	6.68645e-05	5.59423e-05	1.58888e-05	5.80643e-05	4.57925e-05	4.55008e-05	3.86454e-05	4.84593e-05	4.53235e-05	1.49669e-05	5.44681e-05	4.25276e-05	4.49558e-05	3.79919e-05	4.75867e-05	4.41343e-05
gloC	b0927	P75849	27.609	19491950	0.000164002	0.000157678	0.000166523	0.000161603	0.00016251	0.000157428	0.000165533	0.000155343	0.000150947	0.000150839	0.000165425	0.000167268	0.000161896	0.000169073	0.000134686	0.000133166	0.000129964	0.00013161	0.000131863	0.000127879	0.000132125	0.000195191	0.000149685	0.000171202	0.000179625	0.000188475	0.00017231	0.000168978
glpA	b2241	P0A9C0	68.629	0	0	0	0	0	0	0	0	0	0	0	0	0	0	0	0	0	0	0	0	0	0	0	0	0	0	0	0	0
glpB	b2242	P13033	52.829	0	0	0	0	0	0	0	0	0	0	0	0	0	0	0	0	0	0	0	0	0	0	0	0	0	0	0	0	0
glpC	b2243	P0A996	51.167	255835	0	0	0	0	0	0	0	0	0	0	0	0	0	0	0	0	0	0	0	0	0	0	0	0	0	0	0	0
glpD	b3426	P13035	65.686	2955870	0	0	0	0	0	0	0	0	0	0	0	0	0	0	0	0	0	0	0	0	0	0	0	0	0	0	0	0
glpE	b3425	P0A6V5	13.995	4618350	0	0	0	0	0	0	0	0	0	0	0	0	0	0	0	0	0	0	0	0	0	0	0	0	0	0	0	0
glpF	b3927	P0AER0	34.785	278280	0	0	0	0	0	0	0	0	0	0	0	0	0	0	0	0	0	0	0	0	0	0	0	0	0	0	0	0
glpG	b3424	P09391	36.22	4998360	0	0	0	0	2.90542e-05	0	5.07194e-05	0	0	0	0	2.84416e-05	0	5.04644e-05	0	0	0	0	1.26166e-05	0	2.23293e-05	0	0	0	0	1.39537e-05	0	2.44614e-05
glpK	b3926	P0A6F3	65.185	8408865	0.000122046	0.000127386	0.000119055	0.000129414	0.000123186	0.000129142	0.00012175	9.27999e-05	0.000106014	0.0001131	0.000110073	0.000106131	0.000111736	0.000103562	0.00014252	0.000151688	9.6124e-05	9.57861e-05	9.44471e-05	9.65141e-05	8.65536e-05	7.50096e-05	7.85986e-05	6.26174e-05	6.53866e-05	6.11005e-05	8.32357e-05	6.25116e-05
glpQ	b2239	P09394	47.223	1463913	0	0	0	0	0	0	0	0	0	0	0	0	0	0	0	0	0	0	0	0	0	0	0	0	0	0	0	0
glpR	b3423	P0ACL0	13.983	4124985	0	5.98277e-06	0	0	0	1.43479e-05	1.30316e-05	0	0	0	0	0	1.42168e-05	1.2966e-05	0	2.71212e-06	0	2.29916e-06	0	6.31978e-06	5.73716e-06	0	3.81622e-06	0	3.40742e-06	0	9.30898e-06	8.37994e-06
glpT	b2240	P08194	58.369	116738	0	0	0	0	0	0	0	0	0	0	0	0	0	0	0	0	0	0	0	0	0	0	0	0	0	0	0	0
glpX	b3925	P0A9C9	41.841	9958158	0.00012001	0.000117692	0.000121951	0.000129167	0.000130147	0.000132017	0.000122416	0.000114013	0.000107666	0.000109297	0.000109582	0.000102795	0.000106973	0.000100239	0.000126122	0.000122232	0.000125388	0.000133352	0.000128969	0.000129411	0.000120951	0.000106085	0.000103514	7.76684e-05	0.000135641	9.92235e-05	0.000140481	9.95301e-05
glrK	b2556	P52101	61.783	1421009	0	0	0	0	0	0	0	0	0	0	0	0	0	0	0	0	0	0	0	0	0	0	0	0	0	0	0	0
glrR	b2554	P0AFU4	57.066	3423960	2.5572e-05	2.87454e-05	2.57925e-05	2.45173e-05	3.04168e-05	2.86402e-05	3.21262e-05	2.83554e-05	0	2.99134e-05	2.40336e-05	2.32266e-05	2.34691e-05	2.64838e-05	2.04792e-05	9.15419e-06	2.14511e-05	1.06983e-05	1.99998e-05	1.95992e-05	2.19919e-05	6.43029e-06	2.86241e-06	6.64056e-06	3.52339e-06	6.55386e-06	6.41544e-06	7.13831e-06
gltA	b0720	P0ABH7	55.628	474451200	0.00318794	0.00319667	0.00329998	0.00325544	0.00347238	0.00345802	0.00350757	0.00373268	0.00373097	0.00383437	0.00307704	0.00323204	0.00325131	0.00330023	0.00409035	0.00419302	0.00406857	0.00367501	0.00389692	0.00388845	0.00397516	0.00352258	0.00357685	0.00362067	0.00342513	0.00364305	0.0036435	0.00364207
gltB	b3212	P09831	189.841	1141514000	0.0102398	0.0101701	0.0101328	0.00956536	0.00967471	0.0096115	0.00977713	0.0106804	0.0102978	0.00973345	0.010757	0.0104302	0.0100344	0.0106106	0.0123968	0.0121147	0.0120946	0.0115817	0.0116654	0.0111646	0.0114229	0.00731309	0.00751414	0.00755973	0.00673714	0.00676088	0.00670949	0.0066692
gltD	b3213	P09832	60.434	367378300	0.00301135	0.00302288	0.00309785	0.00285299	0.00285149	0.00286258	0.00289284	0.0022893	0.00227898	0.0025255	0.00298151	0.00299077	0.00293432	0.00286247	0.00265586	0.00275496	0.00294454	0.00298338	0.00293186	0.00298961	0.0029448	0.00211809	0.00220098	0.00222537	0.00212607	0.00214215	0.00213313	0.00218109
gltF	b3214	P28721	30.876	19235750	0	0	0	0	0	0	0	0	0	0	0	0	0	0	0	0	0	0	0	0	0	0	0	0	0	0	0	0
gltI	b0655	P37902	38.8	129281600	0.00144717	0.00156742	0.00153874	0.0015175	0.0015302	0.0015287	0.00150867	0.00139539	0.00140027	0.00150051	0.00143037	0.00142391	0.00149418	0.00151268	0.000956174	0.00100894	0.00103673	0.000968127	0.000957408	0.000967036	0.000988423	0.000903928	0.000930464	0.000961907	0.000935091	0.000898629	0.000897086	0.000919628
gltJ	b0654	P0AER3	31.88	2550400	5.23231e-05	4.84344e-05	4.25462e-05	5.21623e-05	5.04982e-05	4.34023e-05	5.40201e-05	6.0424e-05	0	3.88988e-05	4.02027e-05	3.8675e-05	3.94305e-05	4.60502e-05	4.35984e-05	0	2.99535e-05	4.18908e-05	4.07537e-05	3.7879e-05	4.91086e-05	3.36016e-05	6.58272e-06	3.05819e-05	4.21651e-05	4.06961e-05	3.04339e-05	4.6542e-05
gltK	b0653	P0AER5	28.899	2167425	0	7.90471e-06	1.0949e-05	1.45481e-05	1.26911e-05	1.40825e-05	1.28629e-05	0	8.1658e-06	1.15818e-05	1.42612e-05	1.24235e-05	1.39538e-05	1.27982e-05	0	3.58338e-06	5.09408e-06	6.34821e-06	5.51101e-06	6.20287e-06	5.66289e-06	0	2.52108e-06	3.54816e-06	4.70413e-06	4.06337e-06	4.56839e-06	4.13573e-06
gltL	b0652	P0AAG3	30.95	11049150	4.66985e-05	4.76215e-05	5.50352e-05	4.27843e-05	4.34736e-05	4.15114e-05	4.52559e-05	4.71238e-05	4.8524e-05	5.33957e-05	4.33308e-05	3.80554e-05	4.2247e-05	3.71993e-05	3.94512e-05	3.9219e-05	3.30561e-05	2.83141e-05	2.56154e-05	2.82491e-05	3.18314e-05	3.71621e-05	3.679e-05	3.33062e-05	2.79749e-05	2.72385e-05	2.77404e-05	3.32613e-05
gltP	b4077	P21345	54.951	6813924	0	0	0	0	0	0	0	0	0	0	0	0	0	0	0	0	0	0	0	0	0	0	0	0	0	0	0	0
gltS	b3653	P0AER8	49.574	5353992	0	0	0	0	0	0	0	0	0	0	0	0	0	0	0	0	0	0	0	0	0	0	0	0	0	0	0	0
gltX	b2400	P04805	62.215	158897100	0.000925484	0.000915947	0.000926037	0.00102106	0.00101307	0.00102749	0.00103559	0.000854611	0.000883794	0.000916565	0.00107553	0.0010518	0.00104194	0.00109066	0.00101453	0.00100809	0.00103553	0.0011121	0.00106799	0.00110023	0.00109437	0.000760264	0.000742706	0.000737267	0.000825259	0.000799602	0.000825597	0.00083093
gluQ	b0144	P27305	40.354	1694868	6.82804e-05	6.95712e-05	7.38527e-05	6.65768e-05	6.95875e-05	6.98289e-05	5.73103e-05	0	0	0	6.52635e-05	6.86479e-05	0	5.04143e-05	1.689e-05	1.72515e-05	1.87952e-05	2.90514e-05	4.68716e-05	1.68248e-05	3.76748e-05	7.95498e-06	8.09149e-06	8.72757e-06	1.43517e-05	2.30395e-05	8.26091e-06	1.83431e-05
glvB	b3682	P69789	20.486	0	0	0	0	0	0	0	0	0	0	0	0	0	0	0	0	0	0	0	0	0	0	0	0	0	0	0	0	0
glvC	b3683	P31452	46.251	0	0	0	0	0	0	0	0	0	0	0	0	0	0	0	0	0	0	0	0	0	0	0	0	0	0	0	0	0
glvG	b3681	P31450	27.494	0	0	0	0	0	0	0	0	0	0	0	0	0	0	0	0	0	0	0	0	0	0	0	0	0	0	0	0	0
glxK	b0514	P77364	45.53	1775670	0	0	0	0	0	0	0	0	0	0	1.1301e-05	0	0	0	0	0	0	5.03051e-06	0	0	0	0	0	0	2.48513e-06	0	0	0
glxR	b0509	P77161	36.003	360030	0	0	0	0	0	0	0	0	0	0	0	0	0	0	0	0	0	0	0	0	0	0	0	0	0	0	0	0
glyA	b2551	P0A825	52.753	1196649000	0.00686355	0.00710877	0.00710131	0.00607709	0.00593258	0.00618523	0.00598645	0.00641892	0.00619052	0.00640871	0.00555003	0.00555425	0.00559344	0.00583165	0.00563586	0.00579124	0.0057845	0.00545524	0.00532739	0.00538746	0.00578884	0.0066754	0.00676196	0.00667096	0.00581332	0.00567866	0.00588704	0.0057153
glyQ	b3560	P00960	40.171	71906090	0.000464598	0.000489354	0.000485928	0.000493119	0.000490101	0.000504602	0.000472632	0.000358215	0.000396743	0.00040087	0.00035851	0.000367767	0.000373703	0.000369141	0.000466114	0.000469779	0.000306721	0.000258982	0.000272545	0.000279502	0.000400977	0.000632485	0.000620333	0.000561484	0.000498762	0.000513428	0.000521643	0.000567887
glyS	b3559	P00961	89.109	173317000	0.00221684	0.00222727	0.00217749	0.00225693	0.00232195	0.00232429	0.00226431	0.00234184	0.0022998	0.00221795	0.00227389	0.00227542	0.00226183	0.00231052	0.00193623	0.00189859	0.001847	0.00190087	0.0018803	0.00191658	0.00202937	0.00159484	0.00160137	0.00160176	0.00166609	0.00167807	0.00169181	0.00167224
gmd	b2053	P0AC88	48.695	827815	0	0	0	0	0	0	0	0	0	0	0	0	0	0	0	0	0	0	0	0	0	0	0	0	0	0	0	0
gmhB	b0200	P63228	24.658	13068740	0.000185701	7.81991e-05	0.000183816	0.000220389	0.000188839	0.000207661	0.000202858	0.000195861	8.07821e-05	0.000194441	0.000215412	0.000187848	0.000206718	0.000201656	9.15474e-05	3.54494e-05	8.55215e-05	0.000104482	8.92256e-05	9.93898e-05	9.70267e-05	7.05562e-05	2.72077e-05	6.49833e-05	8.4461e-05	7.17684e-05	7.98546e-05	7.73026e-05
gmk	b3648	P60546	27.274	14291580	0.000101734	0.000109893	0.000103493	0.000109905	0.000108852	0.000113358	0.000103509	0.000100451	9.92095e-05	0.000108004	8.49435e-05	8.38993e-05	8.15658e-05	8.28747e-05	7.8782e-05	8.25134e-05	8.3324e-05	7.50305e-05	7.40581e-05	7.55496e-05	7.30487e-05	8.27747e-05	8.59614e-05	8.65311e-05	8.34704e-05	8.19296e-05	8.43535e-05	8.0444e-05
gmm	b2051	P32056	21.097	42194	0	0	0	0	0	0	0	0	0	0	0	0	0	0	0	0	0	0	0	0	0	0	0	0	0	0	0	0
gnd	b2029	P00350	59.829	584349800	0.00416793	0.00427686	0.00424757	0.00448413	0.0043319	0.00429608	0.00439701	0.00405632	0.00434858	0.00441646	0.00464409	0.0047179	0.00474179	0.00458359	0.00516722	0.00521516	0.00504698	0.00561022	0.00540288	0.00543846	0.00532589	0.00416389	0.00425602	0.00420277	0.00455245	0.00437938	0.00441113	0.00439772
gnsA	b4517	P0AC92	7.544	6948024	1.82729e-05	2.01886e-05	2.15177e-05	2.40928e-05	2.53304e-05	2.41906e-05	2.41756e-05	1.64153e-05	1.85146e-05	2.11226e-05	2.20417e-05	2.36792e-05	2.39807e-05	2.26338e-05	1.36943e-05	1.5176e-05	1.66493e-05	1.74932e-05	1.83477e-05	1.78921e-05	1.77242e-05	2.32195e-05	2.56249e-05	2.78321e-05	3.11105e-05	3.24673e-05	3.16259e-05	3.10664e-05
gnsB	b1550	P77695	7.548	26735020	7.74471e-05	7.62092e-05	0.000109317	0.000103271	0.000107571	0.000106731	7.68427e-05	7.87373e-05	8.0836e-05	0.000115635	0.000101247	0.000105749	0.000106202	7.48765e-05	6.46817e-05	7.40709e-05	5.08602e-05	7.92599e-05	8.08928e-05	8.77955e-05	6.8492e-05	0.000137089	0.000158875	0.000106276	0.000176199	0.000178931	0.000193983	0.000153448
gntK	b3437	P46859	22.635	1109115	0	0	0	0	0	0	0	0	0	0	0	0	0	0	0	0	0	0	0	0	0	0	0	0	0	0	0	0
gntP	b4321	P0AC94	55.109	275545	0	0	0	0	0	0	0	0	0	0	0	0	0	0	0	0	0	0	0	0	0	0	0	0	0	0	0	0
gntR	b3438	P0ACP5	42.32	6686560	4.99497e-05	4.10732e-05	4.68479e-05	6.52538e-05	6.64269e-05	7.04068e-05	5.9552e-05	5.42552e-05	0	5.11169e-05	6.11767e-05	5.73572e-05	6.5813e-05	5.81304e-05	5.01262e-05	1.95705e-05	3.01275e-05	5.32259e-05	6.3929e-05	6.21493e-05	6.2713e-05	2.49976e-05	9.71917e-06	1.48127e-05	2.78409e-05	3.32725e-05	3.23101e-05	3.23299e-05
gntT	b3415	P39835	53.777	3119066	0	0	2.8793e-05	5.35194e-05	4.53173e-05	4.47514e-05	0	0	0	3.04621e-05	5.0349e-05	4.13787e-05	4.17827e-05	0	0	0	1.33982e-05	4.59961e-05	4.45945e-05	4.2363e-05	0	0	0	6.99916e-06	2.55629e-05	2.46602e-05	2.34001e-05	0
gntU	b4476	P0AC96	54.338	271690	0	0	0	0	0	0	0	0	0	0	0	0	0	0	0	0	0	0	0	0	0	0	0	0	0	0	0	0
gntX	b3413	P46846	29.764	59528	0	0	0	0	0	0	0	0	0	0	0	0	0	0	0	0	0	0	0	0	0	0	0	0	0	0	0	0
gor	b3500	P06715	56.799	59922940	0.000241808	0.000250712	0.000242119	0.000235139	0.000228863	0.000216286	0.000205838	0.000258417	0.000263324	0.000198077	0.000247357	0.000219845	0.000207651	0.00015656	0.000297623	0.000300265	0.000270885	0.000304149	0.000291673	0.00027853	0.000251243	0.000325564	0.0003333	0.000297126	0.000306854	0.00028536	0.000296582	0.000248866
gph	b3385	P32662	31.876	13770430	0.000186213	0.000170664	0.000181746	0.00017775	0.000179626	0.000170036	0.000173309	0.000219299	0.000198492	0.000198357	0.000173937	0.000171576	0.000170133	0.000187306	0.000159332	0.000140207	0.00012239	0.00017542	0.000170143	0.000147473	0.000170168	0.000161783	0.000142767	0.000125465	0.000185457	0.000179894	0.000156355	0.000178649
gpmA	b0755	P62707	33.006	385180000	0.003162	0.0031641	0.00328591	0.00285196	0.00280989	0.0029126	0.00286464	0.00234807	0.00247855	0.00243755	0.0027405	0.00264768	0.00266092	0.00278156	0.00277405	0.00287483	0.00278869	0.00281673	0.00278132	0.00278014	0.0028571	0.00268956	0.00274761	0.0027381	0.00264459	0.00258403	0.00260467	0.00265129
gpmM	b3612	P37689	65.364	169946400	0.000930918	0.000927755	0.000869657	0.000954729	0.000874716	0.000888766	0.000920211	0.000974643	0.000922807	0.000882005	0.00104881	0.000997227	0.0010199	0.000904524	0.00120404	0.00119218	0.00117339	0.00122388	0.0011899	0.00118595	0.00114583	0.000792527	0.000756873	0.000709281	0.000809903	0.000733287	0.000733579	0.000777352
gpp	b3779	P25552	63.682	9743346	6.42867e-05	6.05535e-05	5.75819e-05	8.33448e-05	7.87303e-05	7.9735e-05	7.51484e-05	6.8001e-05	7.36874e-05	6.36712e-05	7.33386e-05	8.08573e-05	7.13752e-05	6.89618e-05	8.0888e-05	5.4123e-05	7.67609e-05	6.26565e-05	6.44445e-05	6.48411e-05	6.02191e-05	3.24281e-05	2.31664e-05	2.75167e-05	3.00684e-05	2.84185e-05	2.83106e-05	2.19897e-05
gpsA	b3608	P0A6S7	42.404	15053420	0.000137286	0.000130526	0.000132447	0.00015109	0.000147582	0.000151892	0.000152319	0.00013253	0.000141341	0.000136356	0.000172581	0.000178222	0.00020398	0.000149255	0.000157021	0.000157042	0.000156626	0.000176068	0.000171862	0.000187085	0.000168941	0.000105233	0.000101563	0.000103428	0.000133974	0.000130236	0.000138175	0.000116742
gpt	b0238	P0A9M5	19.669	40026420	0.00041486	0.000445771	0.000442093	0.000347166	0.000377364	0.000375523	0.000366429	0.000454254	0.000463207	0.000465152	0.00041193	0.000456299	0.000433488	0.000437059	0.000242158	0.000243695	0.000251888	0.00021732	0.000236031	0.000228524	0.000228247	0.000390499	0.000391907	0.000396351	0.000348551	0.000366503	0.000376749	0.000371704
grcA	b2579	P68066	16.536	47342570	0.000185652	0.000177311	0.000182235	0.000153796	0.000232026	0.000224957	0.000204225	0.000181467	0.000180461	0.000210321	0.000150343	0.000211087	0.000221843	0.000207797	0.000247108	0.000238809	0.000259408	0.00019771	0.000294868	0.000293488	0.000275171	0.000287645	0.000277765	0.000301172	0.000240324	0.000357117	0.000351674	0.000331234
greA	b3181	P0A6W5	20.447	30874970	0.000233519	0.0002394	0.000230803	0.000257436	0.000261376	0.000265484	0.000253174	0.000226241	0.000234837	0.000223964	0.000248462	0.000269106	0.000255091	0.000242724	0.000257824	0.000253738	0.000239935	0.000248019	0.00018094	0.00025502	0.000252321	0.000303044	0.000313462	0.000292286	0.000313511	0.000272726	0.000320616	0.000321146
greB	b3406	P30128	21.332	3178468	2.52875e-05	2.56359e-05	2.43014e-05	3.02766e-05	3.04979e-05	3.37152e-05	3.05416e-05	2.60176e-05	2.64847e-05	2.46781e-05	3.21692e-05	3.14876e-05	3.30337e-05	3.23708e-05	1.14352e-05	1.16222e-05	1.77919e-05	2.00795e-05	2.17661e-05	2.33141e-05	2.04232e-05	8.81318e-06	8.92012e-06	1.35191e-05	1.62319e-05	1.75075e-05	1.87317e-05	1.62714e-05
groL	b4143	P0A6F5	67.109	751889200	0.01249	0.0124843	0.0120533	0.0120095	0.0121565	0.0120042	0.0118805	0.0123105	0.0117512	0.012361	0.0119	0.011752	0.0114232	0.0118241	0.0136738	0.013559	0.013659	0.013155	0.0131888	0.0133001	0.0128959	0.009804	0.00971019	0.0097746	0.00950001	0.00929784	0.00946487	0.00943102
groS	b4142	P0A6F9	12.103	166210500	0.000498045	0.000479759	0.000577542	0.000508404	0.000525638	0.000533542	0.000483926	0.000225344	0.000365243	0.00105331	0.000979384	0.00100751	0.00101931	0.000264888	0.000549304	0.000585857	0.000915561	0.000878325	0.000927621	0.000917595	0.000559519	0.000978799	0.00101989	0.00150082	0.00144244	0.0015104	0.00151187	0.000968023
grpE	b2614	P09372	25.301	119699000	0.000547314	0.000579935	0.000568234	0.000622324	0.000588817	0.000584157	0.000640174	0.000635862	0.000606106	0.000617795	0.00057023	0.00058953	0.000593001	0.000590953	0.000611694	0.000599289	0.000615907	0.000628603	0.000618918	0.000629335	0.000633202	0.000751694	0.000738676	0.000761766	0.000825052	0.000793478	0.000805714	0.000827649
grxA	b0849	P68688	11.186	4821166	2.32874e-05	2.2477e-05	2.19127e-05	2.1944e-05	2.23748e-05	2.19584e-05	2.25442e-05	2.35302e-05	2.28845e-05	2.22694e-05	2.33801e-05	2.26983e-05	2.22767e-05	2.32758e-05	1.3959e-05	1.34161e-05	1.81318e-05	1.28717e-05	1.47406e-05	1.42432e-05	1.22262e-05	1.97236e-05	1.88778e-05	2.52586e-05	1.90763e-05	2.17371e-05	2.09801e-05	1.78581e-05
grxB	b1064	P0AC59	28.142	81949500	0.000476395	0.000479394	0.000450831	0.000460117	0.000443535	0.000437138	0.000446351	0.00051734	0.000539938	0.000525256	0.000498098	0.000464695	0.000464974	0.000474972	0.000490176	0.000498869	0.000473145	0.000465906	0.000435519	0.000438941	0.000438832	0.000577584	0.000586425	0.000555518	0.000574785	0.00054464	0.000555117	0.000547146
grxC	b3610	P0AC62	10.603	31575730	0.000203417	0.000208707	0.00021192	0.000200548	0.000196041	0.000195708	0.000194573	0.000211134	0.000217669	0.000222131	0.000186981	0.000193683	0.000187049	0.000196322	0.000215298	0.000214567	0.000223839	0.00020207	0.000197887	0.000195651	0.000196834	0.000358479	0.000358406	0.000366452	0.000318139	0.000309741	0.000307313	0.000355471
grxD	b1654	P0AC69	14.916	133707000	0.000589608	0.000596859	0.000590023	0.000588564	0.000603798	0.000597283	0.000596877	0.000568193	0.000567369	0.000570365	0.000587246	0.000616291	0.000606646	0.000588976	0.000521157	0.000518466	0.000530486	0.000514847	0.000534394	0.000529777	0.000512926	0.000831278	0.000841087	0.000844146	0.000786308	0.000836082	0.000823939	0.000747109
gshA	b2688	P0A6W9	67.491	33880480	0.000291837	0.000287654	0.000294123	0.000311559	0.00030703	0.000305854	0.000282438	0.000334394	0.000319416	0.000319878	0.000297757	0.000288834	0.000331509	0.000299616	0.000371948	0.000373151	0.000383351	0.000358056	0.000354945	0.000385455	0.000364702	0.000225319	0.000210371	0.000214976	0.000226047	0.000214028	0.000229562	0.0002239
gshB	b2947	P04425	41.19	53052720	0.000236826	0.000234638	0.000258232	0.000238143	0.000243611	0.000245255	0.000243255	0.000275256	0.000247813	0.000266997	0.000262853	0.000270318	0.000250432	0.000238553	0.000296337	0.000281086	0.000300209	0.000239012	0.000251096	0.000246982	0.000233113	0.000284706	0.000267305	0.000350498	0.000263747	0.000275783	0.000266056	0.000279505
gsiA	b0829	P75796	80.212	17566430	0.000235314	0.000226587	0.000216826	0.000229314	0.000226297	0.000220123	0.00020752	0	0.000223329	0.000242356	0.000217219	0.000240992	0.00023755	0.000190295	0.000109561	0.000150658	0.0002079	0.000197204	0.000202975	0.000196555	0.000177599	4.34333e-05	6.54748e-05	7.78247e-05	5.79451e-05	6.68352e-05	6.62828e-05	6.5781e-05
gsiB	b0830	P75797	65.604	37656700	0.000220061	0.000234007	0.000221914	0.000216005	0.000215434	0.00022445	0.000212392	0.000210674	0.000226003	0.000237262	0.000193155	0.000183309	0.000198	0.000199386	0.000275734	0.000286016	0.000276548	0.000253101	0.000249414	0.000255898	0.000255868	0.00021726	0.000242457	0.000254351	0.000245953	0.000244688	0.000258613	0.000242685
gsiC	b0831	P75798	39.516	3674988	0	0	0	0	0	1.8499e-05	0	0	0	0	0	0	1.833e-05	0	0	0	0	0	0	8.14822e-06	0	0	0	0	0	0	7.20135e-06	0
gsiD	b0832	P75799	38.635	4211215	3.01434e-05	2.43365e-05	3.3487e-05	3.42634e-05	3.76312e-05	3.70361e-05	3.42936e-05	3.10137e-05	2.51404e-05	3.54226e-05	3.35875e-05	3.68378e-05	3.66977e-05	3.41212e-05	2.36201e-05	1.10323e-05	1.558e-05	1.49512e-05	1.63411e-05	1.63132e-05	1.50978e-05	2.50308e-05	1.16426e-05	1.62778e-05	1.66186e-05	1.80729e-05	1.80219e-05	1.65394e-05
gsk	b0477	P0AEW6	56.188	18148720	0.00010565	9.23556e-05	9.41124e-05	0.000102761	0.000116512	0.000103798	9.47259e-05	0.000106199	7.88587e-05	7.74891e-05	8.77073e-05	0.000108607	8.7931e-05	8.39993e-05	0.000118998	0.000106639	0.000111167	0.000111147	0.000121864	0.000113429	0.00010559	6.27328e-05	4.35551e-05	4.52308e-05	4.11809e-05	5.36098e-05	4.177e-05	4.47751e-05
gspA	b3323	P45756	64.018	64018	0	0	0	0	0	0	0	0	0	0	0	0	0	0	0	0	0	0	0	0	0	0	0	0	0	0	0	0
gspB	b3322	P03825	18.342	91710	0	0	0	0	0	0	0	0	0	0	0	0	0	0	0	0	0	0	0	0	0	0	0	0	0	0	0	0
gspC	b3324	P45757	34.832	243824	0	0	0	0	0	0	0	0	0	0	0	0	0	0	0	0	0	0	0	0	0	0	0	0	0	0	0	0
gspD	b3325	P45758	82.3	411500	0	0	0	0	0	0	0	0	0	0	0	0	0	0	0	0	0	0	0	0	0	0	0	0	0	0	0	0
gspE	b3326	P45759	63.404	126808	0	0	0	0	0	0	0	0	0	0	0	0	0	0	0	0	0	0	0	0	0	0	0	0	0	0	0	0
gspF	b3327	P41441	51.433	102866	0	0	0	0	0	0	0	0	0	0	0	0	0	0	0	0	0	0	0	0	0	0	0	0	0	0	0	0
gspG	b3328	P41442	18.479	36958	0	0	0	0	0	0	0	0	0	0	0	0	0	0	0	0	0	0	0	0	0	0	0	0	0	0	0	0
gspH	b3329	P41443	21.568	0	0	0	0	0	0	0	0	0	0	0	0	0	0	0	0	0	0	0	0	0	0	0	0	0	0	0	0	0
gspI	b3330	P45760	16.118	0	0	0	0	0	0	0	0	0	0	0	0	0	0	0	0	0	0	0	0	0	0	0	0	0	0	0	0	0
gspJ	b3331	P45761	25.698	0	0	0	0	0	0	0	0	0	0	0	0	0	0	0	0	0	0	0	0	0	0	0	0	0	0	0	0	0
gspK	b3332	P45762	43.472	0	0	0	0	0	0	0	0	0	0	0	0	0	0	0	0	0	0	0	0	0	0	0	0	0	0	0	0	0
gspL	b3333	P45763	51.437	51437	0	0	0	0	0	0	0	0	0	0	0	0	0	0	0	0	0	0	0	0	0	0	0	0	0	0	0	0
gspM	b3334	P36678	19.95	119700	0	0	0	0	0	0	0	0	0	0	0	0	0	0	0	0	0	0	0	0	0	0	0	0	0	0	0	0
gspO	b3335	P25960	28.959	28959	0	0	0	0	0	0	0	0	0	0	0	0	0	0	0	0	0	0	0	0	0	0	0	0	0	0	0	0
gss	b2988	P0AES0	81.576	45519410	0.000345851	0.000345618	0.00035762	0.000342524	0.000340516	0.000348664	0.000338109	0.000244201	0.000252596	0	0.000465724	0.000431974	0.000414351	0.000408098	0.000297265	0.00030626	0.000198366	0.000370434	0.000351753	0.000355223	0.000345649	0.000143847	0.000145157	0.000111825	0.000130227	0.000123311	0.000123545	0.000148572
gstA	b1635	P0A9D2	26.442	36542840	0.000204234	0.00020518	0.00019531	0.000225437	0.000226353	0.000217343	0.000226885	0.000227971	0.00023187	0.000226225	0.000214333	0.00020975	0.000199418	0.000205953	0.00019627	0.000192178	0.000204816	0.000199973	0.000194279	0.000189527	0.000192608	0.00025632	0.000241421	0.000243171	0.000234712	0.000224646	0.000227186	0.000238519
gstB	b0838	P0ACA7	27.412	58277910	0.000200363	0.000207128	0.000208982	0.000184417	0.000202188	0.00021265	0.000183126	0.000230457	0.000236871	0.000239837	0.00016224	0.000187015	0.00018791	0.000184303	0.000179233	0.000179501	0.000189091	0.000180081	0.000194519	0.000196211	0.000181761	0.000173959	0.000155714	0.000171856	0.000181844	0.000185004	0.00019906	0.000155863
guaA	b2507	P04079	68.044	265439600	0.00136048	0.00137455	0.00135923	0.00136618	0.00136962	0.00134608	0.00137443	0.00150062	0.0015712	0.00150662	0.0014208	0.00146494	0.00146178	0.00151124	0.00194666	0.00194222	0.00200106	0.00184705	0.00186326	0.00192051	0.00193524	0.00149562	0.00148322	0.0015174	0.00155003	0.00154067	0.00151732	0.00153544
guaB	b2508	P0ADG7	60.729	336317200	0.00375195	0.00372422	0.00363268	0.00368048	0.00381212	0.00385757	0.00367426	0.00374038	0.00382899	0.00380303	0.0036447	0.00384366	0.00379602	0.00386012	0.00297756	0.00295657	0.00296875	0.00257788	0.00272821	0.00268201	0.00274601	0.00309008	0.00306377	0.00307481	0.0029146	0.00306502	0.00309018	0.00283004
guaC	b0104	P60560	43.569	131273400	0.000428749	0.000441523	0.000456397	0.000427605	0.000422568	0.000434053	0.000419116	0.000509295	0.000513233	0.000468292	0.000166694	0.000187984	0.000189709	0.00018441	0.000366389	0.000370432	0.000366395	0.00030008	0.000276471	0.000282181	0.00031297	0.000431566	0.000388199	0.000440186	0.000342322	0.00033151	0.000357328	0.00035322
guaD	b2883	P76641	58.071	2148627	0	0	0	0	0	0	0	0	0	0	0	0	0	0	0	0	0	0	0	0	0	0	0	0	0	0	0	0
gudD	b2787	P0AES2	57.095	3311510	0	0	1.84262e-05	2.13068e-05	2.84095e-05	2.68352e-05	0	0	0	1.94913e-05	2.08865e-05	2.78105e-05	2.65899e-05	0	0	0	8.5729e-06	9.2974e-06	1.23366e-05	1.182e-05	0	0	0	2.8662e-06	3.30697e-06	4.36609e-06	4.17859e-06	0
gudP	b2789	Q46916	57.166	0	0	0	0	0	0	0	0	0	0	0	0	0	0	0	0	0	0	0	0	0	0	0	0	0	0	0	0	0
gudX	b2788	Q46915	56.804	113608	0	0	0	0	0	0	0	0	0	0	0	0	0	0	0	0	0	0	0	0	0	0	0	0	0	0	0	0
gutM	b2706	P15081	15.062	165682	0	0	0	0	0	0	0	0	0	0	0	0	0	0	0	0	0	0	0	0	0	0	0	0	0	0	0	0
gutQ	b2708	P17115	39.752	7433624	7.83741e-05	8.18185e-05	7.57734e-05	8.13924e-05	9.03423e-05	8.77942e-05	7.78878e-05	7.35174e-05	8.34035e-05	7.01272e-05	8.45399e-05	8.38719e-05	8.24013e-05	8.1383e-05	9.3578e-05	9.13322e-05	9.51269e-05	9.77678e-05	0.000101935	6.03042e-05	0.000103241	5.1662e-05	5.87376e-05	5.60604e-05	5.52649e-05	5.89297e-05	3.87504e-05	6.33014e-05
gyrA	b2231	P0AES4	112.585	158407100	0.00176448	0.0017585	0.00168001	0.00196471	0.0019215	0.0019119	0.00187047	0.00209912	0.00216012	0.00209295	0.00197613	0.00197479	0.00197148	0.00203112	0.00195481	0.00201527	0.00197104	0.00207259	0.00204163	0.00208105	0.0020975	0.000926186	0.00092395	0.000890124	0.00104003	0.00100501	0.00101367	0.000995211
gyrB	b3699	P0AES6	104.302	133089400	0.0008509	0.000851436	0.000808833	0.000881497	0.000916486	0.000885015	0.000886794	0.00092092	0.000946436	0.000867782	0.000802959	0.000800259	0.000829598	0.000821356	0.00114833	0.00117971	0.00109385	0.00109469	0.00109157	0.00108932	0.00110354	0.000684411	0.000656979	0.000662668	0.00073472	0.000749357	0.000749183	0.000726332
hcaB	b2541	P0CI31	33.309	366399	0	0	0	0	0	0	0	0	0	0	0	0	0	0	0	0	0	0	0	0	0	0	0	0	0	0	0	0
hcaC	b2540	P0ABW0	13.206	184884	0	0	0	0	0	0	0	0	0	0	0	0	0	0	0	0	0	0	0	0	0	0	0	0	0	0	0	0
hcaD	b2542	P77650	51.11	1379970	0	0	0	0	0	0	0	0	0	0	0	0	0	0	0	0	0	0	0	0	0	0	0	0	0	0	0	0
hcaE	b2538	P0ABR5	59.188	591880	0	0	0	0	0	0	0	0	0	0	0	0	0	0	0	0	0	0	0	0	0	0	0	0	0	0	0	0
hcaF	b2539	Q47140	23.634	141804	0	0	0	0	0	0	0	0	0	0	0	0	0	0	0	0	0	0	0	0	0	0	0	0	0	0	0	0
hcaR	b2537	Q47141	38.11	2324710	0	0	0	0	0	0	0	0	0	0	0	0	0	0	0	0	0	0	0	0	0	0	0	0	0	0	0	0
hcaT	b2536	Q47142	48.347	966940	0	0	0	0	0	0	0	0	0	0	0	0	0	0	0	0	0	0	0	0	0	0	0	0	0	0	0	0
hchA	b1967	P31658	36.231	68078050	0.000442112	0.000459139	0.00043444	0.000462315	0.00048552	0.00049052	0.000464215	0.000479374	0.000484169	0.000468488	0.000518064	0.000526131	0.000541834	0.000483678	0.000416568	0.000428613	0.000418904	0.000422617	0.000449596	0.000451974	0.000405228	0.000360254	0.00037522	0.00034701	0.000394786	0.000413304	0.000417703	0.000382189
hcp	b0873	P75825	69.877	69877	0	0	0	0	0	0	0	0	0	0	0	0	0	0	0	0	0	0	0	0	0	0	0	0	0	0	0	0
hcr	b0872	P75824	41.477	663632	0	0	0	0	0	0	0	0	0	0	0	0	0	0	0	0	0	0	0	0	0	0	0	0	0	0	0	0
hda	b2496	P69931	30.76	3045240	0.000108047	8.02101e-05	3.10899e-05	3.47945e-05	0	5.30951e-05	3.63493e-05	0.000111166	8.28595e-05	0	0	0	5.26099e-05	0	6.37029e-05	3.6361e-05	1.44647e-05	1.51829e-05	0	3.88275e-05	1.60028e-05	4.1543e-05	2.36139e-05	9.30007e-06	1.03853e-05	0	2.63966e-05	1.07882e-05
hdeA	b3510	P0AES9	13.806	262383000	0.000452914	0.00047077	0.00045052	0.00033894	0.000368954	0.000341177	0.000352119	0.00046599	0.00048632	0.00047656	0.000332254	0.000361175	0.000338059	0.000350349	0.000301407	0.00031317	0.000309828	0.00021574	0.000232329	0.000220162	0.000233492	0.00127763	0.00132198	0.00129482	0.000959202	0.0010278	0.000972888	0.00102315
hdeB	b3509	P0AET2	13.955	76291980	0.000249594	0.000261122	0.000267625	0.000240757	0.000233508	0.00022321	0.000218896	0.0002568	0.000269747	0.000283093	0.000236007	0.000228585	0.00022117	0.000217795	0.000210827	0.000216798	0.000223342	0.000171522	0.00016669	0.000163206	0.000164147	0.000232592	0.000237808	0.000242329	0.000198165	0.00019112	0.000187561	0.000186586
hdeD	b3511	P0AET5	24.28	26902240	3.1754e-05	3.39124e-05	3.14961e-05	7.36524e-05	6.06519e-05	6.69074e-05	5.91848e-05	3.26707e-05	3.50325e-05	3.33166e-05	7.21995e-05	5.93731e-05	6.6296e-05	5.88872e-05	1.43594e-05	1.53732e-05	1.46537e-05	3.21389e-05	2.63377e-05	2.94706e-05	2.60562e-05	2.43471e-05	2.5958e-05	2.44961e-05	5.7157e-05	4.66062e-05	5.20919e-05	4.56705e-05
hdfR	b4480	P0A8R9	36.682	6089212	3.53333e-05	4.12488e-05	0	5.36342e-05	5.24061e-05	3.08409e-05	4.63742e-05	0	4.26113e-05	0	0	0	0	0	4.68547e-06	1.8699e-05	0	7.58578e-06	7.37637e-06	4.40331e-06	5.98705e-06	2.83731e-06	1.12763e-05	0	4.81816e-06	4.66177e-06	2.77973e-06	3.74783e-06
hdhA	b1619	P0AET8	31.288	36043780	0.000260573	0.000262367	0.000252883	0.000268789	0.000270202	0.000263628	0.000256643	0.000320579	0.000308125	0.000336566	0.000297621	0.000296294	0.000301688	0.000297982	0.000302771	0.000294191	0.000303314	0.00031282	0.000304688	0.000302369	0.000302641	0.000435815	0.00042568	0.000425458	0.000456802	0.000449363	0.000444827	0.000432839
helD	b0962	P15038	90.181	14879860	9.42665e-05	9.55083e-05	9.16452e-05	8.80631e-05	8.5655e-05	8.7216e-05	8.57792e-05	9.02611e-05	8.96684e-05	8.73072e-05	7.84475e-05	8.84913e-05	8.3947e-05	7.95052e-05	5.53252e-05	5.56783e-05	5.46474e-05	4.9416e-05	5.11128e-05	5.49694e-05	4.90326e-05	9.19676e-06	9.21703e-06	8.95608e-06	8.61601e-06	8.86739e-06	9.52582e-06	8.42579e-06
hemA	b1210	P0A6X1	53.76	6182400	0	0	0	0	0	0	0	0	0	0	0	0	0	0	0	0	0	0	0	0	0	0	0	0	0	0	0	0
hemB	b0369	P0ACB2	41.398	45248010	0.000460367	0.000452772	0.000457681	0.000456879	0.000463696	0.000461542	0.000458924	0.000507097	0.000482243	0.000518769	0.000457851	0.000448376	0.00045149	0.000470261	0.000509913	0.000500913	0.000512818	0.000523058	0.000515699	0.000519542	0.000530597	0.00049796	0.000500664	0.000536486	0.000504762	0.000503035	0.000507626	0.000502009
hemC	b3805	P06983	39.429	12696140	0.000170302	0.000173794	0.000172648	0.000179976	0.000190158	0.000188843	0.000169207	0.000174669	0.000174437	0.00018294	0.000187683	0.000205426	0.000193806	0.000176631	0.000197696	0.000199529	0.000201621	0.000205356	0.000212	0.000209484	0.000196858	0.000119073	0.00011419	0.000127405	0.000134799	0.000139703	0.000134055	0.000132046
hemD	b3804	P09126	32.176	3088896	3.15376e-05	3.43466e-05	3.16317e-05	3.1432e-05	3.38676e-05	3.79023e-05	3.26505e-05	0	3.79686e-05	3.61944e-05	2.84332e-05	3.38021e-05	3.74903e-05	3.52835e-05	6.86575e-06	2.37779e-05	2.25902e-05	1.96802e-05	2.19701e-05	2.47136e-05	2.21065e-05	4.47741e-06	1.54421e-05	1.45243e-05	1.34616e-05	1.49529e-05	1.68013e-05	1.4903e-05
hemE	b3997	P29680	45.557	28290900	0.000170767	0.000180086	0.00016553	0.000156412	0.000166745	0.000150741	0.000163432	0.00017625	0.000195789	0.000172471	0.000145626	0.000166492	0.000137897	0.000158489	0.000180176	0.00019219	0.000179522	0.000145405	0.000160224	0.000145809	0.00015357	9.93989e-05	0.000110218	0.000122351	0.00010044	9.52617e-05	8.66778e-05	9.32732e-05
hemF	b2436	P36553	39.648	3370080	0	0	0	0	0	0	0	0	0	0	0	0	0	0	0	0	0	0	0	0	0	0	0	0	0	0	0	0
hemG	b3850	P0ACB4	24.41	8030890	8.58915e-05	7.87526e-05	7.16634e-05	7.88074e-05	8.19135e-05	8.35842e-05	7.54099e-05	7.84258e-05	7.77606e-05	6.70966e-05	7.59629e-05	8.27262e-05	8.35437e-05	7.70705e-05	5.62882e-05	5.3964e-05	6.55912e-05	7.43118e-05	7.71563e-05	7.70348e-05	5.87878e-05	4.23176e-05	3.50458e-05	5.12093e-05	6.00471e-05	5.4433e-05	6.273e-05	4.43309e-05
hemH	b0475	P23871	41.585	5156540	1.16652e-05	0	7.06485e-06	1.11975e-05	1.19794e-05	1.07657e-05	0	1.20057e-05	0	0	1.14834e-05	1.17268e-05	1.06673e-05	0	5.27674e-06	0	8.39648e-07	6.25299e-06	5.20195e-06	4.74193e-06	0	2.63147e-06	0	4.12826e-07	3.27075e-06	2.70741e-06	2.46523e-06	0
hemL	b0154	P23893	52.964	59531540	0.000799812	0.000761586	0.000772552	0.000722712	0.000740283	0.00072177	0.00070297	0.000786115	0.00078821	0.000849118	0.000716701	0.000722107	0.000726823	0.000704599	0.000916146	0.000934736	0.000973339	0.000897427	0.000894001	0.000892886	0.000913175	0.00137233	0.00134545	0.00138935	0.00131558	0.00132824	0.0013174	0.00128611
hemN	b3867	P32131	60.877	18567480	6.55126e-05	6.19712e-05	5.84372e-05	6.96959e-05	6.59182e-05	6.90939e-05	5.69131e-05	5.73227e-05	5.55082e-05	5.7085e-05	5.81717e-05	5.18824e-05	6.15114e-05	5.20227e-05	8.23269e-05	7.96545e-05	7.74356e-05	8.80719e-05	8.1583e-05	8.95467e-05	7.63489e-05	2.97755e-05	3.64735e-05	4.49354e-05	3.65286e-05	4.39416e-05	2.729e-05	3.32024e-05
hemX	b3803	P09127	49.971	27134250	0.000403015	0.000409091	0.000418087	0.000419014	0.000391606	0.000408911	0.000386017	0.000600258	0.000563558	0.000597484	0.000684025	0.000703332	0.000669012	0.000613651	0.000498707	0.00046841	0.000484374	0.00052875	0.000533921	0.000520769	0.000472658	0.000372727	0.000361664	0.000373599	0.000391592	0.000389965	0.00037648	0.000351365
hemY	b3802	P0ACB7	52.339	15963400	0.000179684	0.000193486	0.000195359	0.000200777	0.000203635	0.000191633	0.000178521	0	0.000229062	0.00019447	0.000175998	0	0.000167305	0	0.000116313	0.000218919	0.000220606	0.00021926	0.000149685	0.000217273	0.000116755	5.48429e-05	8.89319e-05	0.00012188	9.92776e-05	6.97028e-05	0.000117236	6.64621e-05
hflC	b4175	P0ABC3	43.601	40243720	0.000432978	0.000430734	0.000435212	0.000473084	0.000447343	0.000471079	0.00047076	0.000427606	0.000424032	0.000435535	0.000492328	0.000460926	0.000434844	0.000492267	0.000498031	0.00049434	0.000505667	0.00059792	0.000569294	0.000552692	0.000598493	0.000390034	0.000403138	0.000389453	0.000482617	0.000472055	0.000440931	0.000496937
hflD	b1132	P25746	26.705	8545600	2.52781e-05	0	3.22457e-05	1.84702e-05	3.25102e-05	3.46997e-05	0	0	0	3.41095e-05	0	3.18248e-05	3.43826e-05	0	1.14309e-05	0	2.66564e-05	1.39809e-05	2.28108e-05	2.31037e-05	0	7.45453e-06	0	1.71386e-05	9.56313e-06	1.55251e-05	1.57069e-05	0
hflK	b4174	P0ABC7	53.018	55562860	0.000591443	0.000608059	0.000623738	0.000638938	0.000668868	0.000654488	0.000645759	0.000651996	0.000660025	0.000629449	0.000643757	0.000720898	0.000662676	0.000646827	0.000666143	0.000678698	0.000681273	0.000672265	0.000711406	0.000674796	0.0006873	0.000424934	0.000431196	0.00045026	0.000475593	0.000480402	0.000492543	0.000481816
hflX	b4173	P25519	55.904	20908100	0.00010958	0.00010506	0.000104477	0.00013559	0.000136082	0.000129815	0.000131735	0	0.000127862	0.000138629	0.000138873	0.000156449	0.000133852	0.00011335	9.81285e-05	0.000152896	0.000149517	0.000110453	0.00011434	0.000150989	0.000150439	6.15246e-05	7.53965e-05	7.49471e-05	9.48974e-05	8.84662e-05	0.00010216	0.000109428
hfq	b4172	P0A6X3	12.972	107369200	4.07572e-05	3.95236e-05	3.63041e-05	5.77342e-05	5.87186e-05	5.71203e-05	5.68898e-05	3.63908e-05	3.52592e-05	3.52029e-05	5.55174e-05	6.05297e-05	5.50691e-05	5.76747e-05	2.49201e-05	2.48381e-05	2.32074e-05	3.54439e-05	3.69343e-05	3.52887e-05	3.57721e-05	5.28168e-05	5.24243e-05	4.84937e-05	7.87935e-05	8.1697e-05	7.79699e-05	7.83754e-05
hha	b0460	P0ACE3	9.896	16387780	2.38198e-05	2.32124e-05	2.70351e-05	2.259e-05	2.21606e-05	2.12001e-05	2.16083e-05	2.45075e-05	2.38019e-05	2.85977e-05	2.08467e-05	2.23681e-05	2.35292e-05	2.17747e-05	1.07715e-05	1.60569e-05	1.25782e-05	1.49018e-05	1.48131e-05	1.47325e-05	1.45809e-05	1.52197e-05	2.25935e-05	1.75221e-05	2.2085e-05	2.18439e-05	2.17008e-05	2.12974e-05
hicA	b4532	P76106	7.768	147592	0	0	0	0	0	0	0	0	0	0	0	0	0	0	0	0	0	0	0	0	0	0	0	0	0	0	0	0
hicB	b1438	P67697	17.695	4122935	0	0	0	0	0	0	0	0	0	0	0	0	0	0	0	0	0	0	0	0	0	0	0	0	0	0	0	0
higA	b3082	P67701	17.444	2232832	0	0	0	0	0	0	0	0	0	0	0	0	0	0	0	0	0	0	0	0	0	0	0	0	0	0	0	0
higB	b3083	P64578	13.943	139430	0	0	0	0	0	0	0	0	0	0	0	0	0	0	0	0	0	0	0	0	0	0	0	0	0	0	0	0
hinT	b1103	P0ACE7	15.318	32137160	0.000144105	0.00015399	0.000151247	0.000161439	0.000160354	0.000163249	0.000157964	0.000161166	0.000161202	0.000162852	0.000155085	0.000155703	0.000157747	0.000152749	0.000165965	0.000166732	0.000174168	0.000181034	0.000176753	0.000175775	0.000175601	0.000372771	0.000384454	0.000382462	0.000420045	0.00040972	0.000412566	0.000399877
hipA	b1507	P23874	57.121	3541502	0	0	0	0	0	0	0	0	0	0	0	0	0	0	0	0	0	0	0	0	0	0	0	0	0	0	0	0
hipB	b1508	P23873	11.571	1052961	0	0	0	0	0	0	0	0	0	0	0	0	0	0	0	0	0	0	0	0	0	0	0	0	0	0	0	0
hisA	b2024	P10371	30.395	22461900	0.000255396	0.00025063	0.000236621	0.000274151	0.000272399	0.000266126	0.000262276	0.00025862	0.000266177	0.000251704	0.000293142	0.00027391	0.000268037	0.000258869	0.000225511	0.00022675	0.000211214	0.000281051	0.000275408	0.000273805	0.000250428	0.000219208	0.000215838	0.00021759	0.000252934	0.000252533	0.000238411	0.000230316
hisB	b2022	P06987	46.604	80205480	0.00109091	0.00106968	0.00114332	0.00139832	0.00125142	0.00123212	0.00123805	0.00107042	0.00102723	0.00108516	0.00134914	0.0011722	0.00114918	0.00125611	0.00100654	0.000976523	0.00108823	0.00117099	0.00101082	0.00101315	0.000999892	0.000870439	0.000829484	0.000920888	0.00102525	0.000943703	0.000930849	0.000929763
hisC	b2021	P06986	45.705	66409360	0.000910154	0.000931702	0.000942511	0.00102327	0.000947072	0.000909504	0.000910277	0.00101077	0.00100118	0.000937557	0.00102826	0.000950702	0.00091988	0.00079186	0.00106092	0.00108483	0.00108219	0.00119032	0.000731596	0.00101648	0.000996559	0.000743218	0.000764958	0.000774378	0.000811265	0.00060893	0.000718433	0.000709027
hisD	b2020	P06988	53.852	72861760	0.000949455	0.000961931	0.000987638	0.000988475	0.00092242	0.000906553	0.000908306	0.000772527	0.00079073	0.000725012	0.0011493	0.000770306	0.000701392	0.000802701	0.00115142	0.00115167	0.00110334	0.00130678	0.00109146	0.00106096	0.00109584	0.000855376	0.000919127	0.000882254	0.000959527	0.000953305	0.000851613	0.000880916
hisF	b2025	P60664	33.048	32684470	0.000277313	0.000281696	0.000267527	0.000301592	0.000290385	0.000281763	0.000275599	0.000298227	0.000290889	0.000303486	0.000309249	0.000293314	0.000291133	0.000268615	0.000373938	0.000369519	0.000372044	0.000383138	0.000381084	0.000376121	0.00034437	0.00040692	0.000431446	0.000408039	0.00044469	0.000447968	0.000424033	0.000423182
hisG	b2019	P60757	38.692	99322360	0.000752204	0.000739322	0.00076708	0.000967158	0.000871747	0.000882708	0.000886808	0.000702741	0.000704637	0.000768736	0.000969562	0.000877602	0.000834145	0.000858116	0.000701617	0.000716765	0.000774524	0.000999174	0.000909826	0.000882674	0.000894704	0.000615003	0.000677933	0.000696661	0.000931296	0.000820476	0.00082526	0.000839389
hisH	b2023	P60595	25.138	30467260	0.000255423	0.000247713	0.000230383	0.000269554	0.000237593	0.000236055	0.000257659	0.000251418	0.000238782	0.000226753	0.000258151	0.00023419	0.00022551	0.000244949	0.000228124	0.000223557	0.000197394	0.000293062	0.000245592	0.00024567	0.000273649	0.000449658	0.000430096	0.000408351	0.000407657	0.000384132	0.000362734	0.000406309
hisI	b2026	P06989	26.366	53839370	0.000279533	0.000287034	0.000246564	0.000269884	0.000227676	0.000259227	0.000261208	0.000116298	0.000119298	0.000119404	0.000293313	0.000247361	0.000235697	0.000256199	0.000158906	0.000162956	0.000127113	0.00019973	0.000165105	0.00017841	0.000178191	0.000149686	0.000152863	0.000118051	0.000222318	0.000185231	0.000197645	0.000198796
hisJ	b2309	P0AEU0	33.113	168379600	0.000984587	0.000960864	0.00101698	0.000947879	0.00100208	0.00100385	0.000999567	0.000844848	0.000921004	0.000863247	0.00128246	0.00121687	0.0011968	0.00132744	0.00122455	0.00123068	0.00124437	0.00133061	0.00133057	0.00129914	0.00135354	0.00147836	0.00143929	0.00144401	0.00144289	0.00151926	0.00148517	0.0014584
hisL	b2018	P60995	2.349	1503360	0	0	0	0	0	0	0	0	0	0	0	0	0	0	0	0	0	0	0	0	0	0	0	0	0	0	0	0
hisM	b2307	P0AEU3	31.072	4412224	0	0	0	1.61355e-05	0	1.64888e-05	0	0	0	0	1.58172e-05	0	1.63381e-05	0	0	0	0	7.04089e-06	0	7.26279e-06	0	0	0	0	5.69172e-06	0	5.83528e-06	0
hisP	b2306	P07109	33.228	11563340	3.4589e-05	3.37323e-05	3.57188e-05	3.7363e-05	3.18223e-05	3.07939e-05	3.02732e-05	3.96357e-05	4.23418e-05	4.16271e-05	3.71197e-05	2.79988e-05	2.90078e-05	3.16713e-05	4.0324e-05	2.57556e-05	4.33044e-05	3.92868e-05	2.08818e-05	2.04017e-05	2.20335e-05	5.08226e-05	3.98498e-05	5.21351e-05	5.06303e-05	2.52805e-05	2.54992e-05	1.75544e-05
hisQ	b2308	P52094	28.706	4420724	2.67117e-05	2.5506e-05	2.71996e-05	2.52625e-05	2.43766e-05	2.61713e-05	2.61507e-05	2.74855e-05	2.63513e-05	2.87743e-05	2.47667e-05	2.38653e-05	2.55573e-05	2.60218e-05	1.20804e-05	1.15637e-05	1.26559e-05	1.10247e-05	1.05865e-05	1.25025e-05	1.1514e-05	1.28018e-05	1.22034e-05	1.32227e-05	1.22542e-05	1.17085e-05	1.38121e-05	1.26134e-05
hisS	b2514	P60906	54.558	60995840	0.000426291	0.000432116	0.000424867	0.000502212	0.000508291	0.000494213	0.000495625	0.000422001	0.000440412	0.00045509	0.000479229	0.000505539	0.000498134	0.000513437	0.000538102	0.00053616	0.000570992	0.000609135	0.000638448	0.000629267	0.000622962	0.000579846	0.000620013	0.000620252	0.000730556	0.000732078	0.000725856	0.000686722
hlyE	b1182	P77335	39.156	430716	0	0	0	0	0	0	0	0	0	0	0	0	0	0	0	0	0	0	0	0	0	0	0	0	0	0	0	0
hmp	b2552	P24232	50.928	14718190	0.00021759	0.000220364	0.000219351	0.000216357	0.000242006	0.000229747	0.000219235	0.000235171	0.000249309	0.000247782	0.000211967	0.000242864	0.000237985	0.000213153	0.000173277	0.000178061	0.000182459	0.000167666	0.000195481	0.000184474	0.00016441	0.000116898	0.00010887	0.000110561	0.000112433	0.000125189	0.000116854	0.000107514
hns	b1237	P0ACF8	17.97	518398600	0.00122396	0.0011349	0.00118495	0.00129247	0.0011913	0.00120938	0.00118427	0.00118569	0.00118188	0.00119367	0.00139489	0.00133425	0.00128193	0.00132395	0.0012557	0.00125307	0.00128516	0.00121068	0.001162	0.00115683	0.00120941	0.00117265	0.00111009	0.00113546	0.00107742	0.00106982	0.00104471	0.00104393
hofB	b0107	P36645	58.837	58837	0	0	0	0	0	0	0	0	0	0	0	0	0	0	0	0	0	0	0	0	0	0	0	0	0	0	0	0
hofC	b0106	P36646	51.58	51580	0	0	0	0	0	0	0	0	0	0	0	0	0	0	0	0	0	0	0	0	0	0	0	0	0	0	0	0
hofM	b3395	P45753	33.611	403332	0	0	0	0	0	0	0	0	0	0	0	0	0	0	0	0	0	0	0	0	0	0	0	0	0	0	0	0
hofN	b3394	P64634	23.976	95904	0	0	0	0	0	0	0	0	0	0	0	0	0	0	0	0	0	0	0	0	0	0	0	0	0	0	0	0
hofO	b3393	P45751	19.437	19437	0	0	0	0	0	0	0	0	0	0	0	0	0	0	0	0	0	0	0	0	0	0	0	0	0	0	0	0
hofP	b3392	P45750	17.475	17475	0	0	0	0	0	0	0	0	0	0	0	0	0	0	0	0	0	0	0	0	0	0	0	0	0	0	0	0
hofQ	b3391	P34749	52.063	104126	0	0	0	0	0	0	0	0	0	0	0	0	0	0	0	0	0	0	0	0	0	0	0	0	0	0	0	0
hokA	b4455	P37305	6.873	13746	0	0	0	0	0	0	0	0	0	0	0	0	0	0	0	0	0	0	0	0	0	0	0	0	0	0	0	0
hokB	b4428	P77494	6.483	110211	0	0	0	0	0	0	0	0	0	0	0	0	0	0	0	0	0	0	0	0	0	0	0	0	0	0	0	0
hokC	b4412	P0ACG4	6.377	0	0	0	0	0	0	0	0	0	0	0	0	0	0	0	0	0	0	0	0	0	0	0	0	0	0	0	0	0
hokD	b1562	P0ACG6	6.63	53040	0	0	0	0	0	0	0	0	0	0	0	0	0	0	0	0	0	0	0	0	0	0	0	0	0	0	0	0
hokE	b4415	P77091	6.439	12878	0	0	0	0	0	0	0	0	0	0	0	0	0	0	0	0	0	0	0	0	0	0	0	0	0	0	0	0
holA	b0640	P28630	44.815	3674830	0	0	0	0	0	0	0	0	0	0	0	0	0	0	0	0	0	0	0	0	0	0	0	0	0	0	0	0
holB	b1099	P28631	42.888	3302376	1.94924e-05	0	0	0	0	0	0	2.00551e-05	0	0	0	0	0	0	8.81458e-06	0	0	0	0	0	0	3.7364e-06	0	0	0	0	0	0
holC	b4259	P28905	19.242	3213414	3.11819e-05	2.39885e-05	2.25418e-05	2.52269e-05	1.76874e-05	2.82773e-05	0	0	2.61592e-05	0	0	0	0	0	2.1481e-05	2.98645e-05	1.87691e-05	1.73982e-05	1.55333e-05	2.12557e-05	0	2.60159e-05	3.60191e-05	2.24112e-05	2.21012e-05	1.96337e-05	2.68366e-05	0
holD	b4372	P28632	17.605	2077390	0	0	0	0	0	0	0	0	0	0	0	0	0	0	0	0	0	0	0	0	0	0	0	0	0	0	0	0
holE	b1842	P0ABS8	10.186	9197958	3.60871e-05	3.15107e-05	4.1809e-05	3.5569e-05	3.6378e-05	3.79802e-05	3.27746e-05	2.44306e-05	2.92938e-05	3.34373e-05	4.28508e-05	0	4.01432e-05	3.31742e-05	1.94562e-05	2.07778e-05	2.53378e-05	3.78919e-05	8.53123e-06	3.39358e-05	3.81568e-05	3.09772e-05	2.92364e-05	3.85702e-05	5.6157e-05	1.25805e-05	5.31395e-05	5.57334e-05
hpf	b3203	P0AFX0	12.43	36258310	0.000126198	0.000127756	0.000155853	0.000132233	0.000146955	0.000147476	0.000137229	0.000138288	0.00013801	0.000133669	0.000168305	0.000168895	0.000161197	0.000157387	0.000140293	0.000139806	0.000157995	0.000160775	0.000169848	0.000165022	0.000145777	0.000345248	0.000320309	0.000366116	0.000382075	0.000401963	0.000393335	0.000346638
hpt	b0125	P0A9M2	23.278	26071360	0.00016577	0.000171175	0.000148572	0.000149374	0.000156977	0.000144616	0.000154059	0.000145857	0.000138885	0.000144457	0.000152292	0.000138714	0.000139867	0.000155463	0.000161574	0.00016557	0.000158312	0.000150884	0.000145332	0.000148677	0.00015334	0.000186043	0.000195853	0.000176086	0.000164649	0.000173154	0.00017509	0.000183188
hrpA	b1413	P43329	172.239	33931080	0.00035065	0.000378054	0.000358006	0.000421188	0.000431519	0.00040691	0.000428288	0.000367008	0.000372782	0.000389994	0.000417017	0.000389096	0.000390192	0.000390319	0.000301849	0.000311253	0.0011028	0.000293831	0.000342866	0.00121332	0.000340108	4.4332e-05	5.26233e-05	0.000132794	7.29599e-05	7.7725e-05	0.000166353	4.91409e-05
hrpB	b0148	P37024	103.557	4038723	4.17611e-05	0	0	0.000152524	0	0.000186087	4.23657e-05	0	0	0	0.000149515	0	0.000184386	0	1.88846e-05	0	0	6.65552e-05	0	8.19653e-05	1.86515e-05	3.48043e-06	0	0	1.28657e-05	0	1.57479e-05	3.55347e-06
hscA	b2526	P0A6Z1	76.648	41543220	0.000400092	0.000382014	0.000381318	0.000365885	0.000379197	0.000365955	0.000358841	0.000386125	0.000382582	0.000365658	0.000410123	0.000349052	0.000323465	0.000322366	0.00037558	0.000395565	0.000377884	0.000396868	0.000403035	0.000382886	0.000347959	0.000305476	0.000306903	0.000307218	0.000303273	0.000309821	0.000302184	0.00028644
hscB	b2527	P0A6L9	23.175	9640800	6.63073e-05	7.65867e-05	6.82412e-05	6.01439e-05	3.0416e-05	9.45688e-05	6.25169e-05	7.17254e-05	7.54127e-05	6.91121e-05	6.52911e-05	0	9.45309e-05	6.13177e-05	4.34406e-05	3.30932e-05	3.03978e-05	3.42555e-05	1.19974e-05	4.20218e-05	3.95528e-05	3.348e-05	3.67876e-05	3.31174e-05	3.60891e-05	9.65005e-06	4.36818e-05	3.15123e-05
hscC	b0650	P77319	71.906	71906	0	0	0	0	0	0	0	0	0	0	0	0	0	0	0	0	0	0	0	0	0	0	0	0	0	0	0	0
hsdM	b4349	P08957	68.744	30934800	0.000303153	0.000303341	0.000303668	0.000303767	0.000320004	0.000327009	0.00031386	0.000340045	0.00031796	0.000303857	0.000289525	0.000319623	0.000323397	0.000300975	0.000364171	0.000356615	0.000345986	0.000324129	0.000353766	0.000354422	0.00033098	0.00019874	0.000203562	0.000207343	0.000220218	0.000230756	0.000229688	0.000229312
hsdR	b4350	P08956	154.985	28827210	0.000343944	0.000381449	0.000302712	0.000340695	0.000359184	0.000352402	0.000360829	0.000336815	0.000355955	0.000311484	0.000295547	0.000351343	0.000312425	0.000337195	0.00041674	0.000420823	0.000361126	0.00035721	0.000281217	0.000247166	0.00040544	5.67943e-05	6.17601e-05	5.52989e-05	5.65937e-05	4.20142e-05	6.27669e-05	6.13337e-05
hsdS	b4348	P05719	59.67	9427860	8.60342e-05	8.8325e-05	8.06051e-05	9.4432e-05	9.99966e-05	0.000102997	9.24809e-05	8.93505e-05	8.7135e-05	8.45141e-05	9.70071e-05	0.000100906	0.000101531	9.44355e-05	8.02713e-05	8.26103e-05	7.33497e-05	8.55104e-05	8.02658e-05	8.14461e-05	7.49242e-05	2.67627e-05	2.46741e-05	2.0436e-05	2.53458e-05	2.47272e-05	3.16688e-05	2.2934e-05
hslJ	b1379	P52644	17.65	4659600	1.05795e-05	0	7.60351e-06	0	0	2.15763e-05	0	1.08849e-05	0	0	0	0	2.13791e-05	0	4.78412e-06	0	3.53757e-06	0	0	1.25967e-05	0	3.37989e-06	0	2.46401e-06	0	0	9.27743e-06	0
hslO	b3401	P0A6Y5	37.736	35924670	0.000227158	0.000238226	0.000235418	0.000233006	0.00023399	0.000234969	0.000229223	0.000247315	0.000241979	0.000238985	0.000216056	0.000216733	0.000221908	0.000218188	0.000241227	0.00024432	0.000248946	0.000250073	0.000244369	0.000233476	0.000230253	0.000243886	0.000242514	0.000269552	0.000293724	0.000277353	0.000233256	0.00023211
hslR	b3400	P0ACG8	17.854	3106596	0	0	0	6.0686e-05	6.45233e-05	6.38435e-05	0	0	0	0	6.83218e-05	6.53868e-05	6.41099e-05	0	0	0	0	3.37005e-05	3.39517e-05	3.38347e-05	0	0	0	0	3.32968e-05	3.33777e-05	3.32255e-05	0
hslU	b3931	P0A6H5	57.493	81985020	0.000778874	0.000754596	0.000781485	0.000783745	0.000790879	0.000819103	0.000788734	0.000514783	0.000507538	0.000500838	0.000585686	0.000716483	0.000714191	0.00073129	0.000825063	0.000811448	0.000853102	0.000829972	0.000882661	0.000931679	0.000892795	0.00075562	0.000785596	0.000748996	0.000805728	0.00081725	0.000854256	0.000821821
hslV	b3932	P0A7B8	22.189	22544020	0.000152686	0.000203603	0.000167822	0.00017255	0.000187382	0.00016596	0.000158601	0.000181028	0.000177298	0.000177524	0.000178844	0.000183433	0.000185146	0.00014804	7.95652e-05	9.06759e-05	7.8081e-05	8.57468e-05	8.13701e-05	8.23031e-05	7.41788e-05	9.74932e-05	0.000109363	9.32323e-05	0.000110374	0.00010285	0.000105196	9.41618e-05
hspQ	b0966	P0AB20	13.638	3464052	1.33142e-05	1.47461e-05	1.41119e-05	1.35207e-05	1.33052e-05	1.3094e-05	1.29149e-05	1.36986e-05	1.52332e-05	1.49276e-05	1.3254e-05	1.30246e-05	1.29744e-05	1.28499e-05	6.02078e-06	6.68476e-06	6.56564e-06	5.89988e-06	5.77768e-06	5.76749e-06	5.68579e-06	2.55214e-05	2.82183e-05	2.74388e-05	2.62314e-05	2.55599e-05	2.54864e-05	2.49147e-05
hsrA	b3754	P31474	59.932	599320	0	0	0	0	0	0	0	0	0	0	0	0	0	0	0	0	0	0	0	0	0	0	0	0	0	0	0	0
htgA	b0012	P28697	20.497	0	0	0	0	0	0	0	0	0	0	0	0	0	0	0	0	0	0	0	0	0	0	0	0	0	0	0	0	0
htpG	b0473	P0A6Z3	82.556	199868100	0.00173555	0.00171033	0.00170166	0.00183076	0.00184753	0.00181475	0.00185457	0.00195725	0.00192212	0.00190207	0.00174086	0.00178862	0.0017753	0.00187137	0.00191657	0.00184095	0.00190139	0.00176359	0.00182362	0.00181512	0.0018027	0.00143535	0.001445	0.00145564	0.0015928	0.00160652	0.00158647	0.00157089
htpX	b1829	P23894	37.142	30605010	0.000240832	0.000226252	0.000227113	0.000249779	0.000272612	0.000253952	0.000246684	0.000259835	0.000252609	0.000219042	0.000254543	0.000255649	0.000253059	0.000274317	0.00027457	0.000260948	0.000248899	0.000271768	0.000269014	0.000257772	0.000270404	0.000299108	0.000283506	0.000235061	0.000308295	0.000325993	0.000304626	0.000302489
htrE	b0139	P33129	110.914	0	0	0	0	0	0	0	0	0	0	0	0	0	0	0	0	0	0	0	0	0	0	0	0	0	0	0	0	0
htrL	b3618	P25666	38.531	6164960	0	0	0	0	0	0	0	0	0	0	0	0	0	0	0	0	0	0	0	0	0	0	0	0	0	0	0	0
hupA	b4000	P0ACF0	11.126	323121300	0.00206862	0.00205404	0.00202507	0.00212335	0.00215196	0.00206929	0.00213603	0.0022718	0.00231892	0.00224471	0.00225666	0.00229753	0.00224682	0.00228581	0.00203281	0.00205348	0.00205156	0.00207696	0.00207334	0.00203244	0.00202753	0.00383718	0.0038475	0.00355006	0.00402188	0.00490856	0.00414332	0.00426525
hupB	b0440	P0ACF4	10.785	304061500	0.000497386	0.000488779	0.000546167	0.00044151	0.000370342	0.000492808	0.000464402	0.000495215	0.000507513	0.000546031	0.00044698	0.000430408	0.000497113	0.000487755	0.000256144	0.000265191	0.000286318	0.000242609	0.000203639	0.000246343	0.000253026	0.000368853	0.000386154	0.000408635	0.000364333	0.000302722	0.000369296	0.000374724
hyaA	b0972	P69739	47.313	331191	0	0	0	0	0	0	0	0	0	0	0	0	0	0	0	0	0	0	0	0	0	0	0	0	0	0	0	0
hyaB	b0973	P0ACD8	76.906	538342	0	0	0.000115987	0	0	0.000107318	0.000104298	0	0	0.000122691	0	0	0.000106338	0.000103773	0	0	5.39636e-05	0	0	4.72703e-05	4.59173e-05	0	0	1.2887e-05	0	0	1.19363e-05	1.14975e-05
hyaC	b0974	P0AAM1	31.777	95331	0	0	0	0	0	0	0	0	0	0	0	0	0	0	0	0	0	0	0	0	0	0	0	0	0	0	0	0
hyaD	b0975	P19930	25.014	100056	0	0	0	0	0	0	0	0	0	0	0	0	0	0	0	0	0	0	0	0	0	0	0	0	0	0	0	0
hyaE	b0976	P19931	17.231	68924	0	0	0	0	0	0	0	0	0	0	0	0	0	0	0	0	0	0	0	0	0	0	0	0	0	0	0	0
hyaF	b0977	P19932	36.507	73014	0	0	0	0	0	0	0	0	0	0	0	0	0	0	0	0	0	0	0	0	0	0	0	0	0	0	0	0
hybA	b2996	P0AAJ8	41.816	418160	0	0	0	0	0	0	0	0	0	0	0	0	0	0	0	0	0	0	0	0	0	0	0	0	0	0	0	0
hybB	b2995	P37180	50.588	252940	0	0	0	0	0	0	0	0	0	0	0	0	0	0	0	0	0	0	0	0	0	0	0	0	0	0	0	0
hybC	b2994	P0ACE0	72.608	2904320	3.19317e-05	0	0	0	0	4.52214e-05	0	3.28536e-05	0	0	0	0	4.48081e-05	0	1.44397e-05	0	0	0	0	1.99186e-05	0	3.94893e-06	0	0	0	0	5.67869e-06	0
hybD	b2993	P37182	20.664	537264	5.98152e-06	7.05418e-06	8.12436e-06	7.22945e-06	6.87258e-06	7.93938e-06	7.17442e-06	6.15421e-06	7.28718e-06	8.59395e-06	7.08684e-06	6.72767e-06	7.86682e-06	7.13835e-06	2.70488e-06	3.19781e-06	3.7799e-06	3.15464e-06	2.98437e-06	3.49704e-06	3.15855e-06	2.54793e-06	2.99975e-06	3.5104e-06	3.11685e-06	2.93391e-06	3.43407e-06	3.07567e-06
hybE	b2992	P0AAN1	20.841	479343	0	0	0	0	0	0	0	0	0	0	0	0	0	0	0	0	0	0	0	0	0	0	0	0	0	0	0	0
hybF	b2991	P0A703	14.699	132291	0	0	0	0	0	0	0	0	0	0	0	0	0	0	0	0	0	0	0	0	0	0	0	0	0	0	0	0
hybG	b2990	P0AAM7	10.256	758944	0	0	0	0	0	0	0	0	0	0	0	0	0	0	0	0	0	0	0	0	0	0	0	0	0	0	0	0
hybO	b2997	P69741	46.285	694275	0	0	0	0	0	0	0	0	0	0	0	0	0	0	0	0	0	0	0	0	0	0	0	0	0	0	0	0
hycA	b2725	P0AEV4	20.343	20343	0	0	0	0	0	0	0	0	0	0	0	0	0	0	0	0	0	0	0	0	0	0	0	0	0	0	0	0
hycB	b2724	P0AAK1	25.452	25452	0	0	0	0	0	0	0	0	0	0	0	0	0	0	0	0	0	0	0	0	0	0	0	0	0	0	0	0
hycC	b2723	P16429	74.926	74926	0	0	0	0	0	0	0	0	0	0	0	0	0	0	0	0	0	0	0	0	0	0	0	0	0	0	0	0
hycD	b2722	P16430	38.498	38498	0	0	0	0	0	0	0	0	0	0	0	0	0	0	0	0	0	0	0	0	0	0	0	0	0	0	0	0
hycE	b2721	P16431	75.13	450780	0	0	0	0	0	0	0	0	0	0	0	0	0	0	0	0	0	0	0	0	0	0	0	0	0	0	0	0
hycF	b2720	P16432	23.508	164556	0	0	0	0	0	0	0	0	0	0	0	0	0	0	0	0	0	0	0	0	0	0	0	0	0	0	0	0
hycG	b2719	P16433	32.539	260312	0	0	0	0	0	0	0	0	0	0	0	0	0	0	0	0	0	0	0	0	0	0	0	0	0	0	0	0
hycH	b2718	P0AEV7	17.877	321786	0	0	0	0	0	0	0	0	0	0	0	0	0	0	0	0	0	0	0	0	0	0	0	0	0	0	0	0
hycI	b2717	P0AEV9	19.795	1801345	2.44077e-05	2.42112e-05	2.39788e-05	3.43235e-05	3.07827e-05	0	2.05619e-05	2.51123e-05	2.50109e-05	2.53647e-05	3.36464e-05	3.01336e-05	0	2.04585e-05	1.10373e-05	1.09755e-05	1.11562e-05	1.49774e-05	1.33672e-05	0	9.05242e-06	1.03969e-05	1.02957e-05	1.03608e-05	1.4798e-05	1.31411e-05	0	8.8149e-06
hydN	b2713	P0AAK4	22.136	22136	0	0	0	0	0	0	0	0	0	0	0	0	0	0	0	0	0	0	0	0	0	0	0	0	0	0	0	0
hyfA	b2481	P23481	25.801	0	3.25724e-05	2.69524e-05	0	7.28221e-05	5.36401e-05	5.89407e-05	5.59287e-05	3.35127e-05	2.78427e-05	0	7.13856e-05	5.25091e-05	5.84021e-05	5.56475e-05	1.47294e-05	1.22181e-05	0	3.17766e-05	2.32929e-05	2.59615e-05	2.46227e-05	1.24873e-05	1.03153e-05	0	2.82564e-05	2.06091e-05	2.29446e-05	2.1579e-05
hyfB	b2482	P23482	84.574	0	0	0	0	0	0	0	0	0	0	0	0	0	0	0	0	0	0	0	0	0	0	0	0	0	0	0	0	0
hyfC	b2483	P77858	39.97	0	0	0	0	0	0	0	0	0	0	0	0	0	0	0	0	0	0	0	0	0	0	0	0	0	0	0	0	0
hyfD	b2484	P77416	60.297	0	0	0	0	0	0	0	0	0	0	0	0	0	0	0	0	0	0	0	0	0	0	0	0	0	0	0	0	0
hyfE	b2485	P0AEW1	27.203	27203	0	0	0	0	0	0	0	0	0	0	0	0	0	0	0	0	0	0	0	0	0	0	0	0	0	0	0	0
hyfF	b2486	P77437	66.149	66149	0	0	0	0	0	0	0	0	0	0	0	0	0	0	0	0	0	0	0	0	0	0	0	0	0	0	0	0
hyfG	b2487	P77329	73.251	293004	0	0	0	0	0	0	0	0	0	0	0	0	0	0	0	0	0	0	0	0	0	0	0	0	0	0	0	0
hyfH	b2488	P77423	23.376	210384	0	0	0	0	0	0	0	0	0	0	0	0	0	0	0	0	0	0	0	0	0	0	0	0	0	0	0	0
hyfI	b2489	P77668	32.587	195522	0	0	0	0	0	0	0	0	0	0	0	0	0	0	0	0	0	0	0	0	0	0	0	0	0	0	0	0
hyfJ	b2490	P77453	18.007	72028	0	0	0	0	0	0	0	0	0	0	0	0	0	0	0	0	0	0	0	0	0	0	0	0	0	0	0	0
hyfR	b2491	P71229	87.261	0	0.000270301	0.000261637	0.000235103	0.000496829	0.000486412	0.000486706	0.000426109	0.000278105	0.00027028	0.000248692	0.000487028	0.000476156	0.000482258	0.000423967	0.000122232	0.000118606	0.000109383	0.000216796	0.000211221	0.000214378	0.000187595	2.80069e-05	2.70633e-05	2.47096e-05	5.21024e-05	5.05093e-05	5.12071e-05	4.4434e-05
hyi	b0508	P30147	33.97	305730	0	0	0	0	0	0	0	0	0	0	0	0	0	0	0	0	0	0	0	0	0	0	0	0	0	0	0	0
hypA	b2726	P0A700	15.223	45669	0	0	0	0	0	0	0	0	0	0	0	0	0	0	0	0	0	0	0	0	0	0	0	0	0	0	0	0
hypB	b2727	P0AAN3	36.731	1983474	1.23513e-05	1.00333e-05	1.19238e-05	1.22773e-05	1.33473e-05	1.02059e-05	0	1.27078e-05	1.03647e-05	1.26129e-05	1.20351e-05	1.30658e-05	1.01127e-05	0	5.58532e-06	4.54832e-06	5.54759e-06	5.35729e-06	5.79596e-06	4.49538e-06	0	3.38222e-06	2.74282e-06	3.31204e-06	3.40272e-06	3.66297e-06	2.83785e-06	0
hypC	b2728	P0AAM3	11.323	215137	0	0	0	0	0	0	0	0	0	0	0	0	0	0	0	0	0	0	0	0	0	0	0	0	0	0	0	0
hypD	b2729	P24192	48.012	1152288	0	0	0	0	0	0	0	0	0	0	0	0	0	0	0	0	0	0	0	0	0	0	0	0	0	0	0	0
hypE	b2730	P24193	41.05	1559900	0	0	0	2.95578e-05	2.93232e-05	0	0	0	0	0	2.89747e-05	2.8705e-05	0	0	0	0	1.78054e-05	1.28978e-05	1.27334e-05	0	0	0	0	1.06302e-05	8.19213e-06	8.04735e-06	0	0
hypF	b2712	P30131	95.454	1336356	0	0	0	0	0	0	0	0	0	0	0	0	0	0	0	0	0	0	0	0	0	0	0	0	0	0	0	0
hypT	b4327	P39376	40.107	1002675	0	0	0	0	0	0	0	0	0	0	0	0	0	0	0	0	0	0	0	0	0	0	0	0	0	0	0	0
hyuA	b2873	Q46806	59.247	118494	0	0	0	0	0	0	0	0	0	0	0	0	0	0	0	0	0	0	0	0	0	0	0	0	0	0	0	0
iaaA	b0828	P37595	39.116	10052810	0.000106113	0.000104865	0.00010859	0.000119221	0.000125799	0.000125163	0.000122195	0.000116589	0.000116312	0.000118354	0.000122086	0.000130687	0.000118839	0.000122729	9.46535e-05	9.72034e-05	9.84487e-05	0.000103749	0.000108663	0.000104288	0.000106005	7.16207e-05	7.58619e-05	5.90533e-05	6.97991e-05	7.28431e-05	7.21971e-05	7.6454e-05
iadA	b4328	P39377	48.039	10808780	0.000129149	0.000112194	0.000117588	0.000138191	0.000145581	0.00014416	0.000151702	0.000127077	0.0001146	0.000130948	0.000118276	0.000132205	0.000123958	0.000122587	9.53207e-05	8.98352e-05	6.36152e-05	0.000143349	0.000145537	0.000162901	9.90041e-05	7.77927e-05	7.78522e-05	8.40468e-05	7.5443e-05	7.60528e-05	0.000108794	8.24227e-05
iap	b2753	P10423	44.069	1498346	1.37134e-05	1.44034e-05	1.12549e-05	1.19063e-05	0	0	8.07201e-06	1.41093e-05	1.48791e-05	1.19055e-05	1.16715e-05	0	0	8.03143e-06	6.20129e-06	6.52936e-06	5.23642e-06	5.19544e-06	0	0	3.55371e-06	2.38969e-06	2.50567e-06	1.98944e-06	2.09995e-06	0	0	1.41565e-06
ibaG	b3190	P0A9W6	10.935	18644180	7.47831e-05	7.44753e-05	7.28642e-05	6.22382e-05	5.80039e-05	5.70235e-05	5.73271e-05	7.6942e-05	7.69353e-05	7.70758e-05	6.10104e-05	5.67809e-05	5.65024e-05	5.70388e-05	3.38174e-05	3.37613e-05	3.39005e-05	2.71582e-05	2.51878e-05	2.51171e-05	2.52383e-05	9.55655e-05	9.50108e-05	9.44503e-05	8.04986e-05	7.42856e-05	7.39943e-05	7.37283e-05
ibpA	b3687	P0C054	18.204	12123860	7.57518e-05	7.91007e-05	6.97362e-05	8.41343e-05	8.35766e-05	8.69215e-05	6.93135e-05	6.88104e-05	6.57441e-05	6.71628e-05	8.09863e-05	8.78651e-05	9.09064e-05	7.59353e-05	7.81372e-05	8.12835e-05	7.42288e-05	8.53608e-05	8.61859e-05	8.96251e-05	7.43422e-05	7.36033e-05	7.62492e-05	6.89364e-05	8.43383e-05	8.47286e-05	8.80113e-05	7.23916e-05
ibpB	b3686	P0C058	18.613	2568594	1.49873e-05	1.36638e-05	1.41599e-05	1.4267e-05	1.62115e-05	1.53447e-05	1.27593e-05	1.54199e-05	1.41151e-05	1.49784e-05	1.39856e-05	1.58697e-05	1.52045e-05	1.26951e-05	1.05453e-05	9.56757e-06	1.09778e-05	9.70098e-06	1.07317e-05	1.02735e-05	7.89949e-06	9.93345e-06	8.975e-06	1.01951e-05	9.58478e-06	1.05502e-05	1.00885e-05	7.69222e-06
icd	b1136	P08200	53.174	2068415000	0.0107119	0.0104847	0.0107437	0.00920412	0.00938032	0.00947024	0.00953383	0.0114148	0.0101489	0.0112221	0.00990212	0.0101195	0.0102719	0.00997206	0.00903179	0.00821759	0.00868203	0.00998036	0.0101514	0.0102043	0.0100602	0.0081731	0.00798147	0.00826923	0.00785772	0.00798433	0.0080096	0.00861476
icdC	b4519		6.402	0	0	0	0	0	0	0	0	0	0	0	0	0	0	0	0	0	0	0	0	0	0	0	0	0	0	0	0	0
iclR	b4018	P16528	34.619	5088993	1.15828e-05	7.38831e-06	1.17837e-05	1.51059e-05	1.45416e-05	1.59445e-05	1.38045e-05	0	0	0	0	0	0	0	1.91891e-06	1.2271e-06	2.00823e-06	2.41426e-06	2.31307e-06	2.57235e-06	2.22636e-06	1.01676e-06	6.4749e-07	1.04909e-06	1.34176e-06	1.2791e-06	1.4209e-06	1.21947e-06
idi	b2889	Q46822	23.743	2279328	0	0	0	0	0	0	0	0	0	0	0	0	0	0	0	0	0	0	0	0	0	0	0	0	0	0	0	0
idnD	b4267	P39346	43.26	389340	0	0	0	0	0	0	0	0	0	0	0	0	0	0	0	0	0	0	0	0	0	0	0	0	0	0	0	0
idnK	b4268	P39208	24.328	364920	0	0	0	0	0	0	0	0	0	0	0	0	0	0	0	0	0	0	0	0	0	0	0	0	0	0	0	0
idnO	b4266	P0A9P9	32.085	609615	0	0	0	0	0	2.70779e-06	0	0	0	0	0	0	0	0	0	0	0	0	0	1.19269e-06	0	0	0	0	0	0	7.52925e-07	0
idnR	b4264	P39343	43.482	2608920	0	0	0	0	0	0	0	0	0	0	0	0	0	0	0	0	0	0	0	0	0	0	0	0	0	0	0	0
idnT	b4265	P39344	53.87	107740	0	0	0	0	0	0	0	0	0	0	0	0	0	0	0	0	0	0	0	0	0	0	0	0	0	0	0	0
ihfA	b1712	P0A6X7	13.105	67032080	0.000688438	0.000704781	0.000649067	0.000711179	0.000781358	0.000720706	0.0007783	0.000812998	0.000809819	0.000721679	0.000660805	0.000666856	0.000674042	0.00074721	0.000577722	0.000580585	0.00053252	0.000550295	0.00055872	0.000560205	0.000575861	0.000749063	0.000748613	0.000690039	0.000786779	0.000801443	0.000801975	0.000804884
ihfB	b0912	P0A6Y1	12.313	152151700	0.000440325	0.000444047	0.000443059	0.000416464	0.00039969	0.000408746	0.000412465	0.000456079	0.000476574	0.000469398	0.00040556	0.000400898	0.000397711	0.000408816	0.000265141	0.000271844	0.000277425	0.000242902	0.000237166	0.000235817	0.000240162	0.000338427	0.000345785	0.000346788	0.000325092	0.000314562	0.000312996	0.000317227
ileS	b0026	P00956	121.044	274769900	0.00253564	0.00251547	0.00248203	0.00254065	0.00257625	0.0025299	0.00256148	0.0029905	0.00289721	0.00299567	0.00280006	0.00264242	0.00275182	0.00251788	0.00314571	0.00303692	0.0029992	0.00304893	0.00296433	0.00301567	0.00290852	0.0019524	0.00195551	0.00200743	0.00187117	0.00190577	0.00188763	0.00188446
ilvA	b3772	P04968	65.365	26146000	0.000209735	0.000221885	0.000214937	0.000224846	0.000246586	0.000229038	0.000229272	0.000348961	0.000343512	0.000348304	0.000287174	0.000260247	0.00030103	0.00031794	0.000300867	0.000302203	0.000300004	0.000276969	0.000281942	0.000284853	0.000296737	0.000201032	0.000215337	0.000252159	0.000212554	0.000276522	0.000254833	0.000225755
ilvB	b3671	P08142	70.469	140233300	0.0011957	0.00119921	0.00121761	0.00116589	0.00121279	0.00121161	0.00118827	0.00105026	0.000989805	0.00100179	0.00123397	0.00126134	0.00121016	0.00128636	0.00109085	0.00109627	0.00107382	0.00135786	0.00137505	0.00136877	0.00138596	0.00112982	0.00113804	0.00110022	0.00114458	0.0012116	0.00118387	0.00121419
ilvC	b3774	P05793	62.827	1850569000	0.0104643	0.0105707	0.0110008	0.0111674	0.0106283	0.0106539	0.0109152	0.00937186	0.010073	0.0119934	0.010146	0.00973569	0.0101653	0.00952251	0.0103202	0.0103911	0.011303	0.0103304	0.00993111	0.0101141	0.00984565	0.011741	0.0118189	0.012239	0.0123654	0.0120709	0.0120855	0.0121615
ilvD	b3771	P05791	76.527	51655720	0.000870424	0.000884678	0.00089908	0.00084362	0.000897509	0.000919472	0.00090274	0.000748874	0.000788718	0.000687629	0.000694948	0.000783135	0.000818806	0.000788816	0.000789572	0.000541677	0.00076987	0.000652747	0.000724309	0.000745903	0.000824005	0.000546565	0.000498609	0.00054737	0.000514586	0.000539372	0.000559304	0.000558814
ilvE	b3770	P0AB80	39.599	105768900	0.000698532	0.000683799	0.000738897	0.000627814	0.000662476	0.000657119	0.000707471	0.000744155	0.000717144	0.000750536	0.000558504	0.000634896	0.000624099	0.000601302	0.000794631	0.000760448	0.000813059	0.000662088	0.000728292	0.000724487	0.000714615	0.000838679	0.00083238	0.000874438	0.000737511	0.000791379	0.000802817	0.000840648
ilvG_1	b3767	P00892	40.335	0	7.03968e-05	6.24264e-05	8.43693e-05	0.000111585	0.000127748	0.000106358	0.000118841	0	0	0	0	0	0	0	2.09866e-05	2.25447e-05	2.07577e-05	2.9084e-05	2.95425e-05	2.9026e-05	2.62632e-05	2.73977e-05	3.65446e-05	4.87547e-05	4.69755e-05	6.27602e-05	5.0488e-05	5.24421e-05
ilvG_2	b3768		24.787	0	0	0	0	0	0	0	0	0	0	0	0	0	0	0	0	0	0	0	0	0	0	0	0	0	0	0	0	0
ilvH	b0078	P00894	20.872	23606230	0.000261047	0.000258259	0.000267418	0.000281762	0.000281701	0.000280336	0.00028751	0	0.000269348	0.000296058	0.000242607	0.00028104	0.000283754	0	0.000133163	0.000244638	0.000256002	0.000242186	0.000259606	0.000257503	0.000133601	0.000231566	0.000295071	0.000301454	0.000313414	0.000325539	0.000326212	0.000251716
ilvI	b0077	P00893	73.226	69125340	0.000703694	0.000674114	0.00066853	0.000729112	0.00072112	0.000715343	0.000704391	0.000723622	0.000728246	0.00078622	0.000684521	0.000720249	0.000718272	0.000718392	0.000764805	0.000751425	0.00075382	0.000717441	0.000733772	0.000736171	0.000712819	0.000547714	0.000524241	0.000527343	0.000496686	0.000503449	0.000513235	0.000502477
ilvL	b3766	P62522	3.785	15427660	0	0	0	0	0	0	0	0	0	0	0	0	0	0	0	0	0	0	0	0	0	0	0	0	0	0	0	0
ilvM	b3769	P0ADG1	11.24	3135960	0	0	0	0	0	0	0	0	0	0	0	0	0	0	0	0	0	0	0	0	0	0	0	0	0	0	0	0
ilvN	b3670	P0ADF8	12.803	20702450	6.79397e-05	7.59138e-05	7.48803e-05	7.42889e-05	7.87514e-05	7.54327e-05	7.0123e-05	4.31516e-05	4.62161e-05	4.66553e-05	4.65454e-05	5.74953e-05	5.39462e-05	6.12994e-05	4.14919e-05	7.14118e-05	4.47335e-05	7.19908e-05	8.37588e-05	8.59864e-05	7.39412e-05	0.000136038	0.000189418	0.000144198	0.000188648	0.000206726	0.00020282	0.000166616
ilvX	b4669	C1P619	2.178	2117016	0	0	0	0	0	0	0	0	0	0	0	0	0	0	0	0	0	0	0	0	0	0	0	0	0	0	0	0
ilvY	b3773	P05827	38.462	1269246	2.60303e-05	0	0	9.74572e-06	0	0	1.29029e-05	2.67818e-05	0	0	9.55347e-06	0	0	1.2838e-05	1.17711e-05	0	0	4.25263e-06	0	0	5.68052e-06	7.67634e-06	0	0	2.90886e-06	0	0	3.82948e-06
inaA	b2237	P27294	29.137	6818058	0	0	0	0	0	0	0	0	0	0	0	0	0	0	0	0	0	0	0	0	0	0	0	0	0	0	0	0
infA	b0884	P69222	9.518	54090790	0.000311014	0.000306331	0.00029096	0.000256417	0.000263721	0.000257535	0.000241497	0.000283723	0.000307264	0.000308542	0.000260075	0.000254537	0.000243445	0.000262806	0.00019712	0.000207832	0.000210939	0.000168813	0.000169239	0.000162712	0.000172491	0.000496454	0.000511852	0.00051196	0.000442593	0.000440914	0.000426112	0.000431372
infB	b3168	P0A705	113.242	323305900	0.00281063	0.00283842	0.00276326	0.0031153	0.00301522	0.0031231	0.00298375	0.0032551	0.0031578	0.00331254	0.00286962	0.00290361	0.00303787	0.00276441	0.00288963	0.00295162	0.00299995	0.00284963	0.00286584	0.00290928	0.00287278	0.00157221	0.00161849	0.00169536	0.00183827	0.00182583	0.00186646	0.00164494
infC	b1718	P0A707	23.744	129879700	0.000379158	0.000385905	0.000399126	0.000424504	0.000427186	0.000415149	0.000413085	0.000325107	0.000359876	0.000445345	0.000435659	0.000468117	0.000477515	0.000441387	0.000488428	0.000502554	0.000536605	0.000542231	0.000547533	0.000558301	0.000510809	0.000944469	0.000960641	0.000990905	0.00100541	0.00103251	0.00102094	0.00098091
insA-1	b0022		10.12	0	0	0	0	0	0	0	0	0	0	0	0	0	0	0	0	0	0	0	0	0	0	0	0	0	0	0	0	0
insA-2	b0265		10.12	0	0	0	0	0	0	0	0	0	0	0	0	0	0	0	0	0	0	0	0	0	0	0	0	0	0	0	0	0
insA-3	b0275		10.12	0	0	0	0	0	0	0	0	0	0	0	0	0	0	0	0	0	0	0	0	0	0	0	0	0	0	0	0	0
insA-4	b4516		10.12	0	0	0	0	0	0	0	0	0	0	0	0	0	0	0	0	0	0	0	0	0	0	0	0	0	0	0	0	0
insA-5	b1894		10.12	0	0	0	0	0	0	0	0	0	0	0	0	0	0	0	0	0	0	0	0	0	0	0	0	0	0	0	0	0
insA-6	b3444		10.12	0	0	0	0	0	0	0	0	0	0	0	0	0	0	0	0	0	0	0	0	0	0	0	0	0	0	0	0	0
insA-7	b4294		10.12	0	0	0	0	0	0	0	0	0	0	0	0	0	0	0	0	0	0	0	0	0	0	0	0	0	0	0	0	0
insAB-1			25.5933	0	0	0	0	0	0	0	0	0	0	0	0	0	0	0	0	0	0	0	0	0	0	0	0	0	0	0	0	0
insAB-2			25.5933	0	0	0	0	0	0	0	0	0	0	0	0	0	0	0	0	0	0	0	0	0	0	0	0	0	0	0	0	0
insAB-3			25.5933	0	0	0	0	0	0	0	0	0	0	0	0	0	0	0	0	0	0	0	0	0	0	0	0	0	0	0	0	0
insAB-4			25.5933	0	0	0	0	0	0	0	0	0	0	0	0	0	0	0	0	0	0	0	0	0	0	0	0	0	0	0	0	0
insAB-5			25.5933	0	0	0	0	0	0	0	0	0	0	0	0	0	0	0	0	0	0	0	0	0	0	0	0	0	0	0	0	0
insAB-6			25.5933	0	0	0	0	0	0	0	0	0	0	0	0	0	0	0	0	0	0	0	0	0	0	0	0	0	0	0	0	0
insB-1	b0021		18.48	0	0	0	0	0	0	0	0	0	0	0	0	0	0	0	0	0	0	0	0	0	0	0	0	0	0	0	0	0
insB-2	b0264		18.48	0	0	0	0	0	0	0	0	0	0	0	0	0	0	0	0	0	0	0	0	0	0	0	0	0	0	0	0	0
insB-4	b0988		18.48	0	0	0	0	0	0	0	0	0	0	0	0	0	0	0	0	0	0	0	0	0	0	0	0	0	0	0	0	0
insC-1	b0360		15.07	0	0	0	0	0	0	0	0	0	0	0	0	0	0	0	0	0	0	0	0	0	0	0	0	0	0	0	0	0
insC-2	b1403		15.07	0	0	0	0	0	0	0	0	0	0	0	0	0	0	0	0	0	0	0	0	0	0	0	0	0	0	0	0	0
insC-3	b1997		15.07	0	0	0	0	0	0	0	0	0	0	0	0	0	0	0	0	0	0	0	0	0	0	0	0	0	0	0	0	0
insC-4	b2861		15.07	0	0	0	0	0	0	0	0	0	0	0	0	0	0	0	0	0	0	0	0	0	0	0	0	0	0	0	0	0
insC-5	b3044		15.07	0	0	0	0	0	0	0	0	0	0	0	0	0	0	0	0	0	0	0	0	0	0	0	0	0	0	0	0	0
insC-6	b4272		15.07	0	0	0	0	0	0	0	0	0	0	0	0	0	0	0	0	0	0	0	0	0	0	0	0	0	0	0	0	0
insCD-1			46.7133	0	0	0	0	0	0	0	0	0	0	0	0	0	0	0	0	0	0	0	0	0	0	0	0	0	0	0	0	0
insCD-2			46.7133	0	0	0	0	0	0	0	0	0	0	0	0	0	0	0	0	0	0	0	0	0	0	0	0	0	0	0	0	0
insCD-3			46.7133	0	0	0	0	0	0	0	0	0	0	0	0	0	0	0	0	0	0	0	0	0	0	0	0	0	0	0	0	0
insCD-4			46.7133	0	0	0	0	0	0	0	0	0	0	0	0	0	0	0	0	0	0	0	0	0	0	0	0	0	0	0	0	0
insCD-5			46.7133	0	0	0	0	0	0	0	0	0	0	0	0	0	0	0	0	0	0	0	0	0	0	0	0	0	0	0	0	0
insCD-6			46.7133	0	0	0	0	0	0	0	0	0	0	0	0	0	0	0	0	0	0	0	0	0	0	0	0	0	0	0	0	0
insD	b1578		24.09	0	0	0	0	0	0	0	0	0	0	0	0	0	0	0	0	0	0	0	0	0	0	0	0	0	0	0	0	0
insD-1	b0361		33.22	0	0	0	0	0	0	0	0	0	0	0	0	0	0	0	0	0	0	0	0	0	0	0	0	0	0	0	0	0
insE-1	b0298		11.33	0	0	0	0	0	0	0	0	0	0	0	0	0	0	0	0	0	0	0	0	0	0	0	0	0	0	0	0	0
insE-2	b0373		11.33	0	0	0	0	0	0	0	0	0	0	0	0	0	0	0	0	0	0	0	0	0	0	0	0	0	0	0	0	0
insE-3	b0540		11.33	0	0	0	0	0	0	0	0	0	0	0	0	0	0	0	0	0	0	0	0	0	0	0	0	0	0	0	0	0
insE-4	b1027		11.33	0	0	0	0	0	0	0	0	0	0	0	0	0	0	0	0	0	0	0	0	0	0	0	0	0	0	0	0	0
insE-5	b2088		11.33	0	0	0	0	0	0	0	0	0	0	0	0	0	0	0	0	0	0	0	0	0	0	0	0	0	0	0	0	0
insEF-1			42.9733	0	0	0	0	0	0	0	0	0	0	0	0	0	0	0	0	0	0	0	0	0	0	0	0	0	0	0	0	0
insEF-2			42.9733	0	0	0	0	0	0	0	0	0	0	0	0	0	0	0	0	0	0	0	0	0	0	0	0	0	0	0	0	0
insEF-3			42.9733	0	0	0	0	0	0	0	0	0	0	0	0	0	0	0	0	0	0	0	0	0	0	0	0	0	0	0	0	0
insEF-4			42.9733	0	0	0	0	0	0	0	0	0	0	0	0	0	0	0	0	0	0	0	0	0	0	0	0	0	0	0	0	0
insEF-5			42.9733	0	0	0	0	0	0	0	0	0	0	0	0	0	0	0	0	0	0	0	0	0	0	0	0	0	0	0	0	0
insF-1	b0299		31.79	0	0	0	0	0	0	0	0	0	0	0	0	0	0	0	0	0	0	0	0	0	0	0	0	0	0	0	0	0
insG	b4278	P03835	48.73	0	0	0	0	0	0	0	0	0	0	0	0	0	0	0	0	0	0	0	0	0	0	0	0	0	0	0	0	0
insH-1	b0259		37.29	0	0	0	0	0	0	0	0	0	0	0	0	0	0	0	0	0	0	0	0	0	0	0	0	0	0	0	0	0
insH-10	b3218		37.29	0	0	0	0	0	0	0	0	0	0	0	0	0	0	0	0	0	0	0	0	0	0	0	0	0	0	0	0	0
insH-11	b3505		37.29	0	0	0	0	0	0	0	0	0	0	0	0	0	0	0	0	0	0	0	0	0	0	0	0	0	0	0	0	0
insH-2	b0552		37.29	0	0	0	0	0	0	0	0	0	0	0	0	0	0	0	0	0	0	0	0	0	0	0	0	0	0	0	0	0
insH-3	b0656		37.29	0	0	0	0	0	0	0	0	0	0	0	0	0	0	0	0	0	0	0	0	0	0	0	0	0	0	0	0	0
insH-4	b1331		37.29	0	0	0	0	0	0	0	0	0	0	0	0	0	0	0	0	0	0	0	0	0	0	0	0	0	0	0	0	0
insH-5	b1370		35.97	0	0	0	0	0	0	0	0	0	0	0	0	0	0	0	0	0	0	0	0	0	0	0	0	0	0	0	0	0
insH-6	b1994		37.29	0	0	0	0	0	0	0	0	0	0	0	0	0	0	0	0	0	0	0	0	0	0	0	0	0	0	0	0	0
insH-7	b2030		37.29	0	0	0	0	0	0	0	0	0	0	0	0	0	0	0	0	0	0	0	0	0	0	0	0	0	0	0	0	0
insH-8	b2192		37.29	0	0	0	0	0	0	0	0	0	0	0	0	0	0	0	0	0	0	0	0	0	0	0	0	0	0	0	0	0
insH-9	b2982		37.29	0	0	0	0	0	0	0	0	0	0	0	0	0	0	0	0	0	0	0	0	0	0	0	0	0	0	0	0	0
insI-1	b0256		42.24	0	0	0	0	0	0	0	0	0	0	0	0	0	0	0	0	0	0	0	0	0	0	0	0	0	0	0	0	0
insI-2	b1404		42.24	0	0	0	0	0	0	0	0	0	0	0	0	0	0	0	0	0	0	0	0	0	0	0	0	0	0	0	0	0
insI-3	b4284		42.24	0	0	0	0	0	0	0	0	0	0	0	0	0	0	0	0	0	0	0	0	0	0	0	0	0	0	0	0	0
insJ	b3557	P19768	19.14	0	0	0	0	0	0	0	0	0	0	0	0	0	0	0	0	0	0	0	0	0	0	0	0	0	0	0	0	0
insJK			50.2333	0	0	0	0	0	0	0	0	0	0	0	0	0	0	0	0	0	0	0	0	0	0	0	0	0	0	0	0	0
insK	b3558	P19769	32.8533	0	0	0	0	0	0	0	0	0	0	0	0	0	0	0	0	0	0	0	0	0	0	0	0	0	0	0	0	0
insL-1	b0016		40.81	0	0	0	0	0	0	0	0	0	0	0	0	0	0	0	0	0	0	0	0	0	0	0	0	0	0	0	0	0
insL-2	b0582		40.81	0	0	0	0	0	0	0	0	0	0	0	0	0	0	0	0	0	0	0	0	0	0	0	0	0	0	0	0	0
insL-3	b2394		40.81	0	0	0	0	0	0	0	0	0	0	0	0	0	0	0	0	0	0	0	0	0	0	0	0	0	0	0	0	0
insN-1	b0255		14.85	0	0	0	0	0	0	0	0	0	0	0	0	0	0	0	0	0	0	0	0	0	0	0	0	0	0	0	0	0
insN-2	b4283		9.79	0	0	0	0	0	0	0	0	0	0	0	0	0	0	0	0	0	0	0	0	0	0	0	0	0	0	0	0	0
insO-1	b0257		15.62	0	0	0	0	0	0	0	0	0	0	0	0	0	0	0	0	0	0	0	0	0	0	0	0	0	0	0	0	0
insO-2	b4285		21.89	0	0	0	0	0	0	0	0	0	0	0	0	0	0	0	0	0	0	0	0	0	0	0	0	0	0	0	0	0
intA	b2622	P32053	54.014	12531250	0	0	0	0	0	0	0	0	0	0	0	0	0	0	0	0	0	0	0	0	0	0	0	0	0	0	0	0
intB	b4271	P39347	52.64	0	0	0	0	0	0	0	0	0	0	0	0	0	0	0	0	0	0	0	0	0	0	0	0	0	0	0	0	0
intD	b0537	P24218	51.986	571846	0	0	0	0	0	0	0	0	0	0	0	0	0	0	0	0	0	0	0	0	0	0	0	0	0	0	0	0
intE	b1140	P75969	49.482	494820	0	0	0	0	0	0	0	0	0	0	0	0	0	0	0	0	0	0	0	0	0	0	0	0	0	0	0	0
intF	b0281	P71298	61.383	17985220	0	0	0	0	0	0	0	0	0	0	0	0	0	0	0	0	0	0	0	0	0	0	0	0	0	0	0	0
intG	b1936	P76323	12.326	0	0	0	0	0	0	0	0	0	0	0	0	0	0	0	0	0	0	0	0	0	0	0	0	0	0	0	0	0
intQ	b1579	P76168	52.324	0	0	0	0	0	0	0	0	0	0	0	0	0	0	0	0	0	0	0	0	0	0	0	0	0	0	0	0	0
intR	b1345	P76056	54.864	164592	0	0	0	0	0	0	0	0	0	0	0	0	0	0	0	0	0	0	0	0	0	0	0	0	0	0	0	0
intS	b2349	P37326	50.922	5652342	0	0	0	0	0	0	0	0	0	0	0	0	0	0	0	0	0	0	0	0	0	0	0	0	0	0	0	0
intZ	b2442	P76542	52.529	2311276	0	0	0	0	0	0	0	0	0	0	0	0	0	0	0	0	0	0	0	0	0	0	0	0	0	0	0	0
iraD	b4326	P39375	17.052	750288	0	0	0	0	0	0	0	0	0	0	0	0	0	0	0	0	0	0	0	0	0	0	0	0	0	0	0	0
iraM	b1160	P75987	14.027	14027	0	0	0	0	0	0	0	0	0	0	0	0	0	0	0	0	0	0	0	0	0	0	0	0	0	0	0	0
iraP	b0382	P0AAN9	11.456	11914240	2.97202e-05	3.04269e-05	3.58375e-05	3.84214e-05	4.06618e-05	3.86578e-05	4.30805e-05	3.05793e-05	3.14319e-05	3.79089e-05	3.44133e-05	3.71314e-05	3.80573e-05	4.26646e-05	1.34401e-05	1.37932e-05	1.66736e-05	1.80966e-05	2.63007e-05	1.85291e-05	2.67835e-05	2.84856e-05	2.91125e-05	3.48407e-05	4.02296e-05	5.81759e-05	4.09398e-05	5.86818e-05
iroK	b4706	U3PVA8	2.687	0	0	0	0	0	0	0	0	0	0	0	0	0	0	0	0	0	0	0	0	0	0	0	0	0	0	0	0	0
iscA	b2528	P0AAC8	13.451	26552270	7.61363e-05	8.63937e-05	8.544e-05	7.29816e-05	7.53406e-05	7.02747e-05	6.72158e-05	8.05741e-05	7.92903e-05	8.81254e-05	6.14051e-05	8.01537e-05	8.22147e-05	6.66131e-05	9.29873e-05	0.000102714	0.000104812	8.54144e-05	6.44019e-05	8.77531e-05	5.84266e-05	9.85407e-05	0.000115958	0.000115551	9.49402e-05	7.12271e-05	9.99066e-05	6.72421e-05
iscR	b2531	P0AGK8	20.215	67194660	0.000150589	0.000147519	0.000146636	0.000131913	0.000117014	0.000128644	0.000125621	0.000147587	0.000150054	0.000142061	0.000127291	0.000112708	0.000114955	0.00011171	0.000117049	0.00011584	0.000118012	9.30302e-05	6.89199e-05	9.13175e-05	8.8601e-05	9.92319e-05	9.77992e-05	9.88791e-05	8.27243e-05	6.0979e-05	8.07059e-05	7.76486e-05
iscS	b2530	P0A6B7	52.292	287606000	0.00171003	0.00169445	0.00171979	0.00164183	0.00157001	0.00159708	0.00154304	0.0011066	0.00114366	0.00111435	0.00156138	0.00146926	0.0014629	0.0015609	0.00166132	0.00168232	0.00174445	0.0019035	0.00179865	0.00178568	0.00182781	0.00209494	0.00209747	0.00215827	0.00210885	0.00201763	0.00200958	0.00195961
iscU	b2529	P0ACD4	16.119	113139300	0.000368587	0.000353155	0.00036345	0.000291717	0.000291061	0.000286904	0.000286439	0.000395119	0.000390686	0.000387968	0.00030867	0.000320998	0.000301762	0.000314187	0.0003687	0.000361636	0.000374226	0.000276537	0.000280269	0.000277099	0.000277447	0.000483974	0.000459746	0.000540626	0.000377679	0.000421918	0.000415617	0.000359721
iscX	b2524	P0C0L9	8.893	10138020	0	3.33355e-05	0	3.08876e-05	0	3.00922e-05	0	0	3.44366e-05	0	3.02783e-05	0	2.98172e-05	0	0	1.51117e-05	0	1.34781e-05	0	1.32546e-05	0	0	4.25273e-05	0	3.99499e-05	0	3.90479e-05	0
ispA	b0421	P22939	37.487	11021180	0	0	0.00012512	0.000132577	0.000155676	9.29731e-05	0.000150288	0	0	0.000132352	0.000129961	0.000152393	9.21234e-05	0.000149533	0	0	5.82126e-05	5.78509e-05	6.76012e-05	4.09517e-05	6.82535e-05	0	0	3.47542e-05	3.67444e-05	4.27231e-05	2.5852e-05	4.2726e-05
ispB	b3187	P0AD57	40.973	24296990	0.000202071	0.000216345	0.000213025	0.000156332	0.000192429	0.000179787	0.000170223	0.000187199	0.000190458	0.000186704	0.000157863	0.000169399	0.000156934	0.000155684	0.00018023	0.00018908	0.00019519	0.000120282	0.000145104	0.000139196	0.000128115	0.000148155	0.00014512	0.000148315	9.72341e-05	0.000116714	0.000111837	0.000102071
ispD	b2747	Q46893	29.938	3682374	4.92366e-05	4.63963e-05	4.56438e-05	5.90431e-05	6.44095e-05	6.36405e-05	5.73784e-05	4.7898e-05	0	4.45844e-05	5.54307e-05	5.38018e-05	5.47e-05	5.55595e-05	5.35654e-05	3.13369e-05	5.03579e-05	6.18449e-05	6.39376e-05	6.53914e-05	6.18287e-05	4.77376e-05	2.94164e-05	4.65862e-05	3.66625e-05	6.40015e-05	3.85284e-05	4.29028e-05
ispE	b1208	P62615	35.966	8020418	0.000119206	0.000125155	0.000115069	0.000126734	0.000126523	0.0001263	0.000122056	8.85879e-05	8.07821e-05	0	8.25836e-05	7.90285e-05	8.45653e-05	7.21539e-05	0.000112913	0.000115122	7.32664e-05	0.000104685	5.30443e-05	9.08275e-05	8.80847e-05	6.25915e-05	6.38304e-05	4.11222e-05	6.10145e-05	3.24144e-05	5.35931e-05	5.17259e-05
ispF	b2746	P62617	19.722	8776290	0.000113992	0.000119591	0.000117782	0.000120404	0.000113289	0.000117108	0.000118126	0.000125091	0.00012394	0.000118917	0.000147456	0.000114588	0.000145101	0.000143264	9.28948e-05	9.33667e-05	9.02071e-05	0.00010699	8.78477e-05	0.00010091	9.99338e-05	9.64299e-05	9.84458e-05	9.75762e-05	0.00011474	9.69499e-05	0.000108797	0.000113568
ispG	b2515	P62620	47.315	31937620	0.000281378	0.000277008	0.000278901	0.000270511	0.000284167	0.000272717	0.000272871	0.000275824	0.00028152	0.000295943	0.000274861	0.000262101	0.000258376	0.000271249	0.000291179	0.00028822	0.000222413	0.000297207	0.000314161	0.000294392	0.000321181	0.00031871	0.000355844	0.000352853	0.00035776	0.000386093	0.000384597	0.000361248
ispH	b0029	P62623	40.405	16525640	0.000141811	0.000143208	0.00011213	0.000203305	0.000204162	0.000215518	0.00017805	0.000224422	0.000242592	0.000257964	0.000262793	0.000236571	0.000245738	0.000274323	0.00020611	0.000215289	0.000144532	0.000183516	0.000257973	0.000269778	0.000244258	0.000151913	0.000152247	9.34548e-05	0.000135896	0.000162384	0.000179038	0.000159192
ispU	b0174	P60472	32.916	10467290	0	0	3.53863e-05	0	0	0	0	0	0	3.74316e-05	0	0	0	0	0	0	1.64636e-05	0	0	0	0	0	0	1.7201e-05	0	0	0	0
ivbL	b3672	P03061	3.76	5737760	0	0	0	0	0	0	0	0	0	0	0	0	0	0	0	0	0	0	0	0	0	0	0	0	0	0	0	0
ivy	b0220	P0AD59	19.661	44571490	0.000209567	0.000204549	0.000203511	0.000191861	0.000172651	0.000174163	0.00017828	0.000330367	0.000242885	0.000210027	0.000157074	0.000139921	0.000149665	0.000152451	0.000292248	0.000249624	0.000235175	0.000191702	0.000180658	0.000184054	0.000190296	0.00049805	0.000456917	0.000445492	0.000407308	0.000363016	0.000375618	0.000374978
katE	b1732	P21179	97.604	191987100	0.00197658	0.00198387	0.00190133	0.00218912	0.00187319	0.00187339	0.00187372	0.00208103	0.00212316	0.00223761	0.00233848	0.00204173	0.00194712	0.00191523	0.00151728	0.00154231	0.00156132	0.00161944	0.0013895	0.00135144	0.00135663	0.000899779	0.000864528	0.000936542	0.00104731	0.000902462	0.000874773	0.000850111
katG	b3942	P13029	92.984	177413500	0.00173303	0.00174797	0.00172497	0.0017899	0.0018204	0.00182484	0.00184539	0.00168445	0.00170674	0.00177145	0.00173737	0.00192997	0.00192732	0.00177303	0.00164974	0.00162968	0.00169948	0.00181288	0.00191833	0.00188668	0.00189386	0.00124433	0.00136729	0.00129049	0.0014814	0.00150385	0.00147396	0.00146242
kbaY	b3137	P0AB74	36.388	72776	0	0	0	0	0	0	0	0	0	0	0	0	0	0	0	0	0	0	0	0	0	0	0	0	0	0	0	0
kbaZ	b3132	P0C8K0	54.757	273785	0.000193586	0.000185592	0.000195407	7.64347e-05	0.000146713	0.000140651	0.000144485	0.000199175	0.000191722	0.000206702	7.4927e-05	0.000143619	0.000139366	0.000143759	8.75408e-05	8.41331e-05	9.09141e-05	3.3353e-05	6.37089e-05	6.19525e-05	6.36099e-05	3.71076e-05	3.5515e-05	3.79945e-05	1.48291e-05	2.81843e-05	2.73766e-05	2.78734e-05
kbl	b3617	P0AB77	50.214	4870758	5.73132e-05	5.32505e-05	4.85042e-05	5.39382e-05	5.84891e-05	6.01876e-05	5.77194e-05	0	0	4.6327e-05	4.55658e-05	6.07025e-05	5.34715e-05	0	2.76985e-05	2.57286e-05	3.06819e-05	3.17571e-05	3.74658e-05	3.62117e-05	2.72899e-05	1.70311e-05	1.08608e-05	1.72193e-05	1.41195e-05	1.65745e-05	2.11235e-05	1.68634e-05
kch	b1250	P31069	53.465	6576195	0.000108263	0.000102355	1.6624e-05	0.000128044	0.000105292	0.000106627	0.000106519	9.82639e-05	9.29598e-05	1.46094e-05	0.000110768	9.02574e-05	9.26511e-05	9.35747e-05	8.36946e-05	8.30865e-05	4.16857e-05	9.5043e-05	8.67142e-05	8.71947e-05	7.92738e-05	4.7303e-05	4.67643e-05	2.32282e-05	5.63427e-05	5.11488e-05	5.13748e-05	4.63163e-05
kdgK	b3526	P37647	39.468	13853270	0.00012104	0.000108482	8.68548e-05	0.000113993	0.000105386	0.000116636	9.08537e-05	0.000104617	0.000114752	9.62752e-05	0.00011929	0.000111882	0.000100336	6.45276e-05	0.000101099	8.44202e-05	9.09703e-05	0.000115231	0.000113328	0.000114762	8.15946e-05	8.40715e-05	5.83443e-05	8.69815e-05	0.000108675	8.88219e-05	8.17114e-05	9.24158e-05
kdgR	b1827	P76268	34.711	22527440	0.000181944	0.000185412	0.000168605	0.000188093	0.000200093	0.000184303	0.000185795	0.000171965	0.000175506	0.000147878	0.000186261	0.000203122	0.000179574	0.000176577	0.000213989	0.000208883	0.000201675	0.000216456	0.000228684	0.000217141	0.000218207	0.000168654	0.000169678	0.000161318	0.000175383	0.000195732	0.000171318	0.00017623
kdgT	b3909	P0A712	39.497	78994	0	0	0	0	0	0	0	0	0	0	0	0	0	0	0	0	0	0	0	0	0	0	0	0	0	0	0	0
kdpA	b0698	P03959	69.127	0	0	0	0	0	0	0	0	0	0	0	0	0	0	0	0	0	0	0	0	0	0	0	0	0	0	0	0	0
kdpB	b0697	P03960	84.373	253119	0	0	0	0	0	0	0	0	0	0	0	0	0	0	0	0	0	0	0	0	0	0	0	0	0	0	0	0
kdpC	b0696	P03961	23.646	189168	0	0	0	2.38632e-06	0	0	0	0	0	0	0	0	0	0	0	0	0	0	0	0	0	0	0	0	2.31484e-06	0	0	0
kdpD	b0695	P21865	114.679	4587160	8.23691e-05	0.000100602	8.59097e-05	9.19303e-05	0	0	0	0	0	0	0	0	0	0	2.01453e-05	6.65739e-05	4.36637e-05	1.33155e-05	0	0	0	3.88153e-06	1.80161e-05	1.15541e-05	7.44065e-06	0	0	0
kdpE	b0694	P21866	29.333	1525316	6.27328e-06	0	1.4546e-05	0	7.87318e-06	0	1.34509e-05	0	0	1.53867e-05	0	0	0	1.33833e-05	2.83682e-06	0	1.00215e-05	0	3.41887e-06	0	5.9218e-06	1.50312e-06	0	5.23519e-06	0	1.8906e-06	0	3.24361e-06
kdpF	b4513	P36937	3.54	3540	0	0	0	0	0	0	0	0	0	0	0	0	0	0	0	0	0	0	0	0	0	0	0	0	0	0	0	0
kdsA	b1215	P0A715	35.891	93173040	0.000538076	0.000554818	0.000567954	0.000523692	0.0005345	0.00054171	0.000535405	0.000656051	0.000657804	0.000608759	0.000577678	0.000653935	0.000615421	0.000634773	0.000626	0.00063772	0.000616465	0.000569952	0.000612484	0.000601024	0.000600421	0.000612952	0.000622431	0.000630056	0.000577656	0.000598465	0.00060227	0.000606779
kdsB	b0918	P04951	32.029	28794070	0.000230817	0.000217759	0.000225253	0.000237422	0.000231549	0.00021972	0.000233294	0.000229525	0.000238109	0.000259587	0.000220796	0.000221404	0.000204816	0.000215135	0.00024322	0.000236917	0.000253845	0.000235822	0.000229118	0.00022448	0.000228297	0.000179918	0.000178174	0.000183599	0.000185632	0.000174542	0.0001598	0.000175238
kdsC	b3198	P0ABZ4	23.34	7305420	6.03956e-05	6.79919e-05	6.29169e-05	6.45734e-05	7.07508e-05	7.47309e-05	6.71644e-05	6.44272e-05	7.29588e-05	7.03546e-05	7.04529e-05	7.70762e-05	7.56474e-05	7.27074e-05	4.47274e-05	5.04123e-05	4.7343e-05	4.44642e-05	4.84844e-05	4.90784e-05	4.70985e-05	3.79189e-05	4.25609e-05	3.95708e-05	3.95384e-05	4.28981e-05	4.69197e-05	4.12764e-05
kdsD	b3197	P45395	41.041	19289270	0.000143778	0.000135036	0.000141219	0.000166235	0.000155373	0.000151981	0.000167904	0.000114127	0.000124612	0.000127341	0.000149556	0.000143169	0.000142801	0.000163549	0.00014864	0.000142333	0.000143714	0.00017057	0.000159786	0.000157444	0.000177519	0.00012992	0.000126059	0.000127282	0.00013975	0.00013255	0.000131343	0.000139443
kduD	b2842	P37769	31.575	2147100	0	0	0	0	0	0	0	0	0	0	0	0	0	0	0	0	0	0	0	0	0	0	0	0	0	0	0	0
kduI	b2843	Q46938	35.995	791890	0	0	0	0	0	0	0	0	0	0	0	0	0	0	0	0	0	0	0	0	0	0	0	0	0	0	0	0
kefB	b3350	P45522	77.133	2005458	0	0	0	0	0	0	0	0	0	0	0	0	0	0	0	0	0	0	0	0	0	0	0	0	0	0	0	0
kefC	b0047	P03819	78.858	3075462	0	8.65663e-05	6.94437e-05	0.000136278	9.66295e-05	0	0	0	8.94257e-05	7.34576e-05	0.000133589	9.45921e-05	0	0	0	3.92424e-05	3.23091e-05	5.9466e-05	4.19607e-05	0	0	0	1.06873e-05	8.71127e-06	1.70575e-05	1.19762e-05	0	0
kefF	b0046	P0A754	23.297	2120027	0	0	0	0	0	0	0	0	0	0	0	0	0	0	0	0	0	0	0	0	0	0	0	0	0	0	0	0
kefG	b3351	P0A756	24.228	1599048	0	0	0	1.57368e-05	1.48508e-05	0	0	0	0	0	1.54263e-05	1.45376e-05	0	0	0	0	0	6.86687e-06	6.44884e-06	0	0	0	0	0	5.08846e-06	4.75485e-06	0	0
kgtP	b2587	P0AEX3	54.755	215570400	0.000455463	0.000434764	0.000413846	0.000549206	0.000584782	0.000542986	0.000541464	0.000468612	0.000449124	0.000437766	0.000538372	0.000572452	0.000538024	0.000538742	0.000270228	0.00025646	0.000262425	0.00030333	0.000312786	0.000344572	0.000298335	0.000229093	0.000216519	0.000219343	0.000269726	0.000276748	0.00030453	0.000261457
kilR	b1352	P38393	9.72	38880	0	0	0	0	0	0	0	0	0	0	0	0	0	0	0	0	0	0	0	0	0	0	0	0	0	0	0	0
kptA	b4331	P39380	23.8	142800	0	0	0	0	0	0	0	0	0	0	0	0	0	0	0	0	0	0	0	0	0	0	0	0	0	0	0	0
kup	b3747	P63183	80.39	6029250	5.99281e-05	7.42456e-05	6.73594e-05	7.2556e-05	8.00609e-05	8.66275e-05	0	5.74284e-05	7.63419e-05	7.27319e-05	7.31916e-05	8.00224e-05	8.24039e-05	0	3.79321e-05	4.79453e-05	4.5001e-05	4.55853e-05	5.29065e-05	5.38032e-05	0	1.07193e-05	1.34927e-05	1.25378e-05	1.35118e-05	1.56036e-05	1.58503e-05	0
lacA	b0342	P07464	26.391	633384	0	0	0	0	0	0	0	0	0	0	0	0	0	0	0	0	0	0	0	0	0	0	0	0	0	0	0	0
lacI	b0345	P03023	44.976	5801904	4.90027e-05	5.18622e-05	4.65737e-05	5.06383e-05	5.28384e-05	5.26734e-05	5.23658e-05	4.95274e-05	5.50734e-05	4.43703e-05	4.8251e-05	5.32474e-05	5.02303e-05	0	4.73849e-05	5.02964e-05	4.56112e-05	4.78923e-05	4.64166e-05	5.03604e-05	2.58522e-05	2.95588e-05	3.60205e-05	4.46191e-05	3.49879e-05	4.52008e-05	4.98608e-05	2.76258e-05
lacY	b0343	P02920	53.936	107872	0	0	0	0	0	0	0	0	0	0	0	0	0	0	0	0	0	0	0	0	0	0	0	0	0	0	0	0
lacZ	b0344	P00722	134.766	1347660	0	0	0	0	0	0	5.62812e-05	0	0	0	0	0	0	0	0	0	0	0	0	0	1.75619e-05	0	0	0	0	0	0	2.85018e-06
lafU	b0230	Q47154	32.321	0	0	0	0	0	0	0	0	0	0	0	0	0	0	0	0	0	0	0	0	0	0	0	0	0	0	0	0	0
lamB	b4036	P02943	57.867	18170240	8.60041e-05	8.28841e-05	8.05911e-05	0.000117055	0.000107086	9.92573e-05	0.000101892	8.56798e-05	8.0463e-05	8.64985e-05	0.000120758	0.000108496	0.000103977	0.000107707	0.000110348	0.00010606	7.59437e-05	0.000145577	0.000136361	0.000127078	0.000129354	4.97985e-05	3.73092e-05	3.59987e-05	5.61128e-05	5.94767e-05	5.34422e-05	5.44166e-05
lapA	b1279	P0ACV4	13.124	4606524	7.72119e-06	6.78819e-06	7.5952e-06	1.01407e-05	1.04436e-05	8.37008e-06	1.12947e-05	7.9441e-06	7.01241e-06	8.0342e-06	9.94063e-06	1.02234e-05	8.29359e-06	1.12379e-05	3.49157e-06	3.07724e-06	3.53371e-06	4.42497e-06	4.53505e-06	3.68675e-06	4.9725e-06	1.48004e-05	1.29899e-05	1.47679e-05	1.96738e-05	2.00626e-05	1.62917e-05	2.17891e-05
lapB	b1280	P0AB58	51.464	4786152	2.97805e-05	2.84032e-05	6.22171e-06	3.32405e-05	3.40941e-05	3.6088e-05	4.46771e-05	3.06402e-05	2.93413e-05	6.58132e-06	3.25847e-05	3.33753e-05	3.57582e-05	4.44524e-05	1.34669e-05	1.28758e-05	2.89468e-06	1.45048e-05	1.48051e-05	1.58956e-05	1.96691e-05	4.2285e-06	4.0261e-06	8.96099e-07	4.77701e-06	4.8516e-06	5.20313e-06	6.38435e-06
ldcA	b1192	P76008	38.983	6977957	4.11844e-05	3.98036e-05	3.56282e-05	3.54424e-05	3.485e-05	3.23419e-05	3.83048e-05	4.73217e-05	4.97991e-05	2.03848e-05	3.37409e-05	3.71979e-05	1.58084e-05	4.5373e-05	4.61831e-05	4.59842e-05	3.44392e-05	3.5947e-05	3.65719e-05	2.81815e-05	4.23817e-05	2.92631e-05	2.89064e-05	2.40134e-05	1.9978e-05	2.27928e-05	1.55666e-05	2.32142e-05
ldcC	b0186	P52095	93.314	6811922	0	0	0	0	0	0	0	0	0	0	0	0	0	0	0	0	0	0	0	0	0	0	0	0	0	0	0	0
ldhA	b1380	P52643	42.397	42312210	0.00019719	0.000201634	0.000181753	0.000243848	0.000241355	0.000224593	0.000235729	0.000238204	0.000236817	0.000226816	0.000242146	0.000233919	0.000243864	0.000230279	0.000217876	0.00022237	0.000205204	0.000264609	0.000268004	0.000270372	0.000257746	0.000148066	0.000151385	0.000145257	0.00019728	0.000182347	0.000187654	0.000175417
ldrA	b4419	Q6BF86	4.621	2310.5	0	0	0	0	0	0	0	0	0	0	0	0	0	0	0	0	0	0	0	0	0	0	0	0	0	0	0	0
ldrB	b4421	Q6BF87	4.579	0	0	0	0	0	0	0	0	0	0	0	0	0	0	0	0	0	0	0	0	0	0	0	0	0	0	0	0	0
ldrC	b4423	Q6BF86	4.621	2310.5	0	0	0	0	0	0	0	0	0	0	0	0	0	0	0	0	0	0	0	0	0	0	0	0	0	0	0	0
ldrD	b4453	Q6BF25	4.524	36192	0	0	0	0	0	0	0	0	0	0	0	0	0	0	0	0	0	0	0	0	0	0	0	0	0	0	0	0
ldtA	b1990	P39176	39.934	7307922	9.50918e-05	9.40689e-05	9.5863e-05	8.27798e-05	7.98448e-05	8.47158e-05	8.30172e-05	9.78371e-05	9.7176e-05	0.000101404	8.11469e-05	7.81613e-05	8.39417e-05	8.25998e-05	4.30011e-05	4.26435e-05	4.46008e-05	3.61217e-05	3.4672e-05	3.73146e-05	3.65484e-05	2.14444e-05	2.11777e-05	2.19287e-05	1.88942e-05	1.80454e-05	1.93991e-05	1.88415e-05
ldtB	b0819	P0AAX8	38.777	60414570	0.000350434	0.000332123	0.000340772	0.000340361	0.000356372	0.000347905	0.000343383	0.000396633	0.000355917	0.000373732	0.000344154	0.000348295	0.000354519	0.000349882	0.000385009	0.000371788	0.000368473	0.000319804	0.000338638	0.000343416	0.000332053	0.000362969	0.000346921	0.000322141	0.000334365	0.000345009	0.000344337	0.000349227
ldtC	b1113	P75954	40.306	5038250	0	0	0	4.01349e-05	4.7767e-05	0	3.97192e-05	0	0	0	3.93432e-05	4.67635e-05	0	3.95232e-05	0	0	0	1.75132e-05	2.07441e-05	0	1.74881e-05	0	0	0	7.41576e-06	8.74e-06	0	7.29823e-06
ldtD	b0925	P22525	78.787	10636240	8.25658e-05	8.64811e-05	7.62467e-05	8.94496e-05	0.00011435	0.000111887	7.7106e-05	8.49494e-05	8.93376e-05	8.06538e-05	8.76851e-05	0.000111939	0.000110865	7.67183e-05	5.20138e-05	6.22874e-05	3.54742e-05	8.57865e-05	4.96557e-05	6.47372e-05	4.74565e-05	2.57828e-05	2.42007e-05	1.09817e-05	2.82529e-05	1.6272e-05	2.11905e-05	1.54038e-05
ldtE	b1678	P76193	42.035	23581640	0.000202973	0.000206788	0.000194871	0.000199318	0.000196551	0.000195388	0.000195712	0.000261515	0.000267514	0.000275901	0.000267471	0.000263372	0.000260101	0.000266517	0.000191585	0.000194311	0.000204156	0.000190312	0.000185163	0.000186814	0.000188635	0.000185953	0.000170735	0.000186315	0.000178843	0.0001877	0.000201959	0.00016915
lepA	b2569	P60785	77.258	76253650	0.000776151	0.000773773	0.000783247	0.000835832	0.000834429	0.00085597	0.000810932	0.000805659	0.000773551	0.00076988	0.000809536	0.000790118	0.000812347	0.000810523	0.000869524	0.000875398	0.000936012	0.000911026	0.000928463	0.000934476	0.000883224	0.000557851	0.000563672	0.000558114	0.000630031	0.000608347	0.000634903	0.000585219
lepB	b2568	P00803	41.733	14105750	8.3308e-05	8.43751e-05	8.32867e-05	8.99442e-05	8.13903e-05	8.48444e-05	8.30611e-05	8.55952e-05	8.26822e-05	8.83136e-05	8.38929e-05	6.63106e-05	8.8471e-05	7.84376e-05	0.000119278	0.000117142	0.000121326	0.000102217	9.76947e-05	0.000100043	9.8941e-05	7.3642e-05	7.24565e-05	7.39704e-05	7.2288e-05	6.65128e-05	6.87227e-05	6.68762e-05
leuA	b0074	P09151	66.629	178898900	0.00124243	0.00124093	0.00120251	0.00138018	0.00139799	0.00134192	0.00132543	0.0012017	0.00132821	0.00129111	0.00148452	0.00136367	0.00145423	0.00135938	0.00112089	0.00119145	0.0011653	0.00154214	0.00151348	0.00153638	0.0014775	0.00102264	0.000998308	0.00105286	0.00118006	0.00115256	0.0011323	0.00114079
leuB	b0073	P30125	45.988	153324000	0.00111124	0.00113114	0.00110414	0.00106521	0.00103535	0.00102137	0.00108069	0.00118276	0.00121192	0.00120222	0.00111592	0.00109846	0.00109651	0.00113471	0.00129186	0.00134372	0.00133975	0.00128141	0.00127095	0.00123259	0.00127091	0.00136721	0.00134787	0.00141671	0.00117253	0.00124159	0.00121797	0.00125708
leuC	b0072	P0A6A6	58.195	249307400	0.00241465	0.00247261	0.00245432	0.00230049	0.00237196	0.00230849	0.00238818	0.0027036	0.00277003	0.0027276	0.00246869	0.00255051	0.00250519	0.00251078	0.00229339	0.00231369	0.0023261	0.00215347	0.0022508	0.00220774	0.00225307	0.00238941	0.00244695	0.00244532	0.00226021	0.00232586	0.00230048	0.00232049
leuD	b0071	P30126	26.062	138258900	0.000620038	0.000601262	0.000604104	0.000557247	0.000529391	0.000517275	0.000503803	0.000662612	0.000621825	0.000697238	0.000653002	0.000701374	0.000693941	0.000594467	0.000449368	0.000425322	0.000475298	0.000446927	0.000465594	0.000463394	0.000402292	0.000500868	0.000481937	0.000499565	0.000529049	0.000546906	0.000531323	0.000514481
leuE	b1798	P76249	26.939	377146	0	0	0	0	0	0	0	0	0	0	0	0	0	0	0	0	0	0	0	0	0	0	0	0	0	0	0	0
leuL	b0075	P0AD79	3.628	37303100	0	0	0	0	0	0	0	0	0	0	0	0	0	0	0	0	0	0	0	0	0	0	0	0	0	0	0	0
leuO	b0076	P10151	41.288	454168	0	0	0	0	0	0	0	0	0	0	0	0	0	0	0	0	0	0	0	0	0	0	0	0	0	0	0	0
leuS	b0642	P07813	112.585	233501300	0.00214577	0.00209546	0.00215522	0.00207982	0.00214904	0.00213618	0.00211606	0.00228287	0.00225454	0.00223614	0.00215713	0.0021407	0.00201034	0.00219621	0.0022907	0.00232007	0.00236489	0.00244797	0.00248076	0.00245689	0.00250257	0.00178643	0.00169544	0.00181297	0.00175543	0.00179069	0.00177428	0.00176118
lexA	b4043	P0A7C2	25.95	16737750	0.000127944	0.00013031	0.000133007	0.000137663	0.000148752	0.000138304	0.000135637	0.000141314	0.000154737	0.000142045	0.000135633	0.000142124	0.000136778	0.000136745	0.000103994	8.31935e-05	0.000108043	0.000108688	0.000114701	0.00011109	0.000104921	8.66832e-05	7.11054e-05	8.92938e-05	0.000105871	9.99795e-05	9.5335e-05	9.18583e-05
lfhA	b0229	Q47153	72.306	0	0	0	0	0	0	0	0	0	0	0	0	0	0	0	0	0	0	0	0	0	0	0	0	0	0	0	0	0
lgoD	b4358	P39400	42.508	85016	0	0	0	0	0	0	0	0	0	0	0	0	0	0	0	0	0	0	0	0	0	0	0	0	0	0	0	0
lgoR	b4357	P39399	40.811	612165	0	0	0	0	0	0	0	0	0	0	0	0	0	0	0	0	0	0	0	0	0	0	0	0	0	0	0	0
lgoT	b4356	P39398	57.486	114972	0	0	0	0	0	0	0	0	0	0	0	0	0	0	0	0	0	0	0	0	0	0	0	0	0	0	0	0
lgt	b2828	P60955	38.289	10682630	0	0	0	0	0	0	0	0	0	0	0	0	0	0	0	0	0	0	0	0	0	0	0	0	0	0	0	0
lhgO	b2660	P37339	53.607	1286568	0	0	1.8593e-05	2.62762e-05	0	2.04913e-05	0	0	0	0	0	0	0	0	0	0	8.6505e-06	1.14658e-05	0	9.02576e-06	0	0	0	2.78091e-06	3.9214e-06	0	3.06804e-06	0
lhr	b1653	P30015	196.854	3149664	0	0	0	0	0	0	0	0	0	0	0	0	0	0	0	0	0	0	0	0	0	0	0	0	0	0	0	0
ligA	b2411	P15042	85.582	24989940	0.000247215	0.000235392	0.000246154	0.000247889	0.000260116	0.000269661	0.000246816	0.000298508	0.000287181	0.000286792	0.000243707	0.00028011	0.000266364	0.000245037	0.000331668	0.000320616	0.00034981	0.000311569	0.000325457	0.000322985	0.000298699	0.000194626	0.000195706	0.000212446	0.000179203	0.000199727	0.000188372	0.000201327
ligB	b3647	P25772	73.169	146338	0	0	0	0	0	0	0	0	0	0	0	0	0	0	0	0	0	0	0	0	0	0	0	0	0	0	0	0
lipA	b0628	P60716	41.79	46010790	0.000266829	0.000267153	0.000250907	0.0002586	0.000261337	0.000266407	0.000247901	0.000198187	0.000200577	0.000236488	0.000328178	0.000235798	0.000345428	0.000196861	0.000252581	0.000260902	0.000248547	0.000286603	0.000252892	0.000302274	0.000240517	0.000208517	0.000200973	0.000224909	0.000239564	0.00023313	0.000249744	0.000207405
lipB	b0630	P60720	27.653	7493963	9.97634e-05	9.79492e-05	8.78252e-05	0.000100864	9.31757e-05	9.63687e-05	9.58753e-05	0.000100684	0.000111365	9.90221e-05	9.34771e-05	9.78668e-05	9.75623e-05	9.52976e-05	6.07906e-05	7.11221e-05	6.69195e-05	7.0648e-05	6.29455e-05	6.64816e-05	5.22261e-05	4.68518e-05	5.45867e-05	6.28843e-05	5.71105e-05	5.06301e-05	5.34146e-05	4.16093e-05
lit	b1139	P11072	39.052	5896852	0	0	0	0	0	0	0	0	0	0	0	0	0	0	0	0	0	0	0	0	0	0	0	0	0	0	0	0
livF	b3454	P22731	30.528	35473540	0.000336367	0.000325234	0.000314145	0.000291353	0.000308914	0.000304136	0.000297718	0.000337493	0.000319433	0.000323917	0.00030022	0.000309416	0.000299115	0.000306828	0.00022949	0.00023047	0.000227311	0.000203957	0.000213181	0.0002091	0.000217047	0.00020589	0.000144643	0.000143008	0.000131635	0.000137279	0.000135311	0.000135976
livG	b3455	P0A9S7	32.966	26999150	0.000173346	0.000175593	0.000176238	0.000191368	0.00018535	0.000184527	0.000182381	0.000184459	0.000194967	0.000189736	0.000186991	0.000183288	0.000180585	0.000192768	0.000172152	0.000166109	0.000161441	0.000175839	0.000177741	0.000170768	0.00016979	0.000122381	0.000120544	0.000120772	0.000120326	0.000116279	0.000117818	0.000110912
livH	b3457	P0AEX7	38.469	27236050	2.63657e-05	3.22411e-05	2.9037e-05	2.37508e-05	1.95019e-05	2.95498e-05	2.31118e-05	2.71269e-05	3.33061e-05	3.07153e-05	2.32823e-05	1.90907e-05	2.92798e-05	2.29956e-05	1.19228e-05	1.46156e-05	1.35096e-05	1.03639e-05	8.46855e-06	1.30157e-05	1.0175e-05	2.02157e-05	2.46787e-05	2.25835e-05	1.84315e-05	1.49856e-05	2.30065e-05	1.78344e-05
livJ	b3460	P0AD96	45.62	1019470000	0.00474092	0.00481242	0.00491719	0.00433711	0.00457593	0.00444036	0.00463023	0.00508589	0.00494084	0.0046504	0.00440607	0.0046282	0.0045762	0.00441753	0.00509749	0.00508444	0.00496496	0.0046852	0.00493753	0.0048801	0.00485466	0.0065495	0.00648849	0.00659793	0.0059698	0.00625707	0.00621977	0.00623112
livK	b3458	P04816	45.958	181993700	0.00140353	0.00138812	0.00139505	0.00129148	0.00141002	0.00137389	0.00142201	0.00152033	0.00158909	0.00162627	0.00117564	0.00132909	0.00134642	0.00141344	0.00142514	0.00141754	0.00145114	0.0011559	0.00128647	0.00125912	0.00127516	0.0014097	0.00138534	0.0014267	0.00121109	0.00132981	0.00129332	0.00133494
livM	b3456	P22729	53.846	28376840	0.000129914	3.64322e-05	3.90581e-05	0.000132191	0.00013299	0.000127144	0.000145053	0	2.95382e-05	3.24532e-05	0.000112363	0.000113775	0.000106461	0	5.87499e-05	7.48703e-05	8.12928e-05	8.64124e-05	8.21427e-05	4.7325e-05	7.36642e-06	3.8313e-05	4.8623e-05	5.2267e-05	5.91074e-05	5.59064e-05	3.21735e-05	4.96602e-06
lldD	b3605	P33232	49.789	15733320	0.000154316	0.000168417	0.000145447	0.000169541	0.000178729	0.000174456	0.000179805	0.000200754	0.000226219	0.0001064	0.00023825	0.000202689	0.00018046	0.000214729	0.000225228	0.000235822	0.000182597	0.000225893	0.000216846	0.000212879	0.000233543	0.000174963	0.000162591	0.000160367	0.000179529	0.000183279	0.0001833	0.000185778
lldP	b3603	P33231	68.998	2276934	0	0	0	0	0	0	0	0	0	0	0	0	0	0	0	0	0	0	0	0	0	0	0	0	0	0	0	0
lldR	b3604	P0ACL7	33.759	877734	0	0	0	0	0	0	0	0	0	0	0	0	0	0	0	0	0	0	0	0	0	0	0	0	0	0	0	0
lnt	b0657	P23930	66.197	8473216	0.000426176	0.00044679	0.000441724	0.000413231	0.00045603	0.00039985	0.000423368	0.000449104	0	0	0.000418047	0.000441685	0.000459772	0.000456943	0.000229309	3.36998e-05	3.41945e-05	0.000215912	0.000228946	0.000232865	0.00023272	9.25728e-05	1.35482e-05	1.36099e-05	9.14251e-05	9.64606e-05	9.80024e-05	9.71204e-05
loiP	b2936	P25894	31.33	14443130	0.000199473	0.000216288	0.000215293	0.000212721	0.000211784	0.000194806	0.000199088	0.000204092	0.000213274	0.000228493	0.00018934	0.000208118	0.000200752	0.000202957	0.000154834	0.00015924	0.000164316	0.000140669	0.000148948	0.000148217	0.000145365	0.000148459	0.000164202	0.000168286	0.00015902	0.000162632	0.000155976	0.000152601
lolA	b0891	P61316	26.108	19346030	0.000106632	0.000106197	0.000111541	9.65842e-05	0.000102387	9.32293e-05	9.43253e-05	0.000103827	0.0001061	0.000119976	9.94428e-05	0.000111132	9.82065e-05	9.60873e-05	7.99323e-05	7.98572e-05	8.71827e-05	7.35267e-05	7.89053e-05	7.11031e-05	7.16269e-05	7.83564e-05	7.84131e-05	8.29757e-05	7.18466e-05	7.89852e-05	6.74699e-05	6.93504e-05
lolB	b1209	P61320	27.232	21295420	0.000196911	0.000197106	0.000203825	0.000191878	0.000192223	0.000193084	0.000193031	0.000233369	0.000205848	0.000215061	0.000197542	0.000210605	0.000200252	0.000211243	0.000189152	0.000175545	0.000183051	0.000160142	0.000170376	0.000168193	0.000168703	0.000201003	0.000182372	0.000206634	0.000200173	0.0002005	0.000186882	0.000197037
lolC	b1116	P0ADC3	50.377	7052780	5.62803e-05	5.48318e-05	5.60099e-05	6.53876e-05	6.62387e-05	5.53546e-05	6.16438e-05	8.12876e-05	9.13592e-05	7.27101e-05	5.71735e-05	5.35449e-05	4.65493e-05	6.2252e-05	5.25381e-05	5.4938e-05	5.09553e-05	7.35636e-05	7.37018e-05	4.38883e-05	7.12706e-05	2.47448e-05	2.57677e-05	2.36611e-05	3.63412e-05	3.62278e-05	2.1549e-05	3.47003e-05
lolD	b1117	P75957	29.585	9970145	0.000104589	0.000106687	0.00010179	9.63203e-05	0.00010229	9.91117e-05	0.00010479	0.000107608	0.000110213	0.000107676	9.96395e-05	0.000105199	0.000102042	0.000104266	4.72956e-05	4.83647e-05	4.73593e-05	5.38822e-05	5.71737e-05	5.6838e-05	4.61352e-05	3.08432e-05	3.14094e-05	3.11857e-05	3.68562e-05	3.89125e-05	3.86409e-05	3.11017e-05
lolE	b1118	P75958	52.725	6537900	0.000177299	0.000174722	0.000171194	0.000161226	0.000143474	0.000169783	0.00016565	0	0	0.000173026	0.000169496	0.000186595	0	0	2.01702e-05	1.99985e-05	9.60845e-05	8.83321e-05	9.30842e-05	1.84968e-05	1.38033e-05	1.13999e-05	1.12559e-05	5.35403e-05	5.23644e-05	5.49061e-05	1.08983e-05	8.06465e-06
lomR_1	b1369	P77184	6.749	0	0	0	0	0	0	0	0	0	0	0	0	0	0	0	0	0	0	0	0	0	0	0	0	0	0	0	0	0
lomR_2	b1371		6.86	0	0	0	0	0	0	0	0	0	0	0	0	0	0	0	0	0	0	0	0	0	0	0	0	0	0	0	0	0
lon	b0439	P0A9M0	101.431	150625000	0.00166001	0.0016529	0.00155267	0.00182612	0.00181918	0.00173943	0.00179632	0.00109278	0.00102126	0.000985636	0.00186619	0.00177836	0.00172671	0.00167792	0.00113127	0.00114673	0.00109787	0.00176514	0.00172987	0.00170062	0.00169819	0.00141643	0.00140078	0.00132982	0.00156245	0.00158765	0.00157637	0.00155621
lpcA	b0222	P63224	24.229	39977850	0.000444095	0.000486347	0.00046267	0.000561395	0.000540613	0.000543632	0.000553911	0.00051244	0.000548163	0.000546131	0.000542263	0.000510096	0.000522871	0.000553849	0.000371685	0.000384146	0.000390971	0.000433594	0.000417816	0.000417289	0.00043519	0.000299655	0.000351197	0.000328671	0.00037967	0.000347956	0.000354697	0.000377225
lpd	b0116	P0A9P0	59.144	565771500	0.00218539	0.00223837	0.00230271	0.00210678	0.0021383	0.00204163	0.0021452	0.00137547	0.00213543	0.00231944	0.0022325	0.0021665	0.00229979	0.00204001	0.00183024	0.00210754	0.00219143	0.00266553	0.00251154	0.00251752	0.00243496	0.0033676	0.00351245	0.0035431	0.00355789	0.00340019	0.00334838	0.00338256
lplA	b4386	P32099	43.949	7998718	6.54589e-05	5.80586e-05	5.96749e-05	6.12722e-05	6.49852e-05	6.60603e-05	6.36838e-05	6.89597e-05	6.33697e-05	6.74234e-05	6.51776e-05	6.32599e-05	6.96975e-05	6.59907e-05	6.28956e-05	5.62053e-05	5.9995e-05	4.31542e-05	5.99947e-05	6.27161e-05	5.94176e-05	2.4237e-05	2.1569e-05	2.27935e-05	1.74425e-05	2.41283e-05	2.51946e-05	2.83728e-05
lplT	b2835	P39196	48.734	1998094	0	0	0	0	0	0	0	0	0	0	0	0	0	0	0	0	0	0	0	0	0	0	0	0	0	0	0	0
lpoA	b3147	P45464	84.929	21232250	0.000447029	0.00043557	0.000432278	0.000403303	0.000399521	0.000401476	0.000415795	0.000454932	0.000433212	0.000436083	0.0004065	0.000402131	0.000411806	0.000428571	0.000473166	0.000462079	0.00047697	0.000448736	0.00044793	0.000452533	0.000467465	0.000398642	0.000406317	0.00042609	0.000351038	0.000380684	0.000320759	0.000406252
lpoB	b1105	P0AB38	26.306	25095920	0.000162028	0.000157385	0.000169298	0.000149292	0.000158024	0.000158159	0.000151956	0.000175703	0.000182819	0.000193736	0.000142554	0.000156426	0.000149305	0.000142672	0.000148764	0.000147457	0.000153289	0.000135469	0.000137182	0.000128581	0.00012296	0.000203437	0.000203012	0.000214537	0.000185213	0.000197646	0.000198769	0.000190948
lpp	b1677	P69776	9.7	6009072000	0.00212927	0.0021201	0.00207103	0.00256912	0.00255949	0.00265936	0.00288355	0.0021294	0.00220439	0.00216317	0.00258799	0.00260627	0.00270215	0.0027882	0.00161342	0.00164449	0.00158575	0.00193447	0.00193967	0.00200572	0.00209743	0.00291827	0.00294657	0.00284374	0.00366533	0.00364356	0.00377222	0.00394024
lptA	b3200	P0ADV1	23.416	19973850	0.000212558	0.000199359	0.000188279	0.000156679	0.000156242	0.000160031	0.000164498	0.000246242	0.000224082	0.000213679	0.000156397	0.000161224	0.000159306	0.00015482	0.000143524	0.00013315	0.000129369	0.000118454	0.000116322	0.000116282	0.000113121	0.000236373	0.000232089	0.000223281	0.000220972	0.000219546	0.000197155	0.000231453
lptB	b3201	P0A9V1	31.09	19617790	0.00016085	0.000169585	0.000153308	0.000179594	0.000178031	0.000181993	0.000174451	0.000139114	0.000146341	0.000141675	0.000165613	0.000176592	0.000165958	0.000163559	0.00017042	0.000164935	0.000159843	0.000176878	0.000187491	0.000180709	0.000180215	0.000148071	0.000155502	0.000135236	0.000184335	0.00020101	0.000185661	0.000201608
lptC	b3199	P0ADV9	25.098	4994502	3.95038e-05	4.23129e-05	3.79708e-05	4.20222e-05	3.83961e-05	3.89308e-05	3.93952e-05	4.26651e-05	4.38796e-05	4.25727e-05	3.89939e-05	3.78622e-05	3.33874e-05	4.22983e-05	2.21199e-05	2.30452e-05	2.20218e-05	2.12102e-05	2.00776e-05	1.87988e-05	2.18925e-05	2.34409e-05	2.43201e-05	2.30082e-05	2.35756e-05	2.22054e-05	2.07678e-05	2.39828e-05
lptD	b0054	P31554	103.666	107501600	0.000635758	0.000650344	0.000624293	0.000585486	0.000588847	0.000585424	0.000578287	0.000493276	0.000524426	0.000514899	0.000660011	0.000631858	0.000649031	0.000651083	0.00066128	0.000673308	0.000675189	0.000625466	0.000639722	0.000656028	0.000631501	0.000508924	0.000550969	0.000564087	0.000534523	0.000513054	0.000537715	0.000488455
lptE	b0641	P0ADC1	24.756	12922630	0.000130884	0.000137767	0.000132645	0.000137238	0.000128986	0.000132169	0.000105987	0	0	0.000126663	0.000122246	0.000164354	0.000118545	5.9216e-05	2.04055e-05	2.07262e-05	7.51543e-05	0.000128901	0.000141871	7.37079e-05	4.77769e-05	2.84067e-05	2.95232e-05	6.48222e-05	0.0001038	0.000120657	6.52875e-05	5.40932e-05
lptF	b4261	P0AF98	46.848	9791232	6.64841e-05	7.02406e-05	6.58985e-05	6.53479e-05	6.67387e-05	6.98092e-05	6.66703e-05	7.37264e-05	8.52976e-05	7.17813e-05	0	0	0	8.25699e-05	5.11108e-05	5.65046e-05	5.2198e-05	1.78549e-05	1.77394e-05	1.99489e-05	5.31481e-05	3.09504e-05	3.40746e-05	3.11634e-05	1.13406e-05	1.12111e-05	1.25934e-05	3.32702e-05
lptG	b4262	P0ADC6	46.034	7641644	6.71445e-05	6.18255e-05	6.38696e-05	7.49577e-05	7.12148e-05	7.4327e-05	7.76834e-05	6.90829e-05	6.38676e-05	6.75613e-05	7.3479e-05	6.97132e-05	7.36478e-05	7.72928e-05	3.03632e-05	2.80269e-05	2.97157e-05	3.27085e-05	3.09245e-05	3.27387e-05	3.42002e-05	1.22577e-05	1.12676e-05	1.18273e-05	1.385e-05	1.30293e-05	1.37782e-05	1.42727e-05
lpxA	b0181	P0A722	32.714	24666360	0.000145242	0.000142717	0.000141651	0.000161486	0.00017997	0.000173112	0.000165113	0.000161424	0.000152615	0.000150324	0.000154078	0.00017025	0.000152126	0.000149349	0.000197048	0.000197638	0.00019729	0.000184731	0.000185637	0.000189643	0.000176447	0.000171425	0.0001713	0.000196331	0.000190246	0.000171337	0.000174767	0.000161359
lpxB	b0182	P10441	49.191	6198066	4.34062e-05	4.76042e-05	4.78379e-05	4.9567e-05	4.69777e-05	5.00057e-05	4.24155e-05	4.58839e-05	4.62546e-05	4.93977e-05	4.85936e-05	4.59872e-05	4.95487e-05	4.22022e-05	3.51958e-05	3.03417e-05	3.14619e-05	2.16309e-05	2.03997e-05	2.20259e-05	1.86735e-05	1.29731e-05	1.11375e-05	1.14334e-05	8.36289e-06	7.84753e-06	8.46364e-06	7.11529e-06
lpxC	b0096	P0A725	39.389	112022300	0.000114496	7.51796e-05	7.70215e-05	0.000101676	9.32618e-05	0.000103698	8.73242e-05	0.00010667	9.70368e-05	8.45839e-05	0.000101766	9.38309e-05	0.000111326	9.48748e-05	4.68835e-05	5.48351e-05	3.99532e-05	6.96212e-05	6.25742e-05	7.18498e-05	6.17064e-05	2.80545e-05	3.19132e-05	2.36485e-05	3.88474e-05	3.48692e-05	4.02497e-05	3.42442e-05
lpxD	b0179	P21645	42.117	41358890	0.000222914	0.000238152	0.00024891	0.000232682	0.000229695	0.000232317	0.000227477	0.000238589	0.000243237	0.000264164	0.000225473	0.000225227	0.000228396	0.000230167	0.000185431	0.000182254	0.000196452	0.000205591	0.000205202	0.00020807	0.000208521	0.000172406	0.000162631	0.000170648	0.000191247	0.000187409	0.000191709	0.00018626
lpxH	b0524	P43341	31.133	2117044	0	0	0	0	0	0	0	0	0	0	0	0	0	0	0	0	0	0	0	0	0	0	0	0	0	0	0	0
lpxK	b0915	P27300	41.434	2361738	0	0	0	0	0	0	0	0	0	0	0	0	0	0	0	0	0	0	0	0	0	0	0	0	0	0	0	0
lpxL	b1054	P0ACV0	40.855	6863640	4.55375e-05	4.83248e-05	4.62393e-05	4.17902e-05	3.41174e-05	4.20509e-05	3.85278e-05	4.68521e-05	4.9921e-05	4.8912e-05	4.09658e-05	3.3398e-05	4.16666e-05	3.83341e-05	2.05923e-05	2.19067e-05	2.15131e-05	2.19066e-05	1.48153e-05	1.85221e-05	1.69619e-05	1.09111e-05	1.15593e-05	1.12383e-05	1.21748e-05	8.19266e-06	1.02311e-05	9.29075e-06
lpxM	b1855	P24205	43.163	13596340	0.000159066	0.000135666	0.000133572	0.000156054	0.000150488	0.000140331	0.000149021	0.000163662	0.000149962	0.000138647	0.00015298	0.000146684	0.000138429	0.000148276	7.19324e-05	7.12728e-05	7.35164e-05	6.80974e-05	6.90807e-05	7.24084e-05	6.56086e-05	3.81142e-05	3.76079e-05	3.84046e-05	3.78459e-05	3.82008e-05	3.99963e-05	3.59365e-05
lpxP	b2378	P0ACV2	40.942	245652	0	0	0	0	0	0	0	0	0	0	0	0	0	0	0	0	0	0	0	0	0	0	0	0	0	0	0	0
lpxT	b2174	P76445	30.975	2601900	0	0	0	5.67704e-05	4.80965e-05	5.56084e-05	5.92524e-05	0	0	0	5.56505e-05	4.70824e-05	5.51003e-05	5.89545e-05	0	0	0	2.47723e-05	2.08856e-05	2.44937e-05	2.6086e-05	0	0	0	2.44755e-05	2.05324e-05	2.40527e-05	2.54015e-05
lrhA	b2289	P36771	40.152	6986448	4.61204e-05	4.52518e-05	4.93436e-05	5.13325e-05	5.77136e-05	6.04918e-05	5.31402e-05	4.73494e-05	4.71253e-05	5.00379e-05	5.496e-05	6.63102e-05	6.78218e-05	5.42524e-05	4.37219e-05	4.40519e-05	5.27769e-05	5.66321e-05	5.47209e-05	4.6858e-05	5.70719e-05	2.6476e-05	2.77885e-05	3.30206e-05	3.72842e-05	3.62323e-05	3.15945e-05	3.7278e-05
lrp	b0889	P0ACJ0	21.799	126717600	0.000487156	0.000495294	0.000519999	0.000546618	0.000541454	0.00055289	0.000512209	0.000515195	0.000555244	0.000573147	0.000540916	0.000565253	0.000554526	0.000504128	0.000509715	0.000522333	0.000568069	0.000738101	0.000711296	0.000709568	0.000685382	0.0012224	0.00124468	0.0013622	0.00141462	0.00135225	0.00141058	0.00136109
lspA	b0027	P00804	21.069	7437357	0	0	0	0	0	0	0	0	0	0	0	0	0	0	0	0	0	0	0	0	0	0	0	0	0	0	0	0
lsrA	b1513	P77257	64.937	129874	0	0	0	0	0	0	0	0	0	0	0	0	0	0	0	0	0	0	0	0	0	0	0	0	0	0	0	0
lsrB	b1516	P76142	42.745	1196860	0	0	1.86977e-05	0	0	0	9.10179e-06	0	0	1.97784e-05	0	0	0	9.05603e-06	0	0	8.6992e-06	0	0	0	4.00708e-06	0	0	5.59313e-06	0	0	0	2.70134e-06
lsrC	b1514	P77672	42.489	42489	0	0	0	0	0	0	0	0	0	0	0	0	0	0	0	0	0	0	0	0	0	0	0	0	0	0	0	0
lsrD	b1515	P0AFS1	40.337	80674	0	0	0	0	0	0	0	0	0	0	0	0	0	0	0	0	0	0	0	0	0	0	0	0	0	0	0	0
lsrF	b1517	P76143	37.076	1371812	0	1.66374e-05	0	0	1.57868e-05	0	0	0	1.71869e-05	0	0	1.5454e-05	0	0	0	7.54208e-06	0	0	6.85533e-06	0	0	0	3.35129e-06	0	0	3.19235e-06	0	0
lsrG	b1518	P64461	12.952	660552	0	0	0	0	0	0	0	0	0	0	0	0	0	0	0	0	0	0	0	0	0	0	0	0	0	0	0	0
lsrK	b1511	P77432	67.001	804012	0	0	0	0	0	0	0	0	0	0	0	0	0	0	0	0	0	0	0	0	0	0	0	0	0	0	0	0
lsrR	b1512	P76141	39.446	1735624	0	0	0	0	0	0	0	0	0	0	0	0	0	0	0	0	0	0	0	0	0	0	0	0	0	0	0	0
ltaE	b0870	P75823	42.429	21893360	0.000151796	0.000164253	0.000156608	0.000176662	0.000182869	0.000181782	0.000186344	0.000148103	0.000140444	0.000129557	0.000174517	0.00017659	0.000184663	0.000181181	0.000131878	0.000213929	0.000184644	0.000213348	0.000227976	0.000225281	0.000251161	0.00014492	0.00015129	0.000127001	0.000188444	0.000169486	0.000220254	0.000221178
luxS	b2687	P45578	22.454	208642600	0.000573119	0.000561948	0.000571386	0.000547779	0.00054351	0.000532871	0.000558656	0.000614921	0.000607466	0.000628509	0.000607683	0.000558711	0.000581323	0.000591991	0.000788234	0.000780161	0.000792387	0.000725658	0.00069262	0.000703414	0.000723803	0.000892387	0.000864086	0.000894088	0.000835793	0.000800683	0.000829238	0.000813758
lysA	b2838	P00861	53.667	38962240	0.000301767	0.000307909	0.000285012	0.000302955	0.000298734	0.000283508	0.000283582	0.000318657	0.000282692	0.000256294	0.000242956	0.000254211	0.000245482	0.000284044	0.00038824	0.000373166	0.000304198	0.00028959	0.000303258	0.000298376	0.000314786	0.000297902	0.000284014	0.000265381	0.000259212	0.000272724	0.000235778	0.000256538
lysC	b4024	P08660	56.54	163231000	0.00129818	0.00132532	0.00134822	0.00121919	0.00118928	0.00116303	0.00116648	0.00122003	0.00124883	0.00124877	0.00109549	0.00107529	0.00102728	0.00100093	0.00132528	0.00134556	0.00132209	0.00125241	0.00121081	0.00119063	0.001192	0.0012363	0.00125518	0.0012833	0.00117005	0.00114001	0.00111814	0.00110436
lysO	b0874	P75826	37.665	4557465	0	0	0	0	0	0	0	0	0	0	0	0	0	0	0	0	0	0	0	0	0	0	0	0	0	0	0	0
lysP	b2156	P25737	62.297	58434590	0.000170384	0.000178662	0.000169767	0.000200696	0.000201408	0.000215773	0.000219709	0.000163169	0.000166337	0.000152036	0.000223566	0.000229395	0.000236612	0.000248907	0.000229544	0.000236779	0.000225853	0.000244391	0.000243581	0.000261912	0.000267701	0.000176911	0.000181729	0.000171614	0.000197561	0.000195924	0.000210433	0.000213281
lysR	b2839	P03030	39.905	1117340	0	0	0	0	0	0	0	0	0	0	0	0	0	0	0	0	0	0	0	0	0	0	0	0	0	0	0	0
lysS	b2890	P0A8N3	66.61	190371400	0.00079668	0.000817983	0.000807422	0.000893012	0.000913587	0.000899813	0.000930085	0.000901188	0.000869819	0.000861578	0.000905339	0.00093465	0.000985153	0.0010491	0.00102998	0.00106827	0.0010618	0.00107713	0.00110001	0.00114576	0.00116285	0.000970449	0.000995616	0.000989834	0.00108161	0.00110645	0.00110449	0.00113622
lysU	b4129	P0A8N5	66.833	21052400	0.000395397	0.000393279	0.000355531	0.000412991	0.000402075	0.000378301	0.000422535	0.000408247	0.000412694	0.000408977	0.000506085	0.000491076	0.000471914	0.000511345	0.000260234	0.000256864	0.000255011	0.000396831	0.000369645	0.00036208	0.000389877	8.2053e-05	8.08276e-05	7.62123e-05	0.000134194	0.000119479	0.000116473	0.000130112
lyxK	b3580	P37677	64.038	64038	0	0	0	0	0	0	0	0	0	0	0	0	0	0	0	0	0	0	0	0	0	0	0	0	0	0	0	0
maa	b0459	P77791	23.349	3432303	3.19436e-05	3.00378e-05	2.92067e-05	2.9662e-05	2.98604e-05	2.72359e-05	3.12141e-05	3.28658e-05	3.103e-05	3.0897e-05	2.9079e-05	2.92309e-05	2.6987e-05	3.10593e-05	1.44451e-05	1.36168e-05	1.35895e-05	1.29442e-05	1.29667e-05	1.19966e-05	1.3743e-05	1.36069e-05	1.27734e-05	1.26206e-05	1.27892e-05	1.27474e-05	1.17805e-05	1.33824e-05
macA	b0878	P75830	47.237	6329758	9.97671e-05	0.00010418	9.87208e-05	8.98503e-05	9.24006e-05	9.6436e-05	9.78746e-05	0.000129203	0	0.000106419	0	0.000113011	0.000112348	0.000124251	0.000104053	3.6714e-05	6.02483e-05	1.19273e-05	9.31833e-05	6.27432e-05	0.000101555	4.8412e-05	1.90709e-05	2.75587e-05	1.21566e-05	4.14185e-05	2.98496e-05	4.80846e-05
macB	b0879	P75831	82.267	4442418	0	0	0.00030706	0.000142348	0	0.000156395	8.48817e-05	0	0	0.000324808	0.00013954	0	0.000154966	8.44549e-05	0	0	0.000142861	6.21149e-05	0	6.8887e-05	3.73693e-05	0	0	3.512e-05	1.62452e-05	0	1.79064e-05	9.63232e-06
maeA	b1479	P26616	73.277	63091500	0.00072887	0.000734502	0.000725644	0.000756519	0.000747984	0.000753603	0.000731625	0.000512693	0.000505741	0.000542686	0.000525752	0.000487115	0.000511831	0.000539615	0.000736213	0.000730755	0.00037672	0.000728004	0.000733655	0.000703685	0.000570299	0.000448624	0.000446096	0.00033453	0.000477283	0.00045767	0.000455122	0.000380021
maeB	b2463	P76558	95.966	97789350	0.000633386	0.000637974	0.000624974	0.000646449	0.000689519	0.000683964	0.000641943	0.000678861	0.000618894	0.000630329	0.000600733	0.00060581	0.000631146	0.00059285	0.000763323	0.000745807	0.000502093	0.000678373	0.000781465	0.000773907	0.000736838	0.000689689	0.000698692	0.000657705	0.000607022	0.000658078	0.000688882	0.000662759
mak	b0394	P23917	37.849	10559870	8.97043e-05	8.02967e-05	8.24153e-05	0.000102399	9.20869e-05	9.28132e-05	9.06348e-05	8.61367e-05	8.09376e-05	8.36625e-05	0.000101763	9.40833e-05	9.50214e-05	8.9034e-05	0.000117426	0.000107113	6.98361e-05	0.000119294	0.000118839	0.000116728	0.000110348	8.98443e-05	8.10451e-05	6.17407e-05	0.000102082	9.19475e-05	9.37485e-05	9.12591e-05
malE	b4034	P0AEX9	50.448	34405540	0.000304583	0.00031024	0.000319066	0.00032527	0.000292774	0.00031921	0.000314873	0.000317531	0.000348215	0.000323259	0.000345477	0.000197031	0.000290771	0.000308127	0.000369712	0.000368488	0.000377814	0.000371791	0.000283189	0.000335525	0.000337192	0.000301374	0.000296643	0.00033706	0.000368435	0.000301233	0.000351671	0.000318654
malF	b4033	P02916	66.181	1853068	0	0	0	2.49197e-05	0	7.51509e-06	2.51233e-05	0	0	0	0	0	0	2.4997e-05	0	0	0	1.08739e-05	0	3.31016e-06	1.10606e-05	0	0	0	5.68784e-06	0	1.72088e-06	5.70195e-06
malG	b4032	P68183	37.497	1499880	0	0	0	0	0	0	0	0	0	0	0	0	0	0	0	0	0	0	0	0	0	0	0	0	0	0	0	0
malI	b1620	P18811	42.721	1281630	0	0	0	0	0	0	0	0	0	1.94794e-05	0	0	0	0	0	0	8.56766e-06	0	0	0	0	0	0	3.58056e-06	0	0	0	0
malK	b4035	P68187	47.603	2903783	5.41221e-05	5.41949e-05	5.10033e-05	5.46286e-05	6.03529e-05	5.16391e-05	5.70636e-05	5.56846e-05	5.5985e-05	5.52824e-05	5.35509e-05	5.51215e-05	5.54301e-05	5.67767e-05	2.44743e-05	2.45677e-05	3.07514e-05	2.38377e-05	2.44517e-05	2.78443e-05	2.51223e-05	1.03744e-05	1.03708e-05	1.28515e-05	1.05985e-05	1.33235e-05	1.23043e-05	1.10084e-05
malM	b4037	P03841	37.397	10545950	0.000128947	0.000116658	0.000126391	0.000135143	0.000141137	0.000132269	0.000128121	0.000129458	0.000117929	0.000133281	0.000130488	0.000133058	0.000127185	0.000125412	0.000150293	0.000138238	0.000147719	0.000152709	0.000146894	0.000146217	0.000155294	0.000159432	0.000149552	0.00016581	0.000169572	0.000188789	0.000163905	0.000174972
malP	b3417	P00490	104.747	77931770	0.000921216	0.000880948	0.00088866	0.000935964	0.000837587	0.000851502	0.000842363	0.000875007	0.000901514	0.000870644	0.000912403	0.000866307	0.000825736	0.000791424	0.00112521	0.000717373	0.000971354	0.000898165	0.000824667	0.000777854	0.000872239	0.000460435	0.000406419	0.000444803	0.000443846	0.000390679	0.000390442	0.000413414
malQ	b3416	P15977	90.888	19995360	0.00026048	0.000236679	0.000243306	0.000278559	0.00025452	0.000279091	0.000258881	0.000248564	0.000253019	0.000255456	0.000284287	0.000252776	0.00028505	0.000269281	0.000203638	0.000191525	0.000201773	0.000208453	0.000195757	0.000209726	0.000198826	5.38663e-05	4.85276e-05	4.81853e-05	5.99885e-05	5.94209e-05	8.33727e-05	5.44898e-05
malS	b3571	P25718	87.778	1667782	0	0	0	0	0	0	3.93109e-05	0	0	0	0	0	0	3.91133e-05	3.98245e-06	0	0	0	0	0	1.73067e-05	1.0231e-06	0	0	0	0	0	4.59616e-06
malT	b3418	P06993	119.201	35641100	0.000125066	0.000123499	0.0001349	0.000147882	0.000138591	0.000133341	0.000148491	0.000133253	0.000135095	0.000142024	0.000150681	0.000159326	0.000151296	0.000141847	0.000159983	0.00015405	0.000180916	0.00012837	0.000127973	0.000116297	0.000209222	2.99891e-05	2.95406e-05	3.33762e-05	2.6935e-05	2.58308e-05	2.45215e-05	3.8939e-05
malX	b1621	P19642	66.082	792984	0	0	0	0	0	0	0	0	0	0	0	0	0	0	0	0	0	0	0	0	0	0	0	0	0	0	0	0
malY	b1622	P23256	50.594	6273656	6.08454e-05	5.84959e-05	5.69395e-05	5.14123e-05	5.67216e-05	5.54181e-05	5.41389e-05	5.82791e-05	6.24349e-05	6.28804e-05	4.23728e-05	5.20255e-05	5.35763e-05	5.09207e-05	8.89721e-05	8.39579e-05	6.98667e-05	6.19371e-05	4.32672e-05	4.30505e-05	4.19005e-05	4.51032e-05	4.94162e-05	4.27793e-05	2.62265e-05	1.82295e-05	1.8118e-05	1.74862e-05
malZ	b0403	P21517	79.817	6145909	0	4.97046e-05	5.14292e-05	4.63598e-05	4.70072e-05	5.71038e-05	5.09941e-05	0	5.13464e-05	5.44019e-05	4.54453e-05	4.60161e-05	5.6582e-05	5.07378e-05	0	2.54322e-05	2.39277e-05	2.02295e-05	2.04126e-05	2.51524e-05	2.24503e-05	0	5.96426e-06	5.55543e-06	4.9968e-06	5.01685e-06	6.8694e-06	5.4653e-06
manA	b1613	P00946	49.821	28696900	0.000348553	0.00034325	0.000324551	0.000302707	0.000338115	0.000327996	0.000309563	0.000325224	0.000330438	0.000325767	0.000323268	0.000366408	0.00037055	0.000308951	0.000347995	0.000348541	0.000340486	0.000346657	0.000375213	0.00037627	0.000338674	0.000329842	0.000343498	0.000309689	0.000309058	0.0003238	0.000333225	0.000304263
manX	b1817	P69797	40.771	86312210	0.000935953	0.000955682	0.000952452	0.000947665	0.00103148	0.00101971	0.00101254	0.000991006	0.000971187	0.000943296	0.000972475	0.00103482	0.00099974	0.0010257	0.00100392	0.000988913	0.000964937	0.000978586	0.00105974	0.00104279	0.00104861	0.00066874	0.000653392	0.000669931	0.000626307	0.000734041	0.000677872	0.000673076
manY	b1818	P69801	32.373	65587700	4.80537e-05	4.99045e-05	4.7982e-05	4.80507e-05	5.36991e-05	4.95649e-05	5.67767e-05	5.31842e-05	5.15529e-05	5.07583e-05	4.71058e-05	5.45156e-05	5.13394e-05	5.64942e-05	2.47624e-05	2.26228e-05	2.23252e-05	2.09687e-05	2.62338e-05	2.4613e-05	2.49973e-05	6.99767e-05	6.3665e-05	6.22003e-05	6.21524e-05	7.73705e-05	7.25096e-05	7.30244e-05
manZ	b1819	P69805	35.995	71882020	0.000216754	0.000192469	0.000172591	0.000236185	0.000225652	0.000241211	0.000223006	0.000212528	0.000193271	0.000184875	0.000226271	0.000223551	0.000231547	0.000236815	0.000157892	0.00016112	0.000173813	0.00022565	0.000209213	0.000223844	0.000157664	0.00012067	0.000155659	0.000133853	0.000198014	0.000153168	0.000197428	0.000170805
map	b0168	P0AE18	34.031	72043630	0.000478416	0.000472502	0.000436985	0.000441164	0.000455537	0.000454685	0.000456732	0.000438783	0.000461384	0.000441296	0.000457493	0.000482801	0.000472442	0.000449297	0.000412915	0.000423809	0.00043022	0.000372751	0.00037689	0.000376538	0.000366891	0.000410363	0.000408896	0.000365784	0.000375394	0.000413258	0.000389716	0.000385897
marA	b1531	P0ACH5	17.435	6869390	0	0	0	0	0	0	0	0	0	0	0	0	0	0	0	0	0	0	0	0	0	0	0	0	0	0	0	0
marB	b1532	P31121	8.806	255374	0	0	0	0	0	0	0	0	0	0	0	0	0	0	0	0	0	0	0	0	0	0	0	0	0	0	0	0
marC	b1529	P0AEY1	27.549	2589606	0	0	0	0	0	0	0	0	0	0	0	0	0	0	0	0	0	0	0	0	0	0	0	0	0	0	0	0
marR	b1530	P27245	18.588	371760	0	0	0	0	0	0	0	0	0	0	0	0	0	0	0	0	0	0	0	0	0	0	0	0	0	0	0	0
matP	b0956	P0A8N0	20.355	7327800	0	0	0	0	0	0	0	0	0	0	0	0	0	0	0	0	0	0	0	0	0	0	0	0	0	0	0	0
mazE	b2783	P0AE72	10.803	2473887	0	0	0	0	0	0	0	0	0	0	0	0	0	0	0	0	0	0	0	0	0	0	0	0	0	0	0	0
mazF	b2782	P0AE70	14.064	1729872	6.97288e-06	4.44066e-06	5.90488e-06	0	0	0	0	0	0	0	0	0	0	0	3.15318e-06	2.01305e-06	2.74728e-06	0	0	0	0	3.81886e-06	2.4279e-06	3.28038e-06	0	0	0	0
mazG	b2781	P0AEY3	35.094	5895792	3.15113e-05	8.0326e-06	0	0	0	5.09693e-06	0	3.2421e-05	0	0	0	0	0	0	1.42496e-05	3.64136e-06	0	0	0	2.24503e-06	0	7.55031e-06	1.9214e-06	0	0	0	1.24009e-06	0
mcbA	b0806	P0AAX6	10.416	1333248	0	0	0	0	0	0	0	0	0	0	0	0	0	0	0	0	0	0	0	0	0	0	0	0	0	0	0	0
mcbR	b1450	P76114	29.082	1628592	0	0	0	0	0	0	0	0	0	0	0	0	0	0	0	0	0	0	0	0	0	0	0	0	0	0	0	0
mcrA	b1159	P24200	36.322	1707134	0	0	0	0	0	0	0	0	0	0	0	0	0	0	0	0	0	0	0	0	0	0	0	0	0	0	0	0
mcrB	b4346	P15005	61.341	7544943	6.43809e-05	0	0	0	0	6.24142e-05	7.10769e-05	0	0	0	0	0	6.18495e-05	0	1.65948e-05	0	0	0	0	2.7494e-05	1.78372e-05	5.62749e-06	0	0	0	0	9.71962e-06	6.2529e-06
mcrC	b4345	P15006	46.757	794869	0	0	0	0	0	0	0	0	0	0	0	0	0	0	0	0	0	0	0	0	0	0	0	0	0	0	0	0
mdaB	b3028	P0AEY5	25.322	21523700	8.12186e-05	7.62931e-05	7.34164e-05	7.47197e-05	7.05142e-05	7.65993e-05	7.03541e-05	8.6556e-05	8.59218e-05	8.13178e-05	7.5129e-05	8.26213e-05	7.84343e-05	7.26631e-05	5.66741e-05	5.66349e-05	5.36245e-05	5.43179e-05	5.61476e-05	5.42916e-05	4.21052e-05	5.13729e-05	4.52105e-05	4.80547e-05	4.44079e-05	4.43693e-05	4.45924e-05	3.49209e-05
mdfA	b0842	P0AEY8	51.63	2581500	0	0	0	0	0	0	0	0	0	0	0	0	0	0	0	0	0	0	0	0	0	0	0	0	0	0	0	0
mdh	b3236	P61889	37.898	612014800	0.00319049	0.00306999	0.00315366	0.00305414	0.00318257	0.00315967	0.00323148	0.00319671	0.00296135	0.00281723	0.00314557	0.00336771	0.00325048	0.00313328	0.00397118	0.0039352	0.00405579	0.00383432	0.00411445	0.00407222	0.00400616	0.00573111	0.00477063	0.004778	0.00471851	0.00613834	0.0050153	0.00605241
mdlA	b0448	P77265	76.511	1530220	0	0	0	0	0	0	0	0	0	4.10052e-05	0	0	0	0	0	0	1.80354e-05	0	0	0	0	0	0	5.38378e-06	0	0	0	0
mdlB	b0449	P0AAG5	75.803	1212848	0	0	0	0	0	0	0	0	0	0	0	0	0	0	0	0	0	0	0	0	0	0	0	0	0	0	0	0
mdtA	b2074	P76397	51.866	2074640	3.28494e-05	3.34249e-05	3.52236e-05	4.25377e-05	3.94498e-05	3.92153e-05	3.17733e-05	3.38024e-05	3.45339e-05	3.53651e-05	3.9433e-05	3.8618e-05	3.88618e-05	3.16183e-05	1.48568e-05	1.51544e-05	2.48323e-05	2.81763e-05	1.71308e-05	1.72752e-05	1.39903e-05	5.72511e-06	5.81557e-06	9.43438e-06	1.13886e-05	6.88956e-06	6.93989e-06	5.57315e-06
mdtB	b2075	P76398	130.649	2612980	0	0	0	0	0	0	0	0	0	0	0	0	0	0	0	0	0	0	0	0	0	0	0	0	0	0	0	0
mdtC	b2076	P76399	129.281	1422091	0	0	0	0	0	0	0	0	0	0	0	0	0	0	0	0	0	0	0	0	0	0	0	0	0	0	0	0
mdtD	b2077	P36554	59.3	415100	0	0	0	0	0	0	0	0	0	0	0	0	0	0	0	0	0	0	0	0	0	0	0	0	0	0	0	0
mdtE	b3513	P37636	48.056	4565320	0.000111842	9.08798e-05	0.000103122	0.000100846	0.000115668	0.000111672	0.000110847	0.000119852	5.22752e-05	0.000118016	9.81213e-05	0.000131393	0.000109169	0.000106362	9.59476e-05	6.60968e-05	0.000100735	8.46397e-05	0.000101528	9.17029e-05	9.06764e-05	3.94145e-05	2.86302e-05	3.67369e-05	3.38323e-05	4.00352e-05	3.66504e-05	3.85162e-05
mdtF	b3514	P37637	130.036	4291188	6.63961e-05	6.03515e-05	5.83253e-05	0.000131419	0.000110762	7.17885e-05	8.38288e-05	6.83129e-05	6.23449e-05	6.16965e-05	7.14818e-05	0	7.11325e-05	6.99228e-05	3.00247e-05	2.73587e-05	2.71361e-05	8.91654e-05	4.80976e-05	3.16206e-05	6.78449e-05	7.48656e-06	6.79346e-06	6.67096e-06	2.33199e-05	1.25164e-05	8.21943e-06	1.74877e-05
mdtG	b1053	P25744	51.141	409128	0	0	0	0	0	0	0	0	0	0	0	0	0	0	0	0	0	0	0	0	0	0	0	0	0	0	0	0
mdtH	b1065	P69367	51.528	257640	0	0	0	0	0	0	0	0	0	0	0	0	0	0	0	0	0	0	0	0	0	0	0	0	0	0	0	0
mdtI	b1599	P69210	13.65	354900	0	0	0	0	0	0	0	0	0	0	0	0	0	0	0	0	0	0	0	0	0	0	0	0	0	0	0	0
mdtJ	b1600	P69212	15.259	488288	0	0	0	0	0	0	0	0	0	0	0	0	0	0	0	0	0	0	0	0	0	0	0	0	0	0	0	0
mdtK	b1663	P37340	57.564	7771140	5.07384e-05	5.24346e-05	4.9983e-05	7.05942e-05	7.85449e-05	6.73781e-05	6.83558e-05	4.92637e-05	5.58679e-05	5.12834e-05	7.2638e-05	8.22823e-05	7.68215e-05	6.99792e-05	4.56324e-05	4.24252e-05	4.73907e-05	6.13376e-05	6.76912e-05	5.43107e-05	5.36888e-05	3.51692e-05	3.25616e-05	3.60097e-05	4.95842e-05	5.44472e-05	4.36359e-05	4.27746e-05
mdtL	b3710	P31462	48.46	484600	0	0	0	0	0	0	0	0	0	0	0	0	0	0	0	0	0	0	0	0	0	0	0	0	0	0	0	0
mdtM	b4337	P39386	51.996	675948	0	0	0	0	0	0	0	0	0	0	0	0	0	0	0	0	0	0	0	0	0	0	0	0	0	0	0	0
mdtN	b4082	P32716	43.022	0	0	0	0	0	0	0	0	0	0	0	0	0	0	0	0	0	0	0	0	0	0	0	0	0	0	0	0	0
mdtO	b4081	P32715	88.338	0	0	0	0	0	0	0	0	0	0	0	0	0	0	0	0	0	0	0	0	0	0	0	0	0	0	0	0	0
mdtP	b4080	P32714	62.158	0	0	0	0	0	0	0	0	0	0	0	0	0	0	0	0	0	0	0	0	0	0	0	0	0	0	0	0	0
mdtQ	b2138	P33369	45.726	0	0	0	0	0	0	0	0	0	0	0	0	0	0	0	0	0	0	0	0	0	0	0	0	0	0	0	0	0
melA	b4119	P06720	58.699	1526174	0	0	0	0	0	0	0	0	0	0	0	0	0	0	0	0	0	0	0	0	0	0	0	0	0	0	0	0
melB	b4120	P02921	61.07	305350	0	0	0	0	0	0	0	0	0	0	0	0	0	0	0	0	0	0	0	0	0	0	0	0	0	0	0	0
melR	b4118	P0ACH8	40.306	725508	0	0	0	0	0	0	0	0	0	0	0	0	0	0	0	0	0	0	0	0	0	0	0	0	0	0	0	0
menA	b3930	P32166	39.08	6252800	0	0	0	0	0	0	0	0	0	0	0	0	0	0	0	0	0	0	0	0	0	0	0	0	0	0	0	0
menB	b2262	P0ABU0	36.709	45335620	0.000381062	0.000393828	0.000363397	0.000381036	0.000398418	0.000387078	0.00037635	0.000448106	0.000438131	0.000428961	0.000437581	0.000477064	0.000457744	0.000412434	0.000285537	0.00024493	0.00023905	0.000245234	0.000263007	0.000254675	0.000267468	0.000204124	0.000177817	0.000172382	0.000178651	0.000191158	0.000185854	0.000193828
menC	b2261	P29208	41.178	6053166	4.92661e-05	4.69416e-05	3.9907e-05	4.39219e-05	4.3889e-05	4.42037e-05	4.6126e-05	5.06921e-05	4.8496e-05	4.18349e-05	4.25462e-05	4.29674e-05	4.37997e-05	4.4168e-05	2.22801e-05	2.12814e-05	3.4925e-05	3.62685e-05	1.90602e-05	1.94703e-05	4.07984e-05	1.11109e-05	1.05688e-05	1.71714e-05	1.8971e-05	9.92006e-06	1.01222e-05	2.10324e-05
menD	b2264	P17109	71.287	3136628	0	0	0	0	0	0	0	0	0	0	0	0	0	0	0	0	0	0	0	0	0	0	0	0	0	0	0	0
menE	b2260	P37353	58.227	2212626	0	0	0	0	0	0	0	0	0	0	0	0	0	0	0	0	0	0	0	0	0	0	0	0	0	0	0	0
menF	b2265	P38051	56.417	3779939	4.60322e-05	3.52378e-05	4.53048e-05	3.56818e-05	3.71661e-05	3.66665e-05	5.36374e-05	0	0	0	3.63582e-05	3.63825e-05	3.83115e-05	6.75206e-05	7.82129e-06	6.00161e-06	7.91962e-06	2.18124e-05	1.61391e-05	2.27857e-05	3.68893e-05	2.45582e-06	1.87663e-06	2.45165e-06	7.18371e-06	5.28874e-06	7.45847e-06	1.19738e-05
menH	b2263	P37355	32.169	450366	0	0	0	0	0	0	0	0	0	0	0	0	0	0	0	0	0	0	0	0	0	0	0	0	0	0	0	0
menI	b1686	P77781	17.358	13105290	6.46268e-05	6.94263e-05	6.41996e-05	6.1968e-05	6.20868e-05	6.79198e-05	6.22229e-05	6.67822e-05	6.77205e-05	6.77775e-05	6.00213e-05	6.38666e-05	6.293e-05	6.70269e-05	6.02407e-05	6.41938e-05	6.46861e-05	5.52121e-05	5.64879e-05	6.134e-05	5.68675e-05	7.99262e-05	7.7423e-05	8.20549e-05	7.01366e-05	7.13992e-05	7.74456e-05	7.11969e-05
mepA	b2328	P0C0T5	35.016	9559368	0	2.55617e-05	2.44105e-05	5.52215e-05	3.75714e-05	4.3941e-05	4.51243e-05	0	2.91029e-05	0	5.56025e-05	5.12474e-05	4.96649e-05	0	0	1.6434e-05	3.61923e-06	3.24123e-05	2.77903e-05	2.81778e-05	6.3307e-06	0	1.15621e-05	2.52089e-06	2.4018e-05	2.04903e-05	2.07528e-05	4.62344e-06
mepH	b1655	P76190	34.71	8260980	0	0	0	0	0	0	0	0	0	0	0	0	0	0	0	0	0	0	0	0	0	0	0	0	0	0	0	0
mepM	b1856	P0AFS9	56.872	21554490	0	0	0	0	0	0	0	0	0	0	0	0	0	0	0	0	0	0	0	0	0	0	0	0	0	0	0	0
mepS	b2175	P0AFV4	24.382	61808370	0.000142227	0.000120936	0	0.00015504	0	0	0.00013193	0	0	0	0	0	0	0	0	4.25114e-06	0	0	0	0	0	3.05572e-05	1.38038e-05	0	1.30397e-05	0	0	1.10334e-05
metA	b4013	P07623	41.231	70546240	0.00057666	0.000609923	0.000576268	0.000638111	0.000596745	0.000590532	0.000604091	0.000318602	0.000321673	0.000330273	0.000662329	0.000622992	0.000600462	0.000619291	0.000403934	0.000413671	0.000396221	0.000559438	0.000515596	0.000503959	0.000516051	0.000585304	0.000605737	0.000562408	0.000576804	0.000529618	0.000514111	0.000517939
metB	b3939	P00935	48.433	36082580	0.000466835	0.000458099	0.000436814	0.000479812	0.000475142	0.000470923	0.00046819	0.000433281	0.000426015	0.000420572	0.000478702	0.000460872	0.000473217	0.000452861	0.000507067	0.00050524	0.000512124	0.000542035	0.00050493	0.000512808	0.000510116	0.000341392	0.000351573	0.000345005	0.000371305	0.000358085	0.000356268	0.00038729
metC	b3008	P06721	50.255	63120280	0.000322553	0.000321886	0.000329559	0.000324418	0.000314819	0.000306204	0.000286821	0.000305959	0.000307417	0.000305104	0.000343346	0.00036876	0.000357955	0.000325742	0.000356253	0.000342307	0.000404938	0.000233128	0.000241389	0.000239954	0.000345075	0.000278646	0.000272404	0.000301674	0.000221175	0.000206334	0.000185364	0.000262153
metE	b3829	P25665	98.113	6235277000	0.025198	0.0254516	0.0269508	0.0227778	0.0221249	0.0230527	0.022884	0.0294527	0.028391	0.0306797	0.0219985	0.0240783	0.0243372	0.0227211	0.0303838	0.0300273	0.0314208	0.0273938	0.0282436	0.0282413	0.0280246	0.0265136	0.0268421	0.0271638	0.0243113	0.0239301	0.0245952	0.0247568
metF	b3941	P0AEZ1	38.375	109330400	0.000723832	0.000726562	0.000719957	0.000619195	0.000612672	0.000621773	0.000593836	0.000624739	0.000662676	0.000670311	0.000569146	0.000563168	0.000579452	0.000550598	0.000671664	0.000703101	0.000664879	0.000626714	0.000609727	0.000615575	0.000602531	0.000653447	0.000672862	0.000650067	0.000605292	0.000547927	0.000553714	0.000518835
metG	b2114	P00959	88.336	164658300	0.00149305	0.00151184	0.00150863	0.00142963	0.00148319	0.00146301	0.00147916	0.00142516	0.00148586	0.00152687	0.00140559	0.00145215	0.0014937	0.0015167	0.00190992	0.00198124	0.00204027	0.00184653	0.00193536	0.00202941	0.00178487	0.00156993	0.00162387	0.00148658	0.00155184	0.00157602	0.00162535	0.00154563
metH	b4019	P13009	157.879	118882900	0.0019457	0.00197635	0.00197712	0.00217413	0.00211777	0.00210655	0.00207607	0.000965564	0.00109718	0	0.00185728	0.00180159	0.00191335	0.00168487	0.00170728	0.00175899	0.00126575	0.00215953	0.00213235	0.00211564	0.00199844	0.000910691	0.000953857	0.000908207	0.00112513	0.00106562	0.00104333	0.00105249
metI	b0198	P31547	27.116	9219440	0	0	0	6.02573e-05	5.80464e-05	5.95322e-05	5.65368e-05	0	0	0	5.90711e-05	5.6825e-05	5.89907e-05	5.6255e-05	0	0	0	2.62949e-05	2.52074e-05	2.62231e-05	2.48915e-05	0	0	0	3.89699e-05	3.71717e-05	3.86264e-05	3.63576e-05
metJ	b3938	P0A8U6	13.999	32435680	8.72954e-05	8.61052e-05	8.22152e-05	7.2409e-05	7.27778e-05	7.88865e-05	7.17363e-05	9.21632e-05	8.79425e-05	7.19034e-05	6.19739e-05	6.06001e-05	5.57356e-05	0	8.48294e-05	8.44873e-05	7.60013e-05	6.30446e-05	6.11278e-05	6.44965e-05	3.31393e-05	0.000128558	0.000122903	0.000112801	9.92367e-05	9.71791e-05	0.000102549	6.24784e-05
metK	b2942	P0A817	48.798	352028800	0.00245756	0.00249188	0.00251591	0.00264632	0.00248162	0.00248382	0.00246167	0.00186812	0.00181544	0.00177894	0.00197257	0.00199482	0.00198459	0.00202957	0.00261345	0.00268299	0.00268481	0.00305018	0.00295813	0.00289963	0.00299848	0.00262538	0.00259813	0.00264589	0.00267968	0.00255972	0.00254454	0.00264808
metL	b3940	P00562	103.349	60045770	0.000613425	0.0006022	0.000584776	0.000635282	0.000619808	0.000612659	0.000593054	0.000656448	0.000657493	0.000703241	0.000700608	0.000723541	0.000679089	0.000641549	0.000831906	0.000808786	0.000804034	0.000690237	0.000705316	0.000677358	0.000660006	0.000446926	0.000438452	0.000448069	0.00043507	0.000431377	0.000433324	0.000406194
metN	b0199	P30750	43.901	33101350	0.000226013	0.000220022	0.000233642	0.000234602	0.000241257	0.000241842	0.000226956	0.00016321	0.000164538	0.000177454	0.000211149	0.000217568	0.00020995	0.000229615	0.000265461	0.000256115	0.000276119	0.000242897	0.000250679	0.000236924	0.000250541	0.00024678	0.000248997	0.000278196	0.000240448	0.000250587	0.000249501	0.000240172
metQ	b0197	P28635	34.258	362038500	0.00235846	0.00230465	0.00231462	0.00317581	0.00295118	0.00290245	0.00294044	0.00231688	0.00226065	0.00222769	0.00320557	0.00289726	0.00285461	0.00287616	0.00212977	0.00214942	0.00210468	0.00292819	0.00263766	0.00258032	0.00270203	0.00263496	0.00259293	0.00257405	0.00355447	0.00327618	0.00323096	0.00328614
metR	b3828	P0A9F9	41.276	16427850	7.99008e-05	7.30188e-05	7.2718e-05	6.29585e-05	7.56832e-05	6.9615e-05	7.00511e-05	8.48686e-05	5.36423e-05	0	3.32433e-05	8.31638e-05	7.66237e-05	0	8.42951e-05	6.84498e-05	4.8141e-05	2.69887e-05	4.96481e-05	4.44774e-05	3.5242e-05	5.48717e-05	4.58598e-05	3.03563e-05	1.97138e-05	3.14403e-05	2.87552e-05	2.10215e-05
mfd	b1114	P30958	150.48	53119440	0.00320843	0.00312118	0.00307619	0.00340248	0.00339646	0.00331546	0.00321633	0.00314016	0.00333135	0.00326679	0.00347165	0.00345158	0.00354839	0.00399259	0.00188103	0.00198895	0.00196349	0.0020435	0.00204587	0.0020568	0.00223768	0.000471039	0.000483582	0.000456904	0.000513678	0.000478865	0.000501325	0.000532009
mglA	b2149	P0AAG8	65.44	5431520	5.61145e-05	4.8064e-05	5.13335e-05	6.1967e-05	5.53763e-05	5.00228e-05	7.12716e-05	0	0	0	0	0	0	0	1.4323e-05	1.52749e-05	0	0	1.71258e-05	1.67938e-05	0	8.24329e-06	9.32948e-06	8.3996e-06	5.04171e-06	4.0953e-06	9.2062e-06	9.6226e-06
mglB	b2150	P0AEE5	41.63	18650240	0.000195091	0.000196539	0.000199679	0.000190443	0.00021114	0.000196357	0.000203633	0.000201676	0.000212117	0.000212983	0.000190312	0.000209194	0.00020102	0.000217426	0.000186494	0.000199017	0.000207256	0.000146362	0.000209234	0.000195814	0.000159045	0.000133675	0.000142405	0.000151098	0.000126484	0.000150761	0.000164043	0.000145283
mglC	b2148	P23200	41.538	2367666	4.16269e-05	4.25362e-05	4.62434e-05	6.48547e-05	6.13392e-05	0	4.79977e-05	4.28287e-05	4.39412e-05	4.89162e-05	6.35754e-05	6.00459e-05	0	4.77564e-05	1.8824e-05	1.92826e-05	2.1515e-05	2.82999e-05	2.66362e-05	0	2.11311e-05	2.27979e-05	2.32564e-05	2.56898e-05	3.59498e-05	3.36674e-05	0	2.64556e-05
mgrB	b1826	P64512	6.341	1363315	0	0	0	0	0	0	0	0	0	0	0	0	0	0	0	0	0	0	0	0	0	0	0	0	0	0	0	0
mgsA	b0963	P0A731	19.617	30739840	6.83674e-05	7.56333e-05	7.5286e-05	6.20194e-05	5.90031e-05	6.34851e-05	6.10754e-05	6.80711e-05	8.60674e-05	7.85958e-05	5.72986e-05	5.81883e-05	6.50377e-05	6.34872e-05	6.82315e-05	7.79467e-05	7.82536e-05	4.74499e-05	6.06301e-05	4.92576e-05	4.75704e-05	0.000103371	0.000116666	0.00011614	7.59672e-05	9.42621e-05	7.83429e-05	7.16623e-05
mgtA	b4242	P0ABB8	115.497	7276311	0.000127803	0.000128563	0.000128381	0.000142815	0.000127	0.000124027	0.000141645	0	0	0.000124293	9.10576e-05	0	0.000105181	0	2.61771e-05	2.71542e-05	0.000120312	0.000109365	2.75698e-05	0.000106626	2.58268e-05	1.09924e-05	1.92371e-05	2.64632e-05	3.36771e-05	1.1214e-05	3.07689e-05	1.20685e-05
mgtL	b4702	E2JKY7	2.408	1276240	0	0	0	0	0	0	0	0	0	0	0	0	0	0	0	0	0	0	0	0	0	0	0	0	0	0	0	0
mhpA	b0347	P77397	72.068	216204	0	0	0	0	0	0	0	0	0	0	0	0	0	0	0	0	0	0	0	0	0	0	0	0	0	0	0	0
mhpB	b0348	P0ABR9	39.791	119373	0	0	0	0	0	0	0	0	0	0	0	0	0	0	0	0	0	0	0	0	0	0	0	0	0	0	0	0
mhpC	b0349	P77044	37.067	963742	0	0	0	0	0	0	0	0	0	0	0	0	0	0	0	0	0	0	0	0	0	0	0	0	0	0	0	0
mhpD	b0350	P77608	33.681	336810	0	0	0	0	0	0	0	0	0	0	0	0	0	0	0	0	0	0	0	0	0	0	0	0	0	0	0	0
mhpE	b0352	P51020	42.477	764586	0	0	0	0	0	0	0	0	0	0	0	0	0	0	0	0	0	0	0	0	0	0	0	0	0	0	0	0
mhpF	b0351	P77580	39.074	586110	0	0	0	0	0	0	0	0	0	0	0	0	0	0	0	0	0	0	0	0	0	0	0	0	0	0	0	0
mhpR	b0346	P77569	36.254	8157150	4.17169e-05	4.24129e-05	3.00966e-05	3.30336e-05	3.66201e-05	3.64885e-05	3.72236e-05	4.65082e-05	4.82396e-05	2.00276e-05	2.97985e-05	3.26947e-05	2.8638e-05	3.36668e-05	6.78171e-05	6.93237e-05	4.89778e-05	3.52624e-05	4.30673e-05	5.64259e-05	5.89644e-05	3.1941e-05	3.6788e-05	2.61042e-05	1.742e-05	2.47322e-05	3.15535e-05	2.87086e-05
mhpT	b0353	P77589	48.737	194948	0	0	0	0	0	0	0	0	0	0	0	0	0	0	0	0	0	0	0	0	0	0	0	0	0	0	0	0
miaA	b4171	P16384	40.695	5290350	8.573e-05	8.37176e-05	8.58617e-05	9.96547e-05	9.98076e-05	9.54525e-05	9.75133e-05	0	0	7.75138e-05	7.81207e-05	7.50878e-05	7.4098e-05	9.12344e-05	2.09097e-05	1.91337e-05	0.000111158	5.80007e-05	5.9455e-05	0.000108121	6.05134e-05	1.24013e-05	1.2735e-05	5.22788e-05	4.74749e-05	4.70276e-05	6.13181e-05	4.70765e-05
miaB	b0661	P0AEI1	62.116	75222480	0.000567651	0.000534724	0.000532723	0.000615913	0.00060683	0.000625741	0.000602946	0.000555581	0.000583871	0.000502926	0.00052778	0.000588368	0.000573182	0.000483065	0.000599245	0.000617904	0.000570426	0.000570697	0.000591497	0.000569449	0.000551578	0.000502004	0.000455015	0.000490376	0.00053453	0.000523285	0.000526253	0.000469212
minC	b1176	P18196	28.887	10514870	5.09184e-05	4.66224e-05	5.27771e-05	5.56805e-05	5.02341e-05	6.4619e-05	4.93057e-05	6.44608e-05	6.00487e-05	6.08189e-05	6.28392e-05	2.9998e-05	6.39697e-05	4.0853e-05	4.89943e-05	4.93117e-05	5.30143e-05	3.95057e-05	2.44873e-05	3.8932e-05	4.029e-05	4.30899e-05	4.49356e-05	5.19646e-05	4.33563e-05	2.57666e-05	4.80734e-05	3.71832e-05
minD	b1175	P0AEZ3	34.422	84127370	0.00120205	0.00123516	0.00119688	0.00117724	0.00122708	0.00118249	0.00120597	0.00128413	0.00127746	0.00120677	0.00111414	0.00110906	0.00112204	0.00124409	0.000931753	0.000902982	0.000838	0.000783883	0.000807264	0.000800687	0.000792276	0.000728237	0.000706278	0.000685444	0.000673377	0.000697145	0.000685202	0.000683418
minE	b1174	P0A734	11.789	23224330	0.000122545	0.000116647	0.000113288	0.00012782	0.000124891	0.000122823	0.0001269	0.000128951	0.000121598	9.73058e-05	0.000120036	0.000109145	0.000127059	0.000144689	0.000143904	0.000140022	0.000128868	0.000132139	0.000128866	0.000135216	0.000145994	0.000260926	0.000236305	0.000239632	0.000261243	0.00025278	0.00026006	0.000270645
mioC	b3742	P03817	18.418	17552350	0.000128923	0.000126072	0.000128526	0.000131911	0.000123718	0.000130204	0.000128501	0.000136714	0.000128601	0.000138589	0.000138922	0.000129557	0.000143369	0.000123801	0.00012456	0.000121684	0.00012772	0.000120334	0.000112577	0.000120894	0.000117135	0.000175999	0.000171221	0.000177921	0.000178339	0.00016601	0.000178076	0.000171093
mipA	b1782	P0A908	32.214	184843900	0.000763861	0.000755281	0.000712314	0.000707439	0.000712978	0.000661962	0.000658972	0.00078485	0.000745512	0.000765508	0.00067577	0.000641094	0.000623122	0.000685048	0.000803713	0.000784359	0.000760738	0.000684346	0.000684137	0.00065859	0.000684936	0.000790787	0.000778242	0.000746753	0.000748095	0.000766258	0.000720941	0.000700631
mlaA	b2346	P76506	32.51	25032700	0.000209135	0.000207855	0.000188454	0.00022109	0.000216854	0.00022233	0.000202671	0.000193226	0.000199766	0.000193567	0.000212306	0.000215021	0.000216448	0.000203554	0.00020898	0.00021277	0.000199067	0.000219859	0.000215108	0.000222851	0.000202542	0.000172844	0.000172068	0.000158664	0.000185725	0.000180993	0.000187417	0.000170361
mlaB	b3191	P64602	12.396	4041096	0.000102625	9.55751e-05	8.67922e-05	8.7811e-05	8.47751e-05	1.06816e-05	8.96457e-05	0.000107512	0.000100265	9.30598e-05	8.75235e-05	8.44642e-05	9.71042e-06	9.12056e-05	5.73554e-05	5.3937e-05	5.05416e-05	4.75382e-05	4.55512e-05	1.22971e-05	4.82612e-05	9.72493e-05	9.10735e-05	8.44885e-05	8.45437e-05	8.06058e-05	2.17362e-05	8.45908e-05
mlaC	b3192	P0ADV7	27.715	53295940	0.000324938	0.000313969	0.000321475	0.000314814	0.000318397	0.000323357	0.000311874	0.000309	0.00034458	0.000306022	0.000340519	0.000319147	0.000311817	0.00032189	0.00038567	0.000403465	0.000384886	0.00040393	0.000402065	0.000396905	0.000382102	0.000382854	0.000369061	0.000376478	0.000377265	0.000375122	0.000384873	0.000367893
mlaD	b3193	P64604	22.83	10912740	0.00015046	0.000158151	0.000158111	0.000156801	0.000157786	0.000156523	0.00015022	0.000141099	0.000144468	0.000147543	0.000153699	0.000157792	0.000157706	0.000152791	0.0001551	0.000158002	0.000156003	0.000159995	0.000155493	0.00015803	0.000145197	0.000196902	0.000202068	0.00021608	0.000209925	0.000210577	0.000209272	0.000195095
mlaE	b3194	P64606	32.492	4841308	2.30151e-05	1.84563e-05	1.97216e-05	0	0	0	2.45171e-05	2.36795e-05	1.90659e-05	2.08616e-05	0	0	0	2.43939e-05	1.04076e-05	8.36666e-06	1.52506e-05	0	0	0	1.07937e-05	8.82332e-06	7.06362e-06	1.27469e-05	0	0	0	9.45944e-06
mlaF	b3195	P63386	33.887	9386699	0.000120968	0.00012245	0.000115689	0.000134351	0.000134352	0.000131788	0.000135378	0.000126108	0.000121923	0.000113792	0.000137676	0.000143967	0.000135567	0.000134851	0.000133837	0.000130605	0.000119342	0.000133591	0.000141013	0.000134415	0.000136046	0.000130914	0.00014881	0.000129627	0.000145582	0.000142164	0.000139607	0.000142321
mlc	b1594	P50456	51.523	0	0	6.76561e-05	6.53939e-05	9.85919e-05	7.77279e-05	7.94721e-05	7.13321e-05	0	6.7614e-05	6.91737e-05	0	7.87086e-05	7.45471e-05	7.09735e-05	0	5.4984e-05	3.04249e-05	2.25911e-05	6.01122e-05	6.29809e-05	3.14041e-05	0	2.32103e-05	1.2715e-05	1.00442e-05	2.65931e-05	2.78311e-05	1.3761e-05
mliC	b1639	P28224	14.497	1261239	0	0	0	0	0	0	0	0	0	0	0	0	0	0	0	0	0	0	0	0	0	0	0	0	0	0	0	0
mlrA	b2127	P33358	32.37	1586130	0	0	0	0	0	0	0	0	0	0	0	0	0	0	0	0	0	0	0	0	0	0	0	0	0	0	0	0
mltA	b2813	P0A935	46.917	13418260	0.000301731	0.000287454	0.00027039	0.000285668	0.000279884	0.000288742	0.000307292	0.00031114	0.000297495	0.000304778	0.000286089	0.000303153	0.000309487	0.000270532	0.000179692	0.000168552	0.00019726	0.0001953	0.00020273	0.000202801	0.000191689	0.000122652	0.000103713	0.000136615	0.000137329	0.00013316	0.000152737	0.000161227
mltB	b2701	P41052	46.69	12793060	0	0	0	0	0	0	0	0	0	0	0	0	0	0	0	0	0	0	0	0	0	0	0	0	0	0	0	0
mltC	b2963	P0C066	46.511	6883628	7.39866e-05	7.00127e-05	6.86124e-05	7.07324e-05	6.82817e-05	5.68097e-05	7.35727e-05	0	6.63161e-05	0	7.46707e-05	0	0	0	3.43128e-05	6.20127e-05	3.15776e-05	6.40484e-05	3.0078e-05	2.63631e-05	3.8144e-06	1.53103e-05	2.75551e-05	1.38913e-05	2.99753e-05	1.40065e-05	1.22629e-05	1.75941e-06
mltD	b0211	P0AEZ7	57.479	37016480	0	0	0	0	0	0	0	0	0	0	0	0	0	0	0	0	0	0	0	0	0	0	0	0	0	0	0	0
mltF	b2558	P0AGC5	67.524	1485528	0	0	0	0	0	0	0	0	0	0	0	0	0	0	0	0	0	0	0	0	0	0	0	0	0	0	0	0
mltG	b1097	P28306	44.305	3101350	4.26485e-05	4.30657e-05	4.04845e-05	4.62037e-05	5.14009e-05	4.92954e-05	5.26679e-05	4.58715e-05	4.13404e-05	4.47817e-05	4.10748e-05	5.34345e-05	0	5.27301e-05	2.01613e-05	3.90154e-05	5.34238e-05	5.82402e-05	4.0983e-05	3.94684e-05	3.99772e-05	9.13215e-06	1.37246e-05	1.86056e-05	2.43133e-05	1.84979e-05	1.79366e-05	2.13293e-05
mmuM	b0261	Q47690	38.947	6075732	9.40291e-05	9.69053e-05	9.55344e-05	9.71804e-05	0.000101282	9.23207e-05	9.74481e-05	8.69201e-05	8.87187e-05	9.67922e-05	8.99829e-05	9.53063e-05	8.75926e-05	8.45935e-05	7.26393e-05	7.49718e-05	8.55411e-05	7.28084e-05	7.56895e-05	6.99453e-05	7.31542e-05	4.39871e-05	4.52111e-05	5.107e-05	4.62448e-05	4.78348e-05	4.41552e-05	4.57938e-05
mmuP	b0260	Q47689	58.854	3766656	8.10603e-06	0	0	0	9.05015e-06	7.96469e-06	8.02043e-06	8.34005e-06	0	0	0	8.85933e-06	7.89191e-06	7.9801e-06	3.6656e-06	0	0	0	3.92997e-06	3.50819e-06	3.531e-06	2.58968e-06	0	0	0	2.89763e-06	2.58377e-06	2.57877e-06
mnaT	b1448	P76112	22.304	7694880	2.86597e-05	2.97681e-05	2.60174e-05	2.66382e-05	2.41737e-05	2.25462e-05	2.7229e-05	2.94871e-05	3.07514e-05	2.75213e-05	2.61127e-05	2.3664e-05	2.23402e-05	2.70921e-05	1.29601e-05	1.34945e-05	1.21048e-05	1.16238e-05	1.04973e-05	9.9309e-06	1.19876e-05	1.56961e-05	1.62755e-05	1.44536e-05	1.47659e-05	1.32683e-05	1.25384e-05	1.50082e-05
mngA	b0731	P54745	81.413	81413	0	0	0	0	0	0	0	0	0	0	0	0	0	0	0	0	0	0	0	0	0	0	0	0	0	0	0	0
mngB	b0732	P54746	115.669	1388028	0	0	0	0	0	0	0	0	0	0	0	0	0	0	0	0	0	0	0	0	0	0	0	0	0	0	0	0
mngR	b0730	P13669	32.543	3026499	1.07613e-05	8.53144e-06	0	0	1.11222e-05	9.94253e-06	0	1.1072e-05	8.81324e-06	0	0	1.08877e-05	9.85168e-06	0	4.86632e-06	3.86749e-06	0	0	4.82973e-06	4.37937e-06	0	3.43797e-06	2.72096e-06	0	0	3.56105e-06	3.22538e-06	0
mnmA	b1133	P25745	47.519	28891550	0.000250511	0.000252879	0.000259489	0.000246307	0.000248914	0.000232581	0.00022763	0.000252257	0.000234168	0.000243731	0.000258853	0.000247644	0.000233303	0.000208533	0.00020959	0.000199337	0.000193722	0.000191093	0.000196156	0.000190249	0.000168425	0.000159804	0.00015808	0.000160378	0.000168737	0.000167997	0.000160038	0.000156803
mnmC	b2324	P77182	86.324	4488848	0	0	0	0	0	0	0	0	0	0	0	0	0	0	0	0	0	0	0	0	0	0	0	0	0	0	0	0
mnmE	b3706	P25522	57.329	14160260	0.000172081	0.000181174	0.000196554	0.000187016	0.000191647	0.000199434	0.000185623	0.000180881	0.000173438	0.000167023	0.000174249	0.000179029	0.000187535	0.000168135	0.000170569	0.000172426	0.000189985	0.00020495	0.000211517	0.000215969	0.0001997	0.000107502	0.000109901	0.00012623	0.000104846	0.000123333	0.000128887	9.50033e-05
mnmG	b3741	P0A6U3	80.746	40373000	0.000312733	0.000305386	0.000323451	0.000316285	0.000330731	0.000322258	0.000303144	0.000329095	0.000332949	0.000321826	0.000310535	0.000310708	0.000303132	0.000306116	0.000335943	0.000326965	0.000342031	0.000321243	0.000337313	0.000328078	0.000310151	0.000198683	0.000198085	0.000225903	0.000214343	0.000212547	0.000213619	0.000209062
mntH	b2392	P0A769	51.539	2989262	0	0	0	0	0	0	0	0	0	0	0	0	0	0	0	0	0	0	0	0	0	0	0	0	0	0	0	0
mntP	b1821	P76264	23.459	703770	0	0	0	0	0	0	0	0	0	0	0	0	0	0	0	0	0	0	0	0	0	0	0	0	0	0	0	0
mntR	b0817	P0A9F1	20.392	5118392	4.5865e-05	4.60914e-05	4.56164e-05	4.315e-05	3.84307e-05	4.48804e-05	4.75504e-05	5.05028e-05	5.0967e-05	5.00324e-05	4.62899e-05	3.94144e-05	4.42229e-05	4.24819e-05	2.21969e-05	4.38346e-05	3.40002e-05	4.00408e-05	2.67941e-05	3.14268e-05	3.29473e-05	2.35435e-05	3.36434e-05	2.5835e-05	3.23683e-05	2.15517e-05	2.52498e-05	2.62496e-05
mntS	b4705	P0DKB3	5.763	0	0	0	0	0	0	0	0	0	0	0	0	0	0	0	0	0	0	0	0	0	0	0	0	0	0	0	0	0
moaA	b0781	P30745	43.208	7950272	0	0	0	0	0	0	0	0	0	0	0	0	0	0	0	0	0	0	0	0	0	0	0	0	0	0	0	0
moaB	b0782	P0AEZ9	21.686	38470960	0.000289756	0.000292169	0.000286609	0.000276622	0.0002776	0.000276411	0.00026953	0.000332819	0.000322566	0.000313128	0.000273931	0.000277579	0.000276895	0.000286866	0.000391001	0.000384727	0.000386887	0.000367095	0.000368549	0.000358776	0.000369982	0.000558371	0.000552884	0.00055826	0.000571063	0.000564105	0.000557504	0.000548346
moaC	b0783	P0A738	20.327	11200180	9.9224e-05	9.86463e-05	0.000102921	0.000105284	0.000103121	0.000110332	9.65419e-05	9.62609e-05	0.000108093	0.000187287	0.00014474	0	0	0.000105201	9.08189e-05	9.62145e-05	0.000107574	0.000121962	5.65249e-05	6.58581e-05	0.000102552	0.000110064	0.000113958	0.000123875	0.000143776	7.90478e-05	9.27794e-05	0.000121141
moaD	b0784	P30748	10.188	5644152	2.33235e-05	2.64951e-05	2.38237e-05	2.74801e-05	2.86738e-05	2.79452e-05	2.53847e-05	2.14829e-05	2.38343e-05	2.27435e-05	3.02952e-05	2.94299e-05	3.02428e-05	2.81619e-05	2.71414e-05	3.07771e-05	2.98402e-05	3.0397e-05	3.45009e-05	3.24678e-05	2.8207e-05	5.75247e-05	6.49594e-05	6.23535e-05	6.7574e-05	7.63144e-05	7.17372e-05	6.18005e-05
moaE	b0785	P30749	19.644	9488052	0.000107672	0.00010446	0.000110598	0.000115588	0.000107882	0.0001016	0.000109941	0.00011078	0.00010791	0.00011699	0.000111249	0.000109583	0.000112318	0.000104505	4.86898e-05	4.73539e-05	5.14563e-05	6.12627e-05	5.8257e-05	5.77743e-05	5.82129e-05	4.58646e-05	4.4421e-05	4.77875e-05	6.05289e-05	5.7272e-05	5.6734e-05	5.66855e-05
mobA	b3857	P32173	25.06	2355640	0	3.62326e-05	3.40831e-05	0	0	7.06143e-06	3.93883e-05	0	3.74294e-05	3.60531e-05	0	0	0	3.91903e-05	0	1.6425e-05	1.58574e-05	0	0	3.11034e-06	1.73408e-05	0	1.54078e-05	1.47268e-05	0	0	3.05433e-06	1.68858e-05
mobB	b3856	P32125	22.473	1932678	1.24088e-05	1.14332e-05	1.22452e-05	1.47824e-05	1.59448e-05	1.4089e-05	1.4757e-05	1.27671e-05	1.18109e-05	1.2953e-05	1.44908e-05	1.56086e-05	1.39602e-05	1.46828e-05	5.61134e-06	5.18294e-06	5.69715e-06	6.45045e-06	6.9239e-06	6.20573e-06	6.4968e-06	4.75717e-06	4.37574e-06	4.76186e-06	5.73586e-06	6.12614e-06	5.48459e-06	5.6937e-06
mocA	b2877	Q46810	24.927	623175	0	0	0	0	0	0	0	0	0	0	0	0	0	0	0	0	0	0	0	0	0	0	0	0	0	0	0	0
modA	b0763	P37329	31.941	14756740	0.000132459	0.000132677	0.00012321	0.000131518	0.000138694	0.000134146	0.000133738	0.000117564	0.000112939	0.000122011	0.000113363	0.000128302	0.000131766	0.000116973	0.00014314	0.000126251	0.000123398	0.000132846	8.75075e-05	0.000131408	0.000131202	0.000133078	0.000121382	0.000109914	0.000120417	0.000109522	0.000115588	0.000116655
modB	b0764	P0AF01	29.013	783351	0	0	0	0	0	0	0	0	0	0	0	0	0	0	0	0	0	0	0	0	0	0	0	0	0	0	0	0
modC	b0765	P09833	45.375	1406625	0	0	0	0	3.47862e-05	2.61696e-05	3.01365e-05	0	0	0	0	0	0	0	0	0	0	0	1.02593e-05	7.82841e-06	9.01036e-06	0	0	0	0	4.12602e-06	3.14486e-06	3.58934e-06
modE	b0761	P0A9G8	32.947	5205626	9.53061e-05	8.89374e-05	9.52796e-05	0.000122551	9.18789e-05	0.0001017	9.85969e-05	0	0	0	0	0	0	0	7.96649e-06	7.4524e-06	8.19403e-06	9.88476e-06	7.37501e-06	8.2802e-06	8.02365e-06	4.50254e-06	4.1945e-06	4.56589e-06	5.85982e-06	4.35018e-06	4.87866e-06	4.68788e-06
modF	b0760	P31060	63.276	25753330	0.000275411	0.000267519	0.000242748	0.000308927	0.000292591	0.000287562	0.000297454	0.000285687	0.000279548	0.00026713	0.000341861	0.000313049	0.000300949	0.000323843	0.000311198	0.000309419	0.000287562	0.000348599	0.000320379	0.000313186	0.000323324	0.000151528	0.000147373	0.000131992	0.000175591	0.000159715	0.000156698	0.000165381
moeA	b0827	P12281	51.397	25492910	0.00020416	0.00019943	0.000205478	0.000215313	0.00021613	0.000219575	0.000207956	0.000228863	0.000209447	0.000231151	0.000213466	0.000222343	0.000224137	0.000206953	0.000239501	0.000231421	0.000233668	0.000240115	0.000250443	0.000248045	0.000237658	0.000150147	0.000167143	0.000165338	0.000169076	0.000182915	0.000173177	0.000164028
moeB	b0826	P12282	31.152	3333264	5.62334e-05	5.60207e-05	3.11535e-05	3.95182e-05	3.78546e-05	3.61952e-05	3.40508e-05	5.78568e-05	5.7871e-05	3.29542e-05	3.87387e-05	3.70565e-05	3.58645e-05	3.38796e-05	2.54291e-05	2.53954e-05	1.44943e-05	1.72441e-05	1.64381e-05	1.59428e-05	1.49909e-05	2.39536e-05	2.38225e-05	1.34609e-05	1.70376e-05	1.61602e-05	1.56558e-05	1.45976e-05
mog	b0009	P0AF03	24.69	8715570	9.97941e-05	9.59147e-05	9.5495e-05	0.000107703	0.000106171	0.000109137	9.52238e-05	0.000112924	0	0.000108038	0.000112558	0.000112475	0.000112493	0.000101866	8.23555e-05	3.35365e-05	9.73002e-05	0.000100421	9.97734e-05	0.000100812	9.15759e-05	8.58663e-05	3.94223e-05	9.78881e-05	0.000108381	0.000106856	0.00010896	9.6677e-05
mokB	b1420	P76096	6.859	6859	0	0	0	0	0	0	0	0	0	0	0	0	0	0	0	0	0	0	0	0	0	0	0	0	0	0	0	0
mokC	b0018	P33236	8.957	0	0	0	0	0	0	0	0	0	0	0	0	0	0	0	0	0	0	0	0	0	0	0	0	0	0	0	0	0
molR_1	b2115		35.492	0	0	0	0	0	0	0	0	0	0	0	0	0	0	0	0	0	0	0	0	0	0	0	0	0	0	0	0	0
molR_2	b2116		82.814	0	0	0	0	0	0	0	0	0	0	0	0	0	0	0	0	0	0	0	0	0	0	0	0	0	0	0	0	0
molR_3	b2117		40.949	0	0	0	0	0	0	0	0	0	0	0	0	0	0	0	0	0	0	0	0	0	0	0	0	0	0	0	0	0
motA	b1890	P09348	37.234	74468	0	0	0	0	0	0	0	0	0	0	0	0	0	0	0	0	0	0	0	0	0	0	0	0	0	0	0	0
motB	b1889	P0AF06	39.673	39673	0	0	0	0	0	0	0	0	0	0	0	0	0	0	0	0	0	0	0	0	0	0	0	0	0	0	0	0
mpaA	b1326	P0ACV6	30.866	5031158	0	0	0	0	0	0	0	0	0	0	0	0	0	0	0	0	0	0	0	0	0	0	0	0	0	0	0	0
mpl	b4233	P37773	58.025	29012500	0.000389178	0.000391391	0.000345064	0.000358115	0.000354948	0.000344653	0.000360416	0.000278594	0.000292146	0.000301909	0.000410049	0.00039542	0.000394894	0.000382123	0.00042566	0.000421298	0.00038304	0.000404968	0.000422872	0.000411325	0.000303822	0.000256228	0.000257462	0.000218976	0.000215913	0.000235088	0.000228875	0.000188943
mppA	b1329	P77348	69.48	14034960	0.000192118	0.000188766	0.00019244	0.000196659	0.000193487	0.000194152	0.000193099	0.000152553	0.000149187	0.000147708	0.000187995	0.000173063	0.000185795	0.00017297	0.000120736	0.000120746	0.000213831	0.000233105	0.000222627	0.000236568	0.00012995	8.48391e-05	7.33184e-05	0.000109803	0.000115524	0.000108081	0.000105766	7.58834e-05
mprA	b2684	P0ACR9	23.69	62186250	0.000238255	0.000239599	0.000232819	0.00024444	0.000252684	0.000242568	0.000243473	0.000238999	0.000227758	0.000206556	0.000259172	0.000246577	0.000242944	0.000240176	0.000291716	0.000291968	0.000287931	0.000284133	0.00029893	0.000301375	0.00029356	0.000303764	0.000296728	0.000279714	0.000297174	0.000323252	0.000322228	0.000307829
mqo	b2210	P33940	70.007	20092010	9.73273e-05	9.4244e-05	8.25307e-05	8.17241e-05	7.88299e-05	7.16441e-05	9.90577e-05	0	0	9.4296e-05	8.37492e-05	0	0	0	8.5973e-05	3.25043e-05	0.000116829	6.12224e-05	2.46846e-05	2.34991e-05	9.11978e-05	2.80331e-05	1.05546e-05	3.75573e-05	4.52677e-05	4.02777e-05	2.77321e-05	3.07402e-05
mqsA	b3021	Q46864	17.026	5431294	0	0	0	0	0	0	0	0	0	0	0	0	0	0	0	0	0	0	0	0	0	0	0	0	0	0	0	0
mqsR	b3022	Q46865	12.965	609355	0	0	0	0	0	0	0	0	0	0	0	0	0	0	0	0	0	0	0	0	0	0	0	0	0	0	0	0
mraY	b0087	P0A6W3	46.289	9720690	5.59553e-05	6.25433e-05	0	7.52511e-05	8.80304e-05	8.74143e-05	7.75626e-05	5.75707e-05	6.46136e-05	0	7.37708e-05	8.61743e-05	8.66155e-05	7.71727e-05	2.53033e-05	2.83542e-05	0	3.28383e-05	3.82266e-05	3.85032e-05	3.41471e-05	1.78764e-05	1.99486e-05	0	2.43337e-05	2.81852e-05	2.83574e-05	2.49383e-05
mraZ	b0081	P22186	20.084	2470332	2.41463e-05	2.39526e-05	2.26756e-05	2.89446e-05	2.90378e-05	3.09825e-05	3.19167e-05	2.42262e-05	2.50106e-05	2.18075e-05	2.83736e-05	2.84256e-05	3.06994e-05	3.14104e-05	2.10365e-05	1.95452e-05	2.40543e-05	1.26302e-05	1.26095e-05	1.36468e-05	2.63123e-05	1.78343e-05	1.65012e-05	2.01054e-05	1.1231e-05	1.11566e-05	1.2061e-05	2.30597e-05
mrcA	b3396	P02918	108.78	12618480	0.000212337	0.000199208	0.000193161	0.000196833	0.000176475	0.000193276	0.000165258	0	0.000182853	0.000168468	0.000201408	0.000189435	0.000182816	0	0.000125222	0.000185795	0.00017952	0.000202033	0.000178843	0.000193313	0.000102733	6.25835e-05	0.00010537	6.78883e-05	5.50017e-05	5.63132e-05	4.60102e-05	4.73182e-05
mrcB	b0149	P02919	109.359	15200900	0.000247798	0.000242707	0.000239059	0.000250651	0.000246111	0.00023946	0.000252301	0.000215502	0.000244312	0.00027229	0.000260368	0.000243642	0.00025707	0.000288362	0.000283142	0.000305244	0.000367663	0.000311815	0.000213704	0.000206474	0.000293314	9.67844e-05	9.17878e-05	0.000102767	9.32934e-05	7.40983e-05	7.84877e-05	9.93549e-05
mrdA	b0635	P0AD65	82.152	6243552	0.000112501	8.76558e-05	7.2493e-05	9.67294e-05	8.90007e-05	0.000100335	9.71321e-05	0.000115749	8.61141e-05	7.66831e-05	0.000101881	8.68407e-05	9.94256e-05	9.54984e-05	5.08736e-05	8.56054e-05	3.37278e-05	4.53515e-05	5.78114e-05	4.41977e-05	6.52469e-05	1.13499e-05	1.90192e-05	7.41861e-06	1.39119e-05	1.34607e-05	1.02794e-05	1.50477e-05
mrdB	b0634	P0ABG7	47.069	4848107	0	5.62321e-05	0	0	0	0	0	0	5.80894e-05	0	0	0	0	0	0	2.54912e-05	0	0	0	0	0	0	1.65547e-05	0	0	0	0	0
mreB	b3251	P0A9X4	43.138	103229200	0.00108014	0.00114587	0.00113368	0.00107133	0.0010563	0.00105745	0.00103467	0.00121509	0.00125372	0.00130658	0.00111476	0.00108797	0.00106648	0.0010791	0.00133459	0.00139675	0.00140831	0.00113494	0.00116078	0.00114828	0.00113948	0.00147446	0.00159601	0.00164387	0.0014881	0.00145413	0.00146265	0.00143174
mreC	b3250	P16926	46.073	8108848	0.000110208	0.000107783	0.000106551	0.000108534	0.000118557	0.000107766	0.000113995	9.20808e-05	9.08416e-05	8.50508e-05	0.000111218	0.000121051	0.000110467	0.000111608	7.39973e-05	7.30842e-05	7.32751e-05	7.95944e-05	8.67381e-05	7.84451e-05	8.00669e-05	3.17905e-05	2.80463e-05	3.14328e-05	3.86927e-05	4.09165e-05	3.86686e-05	3.18952e-05
mreD	b3249	P0ABH4	21.631	1535801	0	0	0	0	0	0	0	0	0	0	0	0	0	0	0	0	0	0	0	0	0	0	0	0	0	0	0	0
mrp	b2113	P0AF08	46.516	64703760	0.000327323	0.000350851	0.000331087	0.000356955	0.000372046	0.00036764	0.000355374	0.000379143	0.00037956	0.000380581	0.000350836	0.000354944	0.000346981	0.000319635	0.00039297	0.000422975	0.000399819	0.000375556	0.000423061	0.000416059	0.000406675	0.000338676	0.000359393	0.000348226	0.000352729	0.000395741	0.000378141	0.000383949
mrr	b4351	P24202	38.936	7164224	3.9675e-05	4.41862e-05	3.95648e-05	5.31949e-05	4.7382e-05	5.11964e-05	4.92737e-05	3.78415e-05	4.56532e-05	3.97451e-05	0	4.94691e-05	5.27008e-05	4.86073e-05	0.000113075	3.56428e-05	3.08288e-05	1.87729e-05	3.91811e-05	3.99845e-05	3.90009e-05	4.78394e-05	1.55052e-05	1.47791e-05	9.30393e-06	1.75049e-05	1.82388e-05	2.23914e-05
msbA	b0914	P60752	74.844	18112250	0.000502071	0.000505871	0.000509355	0.000564544	0.000566717	0.000561544	0.000496903	0.000297601	0.000360038	0.000553255	0.000750064	0	0.000796411	0.00036419	0.000314531	0.000332909	0.000417024	0.000526453	0.00020952	0.000559715	0.000331965	0.000132807	0.000134821	0.000146366	0.000203737	0.000119681	0.000211243	0.000156502
mscK	b0465	P77338	147.21	17959620	0.000162764	0.000177473	0.000166205	0.000168362	0.000170924	0.000190414	0.000177356	0	0.000149675	0.000130411	0.000133806	0.000127465	0.000129263	0.000134196	6.60038e-05	0.000127769	0.000177444	0.000173562	0.000189021	0.000205618	0.000112466	1.24014e-05	2.11829e-05	2.77118e-05	2.57225e-05	2.96704e-05	3.02873e-05	1.86276e-05
mscL	b3291	P0A742	17.369	43092490	0.000479231	0.000503852	0.000477494	0.000524996	0.00044096	0.000493471	0.000449337	0.000461361	0.00048836	0.000435874	0.000523148	0.000488514	0.000476145	0.000497544	0.000235884	0.000247226	0.000229479	0.000262106	0.000243431	0.00024407	0.000244715	0.000417988	0.000437695	0.000402497	0.000468552	0.000442493	0.000445414	0.00045181
mscM	b4159	P39285	143.7	7328700	0	2.049e-05	0	4.47841e-05	0	4.79323e-05	4.60094e-05	0	0	0	0	0	0	0	0	9.2886e-06	0	0	0	2.11126e-05	1.67735e-05	0	1.40035e-06	0	3.10305e-06	0	5.95541e-06	5.79498e-06
mscS	b2924	P0C0S1	35.99	105342700	0.000600919	0.000610357	0.000601651	0.000757164	0.000740897	0.000721829	0.000723388	0.000666124	0.000716076	0.000698429	0.000780925	0.000833924	0.000768278	0.000817104	0.00073683	0.000761144	0.000748325	0.000859803	0.000873913	0.000840839	0.000840997	0.000668489	0.000678523	0.000706551	0.000829123	0.000819436	0.000795778	0.0007996
msrA	b4219	P0A744	27.087	21696690	0.000189237	0.000175311	0.000162478	0.000189163	0.000183216	0.000186658	0.000176571	0.000198741	0.000184695	0.000171722	0.000174342	0.000164772	0.000168723	0.000176421	0.000151969	0.000142601	0.000137618	0.000145764	0.000138516	0.000142467	0.000138335	0.00013495	0.00012623	0.000131737	0.000150623	0.000133326	0.000144626	0.0001361
msrB	b1778	P0A746	17.882	47262130	9.64385e-05	9.59117e-05	9.62493e-05	9.23135e-05	0.000105352	0.000105439	9.10742e-05	0.000118489	0.000114601	0.00010749	0.000110796	0.000104748	0.000105365	0.0001025	9.97201e-05	9.96686e-05	9.57491e-05	7.61688e-05	7.7394e-05	7.81955e-05	7.79336e-05	0.000121844	0.000112451	0.000108022	0.000103918	0.00010592	0.00010731	0.000102636
msrC	b1832	P76270	21.053	31537390	0.000165183	0.000180602	0.000164302	0.000185488	0.000159481	0.0001787	0.000191992	0.000151057	0.000160022	0.000167582	0.000201952	0.000193794	0.000210338	0.000168974	0.000193093	0.000207954	0.000191281	0.000217998	0.000193475	0.000211637	0.000216421	0.000230709	0.000258637	0.000251189	0.00024313	0.000199178	0.000254866	0.000271264
msrP	b1971	P76342	43.32	3682200	1.79379e-05	1.94877e-05	1.93334e-05	1.79118e-05	1.42108e-05	1.8215e-05	1.63616e-05	1.84558e-05	2.01314e-05	2.04509e-05	1.75584e-05	1.39112e-05	1.80485e-05	1.62793e-05	8.11165e-06	8.83421e-06	8.99497e-06	7.81597e-06	6.17095e-06	8.02312e-06	7.20322e-06	3.12585e-06	3.39016e-06	3.4174e-06	3.15914e-06	2.48179e-06	3.22309e-06	2.86945e-06
msrQ	b1972	P76343	27.819	751113	0	0	0	0	0	0	0	0	0	0	0	0	0	0	0	0	0	0	0	0	0	0	0	0	0	0	0	0
msyB	b1051	P25738	16.458	86388040	5.9861e-05	6.23878e-05	6.81621e-05	0.000233139	0.000192983	0.000183604	0.000177219	5.76512e-05	6.01752e-05	6.53591e-05	0.0002331	0.000196606	0.000188821	0.000162828	0.000109979	0.000108108	0.000109628	0.000200859	0.000170425	0.000168809	0.00016045	0.000233095	0.000228178	0.00024772	0.000488903	0.000376972	0.000407501	0.000388765
mtfA	b1976	P76346	34.997	8049310	6.00878e-05	7.75176e-05	8.50256e-05	9.8571e-05	0.000105808	0.000109857	0.000110873	6.66063e-05	8.8818e-05	8.52989e-05	9.54901e-05	0.000104091	0.000108318	0.000112637	3.97454e-05	4.78278e-05	4.72544e-05	6.53189e-05	6.90772e-05	7.31696e-05	7.27818e-05	5.61588e-05	0.000109398	6.58279e-05	9.68047e-05	0.000101864	0.000107778	0.000106308
mtgA	b3208	P46022	31.648	696256	0	0	0	0	0	0	0	0	0	0	0	0	0	0	0	0	0	0	0	0	0	0	0	0	0	0	0	0
mtlA	b3599	P00550	79.341	15630180	0.00128276	0.00132539	0.00129105	0.00155633	0.00138264	0.00147488	0.00145856	0	0.00121772	0.00127968	0.00147904	0.00132994	0.00140666	0.00112644	0.000129349	0.000673507	0.00066496	0.000842104	0.000752438	0.000788845	0.00067658	0.000154333	0.000330162	0.00035815	0.000403047	0.000392666	0.000388573	0.000325035
mtlD	b3600	P09424	47.95	24118850	0.000188785	0.000181949	0.000180789	0.000189911	0.00019351	0.000190473	0.000179469	0.000183693	0.000214295	0.000215256	0.000197721	0.000200518	0.000190797	0.000197915	0.00019048	0.000196848	0.000209108	0.000204569	0.000202091	0.000188039	0.000202218	0.000190055	0.000180254	0.000201732	0.000175859	0.000186238	0.000199997	0.000177594
mtlR	b3601	P0AF10	25.457	2520243	0	0	0	0	0	0	0	0	0	0	0	0	0	0	0	0	0	0	0	0	0	0	0	0	0	0	0	0
mtn	b0159	P0AF12	28.484	51328170	0.000333969	0.000360678	0.000334032	0.000310887	0.000343162	0.000338444	0.000345052	0.000359904	0.000384849	0.000357594	0.000344952	0.000334561	0.000339073	0.00031074	0.000243698	0.00025778	0.000236624	0.000222339	0.000219672	0.000225459	0.000211434	0.000312953	0.000331527	0.000334508	0.000310618	0.000327803	0.000310843	0.000305939
mtr	b3161	P0AAD2	51.714	2223702	0	0	0	0	0	0	0	0	0	0	0	0	0	0	0	0	0	0	0	0	0	0	0	0	0	0	0	0
mug	b3068	P0A9H1	21.658	11197190	8.98253e-05	8.79671e-05	9.14122e-05	9.11486e-05	9.4965e-05	9.1441e-05	8.6781e-05	5.98119e-05	6.22214e-05	6.41719e-05	6.00038e-05	6.13046e-05	5.90825e-05	5.16379e-05	8.94143e-05	9.01264e-05	9.42919e-05	9.91503e-05	0.000101578	5.4748e-05	8.80129e-05	9.7219e-05	9.4664e-05	9.95256e-05	0.000105742	0.000108959	7.40467e-05	9.74019e-05
mukB	b0924	P22523	196.769	70049760	0.000744167	0.000727339	0.000738758	0.000770359	0.000788526	0.000793031	0.000773473	0.000583941	0.000546961	0.000557391	0.00076255	0.000734992	0.000692543	0.000751851	0.000575197	0.000768247	0.000752062	0.000978373	0.000964385	0.000911767	0.000971347	0.000379345	0.000365873	0.000384375	0.000410432	0.000425019	0.00042249	0.000427251
mukE	b0923	P22524	31.138	8189294	0.00010414	9.66659e-05	8.25301e-05	0.00010468	0.000108277	0.000104084	9.80455e-05	9.39428e-05	0.000101004	1.81374e-05	0.000107981	0.000117438	0.000123791	0.00011927	9.00444e-05	8.93925e-05	5.44434e-05	9.51158e-05	9.89605e-05	0.000103783	0.000100634	8.2702e-05	6.61785e-05	5.86548e-05	8.76296e-05	9.15973e-05	7.80972e-05	8.45327e-05
mukF	b0922	P60293	58.424	11918500	6.60884e-05	6.24089e-05	5.63592e-05	7.20784e-05	7.16175e-05	7.02849e-05	6.20359e-05	5.21787e-05	5.43177e-05	4.65152e-05	6.30836e-05	5.68732e-05	5.42284e-05	5.4867e-05	4.05304e-05	3.86186e-05	3.5579e-05	4.67501e-05	4.52197e-05	4.5016e-05	4.22179e-05	2.03038e-05	1.92498e-05	1.2543e-05	1.58722e-05	1.55182e-05	1.54145e-05	1.86896e-05
murA	b3189	P0A749	52.29	46381230	0.000368232	0.000368613	0.000344804	0.000342234	0.000342698	0.000326912	0.000300184	0.000438699	0.000463369	0.000443892	0.000292746	0.000273044	0.000274058	0.000290517	0.000403121	0.00042451	0.000405806	0.000377942	0.000350482	0.000353224	0.00034811	0.000274177	0.000271704	0.000286518	0.000274825	0.000282198	0.000254642	0.000240283
murB	b3972	P08373	43.946	10019690	9.93209e-05	0.000102078	0.000100804	9.40078e-05	9.15184e-05	9.4728e-05	0.000101061	0.000117561	0.000128736	0.000115989	8.84275e-05	7.91712e-05	7.22525e-05	8.78148e-05	9.19759e-05	9.57975e-05	9.5709e-05	7.79752e-05	7.22029e-05	7.18586e-05	7.80556e-05	5.97814e-05	7.97386e-05	7.60587e-05	4.66609e-05	5.40808e-05	3.96926e-05	4.71042e-05
murC	b0091	P17952	62.385	23519140	0.000214532	0.000216153	0.000212186	0.000246442	0.000243728	0.000239003	0.000222493	0.000208831	0.000217244	0	0.000252897	0.000225075	0.000238599	0.000237383	0.000256827	0.000271005	0.000180326	0.000263482	0.000241714	0.000260266	0.000248766	0.000211681	0.000199629	0.000160816	0.000209136	0.000209149	0.000224949	0.000202295
murD	b0088	P14900	54.786	21585680	0.000221128	0.000205473	0.000218928	0.000213938	0.000224273	0.000208242	0.000210469	0.000223255	0.00022014	0.000240804	0.000195198	0.000223912	0.000221438	0.000214788	0.000241638	0.000177792	0.000188937	0.000226821	0.000253093	0.000247251	0.000234265	0.000172327	0.000121262	0.000131521	0.000133131	0.000132292	0.000136337	0.000144642
murE	b0085	P22188	62.143	24732910	0.000375529	0.000362794	0.000359942	0.000342546	0.000334059	0.000344831	0.000342701	0.000389606	0.000395866	0.000389328	0.000299832	0.000292729	0.000309096	0.000319301	0.000380111	0.000392425	0.000380215	0.000215505	0.000339325	0.000338353	0.000320343	0.000232689	0.000215514	0.000219011	0.000169859	0.000184017	0.000204448	0.000204149
murF	b0086	P11880	55.511	19206810	0.000167067	0.000169014	0.00016689	0.000151498	0.000157094	0.000161763	0.000170077	0.000167582	0.000169637	0.000162915	0.000151828	0.000140139	0.000141218	0.000153753	0.000199518	0.000195583	0.000199265	0.000166401	0.000152363	0.00017182	0.000172489	0.000176871	0.000175715	0.000186524	0.000167056	0.000163831	0.000173693	0.000178408
murG	b0090	P17443	44.143	7416024	7.42221e-05	6.5107e-05	6.91901e-05	8.33201e-05	7.8717e-05	8.19137e-05	7.79853e-05	6.47839e-05	5.93147e-05	7.71014e-05	8.54505e-05	7.3823e-05	8.49382e-05	7.94837e-05	8.04832e-05	6.67889e-05	8.35326e-05	6.58816e-05	8.74408e-05	8.88244e-05	8.55481e-05	4.08415e-05	3.46899e-05	4.0488e-05	4.15757e-05	4.50111e-05	5.05825e-05	4.32751e-05
murI	b3967	P22634	36.078	5736402	5.93666e-05	5.5431e-05	5.53964e-05	6.96658e-05	7.91183e-05	7.45683e-05	6.82144e-05	5.34972e-05	5.47298e-05	5.00774e-05	7.15493e-05	7.21667e-05	7.05324e-05	6.31636e-05	6.02595e-05	6.78654e-05	4.09829e-05	6.45433e-05	7.95643e-05	7.8458e-05	6.95561e-05	4.0089e-05	4.31309e-05	2.86691e-05	8.23666e-05	5.47384e-05	5.34237e-05	4.97266e-05
murJ	b1069	P0AF16	64.381	5021718	0	0	0	0	0	0	0	0	0	0	0	0	0	0	0	0	0	0	0	0	0	0	0	0	0	0	0	0
murP	b2429	P77272	58.257	349542	0	0	0	0	0	0	0	0	0	0	0	0	0	0	0	0	0	0	0	0	0	0	0	0	0	0	0	0
murQ	b2428	P76535	36.53	2776280	0	0	0	0	0	0	0	0	0	0	0	0	0	0	0	0	0	0	0	0	0	0	0	0	0	0	0	0
murR	b2427	P77245	36.268	1233112	0	0	0	0	0	0	0	0	0	0	0	0	0	0	0	0	0	0	0	0	0	0	0	0	0	0	0	0
mutH	b2831	P06722	29.602	1095274	0	0	0	0	0	0	0	0	0	0	0	0	0	0	0	0	0	0	0	0	0	0	0	0	0	0	0	0
mutL	b4170	P23367	78.898	6075146	6.65988e-05	6.11103e-05	6.86026e-05	0	0	0	7.9852e-05	6.85215e-05	6.31288e-05	7.39188e-05	0	0	0	7.17219e-05	3.01164e-05	2.77026e-05	5.66541e-05	0	0	0	6.41385e-05	7.09223e-06	6.49671e-06	1.31537e-05	0	0	0	1.56139e-05
mutM	b3635	P05523	35.079	3016794	0	0	0	0	0	0	0	0	0	0	0	0	0	0	0	0	0	0	0	0	0	0	0	0	0	0	0	0
mutS	b2733	P23909	110.474	16571100	0.00016702	0.000165215	0.000182014	0.000204129	0.000197861	0.000182544	0.000178758	0.000175811	0.000167875	0.000171081	0.000168318	0.000173348	0.00017086	0.000175373	7.72722e-05	7.3668e-05	0.000211898	0.000221454	0.000154176	0.000188737	0.000146956	2.98194e-05	3.49914e-05	9.7129e-05	7.07994e-05	6.59105e-05	7.06512e-05	3.62678e-05
mutT	b0099	P08337	17.214	1325478	0	0	0	0	0	0	0	0	0	0	0	0	0	0	0	0	0	0	0	0	0	0	0	0	0	0	0	0
mutY	b2961	P17802	45.386	4220898	0	0	3.0733e-05	3.8916e-05	1.0313e-05	5.37559e-05	4.55191e-05	0	0	3.25093e-05	3.81483e-05	0	5.32646e-05	4.52903e-05	0	0	1.93243e-05	2.21415e-05	4.47833e-06	2.85262e-05	2.00399e-05	0	0	1.00949e-05	1.23054e-05	2.47647e-06	1.5757e-05	1.09767e-05
mzrA	b3096	P42615	16.424	2693536	0	0	0	0	0	0	0	0	0	0	0	0	0	0	0	0	0	0	0	0	0	0	0	0	0	0	0	0
nac	b1988	Q47005	38.269	4974970	0	0	0	0	0	0	0	0	0	0	0	0	0	0	0	0	0	0	0	0	0	0	0	0	0	0	0	0
nadA	b0750	P11458	44.425	60373580	0.000198488	0.000188326	0.000189299	0.000166245	0.000170496	0.00017784	0.000167903	8.50399e-05	8.68865e-05	8.41613e-05	0.000213381	0.000220782	0.000225291	0.000212152	0.000183268	0.000175375	0.000189865	0.000193586	0.000205726	0.000211614	0.000201681	0.000132766	0.000126821	0.000136585	0.0001272	0.000133633	0.000140134	0.00014175
nadB	b2574	P10902	69.971	25399470	0.000217705	0.000213308	0.000226401	0.000228091	0.000241871	0.000223127	0.00023563	0.000204217	0.000212324	0.000206423	0.000220143	0.000233925	0.000215101	0.000202756	0.000205165	0.000201973	0.000202391	0.000219515	0.00018588	0.000220649	0.000222905	6.80105e-05	6.76157e-05	6.44161e-05	7.28734e-05	6.60223e-05	6.56175e-05	7.79715e-05
nadC	b0109	P30011	38.053	17694640	0.000109189	0.000109026	0.000117693	0.000123196	0.000138241	0.000143879	0.000127556	7.12878e-05	7.31529e-05	8.91634e-05	0.000105305	0.000129543	0.000136545	0.000132872	0.000112635	0.000106634	0.000123601	0.000117895	8.3834e-05	0.000144346	0.000136644	7.28269e-05	6.93293e-05	7.44911e-05	7.86826e-05	5.16236e-05	8.7287e-05	8.17374e-05
nadD	b0639	P0A752	28.316	2831600	0	0	0	1.86516e-05	0	0	0	0	0	0	0	0	0	0	0	0	0	8.13878e-06	0	0	0	0	0	0	1.44743e-05	0	0	0
nadE	b1740	P18843	35.534	78103730	0.00058855	0.000575637	0.000576484	0.000563441	0.000567314	0.000561149	0.000555555	0.000620155	0.000602868	0.000637205	0.000587015	0.000581665	0.000574186	0.000577778	0.000562107	0.000565293	0.000587138	0.000565031	0.000552136	0.000558544	0.000557119	0.000669878	0.000655279	0.000682807	0.000640154	0.000638406	0.000639069	0.000619492
nadK	b2615	P0A7B3	37.767	6533691	0	0	0	2.72487e-05	0	0	0	0	0	0	2.67112e-05	0	0	0	0	0	0	1.18902e-05	0	0	0	0	0	0	8.13309e-06	0	0	0
nadR	b4390	P27278	54.654	12625070	9.46515e-05	9.58394e-05	9.35572e-05	0.000117083	0.000114553	0.000116211	0.000116476	0.000106868	9.99469e-05	0.000100299	0.000107596	0.000100685	0.000103351	0.000105372	7.7105e-05	7.66311e-05	7.41881e-05	0.000145862	0.000144156	0.000152263	0.000139557	3.71512e-05	3.74326e-05	4.67044e-05	6.48171e-05	6.42876e-05	7.83305e-05	7.50473e-05
nagA	b0677	P0AF18	47.76	10172880	0.000208444	0.000207088	0.000178021	0.00020146	0.000211803	0.000196418	0.000197379	0.000235419	0.00023593	0.000240556	0.000233312	0.000256618	0.000269758	0.000219143	0.000182226	0.000180302	0.000150014	0.00019468	0.000204284	0.000205661	0.000186157	0.000164453	0.000140695	0.000101775	0.000141157	0.000135204	0.000137089	0.000122475
nagB	b0678	P0A759	34.51	23708370	0.000388436	0.000382635	0.000358515	0.000384175	0.00035336	0.000366194	0.000354687	0.000434405	0.000443568	0.000418221	0.00038615	0.000366673	0.000397717	0.00038836	0.000282158	0.00028719	0.000277572	0.000262621	0.000248893	0.000259329	0.000246647	0.00024465	0.000249307	0.000236187	0.000218636	0.000202234	0.000211909	0.000203765
nagC	b0676	P0AF20	51.78	11598720	5.60533e-05	5.27686e-05	5.79042e-05	6.54794e-05	6.80594e-05	6.8109e-05	5.76842e-05	6.39751e-05	5.95714e-05	7.39191e-05	6.08019e-05	6.66573e-05	6.54966e-05	5.82529e-05	7.20044e-05	6.77494e-05	7.78356e-05	8.0466e-05	8.68175e-05	8.32615e-05	7.61909e-05	2.18014e-05	2.04278e-05	3.01671e-05	3.61026e-05	2.8125e-05	2.7804e-05	2.45733e-05
nagE	b0679	P09323	79.913	17021470	0.000298337	0.000277301	0.000278374	0.000283367	0.000284287	0.0002877	0.000269381	0.000299488	0.000276213	0.000263136	0.000255227	0.000276566	0.000274236	0.000268179	0.000264996	0.000242835	0.00024665	0.000240268	0.00025145	0.000247945	0.000234126	0.000203359	0.00017665	0.000181083	0.000179407	0.000178253	0.000179068	0.000163359
nagK	b1119	P75959	38.441	5035771	5.42126e-05	5.35946e-05	5.163e-05	6.18857e-05	5.33397e-05	5.16053e-05	6.17649e-05	4.91561e-05	5.50651e-05	5.6463e-05	5.5436e-05	5.33074e-05	5.01761e-05	6.02319e-05	3.32432e-05	4.76331e-05	3.41144e-05	3.69101e-05	3.27426e-05	3.16983e-05	5.31597e-05	2.56208e-05	3.65587e-05	2.59217e-05	2.98374e-05	2.63364e-05	2.5468e-05	4.23531e-05
nagZ	b1107	P75949	43.64	13222920	0.000227803	0.000234449	0.000250117	0.000251164	0.000244125	0.000253769	0.000244103	0.000214402	0.000213351	0.000207085	0	0.000191928	0.000187517	0.000197781	0.000115876	0.00017888	0.000143921	8.11531e-05	0.000161573	0.000156107	0.000162638	7.64335e-05	0.000109241	8.20819e-05	6.00301e-05	0.000100034	9.40119e-05	9.84029e-05
nanA	b3225	P0A6L4	37.884	2235156	0	0	4.57507e-05	5.25209e-05	5.56728e-05	4.4966e-05	4.60792e-05	0	0	4.83985e-05	5.14882e-05	5.4499e-05	4.45586e-05	4.5851e-05	0	0	2.12873e-05	2.29195e-05	2.41755e-05	1.98076e-05	2.0288e-05	0	0	1.04662e-05	1.19885e-05	1.25824e-05	1.02976e-05	1.04589e-05
nanC	b4311	P69856	32.123	0	0	0	0	0	0	0	0	0	0	0	0	0	0	0	0	0	0	0	0	0	0	0	0	0	0	0	0	0
nanE	b3223	P0A761	28.15	1097850	0	0	1.66814e-05	1.79444e-05	1.80302e-05	7.54014e-06	1.17638e-05	0	0	1.74481e-05	1.75929e-05	1.76526e-05	6.76999e-06	1.17072e-05	0	0	1.31314e-05	7.83132e-06	7.83062e-06	1.01258e-05	5.18016e-06	0	0	9.97785e-06	6.33069e-06	6.29854e-06	8.13557e-06	4.12711e-06
nanK	b3222	P45425	34.83	487620	6.56293e-06	0	0	0	2.1288e-05	0	0	0	0	0	0	0	0	0	2.39965e-06	0	0	0	7.47388e-06	0	0	1.69531e-06	0	0	0	5.51063e-06	0	0
nanM	b4310	P39371	46.134	5905152	0	0	0	0	0	0	0	0	0	0	0	0	0	0	0	0	0	0	0	0	0	0	0	0	0	0	0	0
nanR	b3226	P0A8W0	34.207	9338511	7.17044e-05	7.02367e-05	6.50005e-05	8.03364e-05	8.94504e-05	8.26323e-05	7.40157e-05	0.000100657	0.000103918	0.000109586	8.42263e-05	8.92942e-05	8.23428e-05	8.3615e-05	6.50313e-05	6.52968e-05	8.44724e-05	8.25128e-05	8.89682e-05	8.45196e-05	7.80378e-05	3.67547e-05	3.67515e-05	4.70698e-05	4.89146e-05	5.24783e-05	4.97986e-05	4.55941e-05
nanS	b4309	P39370	42.687	725679	0	0	0	0	0	0	0	0	0	0	0	0	0	0	0	0	0	0	0	0	0	0	0	0	0	0	0	0
nanT	b3224	P41036	62.398	124796	0	0	0	0	0	0	0	0	0	0	0	0	0	0	0	0	0	0	0	0	0	0	0	0	0	0	0	0
napA	b2206	P33937	107.822	6145854	0	0	0	0	0	0	0	0	0	0	0	0	0	0	0	0	0	0	0	0	1.51941e-05	0	0	0	0	0	0	2.89475e-06
napB	b2203	P0ABL3	18.942	1060752	0	0	0	0	0	0	0	0	0	0	0	0	0	0	0	0	0	0	0	0	0	0	0	0	0	0	0	0
napC	b2202	P0ABL5	26.656	479808	0	0	0	0	0	0	0	0	0	0	0	0	0	0	0	0	0	0	0	0	0	0	0	0	0	0	0	0
napD	b2207	P0A9I5	11.006	88048	0	0	0	0	0	0	0	0	0	0	0	0	0	0	0	0	0	0	0	0	0	0	0	0	0	0	0	0
napF	b2208	P0AAL0	20.929	62787	0	0	0	0	0	0	0	0	0	0	0	0	0	0	0	0	0	0	0	0	0	0	0	0	0	0	0	0
napG	b2205	P0AAL3	29.036	232288	0	0	0	0	0	0	0	0	0	0	0	0	0	0	0	0	0	0	0	0	0	0	0	0	0	0	0	0
napH	b2204	P33934	36.984	221904	0	0	0	0	0	0	0	0	0	0	0	0	0	0	0	0	0	0	0	0	0	0	0	0	0	0	0	0
narG	b1224	P09152	162.759	2278626	0.000370457	0.000398345	0.000469619	0.000368279	0.000396205	0.000744485	0.000338934	0.000381152	0.000411503	0.000496763	0.000361015	0.000387851	0.000737681	0.00033723	0.000167523	0.000180579	0.000218492	0.000160702	0.000172049	0.000327922	0.000149216	2.00031e-05	2.14725e-05	2.57216e-05	2.01267e-05	2.14403e-05	4.08191e-05	1.84185e-05
narH	b1225	P11349	67.198	1075168	0	0	0	0	0	0	0	0	0	0	0	0	0	0	0	0	0	0	6.72664e-06	0	0	0	0	0	0	1.85988e-06	0	0
narI	b1227	P11350	29.499	648978	0	0	0	0	0	0	0	0	0	0	0	0	0	0	0	0	0	0	0	0	0	0	0	0	0	0	0	0
narJ	b1226	P0AF26	30.649	275841	0	0	0	0	0	0	0	0	0	0	0	0	0	0	0	0	0	0	0	0	0	0	0	0	0	0	0	0
narK	b1223	P10903	57.951	347706	0	0	0	0	0	0	0	0	0	0	0	0	0	0	0	0	0	0	0	0	0	0	0	0	0	0	0	0
narL	b1221	P0AF28	27.769	33989260	0.000148773	0.000161759	0.000151309	0.000171007	0.000173007	0.000167139	0.000161988	0.000148358	0.000157075	0.000158365	0.000165127	0.000172357	0.000170837	0.000173912	0.000191525	0.000182871	0.000186205	0.000184508	0.000192309	0.000191355	0.000184936	0.000282022	0.000250808	0.000274615	0.000290917	0.000246445	0.00029565	0.000306854
narP	b2193	P31802	27.4	9754400	7.47578e-05	7.30317e-05	7.59871e-05	8.26169e-05	9.35456e-05	9.16253e-05	8.40748e-05	7.92098e-05	8.84805e-05	9.21788e-05	8.05045e-05	9.19712e-05	9.38329e-05	8.25884e-05	8.78951e-05	9.21657e-05	9.85881e-05	9.63007e-05	0.000109374	0.000108359	0.000100155	0.000127653	8.76813e-05	0.000126512	0.000135218	0.00014625	0.000147269	0.000149395
narQ	b2469	P27896	73.762	885144	0	0	0	0	0	0	0	0	0	0	0	0	0	0	0	0	0	0	0	0	0	0	0	0	0	0	0	0
narU	b1469	P37758	58.129	813806	0	0	0	0	0	0	0	0	0	0	0	0	0	0	0	0	0	0	0	0	0	0	0	0	0	0	0	0
narV	b1465	P0AF32	30.037	600740	0	0	0	0	0	0	0	0	0	0	0	0	0	0	0	0	0	0	0	0	0	0	0	0	0	0	0	0
narW	b1466	P19317	30.271	393523	0	0	0	0	0	0	0	0	0	0	0	0	0	0	0	0	0	0	0	0	0	0	0	0	0	0	0	0
narX	b1222	P0AFA2	77.753	3654391	0	0	0	0	0	0	0	0	0	0	0	0	0	0	0	0	0	0	0	0	0	0	0	0	0	0	0	0
narY	b1467	P19318	67.725	1760850	0	0	0	0	0	0	0	0	0	0	0	0	0	0	0	0	0	0	6.7794e-06	0	0	0	0	0	0	1.7138e-06	0	0
narZ	b1468	P19319	162.478	4061950	0.000369818	0.000397657	0.000468808	0.000367644	0.000395521	0.000743199	0.000338349	0.000380494	0.000410792	0.000495905	0.000360391	0.000387182	0.000736408	0.000336648	0.000167234	0.000180267	0.000218115	0.000160425	0.000171752	0.000327356	0.000148959	2.02539e-05	2.17417e-05	2.6044e-05	2.03789e-05	2.1709e-05	4.13307e-05	1.86493e-05
ndh	b1109	P00393	55.08	50949000	0.000390588	0.000388568	0.00038269	0.000411586	0.000392896	0.000400408	0.000389294	0.000241305	0.000238184	0.000259956	0.00044751	0.000409836	0.000432745	0.000402966	0.000340555	0.000218745	0.000348197	0.000430408	0.000415152	0.000408649	0.00028365	0.00025008	0.000231807	0.000247338	0.000273315	0.000256755	0.000270245	0.000222999
ndk	b2518	P0A763	18.002	176095600	0.00113307	0.00115187	0.00109306	0.000927686	0.00105915	0.0010074	0.00102842	0.00127937	0.00135466	0.00131451	0.00100514	0.00107378	0.00105883	0.00109629	0.00112646	0.00113512	0.00110715	0.000952695	0.00102351	0.00100401	0.0010026	0.00179487	0.00177896	0.00170701	0.00151661	0.00165317	0.00160424	0.00163995
nei	b0714	P50465	34.527	3211011	3.86923e-05	3.14761e-05	2.56482e-05	0	0	0	3.44038e-05	3.98093e-05	3.25158e-05	2.71307e-05	0	0	0	3.42308e-05	1.92696e-05	1.64744e-05	1.39082e-05	0	0	0	1.51463e-05	1.02102e-05	8.69288e-06	7.26558e-06	0	0	0	8.29626e-06
nemA	b1650	P77258	46.024	10125280	0.00011218	0.000106051	9.66812e-05	0.000103515	0.000100537	9.7805e-05	0.000102527	0.000103352	8.68369e-05	9.49207e-05	9.15197e-05	9.86219e-05	9.51467e-05	9.32463e-05	0.000143292	0.000133781	7.40342e-05	0.000125999	0.000123981	0.000119445	0.000125841	0.000121847	0.000115491	9.02192e-05	0.000106571	9.85181e-05	8.88766e-05	9.27617e-05
nemR	b1649	P67430	25.814	696978	0	0	0	0	0	0	0	0	0	0	0	0	0	0	4.70847e-06	0	0	0	0	0	0	2.85124e-06	0	0	0	0	0	0
nepI	b3662	P0ADL1	48.902	1809374	0	0	0	0	0	0	0	0	0	0	0	0	0	0	0	0	0	0	0	0	0	0	0	0	0	0	0	0
nfi	b3998	P68739	28.64	6558560	4.37132e-05	3.9228e-05	4.40644e-05	5.91032e-05	5.44398e-05	5.55413e-05	5.44054e-05	3.48133e-05	3.53428e-05	3.72906e-05	4.89023e-05	4.41755e-05	4.73396e-05	4.54387e-05	5.1833e-05	4.50811e-05	5.30911e-05	4.42706e-05	4.62882e-05	4.43432e-05	2.01055e-05	2.92952e-05	2.53734e-05	2.95835e-05	3.1069e-05	2.99221e-05	2.61268e-05	1.17468e-05
nfo	b2159	P0A6C1	36.556	15938420	7.77331e-05	8.13829e-05	7.84005e-05	9.08362e-05	9.22636e-05	8.81563e-05	8.32799e-05	8.8391e-05	8.51761e-05	8.53028e-05	8.62279e-05	8.41749e-05	8.17684e-05	8.10224e-05	9.15707e-05	9.0068e-05	6.88343e-05	0.00010053	0.00010133	0.000100093	9.87609e-05	8.32735e-05	7.1064e-05	5.37987e-05	8.48213e-05	8.19952e-05	8.23361e-05	7.88482e-05
nfrA	b0568	P31600	128.985	2450715	2.83398e-05	2.72632e-05	2.49008e-05	0	2.66054e-05	0	2.33305e-05	2.9158e-05	2.81637e-05	2.63401e-05	0	2.60444e-05	0	2.32132e-05	1.28154e-05	1.2359e-05	1.15852e-05	0	1.15532e-05	0	1.02713e-05	1.64616e-06	1.58094e-06	1.46717e-06	0	1.5488e-06	0	1.36388e-06
nfrB	b0569	P0AFA5	98.581	98581	0	0	0	0	0	0	0	0	0	0	0	0	0	0	0	0	0	0	0	0	0	0	0	0	0	0	0	0
nfsA	b0851	P17117	31.072	20072510	0.000109146	0.000118535	0.000107553	0.000104737	0.000104197	0.000103591	9.95337e-05	0.000116153	0.0001254	0.000125065	0.000111124	0.000102886	0.000106221	0.000106936	0.000123622	0.000130287	0.000119706	7.52312e-05	7.35538e-05	7.58538e-05	7.55939e-05	0.000103193	0.000109765	0.000102378	7.93667e-05	7.7117e-05	7.76094e-05	7.61e-05
nfsB	b0578	P38489	27.766	67971170	0.000315426	0.000307767	0.000297933	0.000282406	0.000283976	0.000278008	0.000285676	0.00034493	0.000323776	0.000308829	0.00025796	0.000288503	0.000282605	0.00031304	0.000395398	0.000389822	0.000378778	0.000337208	0.000359625	0.000367555	0.000371419	0.000555082	0.000580037	0.000551568	0.000504756	0.000531969	0.000534119	0.000538184
nfuA	b3414	P63020	24.394	105601600	0.000466292	0.000445982	0.000466165	0.000460693	0.000467347	0.000463075	0.00046393	0.000453067	0.000444151	0.000464089	0.000475368	0.000464496	0.000455424	0.000471047	0.000505376	0.000501814	0.000520814	0.000517577	0.000509705	0.00050472	0.000509038	0.000853582	0.000834265	0.000865749	0.000879991	0.000873727	0.000877027	0.000834927
nhaA	b0019	P13738	48.24	6319440	0	0	0	0	8.36874e-05	0	0	0	0	0	0	8.19229e-05	0	0	0	0	0	0	3.63407e-05	0	0	0	0	0	0	4.0192e-05	0	0
nhaB	b1186	P0AFA7	65.877	12319000	0.000116622	0.000113684	0.000104839	0.000137299	0.000131557	0.000134995	0.000142132	0.000126897	0.000118517	0	0.00012737	0	0.000127783	0.000137131	6.08191e-05	5.7266e-05	5.03814e-06	6.33709e-05	5.90061e-06	0.000116202	6.74185e-05	3.68293e-05	3.45337e-05	3.00788e-06	4.02504e-05	3.72911e-06	7.33562e-05	4.22033e-05
nhaR	b0020	P0A9G2	39.645	2695860	0	0	0	0	0	0	0	0	0	0	1.79664e-05	1.99946e-05	0	0	0	0	0	7.99757e-06	8.86953e-06	0	0	0	0	0	4.44474e-06	4.90475e-06	0	0
nhoA	b1463	P77567	37.278	2236680	0	0	0	0	0	0	0	0	0	0	0	0	0	0	0	0	0	0	0	0	0	0	0	0	0	0	0	0
nikA	b3476	P33590	68.066	680660	0	0	0	0	0	0	0	0	0	0	0	0	0	0	0	0	0	0	0	0	0	0	0	0	0	0	0	0
nikB	b3477	P33591	40.84	122520	0	0	0	0	0	0	0	0	0	0	0	0	0	0	0	0	0	0	0	0	0	0	0	0	0	0	0	0
nikC	b3478	P0AFA9	35.262	35262	0	0	0	0	0	0	0	0	0	0	0	0	0	0	0	0	0	0	0	0	0	0	0	0	0	0	0	0
nikD	b3479	P33593	31.343	125372	0	0	0	0	0	0	0	0	0	0	0	0	0	0	0	0	0	0	0	0	0	0	0	0	0	0	0	0
[truncated: 2,549 more rows]
