# Supplementary material for: From coarse to fine: the absolute Escherichia coli proteome under diverse growth conditions
Source: Mol Syst Biol. 2021 May 25;17(5):e9536. doi: 10.15252/msb.20209536 (PMC8144880; doi:10.15252/msb.20209536)
Supplement: Supplementary file 8 — Dataset EV7 [file MSB-17-e9536-s008.xlsx]

## Sheet: Description
Mori et al. 2021, From coarse to fine: The absolute Escherichia coli proteome under diverse growth conditions
Description
Absolute protein mass fractions for 29 proteins obtained from stable isotope-labeled peptides (AQUA peptides).

## Sheet: EV7-AQUA
Protein Name in MS-file	Accession number	Protein Name	Gene name	Molecular weight (g/mol)	protein concentation in sample A1 (fmol/ug protein extract)	protein concentation in sample C1 (fmol/ug protein extract)	protein concentation in sample F1 (fmol/ug protein extract)	average protein concentration (fmol/ug protein extract)	average mass fraction (%)	mass fraction in Li et al. 2014 (%)	Fold change AQUA versus Li et al. 2014
1/sp|P07001|PNTA_ECOLI	P07001	PNTA_ECOLI	pntA	54632	52.467	45.9611	44.3833	47.6038	0.260069	0.23439	1.10956		Average fold change
1/sp|P00350|6PGD_ECOLI	P00350	6PGD_ECOLI	gnd	51489	148.148	108.781	100.955	119.295	0.614236	0.35144	1.74777		1.88418
1/sp|P0AC53|G6PD_ECOLI	P0AC53	G6PD_ECOLI	zwf	55712	22.5143	17.1194	18.6875	19.4404	0.108306	0.07475	1.44891
1/sp|P37330|MASZ_ECOLI	P37330	MASZ_ECOLI	glcB	80500	5.7142	5.94	5.2745	5.6429	0.0454253	0.01899	2.39207
1/sp|P0ACJ8|CRP_ECOLI	P0ACJ8	CRP_ECOLI	crp	23644	84.1618	67.1204	64.4832	71.9218	0.170052	0.06426	2.64631
1/sp|P27550|ACSA_ECOLI	P27550	ACSA_ECOLI	acs	72104	10.3417	7.1631	7.0896	8.19813	0.0591118	0.03238	1.82557
1/sp|P0AD61|KPYK1_ECOLI	P0AD61	KPYK1_ECOLI	pykF	50737	99.1235	80.5869	67.1092	82.2732	0.41743	0.21985	1.8987
1/sp|P23538|PPSA_ECOLI	P23538	PPSA_ECOLI	ppsA	87448	11.9583	10.2222	11.8222	11.3342	0.0991156	0.0876	1.13146
1/sp|P0AB67|PNTB_ECOLI	P0AB67	PNTB_ECOLI	pntB	48731	33.1203	19.977	19.8309	24.3094	0.118462	0.09291	1.27502
1/sp|P0A993|F16PA_ECOLI	P0A993	F16PA_ECOLI	fbp	36839	9.016	5.0964	4.5914	6.2346	0.0229676	0.02643	1.15075
1/sp|P52697|6PGL_ECOLI	P52697	6PGL_ECOLI	pgl	36313	49.8674	35.4348	33.1228	39.475	0.143346	0.0527	2.72003
1/sp|P0ACP1|CRA_ECOLI	P0ACP1	CRA_ECOLI	fruR	37973	3.256	2.7475	2.8515	2.95167	0.0112084	0.00829	1.35203
1/sp|P0A9B2|G3P1_ECOLI	P0A9B2	G3P1_ECOLI	gapA	35538	799.206	574.165	608.25	660.54	2.34743	1.47205	1.59467
1/sp|P61889|MDH_ECOLI	P61889	MDH_ECOLI	mdh	32342	298.75	296.798	285.085	293.544	0.949381	0.36808	2.57928
1/sp|P0A6P9|ENO_ECOLI	P0A6P9	ENO_ECOLI	eno	45662	463.206	334.57	337.945	378.574	1.72864	0.68145	2.53671
1/sp|P0AB71|ALF_ECOLI	P0AB71	ALF_ECOLI	fbaA	39153	200.955	157.819	164.835	174.536	0.683363	0.3829	1.7847
1/sp|P62707|GPMA_ECOLI	P62707	GPMA_ECOLI	gpmA	28560	52.0197	77.408	75.5841	68.3373	0.195171	0.23165	1.18691
1/sp|P0A858|TPIS_ECOLI	P0A858	TPIS_ECOLI	tpiA	26976	134.238	109.51	107.253	117	0.31562	0.14872	2.12224
1/sp|P0A9P0|DLDH_ECOLI	P0A9P0	DLDH_ECOLI	lpd	50696	151.512	90.9042	88.3105	110.242	0.558883	0.34027	1.64247
1/sp|P36683|ACON2_ECOLI	P36683	ACON2_ECOLI	acnB	93480	96.6173	70.1581	76.9202	81.2319	0.759355	0.50174	1.51344
1/sp|P21599|KPYK2_ECOLI	P21599	KPYK2_ECOLI	pykA	51365	22.8978	21.9761	20.0357	21.6365	0.111136	0.05806	1.91416
1/sp|P0AFG8|ODP1_ECOLI	P0AFG8	ODP1_ECOLI	aceE	99683	57.2177	99.0651	88.9583	81.747	0.814879	0.40547	2.00971
1/sp|P0ABH7|CISY_ECOLI	P0ABH7	CISY_ECOLI	gltA	48022	234.942	185.858	185.776	202.192	0.970967	0.28534	3.40284
1/sp|P22259|PCKA_ECOLI	P22259	PCKA_ECOLI	pck	59652	11.3156	7.0446	8.0514	8.80387	0.0525168	0.02662	1.97283
1/sp|P06959|ODP2_ECOLI	P06959	ODP2_ECOLI	aceF	66106	48.5647	45.655	45.8272	46.6823	0.308598	0.24309	1.26948
1/sp|P0A9C9|GLPX_ECOLI	P0A9C9	GLPX_ECOLI	glpX	35858	3.5528	3.2205	2.3373	3.03687	0.0108896	0.00599	1.81796
1/sp|P00864|CAPP_ECOLI	P00864	CAPP_ECOLI	ppc	99077	80.5723	61.1347	59.1482	66.9517	0.663338	0.30669	2.16289
1/sp|P21829|YBHA_ECOLI	P21829	YBHA_ECOLI	ybhA	30206	10.6153	9.1018	8.5342	9.4171	0.0284453	0.00955	2.97856
1/sp|P0A991|ALF1_ECOLI	P0A991	ALF1_ECOLI	fbaB	38115	31.3451	26.2496	26.4477	28.0141	0.106776	0.07343	1.45412
