# Supplementary material for: From coarse to fine: the absolute Escherichia coli proteome under diverse growth conditions
Source: Mol Syst Biol. 2021 May 25;17(5):e9536. doi: 10.15252/msb.20209536 (PMC8144880; doi:10.15252/msb.20209536)
Supplement: Supplementary file 9 — Dataset EV8 [file MSB-17-e9536-s012.xlsx]

## Sheet: Description
Mori et al. 2021, From coarse to fine: The absolute Escherichia coli proteome under diverse growth conditions
Description
Absolute protein mass fractions computed from xTop protein intensities and corrected with ribosome profiling synthesis rates for the samples described in Dataset EV2 (Samples-1).

## Sheet: EV8-AbsoluteMassFractions-1
Gene name	Gene locus	Protein ID	Lib-01	Lib-02	Lib-03	Lib-04	Lib-05	Lib-06	Lib-07	Lib-08	Lib-09	Lib-10	Lib-11	Lib-12	Lib-13	Lib-14	Lib-15	Lib-16	Lib-17	Lib-18	Lib-19	Lib-20	Lib-21	Lib-22	Lib-23	Lib-24	Lib-25	Lib-26	Lib-27	Lib-28	Lib-29	Lib-30
aaeA	b3241	P46482	0	0	0	0	0	0	0	0	0	0	0	0	0	0	0	0	0	0	0	0	0	0	0	0	0	0	0	0	0	0
aaeB	b3240	P46481	0	0	0	0	0	0	0	0	0	0	0	0	0	0	0	0	0	0	0	0	0	0	0	0	0	0	0	0	0	0
aaeR	b3243	P67662	0	0	0	0	0	0	0	0	0	0	0	0	0	0	0	0	0	0	0	0	0	0	0	0	0	0	0	0	0	0
aaeX	b3242	P46478	0	0	0	0	0	0	0	0	0	0	0	0	0	0	0	0	0	0	0	0	0	0	0	0	0	0	0	0	0	0
aas	b2836	P31119	7.61108e-05	6.45535e-05	5.29013e-05	5.43716e-05	8.86029e-05	6.1123e-05	7.72642e-05	8.08683e-05	7.96403e-05	8.38492e-05	0.000115573	8.98661e-05	6.64e-05	7.86942e-05	8.60056e-05	8.50359e-05	7.34948e-05	7.15621e-05	7.42044e-05	7.80454e-05	7.20328e-05	7.93489e-05	0.000109338	7.51072e-05	7.6358e-05	8.26411e-05	6.60632e-05	7.69087e-05	6.7825e-05	5.74656e-05
aat	b0885	P0A8P1	0	0	0	0	0	0	0	0	0	0	0	0	0	0	0	0	0	0	0	0	0	0	0	0	0	0	0	0	0	0
abgA	b1338	P77357	0	0	0	0	0	0	0	0	0	0	0	0	0	0	0	0	0	0	0	0	0	0	0	0	0	0	0	0	0	0
abgB	b1337	P76052	0	0	0	0	0	0	0	0	0	0	0	0	0	0	0	0	0	0	0	0	0	0	0	0	0	0	0	0	0	0
abgR	b1339	P77744	0	0	0	0	0	0	0	0	0	0	0	0	0	0	0	0	0	0	0	0	0	0	0	0	0	0	0	0	0	0
abgT	b1336	P46133	0	0	0	0	0	0	0	0	0	0	0	0	0	0	0	0	0	0	0	0	0	0	0	0	0	0	0	0	0	0
abpA	b2628	P52137	0	0	0	0	0	0	0	0	0	0	0	0	0	0	0	0	0	0	0	0	0	0	0	0	0	0	0	0	0	0
abpB	b2627	P52126	0	0	0	0	0	0	0	0	0	0	0	0	0	0	0	0	0	0	0	0	0	0	0	0	0	0	0	0	0	0
abrB	b0715	P75747	0	0	0	0	0	0	0	0	0	0	0	0	0	0	0	0	0	0	0	0	0	0	0	0	0	0	0	0	0	0
accA	b0185	P0ABD5	0.000530805	0.00067035	0.000580311	0.000555837	0.000437726	0.000429111	0.000538528	0.00048609	0.000433602	0.00047431	0.000489841	0.000358416	0.000440109	0.000546808	0.000419336	0.00053834	0.000425754	0.000448951	0.000485309	0.000664663	0.000506453	0.000491903	0.000381147	0.000529483	0.000481442	0.000543197	0.000475858	0.00050538	0.000488691	0.000470919
accB	b3255	P0ABD8	0.000837384	0.000703527	0.000516486	0.00054817	0.000536743	0.00057756	0.000745583	0.000582719	0.000636903	0.000672055	0.00072302	0.000446418	0.000669699	0.000681832	0.000586487	0.000635821	0.000747878	0.000730507	0.000229385	0.000812489	0.000390245	0.00042513	0.000549868	0.000794001	0.000671499	0.000721371	0.000691412	0.000645003	0.000663174	0.00061752
accC	b3256	P24182	0.00104613	0.000873417	0.000847565	0.000753765	0.000774271	0.000781877	0.000980443	0.000755856	0.000800502	0.000755859	0.00104397	0.000471159	0.000826833	0.000909422	0.000744964	0.000724908	0.00100142	0.00104933	0.000698832	0.00148538	0.000826673	0.000857087	0.000535818	0.000998363	0.000930613	0.0010112	0.000884609	0.000912751	0.000898256	0.000869603
accD	b2316	P0A9Q5	0.000540091	0.000707623	0.000650126	0.000618214	0.000487522	0.00049575	0.000625604	0.000523547	0.000542756	0.000448315	0.000492286	0.000404869	0.000496469	0.00060853	0.000498198	0.00056515	0.00050948	0.000564455	0.000515142	0.000676715	0.000589738	0.000541117	0.000367432	0.00062633	0.000564063	0.000606679	0.000508597	0.000568693	0.000615638	0.000544952
aceA	b4015	P0A9G6	0.000389362	0.000417804	0.000859235	0.0013039	6.14835e-05	0.0121565	0.000171077	0.000478246	0.00037381	0.00525628	0.0024814	0.0119396	0.00194139	0.000214457	0.000174568	0.00603496	0.00028822	0.000325674	0.00307435	0.000190449	0.00156261	0.00127749	0.00645375	0.000248003	0.000491201	8.54281e-05	0.00120425	0.000514936	0.000436289	0.000157874
aceB	b4014	P08997	0.00049898	0.000443217	0.000604616	0.000840935	0.000136047	0.00901089	0.000216379	0.000358355	0.000355189	0.00202526	0.00119589	0.00419921	0.00117596	0.000252468	0.000253838	0.00288423	0.000284603	0.000260966	0.00184234	0.000114842	0.0011483	0.000973383	0.00547751	0.000213554	0.000346685	0.000110286	0.000714959	0.000325365	0.000295835	0.000133336
aceE	b0114	P0AFG8	0.00377904	0.00256193	0.00255186	0.00207764	0.00167264	0.00193585	0.0036999	0.00583372	0.0026803	0.0079038	0.00316228	0.00411212	0.00262807	0.00301354	0.00480104	0.00303031	0.00277207	0.0049156	0.0051454	0.00651455	0.00586982	0.00625722	0.0044595	0.00314357	0.00265165	0.00736075	0.00292186	0.00877404	0.00359462	0.00514003
aceF	b0115	P06959	0.00255011	0.00158951	0.00157386	0.00130372	0.00105418	0.0012351	0.00248095	0.00383237	0.001647	0.00513299	0.00181225	0.00259455	0.00167416	0.00195408	0.00343054	0.00202223	0.00181307	0.00302562	0.00388368	0.00441892	0.00426856	0.00416452	0.00268501	0.00188316	0.00158684	0.00459444	0.00179091	0.00532449	0.00218248	0.00323176
aceK	b4016	P11071	0	0	0	0	0	0.00014669	0	0	0	2.71174e-05	5.91782e-05	0.000151647	0	0	0	0.000138389	0	0	0	0	0	0	5.59249e-05	0	0	0	0	0	0	0
ackA	b2296	P0A6A3	0.000457088	0.000399966	0.00047564	0.000538572	0.00174138	0.000355445	0.000552452	0.000645297	0.00035877	0.00129269	0.000929709	0.00103557	0.000654007	0.00047113	0.00050983	0.00129348	0.000376801	0.000542302	0.00103737	0.0014137	0.0011759	0.00119108	0.000574842	0.000485676	0.0004715	0.00126765	0.000601709	0.00114053	0.000467812	0.000832972
acnA	b1276	P25516	0.000560077	0.0013196	0.00168591	0.00206681	6.41412e-05	0.00116487	0.000484419	0.000475946	0.00041341	0.00132208	0.00037545	0.00235989	0.00116052	0.000514875	0.000597353	0.00121412	0.00040906	0.000322308	0.00343277	0.000314193	0.00210606	0.00173535	0.000914037	0.000383386	0.000477592	0.00024385	0.000659835	0.000382309	0.00046936	0.000190372
acnB	b0118	P36683	0.00521927	0.00881189	0.0139952	0.0164055	0.000842394	0.0222212	0.00573217	0.00565839	0.00993783	0.00237496	0.00837299	0.00511115	0.0120631	0.00572045	0.00339789	0.00948376	0.00852477	0.00545385	0.00940889	0.00827163	0.0130007	0.0119161	0.00339928	0.00735386	0.00941072	0.00436729	0.0151171	0.00903499	0.00909665	0.00642183
acpH	b0404	P21515	0	0	0	0	0	0	0	0	0	0	0	0	0	0	0	0	0	0	0	0	0	0	0	0	0	0	0	0	0	0
acpP	b1094	P0A6A8	0.00354366	0.00276468	0.00306057	0.00292901	0.0038066	0.00271372	0.00327709	0.0036143	0.00405831	0.00393327	0.00440727	0.00467434	0.00353283	0.00345364	0.00364986	0.00384355	0.00340706	0.00361635	0.00519231	0.0048917	0.00465518	0.00461487	0.00573834	0.00373706	0.00359065	0.00413188	0.00369752	0.00382062	0.00364967	0.00473151
acpS	b2563	P24224	2.27659e-05	1.97661e-05	2.07838e-05	1.76907e-05	2.00573e-05	1.73667e-05	1.92672e-05	1.97597e-05	2.36956e-05	8.71906e-06	1.18889e-05	2.39921e-06	1.62135e-05	2.07175e-05	1.60677e-05	8.39835e-06	2.09867e-05	1.90117e-05	8.59547e-06	1.58799e-05	0	1.0703e-05	2.00638e-06	2.20594e-05	2.41951e-05	2.23294e-05	1.97912e-05	2.08019e-05	2.04509e-05	1.82998e-05
acpT	b3475	P37623	0	3.64299e-05	3.27371e-05	3.74857e-05	3.77227e-05	3.05539e-05	2.94304e-05	3.48991e-05	2.92198e-05	2.64432e-05	4.33545e-05	2.89309e-05	2.93422e-05	2.37212e-05	5.21095e-05	2.74713e-05	3.03316e-05	2.0235e-05	0	2.62895e-05	2.36641e-05	1.93299e-05	2.20413e-05	2.43703e-05	1.22875e-05	2.35739e-05	2.55513e-05	2.57137e-05	2.57394e-05	2.85394e-05
acrA	b0463	P0AE06	0.000559417	0.000598978	0.000580673	0.000537577	0.000515924	0.000383553	0.000607177	0.00053387	0.000555686	0.000616173	0.000466346	0.00039906	0.000460728	0.000547662	0.000672374	0.00058098	0.000415991	0.000635487	0.000622645	0.000739267	0.000622437	0.000626983	0.000461149	0.000513807	0.000516397	0.000510876	0.000459848	0.000446232	0.000522843	0.000457379
acrB	b0462	P31224	0.000377607	0.000380003	0.00036058	0.000341397	0.000314721	0.000243358	0.000372604	0.000376138	0.000351529	0.000354536	0.000288122	0.000229667	0.000303128	0.000338045	0.000420782	0.000362541	0.00027949	0.000411427	0.000321124	0.000486135	0.000364859	0.000352033	0.000289091	0.000338228	0.000350997	0.00034663	0.000308281	0.000288954	0.00035549	0.000285782
acrD	b2470	P24177	0	0	0	0	0	0	0	0	0	0	0	0	0	0	0	0	0	0	0	0	0	0	0	0	0	0	0	0	0	0
acrE	b3265	P24180	0	0	0	0	0	0	0	0	0	0	0	0	0	0	0	0	0	0	0	0	0	0	0	0	0	0	0	0	0	0
acrF	b3266	P24181	1.65512e-06	1.76957e-06	1.50886e-06	1.47123e-06	1.4352e-06	1.02801e-06	1.63156e-06	1.59698e-06	1.43341e-06	1.6015e-06	1.27994e-06	1.08604e-06	1.34551e-06	1.59751e-06	1.93061e-06	1.46524e-06	1.26329e-06	1.8881e-06	1.68584e-06	2.01202e-06	1.65723e-06	1.7338e-06	1.25274e-06	1.45882e-06	1.47365e-06	1.46665e-06	1.22942e-06	1.25829e-06	1.4814e-06	1.20554e-06
acrR	b0464	P0ACS9	1.12763e-05	0	1.24389e-05	0	7.45858e-06	7.52182e-06	1.45474e-05	1.45432e-05	9.84967e-06	0	0	7.52483e-07	1.16239e-05	1.09614e-05	0	0	0	1.62495e-05	0	0	0	1.67914e-05	8.15331e-06	1.27626e-05	1.06987e-05	2.09514e-05	1.29409e-05	0	0	1.19536e-05
acrZ	b0762	P0AAW9	0	0	0	0	0	0	0	0	0	0	0	0	0	0	0	0	0	0	0	0	0	0	0	0	0	0	0	0	0	0
acs	b4069	P27550	0.000591351	0.00178422	0.00701259	0.00874251	0.00019718	0.00746981	0.000594326	0.000505492	0.000831866	0.00353222	0.00424038	0.00414434	0.00930274	0.000679283	0.000269596	0.00522479	0.000614391	0.000569875	0.0044918	0.000739265	0.00278467	0.00254779	0.00469295	0.00129538	0.0045083	0.00014032	0.00806941	0.00108439	0.0015041	0.000532295
actP	b4067	P32705	7.10633e-05	7.83179e-05	0.000493775	0.000677135	0	0.000491226	0	5.80415e-05	4.89338e-05	0.000383132	0.000367182	0.000197418	0.00120759	5.52396e-05	0	0.000528895	0	4.70021e-05	0.000222255	5.38462e-05	0.000196777	0.000162506	0.00024109	7.4935e-05	0.000347421	0	0.000950306	5.98441e-05	8.16103e-05	7.13049e-05
ada	b2213	P06134	0	0	0	0	0	0	0	0	0	0	0	0	0	0	0	0	0	0	0	0	0	0	0	0	0	0	0	0	0	0
add	b1623	P22333	6.03968e-05	0.000188825	9.90164e-05	0.000188111	5.1714e-05	5.18419e-05	6.7283e-05	6.45995e-05	6.43373e-05	8.52463e-05	0.000131808	0.000289114	0.000108615	4.2018e-05	3.4611e-05	0.000103968	4.24759e-05	7.22339e-05	0.000378582	0.000237455	0.000359741	0.000329128	5.86021e-05	4.70619e-05	6.51823e-05	4.14046e-05	9.30959e-05	4.89945e-05	5.05805e-05	5.29481e-05
adeD	b3665	P31441	3.67409e-05	0	4.85492e-05	4.94931e-05	1.12041e-05	1.5093e-05	2.34751e-05	0	0	3.04998e-05	3.52087e-05	5.57317e-05	4.9986e-05	2.68775e-05	0	1.45752e-05	4.34762e-06	3.14606e-05	3.53113e-05	4.32517e-05	4.86137e-05	5.35811e-05	0	3.81126e-05	4.55614e-05	3.06333e-05	3.56977e-05	2.19135e-05	3.40459e-05	2.53608e-05
adeP	b3714	P31466	0.000267078	7.38061e-05	0.000145511	0.000121299	0.000140309	0.000107036	0.000204383	0	0.000335805	0	0	0	0.000202355	0.000231876	0	6.71365e-05	0.000175255	0.000254439	2.13255e-05	0.000115962	4.88261e-05	0	0	0.000287967	0.000230376	0.000318498	0.000204301	0.000282954	0.00023748	0
adeQ	b3664	P31440	0	0	0	0	0	0	0	0	0	0	0	0	0	0	0	0	0	0	0	0	0	0	0	0	0	0	0	0	0	0
adhE	b1241	P0A9Q7	0.00264499	0.00294912	0.00362152	0.00284269	0.0282275	0.00143413	0.00248679	0.00534952	0.00298359	0.0110005	0.00298746	0.00338635	0.00269834	0.0024854	0.00711105	0.0124718	0.00200108	0.00259744	0.00330713	0.00127607	0.0026491	0.00252486	0.00884741	0.00221444	0.00252018	0.00440466	0.00162558	0.00120844	0.0015875	0.00569857
adhP	b1478	P39451	0	0.00023399	0.000269306	0.000493144	1.40259e-05	0.00014191	2.75308e-05	9.14456e-05	0	0.000653472	0.00266641	0.00653791	0.000134681	0	0.000141156	0.000374045	0.000143768	0	0.000527605	0.000127737	0.00025085	9.72171e-05	0.000182623	0	5.98013e-05	0	0	0	0	0
adiA	b4117	P28629	0	0	0	0	0	0	0	0	0	0	0	0	0	0	0	0	0	0	0	0	0	0	0	0	0	0	0	0	0	0
adiC	b4115	P60061	0	0	0	0	0	0	0	0	0	0	0	0	0	0	0	0	0	0	0	0	0	0	0	0	0	0	0	0	0	0
adiY	b4116	P33234	0	0	0	0	0	0	0	0	0	0	0	0	0	0	0	0	0	0	0	0	0	0	0	0	0	0	0	0	0	0
adk	b0474	P69441	0.00101339	0.000647984	0.000720821	0.000737166	0.00101567	0.0010862	0.00111447	0.000842453	0.000788524	0.000989908	0.00132302	0.00113937	0.000601703	0.000935465	0.000750424	0.00101872	0.00114249	0.00120533	0.000959684	0.00125981	0.00121147	0.00122869	0.000740167	0.000810553	0.000665909	0.00095404	0.000587958	0.00108913	0.000849864	0.000681676
aegA	b2468	P37127	1.97032e-06	8.50343e-07	1.02656e-06	1.09327e-06	1.0638e-06	1.29771e-06	2.00531e-06	6.49091e-07	1.92466e-06	1.15734e-06	5.06147e-07	2.65308e-07	7.97357e-07	1.93044e-06	9.23187e-07	1.72368e-06	2.77487e-06	2.17706e-06	0	0	0	0	1.08143e-06	1.95046e-06	1.71261e-06	2.27227e-06	8.92055e-07	2.11665e-06	1.53318e-06	1.41335e-06
aer	b3072	P50466	0	0	3.51683e-05	0	0.000836151	0.00112958	0	0.00039223	0.000625309	0	0.000737419	0.000158435	0.00219428	0.000223812	0	0	0	0	0.000941361	0.00157608	0.00158302	0.001831	0	0.00175945	0	0	0.00278038	0.00111362	0.00186491	0.00240857
aes	b0476	P23872	0	0	0	0	0	0	0	0	0	0	0	0	0	0	0	0	0	0	0	0	0	0	0	0	0	0	0	0	0	0
afuB	b0263	P75681	0	0	0	0	0	0	0	0	0	0	0	0	0	0	0	0	0	0	0	0	0	0	0	0	0	0	0	0	0	0
afuC	b0262	P37009	0	0	0	0	0	0	0	0	0	0	0	0	0	0	0	0	0	0	0	0	0	0	0	0	0	0	0	0	0	0
agaA	b3135	P42906	0	0	0	0	0	0	0	0	0	0	0	0	0	0	0	0	0	0	0	0	0	0	0	0	0	0	0	0	0	0
agaB	b3138	P42909	0	0	0	0	0	0	0	0	0	0	0	0	0	0	0	0	0	0	0	0	0	0	0	0	0	0	0	0	0	0
agaC	b3139	P42910	0	0	0	0	0	0	0	0	0	0	0	0	0	0	0	0	0	0	0	0	0	0	0	0	0	0	0	0	0	0
agaD	b3140	P42911	0	0	0	0	0	0	0	0	0	0	0	0	0	0	0	0	0	0	0	0	0	0	0	0	0	0	0	0	0	0
agaI	b3141	P42912	0	0	0	0	0	0	0	0	0	0	0	0	0	0	0	0	0	0	0	0	0	0	0	0	0	0	0	0	0	0
agaR	b3131	P0ACK2	5.74659e-05	5.08942e-05	5.32415e-05	4.72369e-05	4.98375e-05	3.96953e-05	5.55591e-05	4.8105e-05	4.08044e-05	4.42105e-05	5.77385e-05	2.39341e-05	5.4908e-05	4.93338e-05	4.64186e-05	4.08652e-05	4.95173e-05	4.87947e-05	3.39065e-05	5.15793e-05	4.2894e-05	4.62875e-05	0	4.48363e-05	4.16668e-05	4.39836e-05	4.64929e-05	4.36426e-05	4.47455e-05	4.42387e-05
agaS	b3136	P42907	0	0	0	0	0	0	0	0	0	0	0	0	0	0	0	0	0	0	0	0	0	0	0	0	0	0	0	0	0	0
agaV	b3133	P42904	0	0	0	0	0	0	0	0	0	0	0	0	0	0	0	0	0	0	0	0	0	0	0	0	0	0	0	0	0	0
agaW	b3134	P42905	0	0	0	0	0	0	0	0	0	0	0	0	0	0	0	0	0	0	0	0	0	0	0	0	0	0	0	0	0	0
agp	b1002	P19926	5.88247e-05	9.04365e-05	0.000324113	0.000410832	5.11731e-05	0.000391496	5.38065e-05	9.40377e-05	1.62137e-05	0.000565736	0.000417659	0.000623387	0.000367521	4.48452e-05	8.78395e-05	0.000665823	6.47716e-05	9.53836e-05	0.00134098	9.52399e-05	0.000761665	0.000635404	0.000467605	5.1897e-05	0.000115484	9.84539e-06	0.00023365	7.45542e-05	8.00527e-05	2.90962e-05
ahpC	b0605	P0AE08	0.00682049	0.00563456	0.00635797	0.00729561	0.0035699	0.00595355	0.00495856	0.00564894	0.00657903	0.00508168	0.00365576	0.00264426	0.00635734	0.00680375	0.00527579	0.00671222	0.00453303	0.00480869	0.00678971	0.00423205	0.00671016	0.00652636	0.00034119	0.00447698	0.00417848	0.00445661	0.00601911	0.00373061	0.00415772	0.00519608
ahpF	b0606	P35340	0.000628593	0.000646896	0.000588024	0.000584703	0.000648155	0.000480407	0.000644213	0.000518344	0.000813113	0.000824771	0.000533261	0.00018123	0.000447081	0.000808892	0.000787061	0.000520986	0.00062453	0.000623049	0.000414737	0.000583116	0.000530007	0.000565161	6.86157e-05	0.000534802	0.000454119	0.000722628	0.000442687	0.000496327	0.000578812	0.000659393
ahr	b4269	P27250	9.0166e-05	0.000184915	0.000185395	0.000228971	4.14069e-05	0.000124362	6.61504e-05	9.14374e-05	0.000125939	0.000191486	0.000283068	0.000485277	0.000288979	7.84949e-05	0.000524321	0.000275487	8.54111e-05	4.01225e-05	0.000542518	2.43052e-05	0.000292481	0.00022908	0.000330336	4.64513e-05	8.09587e-05	3.17352e-05	0.000120229	3.29732e-05	4.82062e-05	2.93319e-05
aidB	b4187	P33224	0	0	0	0	0	0	0	0	0	0	0	0	0	0	0	0	0	0	0	0	0	0	0	0	0	0	0	0	0	0
ais	b2252	P45565	8.76646e-05	0.000118265	0.000170863	0.000196705	0.000119562	0	0	1.33957e-05	0.000157295	0	4.51707e-05	0	7.03797e-05	0.000112504	5.88277e-05	0	0	0	0	0	0	0	6.72754e-05	8.50598e-05	0	2.80358e-05	6.85283e-05	0	0	0.000109476
alaA	b2290	P0A959	0.000146235	0.000193582	0.000206219	0.000204924	0.000296141	0.000228952	0.000139686	0.000221256	0.000283798	0.000134869	0.00017836	6.42405e-05	0.000210458	0.00016066	0.000252086	0.00019051	0.000208295	0.000250521	0.000107739	0.00014483	0.000115385	0.000134548	0.000112782	0.000171751	0.000199539	0.000211886	0.000253789	0.000159018	0.000207866	0.000248923
alaC	b2379	P77434	8.25311e-05	0.000106816	8.45697e-05	9.13845e-05	4.97615e-05	0.00013421	8.32142e-05	8.35154e-05	5.63461e-05	4.89424e-05	6.32448e-05	2.85099e-05	6.29538e-05	6.92143e-05	7.56343e-05	8.91757e-05	6.42545e-05	7.1508e-05	5.34514e-05	4.17083e-05	5.32251e-05	6.02618e-05	5.47226e-05	5.54321e-05	6.11503e-05	5.43959e-05	5.05465e-05	6.38412e-05	5.82632e-05	5.3912e-05
alaE	b2670	P64550	0	0	0	0	0	0	0	0	0	0	0	0	0	0	0	0	0	0	0	0	0	0	0	0	0	0	0	0	0	0
alaS	b2697	P00957	0.00171388	0.00182533	0.0014913	0.00143399	0.00156403	0.00121575	0.00160626	0.00164131	0.00157156	0.00135707	0.00143792	0.000804912	0.00111605	0.00150071	0.00158874	0.00150066	0.00170718	0.00170698	0.00140225	0.00204012	0.00160614	0.00161055	0.00106833	0.00165547	0.00142891	0.0018087	0.00131962	0.00174219	0.00161011	0.00187999
aldA	b1415	P25553	0.000439856	0.00160819	0.00555038	0.00623925	2.25997e-05	0.00564198	0.000762816	0.000795996	0.000896345	0.00468595	0.000694502	0.00198707	0.00779147	0.000759613	0.000226652	0.00515392	0.000650143	0.00130157	0.00512905	0.0015999	0.00469632	0.00426503	0.00154835	0.00167229	0.00351242	0.000132312	0.00756227	0.00127453	0.0022091	0.000759532
aldB	b3588	P37685	0.000135856	3.34411e-05	0.000127627	0.00022063	0	6.37276e-05	8.24209e-05	2.08177e-05	0.000139549	0.000345446	0.000544437	0.0010191	0.000253094	0.000125112	3.77516e-05	0.000417023	0	2.07893e-05	0.000731247	2.05777e-05	0.000288996	0.000218356	0.000426525	0.000124324	2.57879e-05	0.000119638	6.24417e-05	2.43724e-05	1.45291e-05	0
alkA	b2068	P04395	0	0	0	0	0	0	0	0	0	0	0	0	0	0	0	0	0	0	0	0	0	0	0	0	0	0	0	0	0	0
alkB	b2212	P05050	0	4.81718e-06	1.1264e-05	0	1.33205e-05	9.65815e-06	1.09547e-05	1.31134e-05	6.01848e-06	1.04867e-05	5.14107e-06	4.0084e-06	5.63952e-06	0	0	1.08175e-05	8.68107e-06	1.08412e-05	8.39409e-06	5.99305e-06	8.37076e-06	7.6691e-06	6.81043e-06	1.04031e-05	1.00256e-05	1.03551e-05	9.66877e-06	9.20521e-06	0	3.91072e-06
allA	b0505	P77731	0	0	0	0	0	0	0	0	0	0	0	0	0	0	0	0	0	0	0	0	0	0	0	0	0	0	0	0	0	0
allB	b0512	P77671	0	2.66855e-05	0	0	0	0.00348492	0	0	0	8.106e-05	0.000251724	0	4.35622e-05	0	0	0	0	0	0.000133163	0	0.000336533	0.000314821	0	0	0	0	0	0	0	0
allC	b0516	P77425	0	0	0	0	0	0.000127272	0	0	0	0	6.69897e-05	0	0	0	0	0	0	0	6.21375e-05	0	6.43988e-05	6.40085e-05	0	0	0	1.62117e-06	0	0	0	0
allD	b0517	P77555	0	0	0	0	0	0	0	0	0	0	0	0	0	0	0	0	0	0	0	0	0	0	0	0	0	0	0	0	0	0
allE	b0515	P75713	0	0	6.07747e-05	7.40343e-05	7.1067e-05	0.000118898	4.93782e-05	7.47168e-05	0	7.52352e-05	9.36545e-05	4.50533e-05	6.06943e-05	5.84075e-05	6.68358e-05	6.99299e-05	0	5.07066e-05	0.000115881	4.61103e-05	0.000100634	8.83466e-05	5.18759e-05	5.08743e-05	5.66711e-05	4.92889e-05	5.33751e-05	4.85306e-05	0	0
allR	b0506	P0ACN4	0.000247485	0.000125178	0.000134041	0.000116501	0.000160329	0.000126239	0.000199957	0.00020975	0.000159034	9.54478e-05	5.4522e-05	4.95891e-05	0.000106573	0.000198658	8.67455e-05	0.00011268	0.000174851	0.000160984	0.000107963	9.64073e-05	0.000122955	0.000113797	0.000160153	0.000154449	0.000136537	0.000173601	0.000110542	0.000146492	0.000130398	0.000143957
allS	b0504	P0ACR0	0	0	0	0	0	0	0	0	0	0	0	0	0	0	0	0	0	0	0	0	0	0	0	0	0	0	0	0	0	0
alpA	b2624	P33997	0	0	0	0	0	0	0	0	0	0	0	0	0	0	0	0	0	0	0	0	0	0	0	0	0	0	0	0	0	0
alr	b4053	P0A6B4	5.57499e-05	4.30312e-05	3.85663e-05	3.83411e-05	5.04463e-05	3.97092e-05	4.36043e-05	4.28923e-05	5.88741e-05	3.99825e-05	8.88584e-05	3.55255e-05	3.1065e-05	4.26363e-05	4.37877e-05	3.93864e-05	7.13434e-05	5.82556e-05	3.07387e-05	5.71791e-05	3.35733e-05	3.33123e-05	3.30848e-05	4.30443e-05	4.11709e-05	5.12459e-05	3.76109e-05	4.78746e-05	4.90537e-05	5.75102e-05
alsA	b4087	P32721	0	0	0	0	0	0	0	0	0	0	0	0	0	0	0	0	0	0	0	0	0	0	0	0	0	0	0	0	0	0
alsB	b4088	P39265	7.35739e-06	8.50874e-06	1.3619e-05	1.48588e-05	7.50177e-06	1.68872e-05	7.57295e-06	9.15868e-06	6.33918e-06	2.39526e-05	1.39914e-05	1.26625e-05	2.55934e-05	5.85893e-06	6.78156e-06	3.48163e-05	5.6602e-06	5.99766e-06	4.10519e-05	1.85104e-05	5.5115e-05	5.65937e-05	1.47427e-05	7.36467e-06	1.20496e-05	0	1.93382e-05	5.92892e-06	8.388e-06	4.82616e-06
alsC	b4086	P32720	0	0	0	0	0	0	0	0	0	0	0	0	0	0	0	0	0	0	0	0	0	0	0	0	0	0	0	0	0	0
alsE	b4085	P32719	0	0	0	0	0	0	0	0	0	0	0	0	0	0	0	0	0	0	0	0	0	0	0	0	0	0	0	0	0	0
alsK	b4084	P32718	0	0	0	0	0	0	0	0	0	0	0	0	0	0	0	0	0	0	0	0	0	0	0	0	0	0	0	0	0	0
alx	b3088	P42601	1.14839e-05	0	8.99405e-06	0	0	0	0	1.75094e-05	0	0	0	0	0	0	0	0	0	0	0	1.33294e-05	1.41125e-05	0	0	1.20854e-05	0	1.62378e-05	0	0	0	0
amiA	b2435	P36548	4.41007e-05	3.20053e-05	2.90819e-05	2.5673e-05	2.46614e-05	2.3069e-05	3.16371e-05	2.93388e-05	2.83559e-05	1.6596e-05	1.3847e-05	1.11508e-05	2.5365e-05	2.83483e-05	1.71141e-05	1.72077e-05	2.60498e-05	2.76528e-05	0	4.22702e-05	3.3283e-05	3.25132e-05	2.93615e-05	3.27353e-05	2.25074e-05	3.46194e-05	2.96069e-05	2.54283e-05	2.47959e-05	3.28953e-05
amiB	b4169	P26365	7.44674e-05	4.84168e-05	5.71644e-05	4.24907e-05	5.47622e-05	3.69781e-05	4.92991e-05	8.18186e-05	4.39244e-05	2.83461e-05	0	0	5.59812e-05	5.32865e-05	6.75884e-05	2.77857e-05	5.5483e-05	5.6029e-05	4.96322e-05	6.29741e-05	5.63529e-05	5.82074e-05	0	5.27236e-05	4.82157e-05	5.39722e-05	5.83969e-05	4.44144e-05	2.33039e-05	5.09923e-05
amiC	b2817	P63883	4.03919e-05	8.44516e-05	5.64906e-05	5.18825e-05	3.97286e-05	2.42347e-05	3.89359e-05	4.29856e-05	3.02613e-05	9.9912e-06	4.2991e-05	2.56275e-05	3.27593e-05	3.29046e-05	3.9542e-05	2.66384e-05	2.94762e-05	1.58572e-05	3.76648e-05	5.80848e-05	6.91539e-05	7.02083e-05	2.72489e-05	4.58505e-05	2.71837e-05	3.52785e-05	5.8901e-05	4.5482e-05	4.00509e-05	4.93625e-05
amiD	b0867	P75820	1.18346e-05	1.53421e-05	1.76438e-05	1.66158e-05	9.9064e-06	7.14999e-06	8.95163e-06	1.1539e-05	1.02995e-05	1.35657e-05	0	9.60841e-06	1.29225e-05	9.80921e-06	0	1.07663e-05	9.90837e-06	7.91011e-06	9.68679e-06	0	0	4.42534e-06	1.00404e-05	3.09628e-06	3.09205e-06	3.18053e-06	4.11879e-06	0	3.89036e-06	0
amn	b1982	P0AE12	0.00075346	0.000640729	0.000743806	0.000708932	0.000433505	0.000635927	0.000601162	0.00109399	0.00180226	0.000592659	0.000447438	0.000415214	0.0005303	0.000527651	0.000682274	0.000537692	0.000567488	0.000723833	0.000795503	0.000316808	0.000830248	0.000725213	0.000617639	0.0004468	0.000533215	0.000415216	0.000500436	0.000434824	0.000467478	0.000429388
ampC	b4150	P00811	1.9211e-05	1.64198e-05	1.58677e-05	1.28253e-05	9.68986e-06	8.87018e-06	1.49968e-05	1.00282e-05	1.51479e-05	1.00417e-05	2.14568e-05	1.78627e-05	1.22472e-05	1.22823e-05	1.4103e-05	7.5428e-06	1.35948e-05	1.2664e-05	0	1.75427e-05	1.00119e-05	1.63114e-05	2.26376e-05	1.35641e-05	1.48513e-05	1.20346e-05	8.69692e-06	1.07092e-05	1.13634e-05	1.22145e-05
ampD	b0110	P13016	0	0	0	0	0	0	0	0	0	0	0	0	0	0	0	0	0	0	0	0	0	0	0	0	0	0	0	0	0	0
ampE	b0111	P0AE14	0	0	0	0	0	0	0	0	0	0	0	0	0	0	0	0	0	0	0	0	0	0	0	0	0	0	0	0	0	0
ampG	b0433	P0AE16	2.95208e-05	1.70997e-05	0	0	3.04365e-05	0	0	0	0	0	0	0	0	0	0	0	2.80014e-05	0	0	6.80888e-06	0	0	0	0	0	0	0	0	0	0
ampH	b0376	P0AD70	1.61936e-05	3.71836e-05	0	2.77254e-05	0	3.79595e-05	4.67972e-05	3.14354e-05	3.09418e-05	0	0	0	2.09991e-05	2.65027e-05	3.28671e-05	0	4.00176e-05	4.14546e-05	0	3.34554e-05	0	0	0	2.68464e-05	4.43915e-05	3.40089e-05	1.26451e-05	3.56468e-05	3.40224e-05	1.96338e-05
amtB	b0451	P69681	0	0	0	0	0	0	0	0	0	0	1.62676e-05	0	0	0	0.000620137	0	0	0	0	0	0	0	2.04514e-05	0	0	0	0	0	1.1592e-05	0
amyA	b1927	P26612	0	8.33632e-05	7.90282e-05	0.000121026	4.4039e-05	0.000102383	3.74932e-05	0.000141304	8.70383e-05	0.000182887	0.000396856	0.000378113	0.000218031	7.24034e-05	0.000249469	0.000114537	5.89083e-05	1.86792e-05	0.000248335	2.88916e-05	0.000215143	0.000205391	0.000269966	4.23087e-05	4.64814e-05	3.00353e-05	0.000113721	3.97615e-05	5.81315e-05	4.99306e-05
anmK	b1640	P77570	5.18706e-05	0	2.91073e-05	0	5.90182e-05	0	7.90024e-05	4.81642e-05	0.000136316	0.000136387	0.000129301	0	3.94234e-05	0.000134246	0.000103807	8.47945e-05	0.000129796	7.37498e-05	0.000131656	0	8.47264e-05	6.3875e-05	0	0	2.95824e-05	4.15908e-05	0	0	0.00012084	8.45489e-05
ansA	b1767	P0A962	5.89631e-05	3.6713e-05	4.79648e-05	4.05032e-05	6.19383e-05	4.46464e-05	5.87954e-05	5.61283e-05	7.90774e-05	4.27575e-05	4.72313e-05	4.48195e-05	5.16021e-05	5.70896e-05	7.52612e-05	3.69893e-05	6.42778e-05	6.04521e-05	3.381e-05	6.41404e-05	4.38328e-05	4.32401e-05	6.5147e-05	6.46303e-05	6.22333e-05	6.74159e-05	5.69678e-05	5.77169e-05	5.11109e-05	6.87741e-05
ansB	b2957	P00805	0	0	0	0	9.28295e-05	5.74817e-05	3.58992e-05	3.20165e-05	0	0.000791481	0.00139331	0.00260697	0	0	0.000997845	0.000866907	0	4.14414e-05	0.00411805	6.4291e-05	0.00374233	0.00384044	0	0	2.01367e-05	0	0.00123537	3.16577e-05	0	0
ansP	b1453	P77610	0	0	0	0	0	0	0	0	0	0	0	0	0	0	0	0	0	0	0	0	0	0	0	0	0	0	0	0	0	0
apaG	b0050	P62672	0	5.66151e-05	4.80694e-05	6.09425e-05	4.85585e-05	4.36743e-05	3.1859e-05	3.42587e-05	4.36341e-05	3.83835e-05	2.02485e-05	3.31015e-05	6.05287e-05	3.78247e-05	9.8003e-05	3.62308e-05	4.61961e-05	0	0	0	1.55557e-05	2.16079e-05	6.59068e-05	0	0	0	4.56657e-05	0	0	0
apaH	b0049	P05637	5.47574e-05	5.56803e-05	7.65826e-05	6.89103e-05	6.21748e-05	5.47616e-05	5.57322e-05	5.2359e-05	7.17891e-05	6.42885e-05	5.23375e-05	4.97354e-05	5.43062e-05	4.89305e-05	0.000104152	6.41293e-05	6.44672e-05	5.61729e-05	6.30571e-05	6.22418e-05	7.40596e-05	6.78128e-05	5.74894e-05	4.53337e-05	4.96078e-05	4.49818e-05	5.82637e-05	4.76628e-05	5.41243e-05	5.24969e-05
aphA	b4055	P0AE22	2.01399e-05	4.98505e-05	0.000101223	8.50561e-05	0	6.11395e-05	2.07097e-05	0	1.22202e-05	7.53202e-05	0.000180424	0.000116317	7.70402e-05	2.05278e-05	0	8.04638e-05	2.71979e-05	2.05079e-05	0.000183438	9.02082e-05	0.000189799	0.000194921	6.07791e-05	2.3111e-05	2.33301e-05	0	4.88763e-05	2.49595e-05	3.52301e-05	1.16247e-05
appA	b0980	P07102	1.34376e-05	3.24733e-06	6.39283e-06	8.37518e-06	2.46281e-05	1.48603e-06	4.11386e-06	1.22151e-05	1.524e-05	8.00595e-06	0	3.39866e-05	7.31024e-06	5.78595e-06	0.000133676	8.6055e-06	8.25905e-06	4.26057e-06	2.88009e-05	6.50029e-07	1.51473e-05	1.4941e-05	7.0216e-05	3.78661e-06	5.5227e-06	2.22618e-06	7.28344e-06	1.25303e-05	0	2.77928e-06
appB	b0979	P26458	0	0	0	0	0	0	0	0	0	0	0	0	0	0	0	0	0	0	0	0	0	0	0	0	0	0	0	0	0	0
appC	b0978	P26459	0	0	0	0	0.00016838	0	0	0	0	0	0	6.48823e-05	0	0	0.000131886	0	0	0	0	0	0	0	3.86817e-05	0	0	0	0	0	0	0
appX	b4592	P24244	0	0	0	0	0	0	0	0	0	0	0	0	0	0	0	0	0	0	0	0	0	0	0	0	0	0	0	0	0	0
appY	b0564	P05052	0	0	0	0	0	0	0	0	0	0	0	0	0	0	0	0	0	0	0	0	0	0	0	0	0	0	0	0	0	0
apt	b0469	P69503	0.000318769	0.000321022	0.000272823	0.000244403	0.000248743	0.000204141	0.000410645	0.000228223	0.000282084	0.000197673	0.000253775	0.00014431	0.000205752	0.000319508	0.000183773	0.000199896	0.000321002	0.000216845	0.000162536	0.000407345	0.000220449	0.000259622	0.000190398	0.000349726	0.000330593	0.000397212	0.000231179	0.000357947	0.00035924	0.000353228
aqpZ	b0875	P60844	0	0	0	0	0	0	0	0	0	0	0	0	0	0	0	0	0	0	0	0	0	0	0	0	0	0	0	0	0	0
araA	b0062	P08202	0	0	3.12053e-05	5.0933e-05	0	5.09199e-05	0	0	0	0	0	0	0.00013702	0	0	1.17012e-05	0	0	3.2568e-05	0	0	0	0.000116991	0	0	0	4.80541e-05	0	0	0.00383443
araB	b0063	P08204	0	0	0	1.74742e-05	0	1.49481e-05	0	0	0	2.58915e-05	0	0	5.39367e-05	0	0	2.52081e-05	0	0	4.5603e-05	0	0	1.70072e-05	5.55247e-05	0	0	0	0	0	0	0.0026844
araC	b0064	P0A9E0	0	0	4.45123e-05	0	0	0	0	0	0	0	2.37187e-05	0	3.07926e-05	0	0	5.7063e-05	0	0	0	0	4.82266e-05	3.74403e-05	0	0	0	0	4.29568e-05	0	0	0
araD	b0061	P08203	0	0	0	0	0	0	0	0	0	0	0	0	0	0	0	0	0	0	0	0	0	0	0	0	0	0	0	0	0	0
araE	b2841	P0AE24	0	0	0	0	0	0	0	0	0	0	0	0	0	0	0	0	0	0	0	0	0	0	0	0	0	0	0	0	0	0
araF	b1901	P02924	0	1.92867e-07	7.39445e-07	1.08607e-06	0	9.7175e-07	0	2.11778e-07	0	1.7512e-06	7.0483e-07	5.42943e-07	2.57828e-06	0	0	2.82038e-06	0	1.09095e-07	3.79773e-06	3.11918e-07	1.82996e-06	1.51824e-06	2.11333e-06	1.94801e-07	2.8017e-07	0	1.54131e-06	2.10289e-07	2.44606e-07	3.25421e-06
araG	b1900	P0AAF3	0	0	4.42616e-05	5.6026e-05	2.59166e-05	0.000100367	0	2.18996e-05	2.58106e-05	7.97889e-05	0.000139097	0	0.000117077	0	0	9.72196e-05	3.40795e-05	3.35359e-05	8.08222e-05	6.00996e-05	9.46366e-05	9.17504e-05	1.65765e-05	3.13859e-05	5.98722e-05	0	0.000115036	3.70574e-05	4.41418e-05	3.71907e-05
araH	b4460	P0AE26	0	0	2.13211e-05	3.11186e-05	5.1481e-06	0	0	0	0	3.24361e-05	0	0	5.21026e-05	0	0	4.16312e-05	0	0	4.88512e-05	0	5.04715e-05	5.76911e-05	5.49094e-05	0	4.4893e-06	0	2.84394e-05	7.61656e-06	0	0.000163109
araJ	b0396	P23910	0	0	0	0	0	0	0	0	0	0	0	0	0	0	0	0	0	0	0	0	0	0	0	0	0	0	0	0	0	0
arcA	b4401	P0A9Q1	0.000915034	0.00104204	0.00122001	0.00136913	0.00101767	0.000916102	0.000804537	0.000954729	0.000791012	0.00132514	0.00115211	0.00118213	0.00160635	0.000812263	0.00150952	0.00151144	0.000732986	0.000704776	0.00149299	0.000815619	0.00126464	0.00117191	0.0019433	0.000704904	0.000793081	0.000740891	0.00116968	0.000601743	0.000637577	0.000734024
arcB	b3210	P0AEC3	0.000133373	0.00017205	0.000188465	0.000190696	0.000172406	0.000186168	0.000159663	0.000191304	0.00015589	0.000213146	0.000268299	0.000225822	0.000194735	0.000150465	0.000285474	0.000208962	0.000176565	0.000199417	0.000231367	0.000200798	0.0002641	0.000263511	0.00016094	0.000135088	0.000163934	0.000153109	0.000196569	0.000183896	0.000152369	0.000157941
arfA	b4550	P36675	0	0	0	0	0	0	0	0	0	0	0	0	0	0	0	0	0	0	0	0	0	0	0	0	0	0	0	0	0	0
arfB	b0191	P40711	0	0	0	0	0	0	0	0	0	0	0	0	0	0	0	0	0	0	0	0	0	0	0	0	0	0	0	0	0	0
argA	b2818	P0A6C5	0.000346509	0.000347263	0.000434004	0.000358661	0.000606943	0.000319928	0.000448893	0.000517354	0.000572327	0.000371735	2.18924e-05	0	0.000357731	0.000443779	0.000229441	0.000417838	0.000504977	0.000547558	0.000176311	0	0	0	0	0.000558829	0.000471778	0.000484707	0.000379711	0.000481374	0.000468772	0.000425726
argB	b3959	P0A6C8	0.000738666	0.000424106	0.000521367	0.000438122	0.00067731	0.000344868	0.000564443	0.00145846	0.000594238	0.000355567	0.000165512	0.000444763	0.000385818	0.000532095	0.000225771	0.000446602	0.000721739	0.000578971	0.000195249	2.17773e-05	0.000319777	0.000327029	0.00018099	0.000632274	0.000469838	0.000663424	0.000489032	0.000650717	0.000534631	0.000592962
argC	b3958	P11446	0.000289929	0.000186268	0.000228025	0.000175333	0.000244193	0.00014021	0.000223619	0.000522013	0.000228417	0.000154553	8.85546e-05	0	0.00015515	0.000219181	7.77798e-05	0.000186558	0.000279791	0.000216344	0	0	0	0	0.00011432	0.000259275	0.000195712	0.000247438	0.000180812	0.000244058	0.00023132	0.000227484
argD	b3359	P18335	0.00147124	0.000850385	0.00102185	0.000889227	0.00166473	0.000640872	0.0013584	0.00239151	0.00157973	0.000934712	4.60271e-05	3.29356e-05	0.000900698	0.0011351	0.000452357	0.00118866	0.00171496	0.00135073	0	4.07283e-05	0	7.59439e-05	0.000620869	0.00157546	0.00128884	0.00149184	0.00122218	0.00138708	0.00117604	0.00119015
argE	b3957	P23908	0.000572752	0.000461227	0.000475046	0.000408466	0.000326744	0.000297437	0.000523765	0.00106958	0.000427214	0.000302831	0.000111885	0.000107976	0.000334971	0.000453175	0.000264907	0.000340663	0.000414494	0.00060903	0.000126428	9.13887e-05	0.000104905	9.97878e-05	0.000319581	0.000542218	0.000363372	0.000640655	0.000351561	0.000562181	0.000476492	0.000538058
argF	b0273	P06960	0.000275974	0.000449746	0.000417003	0.000323371	0.00027144	0.000312766	0.000249042	0.000588237	0.000302088	0.000286359	0.000275598	5.37863e-06	0.000234511	0.000302748	0.000105544	0.000362959	0.000250503	0.000274299	0	2.22193e-05	3.98229e-05	4.45384e-05	8.82438e-05	0.000297358	0.000197278	0.00028019	0.000261424	0.0002762	0.000335936	0.000245442
argG	b3172	P0A6E4	0.00367712	0.00206077	0.00230721	0.00200075	0.00343383	0.0015673	0.00260707	0.0050003	0.00322121	0.00204585	0.000431406	0.000317829	0.00170535	0.00292744	0.0010556	0.00244658	0.00323824	0.00320802	0.000282168	0.000114627	0.00027679	0.000260379	0.00151521	0.00347476	0.00223228	0.00394684	0.00209119	0.00295599	0.00251073	0.00298228
argH	b3960	P11447	0.000926057	0.000499074	0.000630336	0.000481272	0.000906651	0.000467232	0.000812895	0.0017605	0.00076303	0.00067066	0.000251103	6.10496e-05	0.00043228	0.000831995	0.000303954	0.000789827	0.00111945	0.000880382	8.0348e-05	6.32443e-05	6.42276e-05	7.38209e-05	0.000389587	0.000952112	0.000566471	0.00106409	0.000466868	0.000934975	0.000800336	0.00084573
argI	b4254	P04391	0.000519735	0.000796835	0.000702763	0.000638245	0.000504849	0.000689657	0.000511517	0.00116938	0.000565474	0.000448181	0.000579303	0	0.000450716	0.000590092	0.000250026	0.000590861	0.000483638	0.000470522	0	0	8.96376e-05	4.22407e-05	0.00016413	0.000611207	0.000411646	0.000505337	0.00044491	0.000577507	0.000709835	0.00049431
argK	b2918	P27254	0	0	0	0	0	0	0	0	0	0	0	0	0	0	0	0	0	0	0	0	0	0	0	0	0	0	0	0	0	0
argO	b2923	P11667	0	0	0	0	0	0	0	0	0	0	0	0	0	0	0	0	0	0	0	0	0	0	0	0	0	0	0	0	0	0
argP	b2916	P0A8S1	0.000145715	0.00014087	0.000144522	0.00014015	0.000166016	0.000123087	0.000158792	0.000203471	0.000136307	0.000143708	8.69397e-05	6.01512e-05	0.000110465	0.00014714	0.000152114	0.000157589	0.000138499	0.000150347	9.81052e-05	8.44174e-05	0.000100941	9.78798e-05	0.000112818	0.00012915	0.000122135	0.000125356	0.000116697	0.00012416	0.000120977	0.000116886
argR	b3237	P0A6D0	0.00013553	8.96326e-05	0.000115175	0.000105515	6.05042e-05	0.000168529	0.000155835	0.000195246	8.54509e-05	0.000116339	0.000191511	0.000113419	0.000192264	0.000144675	0.000139999	0.000145363	0.000113461	0.000139427	0.000160823	0.00012479	0.000115586	0.000112841	0.000116316	0.000140633	0.000102506	0.000117129	0.000119786	0.000182756	0.00014518	0.00011514
argS	b1876	P11875	0.000711033	0.00055566	0.000507036	0.00050221	0.000586059	0.000462856	0.000707959	0.000536062	0.000669819	0.000419834	0.000464074	0.000345094	0.000434567	0.000604525	0.000551231	0.000426873	0.000595459	0.000585882	0.000407238	0.000839156	0.000466255	0.000468021	0.000398826	0.000632855	0.00053462	0.000745623	0.000492977	0.000645217	0.000592865	0.000675142
argT	b2310	P09551	0.00046728	0.000596406	0.0014322	0.00209991	8.65162e-05	0.00122873	0.000543049	0.000794798	0.000552587	0.00158981	0	0.000514157	0.00277971	0.000517735	0.00290914	0.00209684	0.000476916	0.000378722	0.00229312	0.000142148	0.000910429	0.000875408	0.00186241	0.000448737	0.000916469	0.000372203	0.00177837	0.000500718	0.000589926	0.000473484
ariR	b1166	P75993	0	0	0	0	0	0	0	0	0	0	0	0	0	0	0	0	0	0	0	0	0	0	0	0	0	0	0	0	0	0
arnA	b2255	P77398	0.000359018	0.000280698	0.000635099	0.000577199	0.000427627	0.000103956	0.000114592	6.00015e-05	0.000680984	0	0.000455947	5.81441e-05	0.000382686	0.000334059	0.000368727	2.69368e-05	0	0.000133484	0	0.000150746	5.60286e-05	2.90858e-05	0.000147327	0.000307556	6.16972e-05	9.19915e-05	0.000403812	9.94191e-05	0.000146212	0.000372089
arnB	b2253	P77690	0.000785905	0.000456778	0.000880287	0.000960319	0.000472778	0	0	4.82076e-05	0.000584768	0	0.000419313	6.48738e-05	0.000551856	0.000420812	0.00043784	3.57248e-05	0	0	0	0	0	0	0.000383799	0.000352309	0	9.01668e-05	0.000530135	0	0	0.000335451
arnC	b2254	P77757	0.000189825	0.000111044	0.000187712	0.000179812	0.00014599	0	0	2.02736e-05	0.000218527	0	0.000120337	0	0.000105729	0.000123502	0.000141183	0	0	0	0	0	0	2.78154e-06	0.000136491	9.41046e-05	0	3.09862e-05	0.000118052	0	0	0.000116994
arnD	b2256	P76472	8.79797e-06	7.47529e-06	9.40912e-06	8.98854e-06	8.18852e-06	0	0	0	9.984e-06	0	1.96406e-06	0	8.3525e-06	7.31998e-06	6.52953e-06	0	0	0	0	0	0	0	0	7.17307e-06	0	0	8.34334e-06	0	0	6.9659e-06
arnE	b4544	Q47377	0	0	0	0	0	0	0	0	0	0	0	0	0	0	0	0	0	0	0	0	0	0	0	0	0	0	0	0	0	0
arnF	b2258	P76474	0	0	0	0	0	0	0	0	0	0	0	0	0	0	0	0	0	0	0	0	0	0	0	0	0	0	0	0	0	0
arnT	b2257	P76473	0	0	0	0	0	0	0	0	0	0	0	0	0	0	0	0	0	0	0	0	0	0	0	0	0	0	0	0	0	0
aroA	b0908	P0A6D3	0.00054488	0.000304719	0.000305648	0.000295077	0.000662225	0.00027202	0.000474745	0.000760069	0.000635995	0.000287414	0.000133174	7.19942e-05	0.00020679	0.000474396	0.000446337	0.000313903	0.000614494	0.000523711	6.70969e-05	0.000125443	9.40927e-05	8.11064e-05	0.00026678	0.000484278	0.000428672	0.000634148	0.000282571	0.000470439	0.000453167	0.000625381
aroB	b3389	P07639	0.00020616	0.000130377	0.00013377	0.00013673	0.000177761	0.000130209	0.00015752	0.000273648	0.000178482	0.000125782	0.000140429	7.27658e-05	0.000148433	0.000129229	0.000213365	0.000113571	0.000150245	0.000166505	0.000104308	0.000108274	0.000119151	0.000118218	0.000114632	0.000141742	0.000173108	0.000132233	0.000173391	0.000132137	0.00013286	0.000136676
aroC	b2329	P12008	0.00037086	0.000454693	0.000420175	0.000427738	0.000352649	0.000381875	0.000433501	0.000464429	0.000383786	0.000338324	0.000283315	0.000160392	0.000327654	0.000368308	0.000387515	0.000362145	0.00037378	0.000390232	0.000274446	0.000206632	0.000263296	0.000241371	0.000225834	0.000375356	0.000362677	0.000341267	0.000350193	0.000368401	0.000382321	0.000374104
aroD	b1693	P05194	0.000121878	7.09625e-05	7.53188e-05	7.82236e-05	0.000139169	7.07027e-05	0.000110937	0.000218354	0.000127512	7.94249e-05	5.48562e-05	2.62011e-05	9.04896e-05	0.000112628	0.000144131	7.77129e-05	0.000111409	0.000118416	5.28336e-05	4.76392e-05	5.71458e-05	6.01838e-05	6.5889e-05	8.44661e-05	9.17915e-05	8.73831e-05	8.80194e-05	7.69193e-05	7.51203e-05	9.32474e-05
aroE	b3281	P15770	9.63679e-05	8.82485e-05	8.10269e-05	8.49692e-05	5.91489e-05	6.4824e-05	8.3299e-05	9.63131e-05	8.25976e-05	6.90785e-05	9.92443e-05	5.63925e-05	6.23607e-05	7.84493e-05	8.66624e-05	6.59315e-05	7.72111e-05	6.49811e-05	7.83692e-05	8.91651e-05	8.36152e-05	7.85746e-05	9.05141e-05	8.05197e-05	7.95632e-05	8.61603e-05	7.92311e-05	8.03497e-05	7.86451e-05	9.37815e-05
aroF	b2601	P00888	0.000177072	0.000136648	0.000305107	0.000221701	0.000635392	0.00103996	0.000366534	0.000129822	0.000494182	0.000406486	0.000105281	0	0.0004011	0.00267747	8.81983e-05	0.000539258	0.000951028	0.00225299	0	6.07954e-05	6.51776e-05	6.22875e-05	0	0.000421172	0.000280246	0.000382971	0.000341193	0.000605824	0.000250626	0.000205091
aroG	b0754	P0AB91	0.00122712	0.000757894	0.000878793	0.000790985	0.00138136	0.00103066	0.0014789	0.00134327	0.00129556	0.000885391	0.00017067	0.000259372	0.000560577	0.00146675	0.000722568	0.00109946	0.00172646	0.001437	0.000277226	0.000248999	0.000229401	0.000234491	0.000987893	0.00133172	0.00102103	0.00161922	0.000592797	0.00136102	0.00122546	0.00129258
aroH	b1704	P00887	0.000184418	9.39647e-05	0.000110769	0.000100734	0.000170416	0.000131817	0.000179442	0.00011458	0.000167492	0.000113761	8.87177e-05	5.32901e-05	8.17965e-05	0.000227881	0.000219141	0.000113213	0.000171532	0.000357085	7.75447e-05	0.000104843	8.69413e-05	9.165e-05	0.00010689	0.000139048	0.000110352	0.000147494	9.78533e-05	0.000161393	0.000126974	0.000141856
aroK	b3390	P0A6D7	0.000603306	0.00044417	0.00039612	0.000361512	0.000467319	0.000336339	0.000545591	0.000344027	0.000387969	0.000276582	0.000334973	0.000152937	0.000351398	0.000471556	0.000279182	0.000313031	0.000466308	0.000577023	0.000266498	0.000603274	0.00031236	0.000344145	0.00011679	0.000523915	0.000424514	0.000526724	0.000392165	0.000478218	0.000434389	0.000467286
aroL	b0388	P0A6E1	6.07474e-05	4.48195e-05	6.429e-05	5.69926e-05	7.95091e-05	8.18959e-05	7.12072e-05	4.60638e-05	7.32083e-05	5.193e-05	3.55791e-05	1.8371e-05	6.12492e-05	6.66284e-05	4.02565e-05	5.62136e-05	8.06261e-05	8.14605e-05	2.14548e-05	2.08449e-05	2.61194e-05	2.4392e-05	2.3645e-05	5.8593e-05	5.14667e-05	5.95905e-05	7.35383e-05	6.0539e-05	6.39844e-05	5.72249e-05
aroM	b0390	P0AE28	0	0	0	0	0	0	0	0	0	0	0	0	0	0	0	0	0	0	0	0	0	0	0	0	0	0	0	0	0	0
aroP	b0112	P15993	0.000296096	0.000166574	0.000286072	0.000258728	0.000525439	0.000368289	0.000391682	0.000421465	0.000444237	0.000270946	4.82219e-05	0	0.000375418	0.000490633	0.000280499	0.000374521	0.000494164	0.000554668	0	0	0	0	0.000344776	0.000387853	0.000362786	0.000329762	0.000418509	0.000398006	0.000343348	0.000338994
arpA	b4017	P23325	0	0	0	0	0	0	0	0	0	0	0	0	0	0	0	0	0	0	0	0	0	0	0	0	0	0	0	0	0	0
arpB_1	b1720	P76205	0	0	0	0	0	0	0	0	0	0	0	0	0	0	0	0	0	0	0	0	0	0	0	0	0	0	0	0	0	0
arpB_2	b1721		0	0	0	0	0	0	0	0	0	0	0	0	0	0	0	0	0	0	0	0	0	0	0	0	0	0	0	0	0	0
arsB	b3502	P0AB93	0	0	0	0	0	0	0	0	0	0	0	0	0	0	0	0	0	0	0	0	0	0	0	0	0	0	0	0	0	0
arsC	b3503	P0AB96	1.23425e-05	0	0	0	0	1.01484e-05	1.36744e-05	2.39722e-05	1.78412e-05	0	1.54965e-05	1.5983e-05	1.69081e-05	1.52161e-05	2.05628e-05	1.56311e-05	0	1.25793e-05	1.65305e-05	7.48593e-06	1.95128e-05	1.94765e-05	2.21215e-05	1.14975e-05	1.48925e-05	0	1.64922e-05	0	0	2.00551e-05
arsR	b3501	P37309	0	0	0	0	0	0	0	0	0	0	0	0	0	0	0	0	0	0	0	0	0	0	0	0	0	0	0	0	0	0
artI	b0863	P30859	0.000520205	0.000738994	0.000780022	0.000750763	0.000570404	0.000440164	0.000661102	0.00034166	0.000542992	0.000607958	0.000420785	0.000671567	0.000567021	0.000405767	0.000492774	0.000638154	0.000483477	0.000556227	0.000848934	0.000236744	0.000522422	0.000483815	0.000450202	0.000443039	0.000515918	0.000435943	0.000512916	0.00050815	0.000478204	0.000369752
artJ	b0860	P30860	0.00174356	0.0008129	0.00132087	0.00111988	0.00150897	0.000803983	0.00130886	0.00205429	0.00142398	0.0011381	0.000139352	3.55819e-05	0.00100626	0.00113908	0.000281924	0.00139432	0.00128928	0.00160772	5.3088e-05	3.5849e-05	5.12451e-05	4.96033e-05	0.000637182	0.00147939	0.00121137	0.00125071	0.00125659	0.00117019	0.00116933	0.00111915
artM	b0861	P0AE30	0	3.72541e-05	2.49613e-05	2.403e-05	1.66953e-05	1.39251e-05	0	1.31055e-05	1.68727e-05	1.5255e-05	0	0	1.31755e-05	0	9.33952e-06	1.02302e-05	0	0	9.18715e-06	0	0	0	0	0	0	0	0	0	0	0
artP	b0864	P0AAF6	0.000112619	0.000244438	0.000154954	0.000154967	0.000118797	8.35219e-05	0.000144938	8.0707e-05	9.80918e-05	0.000108638	4.82541e-05	5.33116e-05	8.74605e-05	9.30499e-05	0.000110215	0.000127947	0.000111623	9.13235e-05	7.17133e-05	6.57528e-05	5.91988e-05	6.1429e-05	8.19185e-05	0.000100496	9.6995e-05	0.000133676	8.99269e-05	0.000129913	0.000104104	9.20818e-05
artQ	b0862	P0AE34	2.23435e-05	3.78277e-05	2.72093e-05	2.80368e-05	2.02815e-05	1.54136e-05	2.49869e-05	1.5324e-05	0	2.8789e-05	1.17051e-05	0	1.46938e-05	1.54437e-05	2.33688e-05	2.65056e-05	2.02229e-05	1.76766e-05	2.08393e-05	1.43963e-05	1.51387e-05	1.76115e-05	1.5948e-05	1.69716e-05	1.98559e-05	2.54278e-05	1.7675e-05	0	2.34156e-05	0
ascB	b2716	P24240	0	0	0	0	0	0	0	0	0	0	0	0	0	0	0	0	0	0	0	0	0	0	0	0	0	0	0	0	0	0
ascF	b2715	P24241	0	0	0	0	0	0	0	0	0	0	0	0	0	0	0	0	0	0	0	0	0	0	0	0	0	0	0	0	0	0
ascG	b2714	P24242	0	0	0	0	0	0	0	0	0	0	0	0	0	0	0	0	0	0	0	0	0	0	0	0	0	0	0	0	0	0
asd	b3433	P0A9Q9	0.00291446	0.00152301	0.00168418	0.00173678	0.00347736	0.0027982	0.00238982	0.0067549	0.00247947	0.00153418	0.000803421	0.000668338	0.00154892	0.00248159	0.00115185	0.00174482	0.00301539	0.00230173	0.000521845	0.000457953	0.000660181	0.000559175	0.00213534	0.00246608	0.00196686	0.00203211	0.0016412	0.00212687	0.00171348	0.00202965
aslA	b3801	P25549	0	0	0	0	0	0	0	0	0	0	0	0	0	0	0	0	0	0	0	0	0	0	0	0	0	0	0	0	0	0
aslB	b3800	P25550	0	0	0	0	0	0	0	0	0	0	0	0	0	0	0	0	0	0	0	0	0	0	0	0	0	0	0	0	0	0
asmA	b2064	P28249	4.92827e-05	6.98754e-05	7.23712e-05	7.04711e-05	5.57901e-05	5.62614e-05	4.63131e-05	5.10112e-05	5.35066e-05	6.91042e-05	4.47752e-05	2.8596e-05	5.89828e-05	4.66741e-05	7.47877e-05	7.05351e-05	4.40219e-05	4.61697e-05	6.54296e-05	3.65339e-05	5.70504e-05	5.24595e-05	4.39794e-05	4.29585e-05	4.67947e-05	3.82388e-05	5.97636e-05	4.05839e-05	4.61556e-05	4.19332e-05
asnA	b3744	P00963	0.000177244	0.000156425	0.000200967	0.000140402	0.000394004	0.000150013	0.000300681	0.00121725	0.00023267	0.0001744	0.000540052	1.07262e-05	0.000176225	0.00022348	9.29556e-05	0.000185205	0.000330333	0.00033832	0.00010854	4.90729e-05	0.000602942	0.000637222	2.36844e-05	0.000318208	0.000287487	0.000262562	0.000279732	0.000339727	0.000220612	0.000292063
asnB	b0674	P22106	0.000533235	0.000373224	0.000353955	0.000336805	0.000666756	0.000290659	0.000463759	0.00101559	0.000422365	0.000363489	0.000453839	0.000143311	0.000297795	0.000416482	0.00124245	0.000370661	0.000459317	0.000485416	0.000307035	0.000143803	0.000463561	0.000481971	0.000218831	0.000455858	0.000410322	0.000437493	0.000392992	0.000390911	0.000354734	0.000444858
asnC	b3743	P0ACI6	2.16425e-05	2.05661e-05	2.08091e-05	1.89429e-05	1.95814e-05	2.08234e-05	2.1926e-05	2.22113e-05	1.9724e-05	3.4808e-05	2.0604e-05	2.77123e-05	2.00698e-05	2.01597e-05	1.56119e-05	2.00902e-05	2.31268e-05	2.20927e-05	2.27485e-05	2.84291e-05	2.24488e-05	2.44958e-05	2.54416e-05	2.227e-05	2.36777e-05	2.40329e-05	1.9254e-05	2.255e-05	0	2.55634e-05
asnS	b0930	P0A8M0	0.00162192	0.00122767	0.000932639	0.00087202	0.00121369	0.000760703	0.00113918	0.00112768	0.00138502	0.000924361	0.000731128	0.000575428	0.000825182	0.00135729	0.00092966	0.000893274	0.00129131	0.00186128	0.00063276	0.00127845	0.000773903	0.000795904	0.00105126	0.00132123	0.00106465	0.00136178	0.00094482	0.00114391	0.00107337	0.00144165
aspA	b4139	P0AC38	3.75243e-05	0.000260679	0.000332393	0.000340922	8.91339e-05	0.000241903	4.17734e-05	3.30544e-05	2.86128e-05	0.000209495	0.0029188	0.000891172	0.000238176	3.56591e-05	2.95162e-05	0.000273141	3.41359e-05	7.26038e-05	0.0017441	0.00117169	0.00203154	0.00203467	0.000155258	6.54737e-05	0.000119906	2.05082e-05	0.000236589	8.87093e-05	0.00010779	3.9712e-05
aspC	b0928	P00509	0.00232635	0.00214225	0.002563	0.00271708	0.00270251	0.00301406	0.0025536	0.00388925	0.00493547	0.00223768	0.00210042	0.000981734	0.00229632	0.00262241	0.00339672	0.00228619	0.00357863	0.00351493	0.0015128	0.00110545	0.00164633	0.00156867	0.00228846	0.00261043	0.00279993	0.00206119	0.00271387	0.00249094	0.00305029	0.00272996
aspS	b1866	P21889	0.00163518	0.00159841	0.00153384	0.00148826	0.00172383	0.00151565	0.00182811	0.00144253	0.00167199	0.0015787	0.00149449	0.00138567	0.00128365	0.00156701	0.00142111	0.00151706	0.00176478	0.00209892	0.00142829	0.0018143	0.00148419	0.00147072	0.00125383	0.00152336	0.00145422	0.00162881	0.00146063	0.0015905	0.00148477	0.00156158
asr	b1597	P36560	0	0	0	0	0	0	0	0	0	0	0	0	0	0	0	0	0	0	0	0	0	0	0	0	0	0	0	0	0	0
astA	b1747	P0AE37	0	3.49333e-05	3.90106e-05	4.3013e-05	0	3.76039e-05	0	0	0	4.90292e-05	0	0.000125175	5.17976e-05	2.54185e-05	0.00024571	3.60453e-05	0	0	0.000371142	1.99494e-05	9.71212e-05	8.48008e-05	3.66252e-05	0	0	0	4.11844e-05	0	0	0
astB	b1745	P76216	0	5.54789e-05	4.90129e-05	5.57253e-05	0	5.24045e-05	0	4.52311e-05	2.31013e-05	8.0244e-05	0.000130401	0.000230417	6.76423e-05	1.24046e-05	0.000450968	4.96675e-05	0	0	0.000319049	3.18178e-05	0.000135811	0.00011309	6.92756e-05	0	0	0	3.55357e-05	0	0	0
astC	b1748	P77581	0.000348171	0.000363703	0.000406861	0.000465537	0	0.000458325	0.000223025	0.000366826	0.000177129	0.000448722	0.000779772	0.00162095	0.00056707	0.000304324	0.00192265	0.000316981	0.000301032	0	0.0024332	0.000278704	0.000735531	0.000687957	0.000559053	0	0.000280573	0.000129258	0.000251078	0.000306091	0	0
astD	b1746	P76217	5.31765e-05	5.78317e-05	6.57943e-05	7.13708e-05	0	6.4194e-05	2.72856e-05	5.15782e-05	0	9.61822e-05	0.000219774	0.000330932	9.74018e-05	4.42254e-05	0.000514144	8.52851e-05	0	0	0.000513571	3.99931e-05	0.000148663	0.000143289	0.000163232	0	5.37772e-05	0	4.71244e-05	3.42943e-05	0	0
astE	b1744	P76215	0	0	1.29947e-05	1.60286e-05	0	1.34212e-05	0	1.16365e-05	0	1.76388e-05	4.03104e-05	0.000100475	1.87655e-05	8.92727e-06	0.000142743	1.15163e-05	0	0	0.000104847	1.06053e-05	3.68784e-05	3.35342e-05	3.20574e-05	6.08672e-06	1.15345e-05	0	1.03e-05	0	0	0
atl	b0454	P0AFP2	0	0	0	0	0	0	0	0	0	0	0	0	0	0	0	0	0	0	0	0	0	0	0	0	0	0	0	0	0	0
atoA	b2222	P76459	0	0	0	0	0	0	0	0	0	0	0	0	0	0	0	0	0	0	0	0	0	0	0	0	0	0	0	0	0	0
atoB	b2224	P76461	0	0	0	0	0	0	0	0	0	0	0	0	0	0	0	0	0	0	0	0	0	0	0	0	0	0	0	0	0	0
atoC	b2220	Q06065	0	0	1.64883e-05	1.96972e-05	0	2.31387e-05	0	0	0	2.27879e-05	1.62761e-05	0	1.93645e-05	0	1.32416e-05	2.29001e-05	0	0	2.20676e-05	0	2.90765e-05	2.33939e-05	0	0	1.56421e-05	0	1.98121e-05	0	0	0
atoD	b2221	P76458	0	0	0	0	0	0	0	0	0	0	0	0	0	0	0	0	0	0	0	0	0	0	0	0	0	0	0	0	0	0
atoE	b2223	P76460	0	0	0	0	0	0	0	0	0	0	0	0	0	0	0	0	0	0	0	0	0	0	0	0	0	0	0	0	0	0
atoS	b2219	Q06067	0	0	0	0	0	0	0	0	0	0	0	0	0	0	0	0	0	0	0	0	0	0	0	0	0	0	0	0	0	0
atpA	b3734	P0ABB0	0.00418509	0.00287513	0.00312386	0.00334861	0.00486872	0.00493136	0.0039333	0.00350343	0.00506732	0.00359833	0.00412902	0.00207097	0.0044507	0.00391834	0.00355676	0.00440418	0.00409879	0.00472282	0.00381417	0.00437985	0.00404602	0.00394737	0.00351376	0.00480631	0.00549583	0.00320534	0.005313	0.00448301	0.00472417	0.00372273
atpB	b3738	P0AB98	7.31073e-05	5.21243e-05	5.71839e-05	5.45788e-05	9.4366e-05	8.83197e-05	6.78723e-05	7.25774e-05	9.59686e-05	8.38157e-05	9.91881e-05	5.59501e-05	7.11076e-05	6.86618e-05	6.83936e-05	9.21905e-05	7.29326e-05	9.52583e-05	0.000110659	9.16643e-05	0.000107111	9.66892e-05	7.63927e-05	9.62646e-05	9.78468e-05	6.04677e-05	9.66813e-05	7.99561e-05	8.6478e-05	7.51104e-05
atpC	b3731	P0A6E6	0.000617431	0.000470556	0.000483154	0.000499774	0.000792292	0.000707833	0.000549626	0.000484398	0.000801118	0.000584682	0.000835977	0.000357718	0.000666874	0.000593178	0.000537872	0.00069507	0.00064081	0.000725612	0.000696873	0.000724901	0.000807594	0.000760084	0.000499211	0.000674622	0.000759375	0.00046385	0.000724691	0.000588421	0.00069721	0.000525907
atpD	b3732	P0ABB4	0.00262242	0.0018884	0.00198156	0.00197316	0.00307753	0.00303963	0.00240821	0.00223062	0.00338721	0.00297031	0.00324918	0.00160092	0.00274425	0.00259619	0.00224319	0.00323345	0.0026961	0.00321493	0.00285921	0.00329609	0.00310742	0.00314027	0.00232999	0.00310461	0.00338384	0.00214208	0.00329746	0.00276511	0.00302418	0.00246437
atpE	b3737	P68699	0.00224645	0.00126994	0.000905239	0.000942511	0.0242997	0.00120356	0.00187008	0.00242985	0.00191031	0.00600507	0.00103488	0.000188949	0.00294695	0.00238236	0.00204359	0.00416898	0.00469262	0.00676568	0.000199805	0.00766177	0.000760825	0.000668597	0.0026725	0.00180184	0.00178682	0.00133159	0.0020395	0.00172575	0.000868171	0.00135052
atpF	b3736	P0ABA0	0.000720901	0.000462931	0.000522355	0.000516622	0.000859748	0.000797456	0.000623796	0.000527248	0.000924423	0.000789819	0.000904833	0.000451172	0.000752421	0.000675596	0.000591471	0.000835528	0.000746165	0.000839903	0.000720842	0.000743174	0.000768393	0.000760228	0.000634216	0.000818958	0.000947982	0.00053094	0.000845237	0.000717435	0.000817525	0.000654067
atpG	b3733	P0ABA6	0.000778006	0.000561625	0.000609328	0.000599559	0.000881439	0.00090963	0.000698746	0.000683706	0.000941829	0.000916676	0.000906847	0.00043366	0.000836322	0.000785195	0.000746932	0.00107992	0.000836211	0.000965805	0.000726142	0.000917975	0.000818441	0.00085505	0.000690517	0.000905609	0.000988007	0.000598217	0.000965608	0.000835369	0.000927713	0.00069379
atpH	b3735	P0ABA4	0.000413152	0.000302575	0.000310453	0.000331643	0.000526858	0.000507209	0.000381756	0.000330356	0.000513904	0.000409949	0.000459037	0.000237823	0.000452132	0.00037796	0.000358055	0.000408786	0.000416049	0.000463388	0.000389703	0.000453706	0.000428088	0.00044278	0.000368079	0.000463403	0.000516409	0.000298697	0.000513993	0.000408804	0.000462274	0.000382239
atpI	b3739	P0ABC0	0	0	0	0	0	0	0	0	0	0	0	0	0	0	0	0	0	0	0	0	0	0	0	0	0	0	0	0	0	0
avtA	b3572	P09053	0.000450506	0.000522096	0.000439204	0.000488401	0.000332457	0.000407946	0.000433365	0.000607245	0.000437714	0.000216858	0.000108281	9.00624e-05	0.00026972	0.000352838	0.000397133	0.000244769	0.000439175	0.000385558	9.01358e-05	0.000231661	0.000171922	0.000138408	0	0.000378185	0.000312417	0.000429125	0.000319017	0.000352716	0.00035487	0.000372243
azoR	b1412	P41407	0.000149161	9.54731e-05	7.86164e-05	9.0169e-05	0.000110646	6.77526e-05	9.52472e-05	0.00068932	0.000128254	4.10182e-05	8.00223e-05	2.21072e-05	6.86694e-05	0.000108862	0.000136136	3.32971e-05	0.00010118	0.000122692	3.04335e-05	4.99666e-05	5.27212e-05	4.85913e-05	7.26663e-05	8.44798e-05	8.06525e-05	8.60803e-05	8.75917e-05	9.03775e-05	7.2873e-05	0.00044603
azuC	b4663	C1P605	0	0	0	0	0	0	0	0	0	0	0	0	0	0	0	0	0	0	0	0	0	0	0	0	0	0	0	0	0	0
bacA	b3057	P60932	0	0	0	0	0	0	0	0	0	0	0	0	0	0	0	0	0	0	0	0	0	0	0	0	0	0	0	0	0	0
baeR	b2079	P69228	5.23307e-05	5.62101e-05	4.2718e-05	4.59176e-05	3.73209e-05	2.64972e-05	3.58804e-05	6.55819e-05	3.86521e-05	3.68039e-05	3.21123e-05	2.84458e-05	3.64413e-05	3.97216e-05	4.89954e-05	3.81928e-05	4.08256e-05	4.1702e-05	3.4709e-05	3.24907e-05	3.27233e-05	3.27576e-05	4.0131e-05	3.33979e-05	3.35296e-05	3.34386e-05	3.72907e-05	3.11692e-05	3.38175e-05	3.34214e-05
baeS	b2078	P30847	0	1.46851e-05	7.98376e-06	0	5.51653e-06	0	0	1.89464e-05	2.96082e-05	6.34037e-06	0	0	1.77782e-05	1.82307e-05	3.30264e-05	0	0	1.61313e-05	0	0	0	0	2.16562e-05	0	0	2.06735e-05	0	0	0	0
bamA	b0177	P0A940	0.00182248	0.00159018	0.00198735	0.00173599	0.00199302	0.00191825	0.00181946	0.00182157	0.00203446	0.00180503	0.00244915	0.00141554	0.00217334	0.00183519	0.0016272	0.00182223	0.00175365	0.00158534	0.00152995	0.00197047	0.00193987	0.00190815	0.00179838	0.00193853	0.00202846	0.00165474	0.00235379	0.00160874	0.00173881	0.0018277
bamB	b2512	P77774	0.00045472	0.000447162	0.000448905	0.000439749	0.000440399	0.000415715	0.000483548	0.000415986	0.00048861	0.000498178	0.000589339	0.000347115	0.000409226	0.000428115	0.000528381	0.000453097	0.000387235	0.000426065	0.000467454	0.000472974	0.000499863	0.000488938	0.000342014	0.000425318	0.000439996	0.000409122	0.000482216	0.000380541	0.000392709	0.000403869
bamC	b2477	P0A903	0.000388195	0.000471979	0.00046009	0.000458032	0.000364884	0.000376312	0.000444226	0.00044073	0.000364577	0.000428131	0.000428535	0.000241603	0.000366885	0.000377568	0.000472761	0.000479357	0.000332357	0.000403827	0.000480154	0.000380488	0.000470868	0.000467146	0.000278567	0.000355614	0.000374999	0.000336064	0.000429687	0.000326229	0.000328308	0.000325453
bamD	b2595	P0AC02	0.000434495	0.000421738	0.0004337	0.000413603	0.000435201	0.000396389	0.000435373	0.000377211	0.000505097	0.000452464	0.000494753	0.000456299	0.000423753	0.000427181	0.000480328	0.000419798	0.000391156	0.000444901	0.000410957	0.000443929	0.000461151	0.000439838	0.000325283	0.000443272	0.000416714	0.000372063	0.000445234	0.000359838	0.000378339	0.000359551
bamE	b2617	P0A937	0.000132728	0.000132787	0.000142866	0.000124802	0.000120683	0.000134601	0.000159181	0.000143915	0.000152681	0.000167764	0.000167599	0.000130757	0.000121765	0.00012733	0.000152921	0.000162025	0.000111414	0.000135243	0.000172587	0.000116827	0.000153329	0.000148985	0.000120181	0.000116928	0.000124331	0.000106841	0.000131001	9.54864e-05	0.000110931	0.00011457
barA	b2786	P0AEC5	1.52729e-05	2.38494e-05	2.30831e-05	2.24924e-05	2.13867e-05	1.713e-05	1.69895e-05	2.04725e-05	2.17836e-05	2.29631e-05	3.05985e-05	1.17403e-05	2.02403e-05	2.20676e-05	3.30647e-05	1.91859e-05	1.53584e-05	2.11003e-05	2.00036e-05	2.04787e-05	2.08723e-05	1.62564e-05	1.7378e-05	1.30453e-05	1.90528e-05	1.67585e-05	1.78591e-05	1.05206e-05	1.49258e-05	1.50839e-05
basR	b4113	P30843	0.000294211	0.000172385	0.000285835	0.000281253	0.000261156	4.56866e-05	4.62931e-05	8.20296e-05	0.000300133	2.45179e-05	0.000109225	2.94928e-05	0.000253184	0.000233017	0.000141782	2.255e-05	2.25992e-05	3.30141e-05	5.40501e-05	3.72127e-05	4.6762e-05	3.60323e-05	0.000217699	0.000165293	2.5177e-05	8.89063e-05	0.000241617	0	0	0.000206441
basS	b4112	P30844	0.000445954	0.000307978	0.00042881	0.000350882	0.000366563	0	0	0.000120087	0.000432223	0	0.00030258	0	0.000430062	0.000428103	0.000340008	0	0	0	0	0	0	0	0.000325898	0.0004356	0	0.000209804	0.000432813	0	0	0.000434107
bax	b3570	P27297	0	0	7.23044e-05	0.000130818	0	4.70621e-05	0	0	0	0	0	0	0	0	0	0	0	0	0	0	0	0	0	0	5.74576e-05	0	0	0	0	0
bcp	b2480	P0AE52	0.0005481	0.000400374	0.000501699	0.000463667	0.000682344	0.000491556	0.00064468	0.00105672	0.000694487	0.000541591	0.000307379	0.000242097	0.000514338	0.000704913	0.000927647	0.000622598	0.00061126	0.000679454	0.000592034	0.000576034	0.00064204	0.000585451	0.000544301	0.000595508	0.000639644	0.000730241	0.000538011	0.000520884	0.000534798	0.000693973
bcr	b2182	P28246	0	0	0	0	0	0	0	0	0	0	0	0	0	0	0	0	0	0	0	0	0	0	0	0	0	0	0	0	0	0
bcsA	b3533	P37653	0	0	0	0	0	0	0	0	0	0	0	0	0	0	0	0	0	0	0	0	0	0	0	0	0	0	0	0	0	0
bcsB	b3532	P37652	9.15734e-05	7.27835e-05	5.80316e-05	6.42816e-05	7.10135e-05	5.46553e-05	7.09173e-05	0.000148236	0.000115637	6.60252e-05	0.000432075	0	8.87613e-05	9.6179e-05	0.000146308	6.64131e-05	8.78582e-05	9.83063e-05	1.47398e-05	5.86339e-05	6.30912e-05	4.53662e-05	0	7.66834e-05	8.33153e-05	8.40964e-05	8.78986e-05	6.93872e-05	5.57173e-05	8.68704e-05
bcsC	b3530	P37650	1.34488e-05	1.39705e-05	7.60272e-06	0	2.63889e-05	1.4512e-05	1.01546e-05	2.17745e-05	1.74028e-05	1.08747e-05	4.30226e-05	0	1.56314e-05	1.65181e-05	2.72682e-05	1.45748e-05	1.53806e-05	1.40994e-05	0	1.10131e-05	0	0	0	1.12659e-05	7.8767e-06	1.10528e-05	1.26563e-05	7.00917e-06	0	1.31728e-05
bcsE	b3536	P37657	5.03723e-05	0	0	0	0	0	6.31621e-05	6.83578e-05	5.40738e-05	0	0.000212187	0	3.45948e-05	5.34791e-05	5.3266e-05	0	0	0	0	0	0	0	0	0	0	7.581e-05	0	0	0	0
bcsF	b3537	P0ADJ5	0	0	0	0	0	0	0	0	0	0	0	0	0	0	0	0	0	0	0	0	0	0	0	0	0	0	0	0	0	0
bcsG	b3538	P37659	3.03438e-05	1.83119e-05	1.87122e-05	2.13596e-05	3.02325e-05	1.68984e-05	2.22658e-05	4.18173e-05	4.02509e-05	2.50782e-05	9.94871e-05	1.68281e-05	3.1917e-05	2.92117e-05	3.9259e-05	2.53804e-05	3.03182e-05	2.95759e-05	0	1.86557e-05	1.76706e-05	1.87331e-05	2.32922e-05	2.3924e-05	2.45728e-05	2.42941e-05	3.00677e-05	2.12869e-05	1.73701e-05	2.78921e-05
bcsQ	b3534	P37655	0	0	0	0	0	0	0	0	0	0	0	0	0	0	0	0	0	0	0	0	0	0	0	0	0	0	0	0	0	0
bcsZ	b3531	P37651	0	0	0	0	0	0	0	0	0	0	8.48658e-05	0	0	2.40904e-05	3.28206e-05	0	0	0	0	0	0	0	0	0	0	0	1.54119e-05	0	0	0
bdcA	b4249	P39333	0	0	0	0	0	0	0	0	0	0	0	0	0	0	0	0	0	0	0	0	0	0	0	0	0	0	0	0	0	0
bdcR	b4251	P39334	1.9233e-05	1.41665e-05	1.8383e-05	1.5738e-05	2.22889e-05	1.42609e-05	1.66772e-05	1.52749e-05	1.67623e-05	0	0	1.24375e-05	8.03525e-06	1.77441e-05	1.83999e-05	1.70014e-05	1.38597e-05	2.07921e-05	1.44349e-05	1.77319e-05	1.74243e-05	1.19351e-05	1.91888e-06	9.65472e-06	1.21231e-05	9.13687e-06	1.02396e-05	9.97349e-06	1.0557e-05	1.0018e-05
bdm	b1481	P76127	0	0	0	0	0	0	0	0	0	0	0	0	0	0	0	0	0	0	0	0	0	0	0	0	0	0	0	0	0	0
bepA	b2494	P66948	0.000161447	0.000139749	0.000142592	0.000154944	0.000132113	0.000151474	0.000134751	0.000233279	0.000174262	0.00019528	0.000131411	0.000119065	0.000162192	0.000117437	0.000275637	0.000215264	0.00012087	0.000133953	0.000297612	7.7891e-05	0.000191063	0.000183487	0.000179609	0.000112958	0.000153708	0.000101813	0.000184261	0.000100684	0.000106254	0.000107531
betA	b0311	P17444	0	0.000153187	6.674e-05	7.80838e-05	0	0	3.54911e-05	0	0	1.01209e-05	5.42317e-05	6.68073e-05	0	0	0	0	0	0	4.00525e-05	4.09746e-05	0	7.03515e-05	0	2.98291e-05	0	0	0	3.75634e-05	3.45022e-05	0
betB	b0312	P17445	0.000199382	0.000516435	0.000380071	0.000332037	1.54817e-05	0.0001371	0.000177677	0.000107311	6.08794e-05	9.5556e-05	0.00012438	0.00019229	9.80429e-05	0.00011766	0.000105283	8.22135e-05	0.000102147	0.000131314	0.000141796	0.000132559	0.000187434	0.000186849	4.7407e-05	0.000108661	9.01288e-05	0.000103587	8.34552e-05	0.000108098	0.000116195	9.02481e-05
betI	b0313	P17446	0	0	0	0	0	0	0	0	0	0	0	0	0	0	0	0	0	0	0	0	0	0	0	0	0	0	0	0	0	0
betT	b0314	P0ABC9	0.000146458	0.000237812	0.000291064	0.000167341	0	0.000101577	0.000182251	0	4.9351e-05	0	0	0.000112311	7.86829e-05	8.57044e-05	0	0	2.43542e-05	0	0	0	0	0	0	0	0	7.75652e-05	3.79887e-05	0.00013447	0.00010408	0
bfd	b3337	P0AE56	0	0	0	0	0	0	0	0	0	0	0	0	0	0	0	0	0	0	0	0	0	0	0	0	0	0	0	0	0	0
bfr	b3336	P0ABD3	0.000114926	0.000251843	0.0002782	0.000558387	8.74925e-05	0.000237986	6.40643e-05	0.000331699	0.00022797	0.000309351	0.000228618	0.000525485	0.000650481	0.000110171	0.00121317	0.00096966	0.000102967	0	0.001209	6.02112e-05	0.000868504	0.000728317	0.00203157	5.28036e-05	4.28463e-05	3.53854e-05	0.000173263	3.57891e-05	3.68198e-05	5.14593e-05
bglA	b2901	Q46829	0.00027518	0.000244721	0.000246281	0.000246402	0.000355478	0.000268016	0.000345488	0.000404985	0.000285668	0.000273574	0.000209312	0.000245815	0.00024431	0.00024938	0.000405959	0.000256521	0.000248945	0.000355033	0.000230557	0.000269418	0.000268371	0.000264033	0.000279439	0.000261752	0.000281424	0.000278449	0.000246967	0.000277681	0.000296798	0.000291048
bglB	b3721	P11988	0	0	0	0	0	0	0	0	0	0	0	0	0	0	0	0	0	0	0	0	0	0	0	0	0	0	0	0	0	0
bglF	b3722	P08722	0	0	0	0	0	0	0	0	0	0	0	0	0	0	0	0	0	0	0	0	0	0	0	0	0	0	0	0	0	0
bglG	b3723	P11989	0	0	0	0	0	0	0	0	0	0	0	0	0	0	0	0	0	0	0	0	0	0	0	0	0	0	0	0	0	0
bglH	b3720	P26218	0	0	0	0	0	0	0	0	0	0	0	0	0	0	0	0	0	0	0	0	0	0	0	0	0	0	0	0	0	0
bglJ	b4366	P39404	0	0	0	0	0	0	0	0	0	0	0	0	0	0	0	0	0	0	0	0	0	0	0	0	0	0	0	0	0	0
bglX	b2132	P33363	0.000180343	0.000157354	0.000179881	0.000174529	0.000180026	0.000156684	0.00019195	0.00015268	0.000185649	0.000161141	0.000215378	0.000121859	0.00015507	0.000189481	0.000159582	0.000168957	0.000166313	0.000171527	0.000192909	0.000177888	0.00019851	0.000195954	0.000160969	0.000177015	0.000181347	0.000171386	0.000166158	0.000168372	0.000171119	0.00015532
bhsA	b1112	P0AB40	8.02791e-06	0	0	0	0	0	2.41864e-06	2.31431e-06	0	6.55824e-05	0	3.98403e-05	0	1.40595e-05	0	0	5.69447e-06	3.65153e-06	0	0	0	0	6.37023e-06	0	0	8.27092e-06	0	0	0	0
bioA	b0774	P12995	8.18613e-05	5.25651e-05	6.13658e-05	5.48723e-05	4.83255e-05	3.95965e-05	4.9235e-05	4.28343e-05	3.79627e-05	4.44768e-05	0	0	4.41218e-05	4.81062e-05	5.08232e-05	2.29743e-05	4.44677e-05	4.9827e-05	0	0	0	0	3.4325e-05	5.05339e-05	4.42587e-05	6.36026e-05	4.5223e-05	5.15166e-05	4.96643e-05	5.49063e-05
bioB	b0775	P12996	0.000486122	0.000246095	0.000275076	0.000189849	0.000280296	0.000172814	0.000389857	0.000143131	0.000234416	0.000209755	0	0	0.000201775	0.000285768	0.00021943	0.00011071	0.000225631	0.000220673	0	0	0	0	0	0.000411415	0.000243776	0.00051129	0.000213354	0.000319227	0.000377292	0.000411795
bioC	b0777	P12999	0	0	0	0	0	0	0	0	0	0	0	0	0	0	0	0	0	0	0	0	0	0	0	0	0	0	0	0	0	0
bioD	b0778	P13000	0.000188178	0.000154366	0.000157421	0.00014517	0.000133831	9.10212e-05	0.000124053	0.000160909	7.26133e-05	7.04388e-05	1.33486e-05	0	9.13059e-05	9.34277e-05	0.000159936	6.8297e-05	0.000120002	8.08317e-05	0	0	0	0	8.82707e-05	9.53439e-05	7.79159e-05	9.23404e-05	7.63008e-05	9.43597e-05	0.000102474	8.02085e-05
bioF	b0776	P12998	5.49681e-05	5.06104e-05	4.76877e-05	4.11168e-05	3.07338e-05	2.60905e-05	3.04188e-05	2.98385e-05	2.388e-05	2.63686e-05	0	0	3.38025e-05	3.26187e-05	3.04658e-05	1.42882e-05	3.57374e-05	2.74001e-05	0	0	0	0	1.29863e-05	3.54894e-05	2.70561e-05	3.85254e-05	1.90081e-05	3.09202e-05	3.61432e-05	3.21636e-05
bioH	b3412	P13001	1.27852e-05	0	2.1176e-05	2.41582e-05	2.38948e-05	2.18029e-05	2.44025e-05	0	0	0	1.92397e-05	1.52831e-05	1.66928e-05	2.16974e-05	0	0	0	0	0	1.9161e-05	0	0	0	0	0	0	0	0	0	0
bipA	b3871	P32132	0.00132399	0.0014226	0.00114885	0.000950174	0.0015507	0.00097865	0.00196168	0.00163823	0.00150498	0.00117053	0.00198789	0.00124551	0.000669287	0.00170878	0.00110423	0.000911976	0.00166087	0.00130118	0.000658538	0.00160618	0.000774182	0.000801814	0.000738832	0.00157026	0.00118958	0.00172766	0.000886066	0.00173076	0.00162271	0.00186987
birA	b3973	P06709	1.54655e-05	1.51962e-05	1.8256e-05	1.68097e-05	2.35285e-05	2.51055e-05	2.05405e-05	2.53521e-05	2.61257e-05	2.28334e-05	1.76858e-05	1.61737e-05	1.76988e-05	2.04857e-05	2.56256e-05	2.62118e-05	2.1592e-05	2.61226e-05	2.79068e-05	3.47461e-05	3.11195e-05	2.92174e-05	1.29316e-05	2.14201e-05	2.21827e-05	2.19276e-05	2.39909e-05	2.10792e-05	2.22207e-05	2.7231e-05
bisC	b3551	P20099	3.17128e-05	7.14504e-05	7.43057e-05	7.29916e-05	7.37133e-05	5.25778e-05	5.63938e-05	6.91062e-05	7.40456e-05	5.80341e-05	6.20547e-05	4.80815e-05	6.33516e-05	7.13309e-05	8.43171e-05	5.6203e-05	9.18915e-05	5.98828e-05	4.06334e-05	6.04449e-05	5.36322e-05	5.26162e-05	5.14533e-05	5.65754e-05	6.19569e-05	6.51805e-05	5.41147e-05	5.5363e-05	6.08249e-05	5.71221e-05
blc	b4149	P0A901	1.33245e-05	2.25447e-05	2.48586e-05	3.91016e-05	0	1.62425e-05	1.48126e-05	2.65654e-05	1.83254e-05	4.13015e-05	9.08367e-05	0.000178244	5.02811e-05	1.83232e-05	4.6287e-05	3.33232e-05	1.51516e-05	0	7.0157e-05	0	3.47998e-05	4.07474e-05	0.000113728	0	0	0	1.93697e-05	0	0	0
blr	b4409	P56976	0	0	0	0	0	0	0	0	0	0	0	0	0	0	0	0	0	0	0	0	0	0	0	0	0	0	0	0	0	0
bluF	b1163	P75990	0	0	0	0	0	0	0	0	0	0.000373275	5.06378e-05	4.61671e-05	0	0	0	0	7.80481e-06	0	0	0	0	0	0	0	0	0	0	7.03631e-06	0	0
bluR	b1162	P75989	0	2.64552e-05	2.71131e-05	2.69221e-05	2.29901e-05	2.29243e-05	3.39153e-05	2.33605e-05	0	9.21844e-05	2.98999e-05	3.62056e-05	2.54945e-05	2.75054e-05	2.8341e-05	1.7273e-05	0	2.20293e-05	2.36571e-05	2.78646e-05	2.34461e-05	3.51493e-05	0	2.31191e-05	2.44068e-05	2.31351e-05	2.85217e-05	2.57482e-05	3.28009e-05	2.7341e-05
bolA	b0435	P0ABE2	0.000326255	0.000179518	0.000201222	0.000208545	0.00013352	0.000183899	0.000245526	0.000220324	0.000182399	0.00017957	0.000505615	0.000265359	0.000231078	0.000290304	0.00024778	0.000205778	0.000147037	0.000224595	0.000739027	0.000244836	0.000434913	0.000443722	0.000548062	0.000175101	0.00015817	0.000144606	0.000189286	0	0.000167019	0.000137058
borD	b0557	P77330	0.00223972	0.000380803	0.000673021	0.000450192	0.00129461	0.00142939	0.00125809	0.000358024	0.00126378	0.00165236	3.574e-05	7.59685e-05	0.000998455	0.00178049	0.000426146	0.00141137	0.00102833	0.00262064	0.00110266	0.00172977	0.00113273	0.00113388	0	0.00211699	0.00313542	0.00144513	0.00143919	0.00217526	0.00254265	0.000716482
brnQ	b0401	P0AD99	5.31854e-05	0.000106605	0.000100066	0	4.55067e-05	1.30116e-05	9.41627e-05	0	5.62327e-05	9.21367e-05	0	0	0	6.01187e-05	0	8.65139e-05	0	6.36697e-05	0	8.81126e-05	9.86535e-05	7.89868e-05	6.61358e-05	5.75175e-05	0	9.06608e-05	0	8.13611e-05	6.18545e-05	5.91789e-05
bsmA	b4189	P39297	7.82224e-06	0	0	0	0	0	0	1.61249e-05	0	1.43516e-05	2.03822e-05	4.12861e-05	0	0	2.1724e-05	1.1532e-05	0	0	1.82622e-05	0	0	0	3.95659e-05	0	0	0	0	0	0	0
bssR	b0836	P0AAY1	0	0	0	0	0	0	0	0	0	0	0	0	0	0	0	0	0	0	0	0	0	0	0	0	0	0	0	0	0	0
bssS	b1060	P0AB33	0	0	0	0	0	0	0	0	0	0	0	0	0	0	0	0	0	0	0	0	0	0	0	0	0	0	0	0	0	0
btuB	b3966	P06129	0.000256356	0.000107203	0.000233696	0.000172096	0.000431643	0.000363278	0.000294239	0.000433562	0.000502442	0.000275645	0.000637429	0.000204944	0.000330465	0.000392777	0.000257881	0.000323084	0.000456562	0.000383286	0.000312296	0.000417138	0.000357263	0.000363452	0.000297638	0.000434996	0.000438487	0.000343762	0.000438044	0.000403298	0.000423177	0.000540921
btuC	b1711	P06609	0	0	0	0	0	0	0	0	0	0	0	0	0	0	0	0	0	0	0	0	0	0	0	0	0	0	0	0	0	0
btuD	b1709	P06611	2.38879e-05	1.96092e-05	2.54724e-05	2.79824e-05	2.42491e-05	2.59881e-05	2.47342e-05	0	0	1.92729e-05	1.87104e-05	2.81278e-05	2.13477e-05	1.80082e-05	3.5233e-05	1.53805e-05	2.00393e-05	2.58209e-05	0	8.88371e-06	0	0	2.03779e-05	1.80117e-05	2.47303e-05	1.97343e-05	0	0	0	0
btuE	b1710	P06610	0.000109848	0.000275058	0.000236971	0.000316928	0.000106646	0.000147982	0.000118851	0.000162335	0.000147585	0.000206523	0.000122031	0.00100827	0.000239879	0.000129222	0.000290539	0.000192608	0.000117551	0.000127363	0.000226816	7.08091e-05	0.000164227	0.000156719	0.000181859	9.28505e-05	0.000114857	7.94403e-05	0.000140174	8.91208e-05	0.000106815	8.63518e-05
btuF	b0158	P37028	0	0	0	0	0	0	0	0	0	0	0	0	0	0	0	0	0	0	0	0	0	0	0	0	0	0	0	0	0	0
btuR	b1270	P0A9H5	2.49332e-05	2.40048e-05	3.1194e-05	3.13671e-05	2.66589e-05	3.2963e-05	3.26257e-05	3.94912e-05	3.24917e-05	4.15565e-05	7.02838e-05	1.83766e-05	4.1994e-05	3.09956e-05	2.74311e-05	3.55911e-05	2.58412e-05	3.16295e-05	3.83899e-05	3.2528e-05	3.8789e-05	3.77848e-05	1.18546e-05	2.75851e-05	3.62566e-05	2.30413e-05	3.50729e-05	2.92334e-05	3.36223e-05	2.77338e-05
cadA	b4131	P0A9H3	0	0	0	0	0	0	0	0	0	0	0	0.000241111	0	0	0	0	0	0	5.39403e-05	0	6.34861e-05	6.04037e-05	0	0	0	0	0	0	0	0
cadB	b4132	P0AAE8	0	0	0	0	0	0	0	0	0	0	0	0	0	0	0	0	0	0	0	0	0	0	0	0	0	0	0	0	0	0
cadC	b4133	P23890	0	0	0	0	0	0	0	0	0	0	0	0	0	0	0	0	0	0	0	0	0	0	0	0	0	0	0	0	0	0
caiA	b0039	P60584	0	0	0	0	0	0	0	0	0	0	0	0	0	0	0	0	0	0	0	0	0	0	0	0	0	0	0	0	0	0
caiB	b0038	P31572	0	0	0	0	0	0	0	0	0	0	0	0	0	0	0	0	0	0	0	0	0	0	0	0	0	0	0	0	0	0
caiC	b0037	P31552	0	0	0	0	0	0	0	0	0	0	0	0	0	0	0	0	0	0	0	0	0	0	0	0	0	0	0	0	0	0
caiD	b0036	P31551	0	0	0	0	0	0	0	0	0	0	0	0	0	0	0	0	0	0	0	0	0	0	0	0	0	0	0	0	0	0
caiE	b0035	P39206	0	0	0	0	0	0	0	0	0	0	0	0	0	0	0	0	0	0	0	0	0	0	0	0	0	0	0	0	0	0
caiF	b0034	P0AE58	0	0	0	0	0	0	0	0	0	0	0	0	0	0	0	0	0	0	0	0	0	0	0	0	0	0	0	0	0	0
caiT	b0040	P31553	0	0	0	0	0	0	0	0	0	0	0	0	0	0	0	0	0	0	0	0	0	0	0	0	0	0	0	0	0	0
can	b0126	P61517	0.00111868	0.00119653	0.00097796	0.00107943	0.000366473	0.000663328	0.000949731	0.00169687	0.000951243	0.000351573	0.000224877	0.000160803	0.000645545	0.000855424	0.00104462	0.000330755	0.00151174	0.000790711	0.000255991	0.000570232	0.00035782	0.000352907	0.000416436	0.000877359	0.000815061	0.000939058	0.000748742	0.000829926	0.00084391	0.00107612
carA	b0032	P0A6F1	0.00113596	0.000936645	0.00113334	0.000887674	0.0009286	0.0006633	0.00111641	0.00150474	0.0011078	0.000770725	0.000813128	0.000475163	0.000565275	0.00108135	0.000626346	0.000908833	0.00109953	0.00124058	0.000364018	0.000275263	0.000534916	0.00054122	0.000854733	0.00117797	0.000879726	0.00128962	0.000659871	0.0010511	0.00100844	0.00116859
carB	b0033	P00968	0.0029429	0.00263182	0.0031652	0.0025405	0.00239593	0.00194332	0.00271706	0.00404924	0.00296275	0.00213275	0.00221143	0.00155632	0.00175504	0.00284692	0.00173887	0.00265989	0.00295765	0.00347576	0.00106212	0.000896906	0.00143944	0.00157582	0.00227626	0.00300197	0.00232074	0.00338896	0.0018912	0.00280962	0.00274017	0.00309261
cas1	b2755	Q46896	0	0	0	0	0	0	0	0	0	0	0	0	0	0	0	0	0	0	0	0	0	0	0	0	0	0	0	0	0	0
cas2	b2754	P45956	0	0	0	0	0	0	0	0	0	0	0	0	0	0	0	0	0	0	0	0	0	0	0	0	0	0	0	0	0	0
cas3	b2761	P38036	0	0	0	0	0	0	0	0	0	0	0	0	0	0	0	0	0	0	0	0	0	0	0	0	0	0	0	0	0	0
casA	b2760	Q46901	0	0	0	0	0	0	0	0	0	0	0	0	0	0	0	0	0	0	0	0	0	0	0	0	0	0	0	0	0	0
casB	b2759	P76632	0	0	0	0	0	0	0	0	0	0	0	0	0	0	0	0	0	0	0	0	0	0	0	0	0	0	0	0	0	0
casC	b2758	Q46899	0	0	0	0	0	0	0	0	0	0	0	0	0	0	0	0	0	0	0	0	0	0	0	0	0	0	0	0	0	0
casD	b2757	Q46898	0	0	0	0	0	0	0	0	0	0	0	0	0	0	0	0	0	0	0	0	0	0	0	0	0	0	0	0	0	0
casE	b2756	Q46897	0	0	0	0	0	0	0	0	0	0	0	0	0	0	0	0	0	0	0	0	0	0	0	0	0	0	0	0	0	0
cbeA	b2004	P76364	0	0	0	0	0	0	0	0	0	0	0	0	0	0	0	0	0	0	0	0	0	0	0	0	0	0	0	0	0	0
cbl	b1987	Q47083	3.67726e-05	0.000133805	6.52372e-05	5.52894e-05	5.12257e-05	0	5.14617e-05	0	2.71486e-05	0	0	1.23526e-05	1.73866e-05	5.23949e-05	5.59472e-05	4.23379e-05	4.21369e-05	5.92889e-05	0	0	0	0	0	0	7.02957e-05	6.44188e-05	0	6.75071e-05	4.7571e-05	4.28607e-05
cbpA	b1000	P36659	0.000101115	7.72926e-05	6.86801e-05	8.36275e-05	0.000104398	7.58553e-05	7.86682e-05	7.69266e-05	7.73087e-05	0.000156811	0.000116139	0.000351301	5.66934e-05	6.8627e-05	0.00023616	0.000114033	7.94389e-05	0.000103077	0.000273739	5.14963e-05	0.000173217	0.000164672	0.000252957	4.99535e-05	5.17645e-05	5.45551e-05	4.00064e-05	5.93351e-05	5.54952e-05	4.25044e-05
cbpM	b0999	P63264	0	0	0	0	0	0	0	0	0	0	0	0	0	0	0	0	0	0	0	0	0	0	0	0	0	0	0	0	0	0
cbrA	b3690	P31456	0	0	0	0	0	0	0	0	0	0	0	0	0	0	0	0	0	0	0	0	0	0	0	0	0	0	0	0	0	0
cbrB	b3716	P31468	0	0	0	0	0	0	0	0	0	0	0	0	0	0	0	0	0	0	0	0	0	0	0	0	0	0	0	0	0	0
cbrC	b3717	P31469	0	0	0	0	0	0	0	0	0	0	0	0	0	0	0	0	0	0	0	0	0	0	0	0	0	0	0	0	0	0
cbtA	b2005	P64524	0	0	0	0	0	0	0	0	0	0	0	0	0	0	0	0	0	0	0	0	0	0	0	0	0	0	0	0	0	0
cca	b3056	P06961	4.73642e-05	5.33748e-05	4.99163e-05	5.66353e-05	3.95876e-05	4.38028e-05	5.05378e-05	5.00016e-05	4.2225e-05	4.02648e-05	4.18412e-05	3.57966e-05	5.18315e-05	4.07375e-05	5.12372e-05	3.72665e-05	4.25683e-05	3.80545e-05	3.52454e-05	3.80688e-05	3.46385e-05	4.19858e-05	3.19792e-05	4.04054e-05	3.76451e-05	4.12246e-05	4.24672e-05	3.91243e-05	4.00456e-05	3.97621e-05
ccmA	b2201	P33931	0	0	0	0	0	0	0	0	0	0	0	0	0	0	0	0	0	0	0	0	0	0	0	0	0	0	0	0	0	0
ccmB	b2200	P0ABL8	0	0	0	0	0	0	0	0	0	0	0	0	0	0	0	0	0	0	0	0	0	0	0	0	0	0	0	0	0	0
ccmC	b2199	P0ABM1	0	0	0	0	0	0	0	0	0	0	0	0	0	0	0	0	0	0	0	0	0	0	0	0	0	0	0	0	0	0
ccmD	b2198	P0ABM5	0	0	0	0	0	0	0	0	0	0	0	0	0	0	0	0	0	0	0	0	0	0	0	0	0	0	0	0	0	0
ccmE	b2197	P69490	1.40976e-05	0	2.14561e-05	1.8537e-05	2.2858e-05	1.99627e-05	1.23445e-05	0	2.19427e-05	2.61461e-05	0	1.78824e-05	2.18278e-05	0	2.27382e-05	2.85426e-05	1.55374e-05	2.37522e-05	3.0111e-05	7.0106e-06	2.82363e-05	4.12077e-05	0	1.91251e-05	1.52898e-05	0	1.36883e-05	1.61854e-05	0	1.71695e-05
ccmF	b2196	P33927	0	0	0	0	0	0	0	5.91188e-05	0	9.09958e-05	0	0	0	0	6.85484e-05	7.50421e-05	4.11963e-05	7.71273e-05	0.000110406	0	0.000128305	0.000138059	0	5.662e-05	8.32195e-05	4.34321e-05	0	0	0	0
ccmG	b2195	P0AA86	8.48423e-06	0	0	0	1.16017e-05	8.7431e-06	8.18395e-06	9.03498e-06	7.14743e-06	1.0376e-05	3.46439e-06	0	2.79724e-06	0	1.3018e-05	1.33555e-05	5.3116e-06	1.13323e-05	1.03187e-05	0	2.04453e-06	1.67785e-05	0	0	9.33066e-06	9.45122e-06	0	7.21146e-06	0	0
ccmH	b2194	P0ABM9	2.71828e-05	2.38242e-05	2.48762e-05	2.69685e-05	3.77833e-05	3.0207e-05	2.60728e-05	2.78511e-05	2.84015e-05	3.31374e-05	2.6177e-05	0	2.86097e-05	2.14334e-05	3.10054e-05	3.44444e-05	2.05814e-05	3.62685e-05	3.68508e-05	3.32415e-05	4.30162e-05	5.20038e-05	0	3.01655e-05	2.93584e-05	2.39454e-05	3.07235e-05	2.01102e-05	0	2.15075e-05
cdaR	b0162	P37047	0	0	0	0	0	0	0	0	0	0	0	0	0	0	0	0	0	0	0	0	0	0	0	0	0	0	0	0	0	0
cdd	b2143	P0ABF6	5.45025e-05	9.68986e-05	9.3809e-05	0.000151667	8.89271e-05	8.03545e-05	5.90043e-05	0.000140976	5.73757e-05	0.000119175	0.000141447	0.000264591	0.000103291	2.61105e-05	0.000115845	0.000149736	0.000100143	6.97347e-05	0.000205983	0.000203145	0.000168084	0.000170693	0.000210343	3.38332e-05	3.62979e-05	5.03601e-05	5.23868e-05	4.41786e-05	3.99491e-05	4.08642e-05
cdgI	b1785	P76236	0	0	0	0	0	0	0	0	0	0	0	0	0	0	0	0	0	0	0	0	0	0	0	0	0	0	0	0	0	0
cdh	b3918	P06282	3.48138e-05	3.02984e-05	2.2759e-05	1.79026e-05	1.66804e-05	1.82805e-05	2.60619e-05	1.43389e-05	3.47573e-05	2.13262e-05	7.61744e-06	0	6.69762e-06	2.69344e-05	1.58702e-05	1.83515e-05	2.31196e-05	2.42853e-05	2.41977e-05	3.32781e-05	1.51337e-05	6.51439e-06	6.04705e-06	2.33307e-05	2.22455e-05	2.50903e-05	1.79278e-05	3.05136e-05	2.44032e-05	2.08074e-05
cdsA	b0175	P0ABG1	0.000106614	0.000159273	0.000183679	0.000172304	0.000144935	0.000137682	0.00014014	0.000125221	0.000152526	0.000134749	0.000183063	6.91678e-05	0.000159936	0.00013668	0.000150849	0.000156485	0.00013247	0.000110283	0.000135524	0.000190415	0.00013585	0.000137134	9.41782e-05	0.000132955	0.00012032	0.000134751	0.000155707	0.000147876	0.000130425	0.000126633
cedA	b1731	P0AE60	1.17309e-05	1.40979e-05	1.37363e-05	1.19721e-05	1.09363e-05	9.02225e-06	1.14249e-05	9.20824e-06	1.07118e-05	0	0	0	9.16813e-06	1.10886e-05	1.38773e-05	6.00218e-06	0	1.10103e-05	0	1.15173e-05	3.12395e-06	0	0	1.08798e-05	1.00847e-05	1.09047e-05	8.59477e-06	9.7859e-06	1.02517e-05	1.01914e-05
cfa	b1661	P0A9H7	0.000333855	0.000430036	0.000490201	0.000444262	0.000786182	0.000233649	0.000320221	0.000450937	0.000410316	0.00010168	8.94793e-05	0.000148685	0.000277202	0.000584691	0.000671367	0.000169556	0.000566339	0.000415914	0.000161539	0.000257508	0.000334305	0.000405031	0	0.000230006	0.000277249	0.000320093	0.000205466	0.000277614	0.000197127	0.000320665
chaA	b1216	P31801	0.000380576	0.000279935	0.000371675	0.000317956	0	0.000302659	0.000520954	0.000297622	0.000193078	0.000323386	0	0	0.000178701	0.000254629	0.000281622	0	0.000306069	0.000640201	0	1.53434e-05	0	0	0	0.000245696	0.000392144	0.000325484	0.000218944	0.000264906	0.000371551	0.000157964
chaB	b1217	P0AE63	0	6.11849e-05	3.71694e-05	5.70216e-05	0	0	2.7395e-05	2.87693e-05	0	4.48471e-05	6.17339e-05	0.000147924	3.13973e-05	2.32016e-05	3.83814e-05	4.27579e-05	0	0	6.85572e-05	0	3.80678e-05	3.63814e-05	3.83016e-05	0	0	0	0	0	0	0
chaC	b1218	P39163	0	0	0	0	0	0	0	0	0	0	0	0	0	0	0	0	0	0	0	0	0	0	0	0	0	0	0	0	0	0
chbA	b1736	P69791	0	0	0	0	0	0	0	0	0	0	0	0	0	0	0	0	0	0	0	0	0	0	0	0	0	0	0	0	0	0
chbB	b1738	P69795	7.04802e-06	6.20175e-06	9.07457e-06	1.03325e-05	7.99813e-06	9.75175e-06	1.01318e-05	9.30391e-06	5.60446e-06	1.51409e-05	1.70322e-05	1.14127e-05	1.41446e-05	7.59031e-06	8.08155e-06	9.10479e-06	5.45255e-06	8.81635e-06	2.0782e-05	7.47644e-06	1.9968e-05	1.1515e-05	8.07836e-06	2.26488e-06	2.63229e-06	3.22971e-06	5.79742e-06	0	3.66431e-06	1.67816e-06
chbC	b1737	P17334	0	0	0	0	0	0	0	0	0	0	0	0	0	0	0	0	0	0	0	0	0	0	0	0	0	0	0	0	0	0
chbF	b1734	P17411	0	0	0	0	0	0	0	0	0	0	0	0	0	0	0	0	0	0	0	0	0	0	0	0	0	0	0	0	0	0
chbG	b1733	P37794	0	0	0	0	0	0	0	0	0	0	0	0	0	0	0	0	0	0	0	0	0	0	0	0	0	0	0	0	0	0
chbR	b1735	P17410	0	0	0	0	0	0	0	0	0	0	0	0	0	0	0	0	0	0	0	0	0	0	0	0	0	0	0	0	0	0
cheA	b1888	P07363	2.31663e-05	0	0	0	0.000441485	0.000591235	0	8.37725e-05	0.000445559	0	0.000449046	8.00689e-05	0.0013558	0.000167563	0	0	0	0	0.000150886	0.00112371	0.000688311	0.000891197	0	0.000992592	0	0	0.00202905	0.000685996	0.00100294	0.00153683
cheB	b1883	P07330	3.59519e-05	0	0	0	0.000115325	0.000175833	0	6.07325e-05	0.000105213	0	0.000156928	3.74321e-05	0.000277473	4.81295e-05	0	1.22181e-05	0	0	0.000102871	0.000144435	0.000190665	0.000208077	0	0.000174534	0	0	0.000365478	0.000132869	0.000210827	0.000237018
cheR	b1884	P07364	0	8.32375e-07	0	0	2.07019e-05	2.37867e-05	0	0	1.06555e-05	0	2.39955e-05	0	4.41663e-05	4.99262e-06	0	0	0	0	2.99077e-06	3.07128e-05	2.68679e-05	3.16161e-05	0	3.16859e-05	0	0	6.10843e-05	2.25467e-05	3.2775e-05	4.91699e-05
cheW	b1887	P0A964	6.7568e-06	0	2.05965e-05	0	0.000444457	0.000614914	7.97137e-06	0.000145358	0.000473321	0	0.000344062	5.70029e-05	0.0013518	0.000146925	4.90416e-06	0	0	3.98891e-06	0.000180054	0.000812986	0.000689075	0.000882882	0	0.000908226	7.18944e-06	1.37529e-05	0.00176958	0.000572446	0.000956476	0.00146277
cheY	b1882	P0AE67	9.48334e-06	0	1.65917e-05	1.10605e-05	0.000247476	0.00039814	8.72417e-06	0.000168911	0.000218028	1.02398e-05	0.000318943	0.000112566	0.000642864	8.39209e-05	0	6.41967e-06	0	6.35533e-06	0.000310729	0.000454684	0.000584147	0.000653418	0	0.000487541	0	1.17463e-05	0.000896653	0.000345283	0.000532518	0.000757114
cheZ	b1881	P0A9H9	0	0	0	0	0.000307475	0.000346647	0	5.54072e-05	0.000216451	0	0.000262337	5.7342e-05	0.000563362	7.12454e-05	0	0	0	0	0.000122088	0.0005261	0.000569	0.000620589	0	0.000404913	0	0	0.00074327	0.000302746	0.000440871	0.000716198
chiA	b3338	P13656	0	0	0	0	0	0	0	0	0	0	0	0	0	0	0	0	0	0	0	0	0	0	0	0	0	0	0	0	0	0
chiP	b0681	P75733	0	0	0	0	0	0	0	0	0	0	0	0	0	0	0	0	0	0	0	0	0	0	0	0	0	0	0	0	0	0
cho	b1741	P76213	0	0	0	0	0	0	0	0	0	0	0	0	0	0	0	0	0	0	0	0	0	0	0	0	0	0	0	0	0	0
chpB	b4225	P33647	0	0	0	0	0	0	0	6.82435e-06	0	0	0	0	0	0	0	0	0	1.35927e-05	0	0	0	0	0	0	6.69763e-06	0	0	0	0	0
chpS	b4224	P08365	0	0	0	0	0	0	0	0	0	0	0	0	0	0	0	0	0	0	0	0	0	0	0	0	0	0	0	0	0	0
cirA	b2155	P17315	3.35808e-05	2.79188e-05	2.70416e-05	2.50605e-05	2.73094e-05	0.000102102	6.39928e-05	3.77459e-05	7.01619e-06	0.000273301	0	7.02998e-06	1.8448e-05	3.22704e-05	0	0.000111641	0.000346425	0.000875067	0	2.76635e-05	1.07484e-05	8.04525e-06	6.79304e-05	2.55268e-05	0.000244264	2.69156e-05	2.49096e-05	0.000119376	0.000173329	4.75577e-05
citC	b0618	P77390	0	0	0	0	0	0	0	0	0	0	0	0	0	0	0	0	0	0	0	0	0	0	0	0	0	0	0	0	0	0
citD	b0617	P69330	0	0	0	0	0	0	0	0	0	0	0	0	0	0	0	0	0	0	0	0	0	0	0	0	0	0	0	0	0	0
citE	b0616	P0A9I1	0	0	0	0	0	0	0	0	0	0	0	0	0	0	0	0	0	0	0	0	0	0	0	0	0	0	0	0	0	0
citF	b0615	P75726	0	0	0	0	0	0	0	0	0	0	0	0	0	0	0	0	0	0	0	0	0	0	0	0	0	0	0	0	0	0
citG	b0613	P77231	0	0	0	0	0	0	0	0	0	0	0	0	0	0	0	0	0	0	0	0	0	0	0	0	0	0	0	0	0	0
citT	b0612	P0AE74	0	0	0	0	0	0	0	0	0	0	0	0	0	0	0	0	0	0	0	0	0	0	0	0	0	0	0	0	0	0
citX	b0614	P0A6G5	0	0	0	0	0	0	0	0	0	0	0	0	0	0	0	0	0	0	0	0	0	0	0	0	0	0	0	0	0	0
clcA	b0155	P37019	0	0	0	0	0	0	0	0	0	0	0	0	0	0	0	0	0	0	0	0	0	0	0	0	0	0	0	0	0	0
clcB	b1592	P76175	0	3.34943e-06	2.58149e-06	4.02375e-06	3.14687e-06	3.15438e-06	3.91487e-06	4.64227e-06	5.81927e-06	2.79553e-06	0	0	4.04749e-06	4.10378e-06	4.40958e-06	3.37255e-06	2.69481e-06	1.31549e-06	0	0	0	0	2.26147e-06	0	2.87654e-06	2.2518e-06	0	4.02471e-06	3.93625e-06	0
clpA	b0882	P0ABH9	0.00123452	0.00152297	0.00128091	0.001346	0.00127772	0.00132938	0.00179579	0.00173257	0.00110696	0.00194287	0.00302964	0.00147805	0.00123109	0.0020885	0.0011599	0.00220522	0.00143631	0.00158277	0.00205372	0.00147294	0.002296	0.00270984	0.00153629	0.00101186	0.00116944	0.00100424	0.00113525	0.00107904	0.00108999	0.00111282
clpB	b2592	P63284	0.0024303	0.00140851	0.00112268	0.00132769	0.00158271	0.00132096	0.00219438	0.00129871	0.00100375	0.00209853	0.000798412	0.00175155	0.00085499	0.000745109	0.00187206	0.0022942	0.00102544	0.00149646	0.00288936	0.00134748	0.00217972	0.00207233	0.00290921	0.000732728	0.000878998	0.000758101	0.00091421	0.000758734	0.000675113	0.000643861
clpP	b0437	P0A6G7	0.000272074	0.000276706	0.000250886	0.000256937	0.000330348	0.000266957	0.000355184	0.00035778	0.000256354	0.000531467	0.000433549	0.000487324	0.000247084	0.000279871	0.000395174	0.00040092	0.000218784	0.000359886	0.000460025	0.000335067	0.000448853	0.000436005	0.000403265	0.000243545	0.000241184	0.00025928	0.000259286	0.000249876	0.000257392	0.000261488
clpS	b0881	P0A8Q6	0	0	0	0	0	0	0	0	0	0	0	0	0	0	0	0	0	0	0	0	0	0	0	0	0	0	0	0	0	0
clpX	b0438	P0A6H1	0.000747373	0.000633358	0.000632818	0.000582783	0.000738523	0.000588828	0.000953241	0.000684944	0.000710218	0.000519522	0.000683193	0.000343896	0.0005837	0.000768989	0.000734998	0.000552884	0.000631458	0.000938735	0.000318527	0.00101137	0.000719616	0.000797315	0.000754164	0.000680262	0.000702909	0.000785609	0.000643262	0.000686007	0.000679657	0.000747244
clsA	b1249	P0A6H8	0.000126278	0.0001039	0.000126143	0.000137824	0.000100824	9.52179e-05	8.96115e-05	0.000117248	8.27033e-05	9.25787e-05	8.14349e-05	7.12874e-05	8.38096e-05	7.80941e-05	0.000115195	9.97974e-05	7.71333e-05	9.14414e-05	0.000135994	5.17255e-05	0.000100961	9.23764e-05	0.000135021	7.33479e-05	8.87115e-05	7.30673e-05	9.946e-05	6.58197e-05	7.4263e-05	5.8056e-05
clsB	b0789	P0AA84	0	0	0	0	0	0	0	0	0	0	0	0	0	0	0	0	0	0	0	0	0	0	0	0	0	0	0	0	0	0
clsC	b1046	P75919	0	0	0	0	0	0	0	0	0	0	0	0	0	0	0	0	0	0	0	0	0	0	0	0	0	0	0	0	0	0
cmk	b0910	P0A6I0	0.000135085	0.000106628	8.74273e-05	9.70752e-05	9.35154e-05	8.81318e-05	0.00012732	0.000120955	0.000112221	0.000112518	0.000157693	0.000160844	0.000106087	0.000106151	0.000132686	9.9301e-05	0.000106533	0.000123555	0.000142672	0.000193979	0.000144602	0.000141093	0.000154122	9.83438e-05	9.67495e-05	0.000122622	0.000100685	0.000110836	0.000100661	0.000116267
cmoA	b1870	P76290	5.25515e-05	4.07923e-05	3.13825e-05	3.31706e-05	3.37165e-05	3.19232e-05	4.38618e-05	2.97619e-05	4.63624e-05	2.64972e-05	3.37501e-05	2.05896e-05	2.72323e-05	4.15349e-05	4.77152e-05	3.05264e-05	3.82452e-05	4.54376e-05	3.76711e-05	5.9311e-05	3.50386e-05	3.59632e-05	3.79377e-05	3.73138e-05	3.73215e-05	4.87503e-05	2.82767e-05	4.32936e-05	3.39228e-05	4.57377e-05
cmoB	b1871	P76291	6.02998e-05	4.42355e-05	3.65956e-05	3.30164e-05	3.65796e-05	3.15453e-05	4.419e-05	3.18638e-05	4.93628e-05	2.82054e-05	3.589e-05	1.95518e-05	2.67854e-05	4.24513e-05	4.78537e-05	2.85949e-05	3.63112e-05	4.7358e-05	4.55249e-05	7.13626e-05	4.76623e-05	4.69241e-05	4.88575e-05	4.39781e-05	4.39846e-05	6.46515e-05	3.51784e-05	4.54642e-05	4.04264e-05	5.09352e-05
cmoM	b0921	P36566	0	0	0	0	0	0	0	0	0	0	0	0	0	0	0	0	0	0	0	0	0	0	0	0	0	0	0	0	0	0
cmtA	b2933	P69826	0	0	0	0	0	0	0	0	0	0	0	0	0	0	0	0	0	0	0	0	0	0	0	0	0	0	0	0	0	0
cmtB	b2934	P69824	0	0	0	0	0	0	0	0	0	0	0	0	0	0	0	0	0	0	0	0	0	0	0	0	0	0	0	0	0	0
cnu	b1625	P64467	1.61652e-05	1.26032e-05	9.7365e-06	8.76266e-06	1.27466e-05	8.61605e-06	1.61268e-05	7.48447e-06	7.91085e-06	8.40495e-06	1.23412e-05	9.11316e-06	9.18047e-06	1.4137e-05	1.53047e-05	1.06908e-05	8.17065e-06	1.59455e-05	1.0045e-05	3.21382e-05	1.27639e-05	1.11138e-05	6.7066e-06	1.92401e-05	9.75176e-06	1.00123e-05	1.28494e-05	1.19883e-05	1.29788e-05	1.02349e-05
coaA	b3974	P0A6I3	5.66242e-05	5.85254e-05	6.66731e-05	6.18895e-05	6.12019e-05	5.84092e-05	5.32048e-05	5.88988e-05	6.29371e-05	5.52065e-05	6.45392e-05	3.84393e-05	6.06414e-05	5.73644e-05	5.07467e-05	6.80626e-05	5.68095e-05	5.54019e-05	6.03192e-05	7.66823e-05	6.88889e-05	6.92708e-05	3.59543e-05	6.9542e-05	5.9551e-05	6.18706e-05	6.72034e-05	6.14252e-05	6.76867e-05	6.30145e-05
coaD	b3634	P0A6I6	3.87677e-05	2.72966e-05	1.67679e-05	1.94938e-05	2.52618e-05	1.87554e-05	2.61966e-05	3.72526e-05	4.08841e-05	1.7254e-05	2.68777e-05	2.034e-05	1.91017e-05	2.51793e-05	4.58979e-05	2.04159e-05	2.36367e-05	2.90925e-05	1.55355e-05	2.78687e-05	2.28021e-05	1.83999e-05	2.55643e-05	2.3933e-05	2.16393e-05	2.06645e-05	2.07778e-05	1.18862e-05	2.34594e-05	2.22263e-05
coaE	b0103	P0A6I9	2.2668e-05	2.19592e-05	2.35202e-05	2.43891e-05	2.11223e-05	1.74197e-05	2.36241e-05	2.7989e-05	2.62185e-05	2.3956e-05	2.56478e-05	1.0313e-05	2.29095e-05	2.14457e-05	3.49484e-05	1.97187e-05	2.09289e-05	2.27183e-05	2.4328e-05	2.21526e-05	1.99587e-05	2.23343e-05	3.07023e-05	1.61955e-05	2.34999e-05	1.60336e-05	2.40476e-05	1.72602e-05	1.73513e-05	1.80908e-05
cobB	b1120	P75960	0.000131502	0.000109976	0.000137687	0.000133883	0.000144689	0.000128315	0.000122056	0.000157448	0.000176305	0.00012258	9.68323e-05	8.14831e-05	0.000114417	0.000107813	0.00021091	0.000135462	0.000128487	0.000122202	0.000132084	8.76731e-05	0.000138356	0.00013839	0.000112331	0.000112009	0.000118172	0.000107285	0.000134652	0.000101892	0.000106129	0.000126596
cobC	b0638	P52086	0	0	0	0	0	0	0	0	0	0	0	0	0	0	0	0	0	0	0	0	0	0	0	0	0	0	0	0	0	0
cobS	b1992	P36561	3.51861e-05	2.46366e-05	2.89112e-05	2.58253e-05	3.11069e-05	1.90673e-05	2.81416e-05	3.64395e-05	2.68786e-05	2.07701e-05	0	0	2.06019e-05	2.31584e-05	3.06206e-05	1.97286e-05	2.7458e-05	2.63528e-05	2.01187e-05	1.84018e-05	1.71779e-05	2.01096e-05	2.98084e-05	2.64229e-05	2.53764e-05	2.59852e-05	2.03431e-05	2.20692e-05	2.34957e-05	2.62731e-05
cobT	b1991	P36562	2.41809e-05	1.96192e-05	2.22864e-05	2.1675e-05	2.486e-05	1.81234e-05	2.34814e-05	2.66973e-05	2.2388e-05	1.77372e-05	0	0	2.08328e-05	2.10634e-05	2.51851e-05	1.94139e-05	2.306e-05	2.35119e-05	2.09982e-05	1.68986e-05	1.88678e-05	1.79041e-05	1.26935e-05	1.84747e-05	2.10079e-05	2.04008e-05	2.31857e-05	1.96685e-05	1.4191e-05	1.89514e-05
cobU	b1993	P0AE76	0	0	0	0	0	0	0	0	0	0	0	0	0	0	0	0	0	0	0	0	0	0	0	0	0	0	0	0	0	0
codA	b0337	P25524	0.000265923	0.000186122	0.000213045	0.000202331	0.000257407	0.000216726	0.000279826	0.000228341	0.000283798	0.000227112	0.000188707	9.79546e-05	0.000227332	0.000282968	0.000979621	0.00026474	0.000233497	0.000272711	0.000164202	0.000202836	0.000189986	0.000197506	0.000520581	0.000331666	0.000226202	0.000316189	0.000287147	0.000281386	0.000266545	0.000319581
codB	b0336	P0AA82	0.000108572	0	7.53653e-05	2.05747e-05	9.29727e-05	5.28551e-05	0.000139675	3.88893e-05	0.000114092	0	0	0.000127988	7.05407e-05	0.000116451	0.000293565	0.000122647	4.78451e-05	5.53565e-05	0	7.93142e-05	0	0	0	0.000144937	7.52609e-05	0.000136548	8.93542e-05	0.00012769	9.4234e-05	0.000146785
cof	b0446	P46891	0	0	0	0	0	0	0	0	0	0	0	0	0	0	0	0	0	0	0	0	0	0	0	0	0	0	0	0	0	0
comR	b1111	P75952	0	0	0	0	4.49171e-05	0	0	4.15204e-05	0	0	5.65978e-05	0	7.57537e-05	0	0	0	0	0	0	0	0	0	0	0	0	0	0.000100897	0	6.0751e-05	7.06688e-05
copA	b0484	Q59385	0.000478139	0.000612139	0.000471913	0.000656463	0.00131974	0.000307251	0.000263023	0.00159411	0.000243733	0.000251736	0.000166877	0.000396711	0.000729257	0.000620112	0.000455575	0.000305575	0.000730348	0.000721827	0.000336997	0.00012697	0.000278313	0.000258044	0.000825719	0.000243428	0.000257178	0.000293208	0.000289555	0.000359036	0.000329347	0.000570639
corA	b3816	P0ABI4	0.000102213	8.56707e-05	7.49841e-05	9.16028e-05	9.49846e-05	8.09367e-05	7.75813e-05	0.000137994	9.234e-05	8.28409e-05	8.76419e-05	6.15138e-05	0.000119945	7.90828e-05	0.000114376	8.76465e-05	8.59877e-05	7.86223e-05	8.38694e-05	0.000118268	7.26482e-05	8.71991e-05	0.000103959	7.12965e-05	0.000104884	7.80671e-05	0.000106144	8.00206e-05	8.87074e-05	9.1561e-05
cpdA	b3032	P0AEW4	3.62605e-05	3.64811e-05	4.15857e-05	4.67769e-05	3.62656e-05	4.29893e-05	3.08624e-05	3.85826e-05	3.25985e-05	4.10988e-05	3.83549e-05	2.64742e-05	4.40301e-05	2.8366e-05	3.8317e-05	3.7801e-05	2.95776e-05	2.69543e-05	5.61323e-05	3.10346e-05	4.51608e-05	4.52379e-05	4.0635e-05	2.93703e-05	3.14259e-05	2.6373e-05	4.51526e-05	2.91299e-05	3.05317e-05	3.02841e-05
cpdB	b4213	P08331	0.000110759	7.32469e-05	0.000188607	0.000187287	9.32519e-05	0.000241324	8.71412e-05	9.72285e-05	9.64933e-05	0.000202293	0.000246555	0.000155694	0.000194599	9.49572e-05	8.17314e-05	0.000230536	8.22974e-05	0.000155404	0.000377787	0.000172659	0.000347137	0.000336213	0.000127315	0.000106534	0.000141992	7.0367e-05	0.000225763	8.43562e-05	0.000101494	7.35904e-05
cpoB	b0742	P45955	0.000397689	0.000324011	0.000338401	0.000301907	0.000343362	0.000243104	0.000324411	0.000395183	0.000373332	0.000269809	0.000252134	0.000206757	0.000254136	0.000337929	0.000390683	0.000297676	0.000340212	0.000293736	0.000372943	0.000340887	0.000353964	0.000341439	0.000334051	0.00039438	0.000322852	0.000413624	0.000297326	0.000349742	0.000311883	0.000509765
cpsB	b2049	P24174	0	0	0	0	0	0	0	0	0	0	0	0	0	0	0	0	0	0	0	0	0	0	0	0	0	0	0	0	0	0
cpsG	b2048	P24175	0	0	0	0	0	0	0	0	0	0	0	0	0	0	0	0	0	0	0	0	0	0	0	0	0	0	0	0	0	0
cptA	b2896	Q46824	0	0	0	0	0	0	0	0	0	0	0	0	0	0	0	0	0	0	0	0	0	0	0	0	0	0	0	0	0	0
cpxA	b3911	P0AE82	5.08334e-05	0.000111904	9.11128e-05	8.47677e-05	4.54653e-05	5.36188e-05	5.40668e-05	5.72403e-05	4.74557e-05	7.62105e-05	3.18278e-05	4.47046e-05	4.83956e-05	4.63961e-05	6.86335e-05	6.20889e-05	5.87249e-05	5.9972e-05	4.92383e-05	4.38423e-05	4.84506e-05	4.4801e-05	4.01142e-05	4.7424e-05	4.80924e-05	3.99408e-05	4.07404e-05	4.22975e-05	5.96978e-05	3.30222e-05
cpxP	b4484	P0AE85	0	0.000134562	6.76161e-05	8.1281e-05	0	6.64134e-05	4.96019e-05	5.86181e-05	0	4.40848e-05	0	4.29323e-05	8.32781e-06	1.70597e-05	6.04408e-05	0	0	8.39492e-05	0.000137485	5.48753e-06	0.00013313	0.000120061	0	0	4.96038e-05	0	9.50132e-06	0	3.99237e-05	0
cpxR	b3912	P0AE88	0.000315626	0.000572641	0.000517271	0.000529948	0.000275441	0.000308455	0.000338385	0.000441612	0.000257817	0.000470639	0.000238011	0.000348214	0.000319444	0.000264082	0.000493257	0.000419792	0.000288702	0.000369524	0.00043874	0.00024887	0.000423806	0.000374886	0.000384264	0.000238465	0.00028209	0.000223908	0.000258731	0.000241464	0.000284513	0.000182369
cra	b0080	P0ACP1	7.72361e-05	7.15039e-05	0.000117245	0.000115343	0.000104146	0.000127351	7.43817e-05	8.93463e-05	9.13083e-05	0.000145349	0.000200661	8.91139e-05	0.000134859	8.0232e-05	7.49064e-05	0.000148508	8.23024e-05	7.67429e-05	0.000144688	0.000114869	0.000150204	0.000134251	7.65376e-05	9.41567e-05	9.65754e-05	7.8411e-05	0.000140801	8.42666e-05	8.74494e-05	7.71929e-05
crcB	b0624	P37002	0	0	0	0	0	0	0	0	0	0	0	0	0	0	0	0	0	0	0	0	0	0	0	0	0	0	0	0	0	0
creA	b4397	P0AE91	7.94143e-05	4.68731e-05	4.307e-05	4.27226e-05	5.32245e-05	5.5414e-05	7.31544e-05	6.57119e-05	4.48174e-05	5.68039e-05	3.89349e-05	2.54701e-05	5.38731e-05	5.83606e-05	5.2282e-05	6.59603e-05	5.18568e-05	7.65623e-05	7.76658e-05	5.67671e-05	6.93881e-05	6.52261e-05	4.74595e-05	5.22393e-05	5.45115e-05	5.0816e-05	5.46907e-05	4.58477e-05	4.58676e-05	4.25441e-05
creB	b4398	P08368	0	0	0	0	0	0	0	0	0	0	0	0	0	0	0	0	0	0	0	0	0	0	0	0	0	0	0	0	0	0
creC	b4399	P08401	0	0	0	0	0	0	0	0	0	0	0	0	0	0	0	0	0	0	0	0	0	0	0	0	0	0	0	0	0	0
creD	b4400	P08369	0	0	0	0	0	0	0	0	0	0	0	0	0	0	0	0	0	0	0	0	0	0	0	0	0	0	0	0	0	0
crfC	b4109	P0DM85	0	0	0	0	0	0	0	0	0	0	0	0	0	0	0	0	0	0	0	0	0	0	0	0	0	0	0	0	0	0
crl	b0240	P24251	0.000162477	0.000176036	0.000177358	0.000146573	2.23362e-05	0.000134293	0.000223673	0.000116997	4.53409e-05	4.85046e-05	0.000115526	0.000103027	9.05127e-05	0.000209448	9.58225e-05	5.12803e-05	0.000148616	9.12377e-05	8.4297e-05	0.00011723	0.000138033	0.000134147	2.59197e-05	0.000151139	0.000134107	0.000133804	0.000103606	0.000134658	0.000144233	0.000112715
crp	b3357	P0ACJ8	0.000552318	0.000536355	0.000615566	0.000774364	0.000687787	0.000904947	0.0006487	0.000966022	0.000700821	0.000586575	0.000782574	0.000643078	0.000923496	0.000619897	0.000693043	0.000655906	0.000618279	0.000509867	0.000784445	0.00058172	0.000742702	0.000678037	0.000790553	0.000497307	0.000522329	0.000376085	0.000746123	0.000607274	0.000608665	0.000489845
crr	b2417	P69783	0.00184311	0.00140748	0.00136956	0.0013855	0.00288704	0.00112224	0.00190821	0.00248627	0.00187588	0.0024138	0.00200643	0.00283935	0.00177436	0.00183932	0.00246153	0.00227406	0.00140504	0.00185379	0.00224761	0.00119642	0.00183265	0.00168605	0.00274054	0.00139089	0.0012104	0.000998305	0.00120052	0.000935364	0.000965181	0.00114751
csdA	b2810	Q46925	3.70705e-05	4.60248e-05	4.01884e-05	3.84675e-05	2.87062e-05	2.62422e-05	3.58472e-05	3.01071e-05	2.56687e-05	2.92751e-05	0	4.97599e-05	2.08535e-05	2.82274e-05	3.13481e-05	2.41762e-05	2.77676e-05	3.46955e-05	3.24602e-05	3.88584e-05	3.11373e-05	3.39043e-05	2.1165e-05	2.75442e-05	2.45162e-05	3.10532e-05	1.94034e-05	3.00245e-05	3.21208e-05	2.54745e-05
csdE	b2811	P0AGF2	2.39362e-05	2.54281e-05	2.31566e-05	2.58006e-05	2.2101e-05	1.54049e-05	2.43753e-05	2.9111e-05	2.05077e-05	1.78674e-05	0	1.54703e-05	1.58402e-05	2.07219e-05	2.55167e-05	1.72542e-05	2.32416e-05	2.79901e-05	2.87234e-05	3.02509e-05	2.70907e-05	2.20403e-05	2.18146e-05	1.78939e-05	1.91948e-05	2.19541e-05	1.52487e-05	1.78744e-05	1.48075e-05	2.15234e-05
csgA	b1042	P28307	0	0	0	0	0	0	0	0	0	0	0	0	0	0	0	0	0	0	0	0	0	0	0	0	0	0	0	0	0	0
csgB	b1041	P0ABK7	0	0	0	0	0	0	0	0	0	0	0	0	0	0	0	0	0	0	0	0	0	0	0	0	0	0	0	0	0	0
csgC	b1043	P52107	0	0	0	0	0	0	0	0	0	0	7.19331e-05	8.19428e-05	0	0	0	6.52739e-07	6.37345e-07	0	0	0	0	0	0	0	0	0	0	0	0	0
csgD	b1040	P52106	0	0	0	0	0	0	0	0	0	0	0.000117091	8.163e-05	0	0	0	0	0	0	0	0	0	0	1.20471e-05	0	0	0	0	0	0	0
csgE	b1039	P0AE95	0	0	0	0	0	0	0	0	0	0	0	0	0	0	0	0	0	0	0	0	0	0	0	0	0	0	0	0	0	0
csgF	b1038	P0AE98	0	0	0	0	0	0	0	0	0	0	0.000157338	0.000191312	0	0	0	0	0	0	0	0	0	0	3.47705e-05	0	0	0	0	0	0	0
csgG	b1037	P0AEA2	0	0	0	0	0	0	0	0	0	0	0	0	0	0	0	0	0	0	0	0	0	0	0	0	0	0	0	0	0	0
csiD	b2659	P76621	3.54266e-05	2.3318e-05	0.000148567	9.28055e-05	0	0.000103502	0	1.09992e-05	0	4.60635e-05	0.000822561	0.00117668	0.000128986	7.09289e-06	5.51289e-05	5.75429e-05	1.11172e-05	0	0.000999741	9.55766e-06	0.000463426	0.000390399	3.68279e-05	7.3393e-06	3.52306e-05	0	6.55017e-05	2.04371e-05	2.48169e-05	0
csiE	b2535	P54901	0	0	0	0	0	0	0	0	0	0	1.6416e-05	7.53696e-05	0	0	0	0	0	0	0	0	0	0	4.85566e-05	0	0	0	0	0	0	0
csiR	b2664	P37338	0	0	0	0	0	0	0	0	0	0	7.67252e-06	2.06544e-05	1.15004e-05	0	1.04569e-05	0	0	0	6.5683e-06	0	0	0	4.24709e-06	0	0	0	0	0	0	0
cspA	b3556	P0A9X9	0.000176495	7.7907e-05	6.61637e-05	5.91982e-05	0.000220631	9.20081e-05	0.000122454	6.93066e-05	9.50436e-05	0.00687372	0.00100639	0.00077014	4.63701e-05	8.1653e-05	3.13951e-05	3.15959e-05	9.23707e-05	0.000146633	3.70985e-05	0.00057685	0.000116971	0.000155856	5.40283e-05	0.000374525	0.000123557	0.000191464	0	0.000156973	0.000118688	0.000235462
cspB	b1557	P36995	0	0	0	0	0	0	0	0	0	8.92061e-05	0	0	0	0	0	0	0	5.0477e-07	0	0	0	0	0	5.71403e-07	0	0	0	3.13753e-07	0	0
cspC	b1823	P0A9Y6	0.00144915	0.00215995	0.00219529	0.00183962	0.00168799	0.00170946	0.00212726	0.00132584	0.00207031	0.00100412	0.00272766	0.00278946	0.00140871	0.00199036	0.00221504	0.00117742	0.00259542	0.00207938	0.00102243	0.00209327	0.00158822	0.00181493	0.00143587	0.00221828	0.00200606	0.00207615	0.00160215	0.00256108	0.00268361	0.00174966
cspD	b0880	P0A968	0.000124598	0.000211774	0.000597675	0.000731352	0.000171741	0.000616516	0.000171416	8.57784e-05	0.000122641	0.000328521	0.000481658	0.000161401	0.000903349	0.000119677	0.000100466	0.000561095	0.000108942	0.000121215	0.000212332	0.000231734	0.000870384	0.000758293	0	0.000155724	0.000343401	6.00683e-05	0.000753761	0.000121006	0.000209435	8.08366e-05
cspE	b0623	P0A972	0.000991292	0.00102308	0.0012914	0.00117559	0.0020323	0.00151736	0.00190551	0.0013961	0.002086	0.000926442	0.00258792	0.00149739	0.00184612	0.00171149	0.000662927	0.000689053	0.00164903	0.00156246	0.000574632	0.00321855	0.00133777	0.00138723	0.000778352	0.00243457	0.00218873	0.00205375	0.00221098	0.00230524	0.00234309	0.00274953
cspF	b1558	P0A976	0	0	0	0	0	0	0	0	0	0	0	0	0	0	0	0	0	0	0	0	0	0	0	0	0	0	0	0	0	0
cspG	b0990	P0A978	5.36821e-06	2.69516e-06	2.38936e-06	2.22999e-06	6.70402e-06	2.97821e-06	4.50158e-06	3.11407e-06	2.96707e-06	0.000161863	2.57828e-05	1.93607e-05	2.31321e-06	2.76796e-06	1.84082e-06	1.8293e-06	2.77176e-06	4.51495e-06	0	1.42443e-05	3.37965e-06	4.2704e-06	3.53889e-06	9.10454e-06	3.64066e-06	5.28753e-06	2.15022e-06	4.57301e-06	3.48314e-06	6.74358e-06
cspH	b0989	P0A982	0	0	0	0	0	0	0	0	0	0	0	0	0	0	0	0	0	0	0	0	0	0	0	0	0	0	0	0	0	0
cspI	b1552	P0A986	0	0	0	0	0	0	0	0	0	0	0	0	0	0	0	0	0	0	0	0	0	0	0	0	0	0	0	0	0	0
csrA	b2696	P69913	0	0	0.000162845	0	0	0	0	0.000182626	0.000105299	0.000377431	0.000277875	0.000271499	0	0.000150023	0.000199878	0.000217338	0.00011778	0	0.000261307	0.000102834	0.000219484	0.000286424	0.000187497	0	0	0	0	0	0	0
csrD	b3252	P13518	0	0	0	0	0	0	0	0	0	0	0	0	0	0	0	0	0	0	0	0	0	0	0	0	0	0	0	0	0	0
cstA	b0598	P15078	6.38928e-05	4.79842e-05	0.000646699	0.000625506	0	0.00124252	6.23536e-05	0.000110183	8.64061e-05	0.000518959	0.000744394	0.000166261	0.00143195	0.000111779	0	0.000617021	5.07106e-05	7.33214e-05	0.000785437	0.000101428	0.000687006	0.000595911	0.000366768	0.000312458	0.00067009	0	0.00154959	0.000183363	0.000382002	0.000103706
cueO	b0123	P36649	0.000389466	0.00035219	0.000274757	0.000366738	0.000338281	0.000223872	0.000310284	0.000672223	0.00027207	0.000137584	0.000174347	0.000251664	0.000464347	0.000554681	0.000309734	0.000183018	0.000365378	0.000536736	0.000229259	0.000140128	0.000208874	0.000194591	0.000538228	0.000253417	0.000227462	0.00030846	0.000239989	0.000279764	0.000260605	0.000429308
cueR	b0487	P0A9G4	2.09358e-05	0	2.40678e-05	2.61376e-05	2.78787e-05	2.29035e-05	2.48543e-05	2.29153e-05	0	1.24999e-05	2.16545e-05	0	2.77398e-05	1.87135e-05	2.38058e-05	0	0	3.52488e-05	0	1.87072e-05	2.63773e-05	1.78414e-05	1.2065e-05	1.73026e-05	2.09854e-05	1.64328e-05	1.23155e-05	1.97723e-05	2.66763e-05	2.06434e-05
curA	b1449	P76113	8.55808e-05	0.000197263	0.000207158	0.000297481	5.31394e-05	0.000149059	8.59319e-05	0.000192892	9.30685e-05	0.000243087	0	0.00070426	0.000219082	8.43075e-05	0.000321413	0.000229626	7.61926e-05	7.7725e-05	0.000436749	4.92751e-05	0.000290086	0.000228045	0.000302189	5.32493e-05	7.79194e-05	3.00283e-05	0.000131102	6.06141e-05	5.89884e-05	3.17712e-05
cusA	b0575	P38054	5.75086e-06	6.04358e-06	4.64109e-06	6.14463e-06	6.42021e-05	4.7582e-06	6.03703e-06	6.90158e-05	2.26227e-06	3.45373e-06	4.41498e-06	0	8.43765e-07	6.27202e-06	5.4325e-06	4.06766e-06	1.37285e-05	3.1927e-06	0	4.43593e-06	0	1.95654e-06	8.5112e-06	5.8133e-06	5.95967e-06	5.24042e-06	6.37165e-07	3.88393e-06	2.21024e-06	1.09947e-05
cusB	b0574	P77239	0	0	0	0	2.11529e-05	0	0	2.61e-05	3.86156e-07	0	0	0	0	0	0	0	3.86319e-06	4.01839e-07	0	0	0	0	3.66212e-06	0	0	0	0	9.79206e-07	1.68686e-07	4.45498e-06
cusC	b0572	P77211	0	0	0	0	9.99683e-06	0	0	1.37566e-05	0	0	0	0	0	0	0	0	2.11348e-06	4.00173e-07	9.82945e-08	0	0	0	1.53472e-06	1.413e-07	0	0	0	4.99887e-07	0	1.99423e-06
cusF	b0573	P77214	0	0	0	0	7.78948e-05	0	1.05807e-07	6.48092e-05	2.06127e-06	0	0	0	0	0	0	0	1.21255e-05	3.10232e-06	0	0	0	0	7.05035e-06	0	0	0	0	3.00697e-06	0	1.12295e-05
cusR	b0571	P0ACZ8	1.30232e-05	1.27187e-05	1.15308e-05	1.20969e-05	8.17425e-05	8.76823e-06	1.34274e-05	0.000212431	1.4558e-05	4.08857e-06	4.49658e-06	3.28911e-06	9.61085e-06	9.05591e-06	1.22409e-05	2.61778e-06	1.99597e-05	1.48443e-05	5.7436e-06	3.0904e-06	4.10934e-06	2.76222e-06	1.25995e-05	6.77867e-06	6.0161e-06	6.18981e-06	6.54024e-06	1.22438e-05	6.77304e-06	1.54196e-05
cusS	b0570	P77485	7.74913e-06	0	0	6.55467e-06	2.75283e-05	5.09844e-06	0	5.45974e-05	1.10624e-05	0	6.99225e-06	3.10571e-06	0	0	8.98891e-06	4.39488e-06	1.3585e-05	0	0	0	0	0	1.39384e-05	0	0	4.4243e-06	5.511e-06	7.32851e-06	6.96127e-06	1.41642e-05
cutA	b4137	P69488	1.75359e-05	2.11684e-05	0	2.0537e-05	0	0	0	0	2.28509e-05	0	1.51473e-05	2.52946e-05	2.27285e-05	1.05873e-05	0	0	1.79811e-05	0	0	0	0	0	0	0	9.31867e-06	0	0	0	0	0
cutC	b1874	P67826	7.16459e-05	5.48607e-05	5.69782e-05	5.93177e-05	5.99048e-05	5.27237e-05	7.00876e-05	7.40891e-05	5.72156e-05	5.12534e-05	6.0147e-05	3.81246e-05	4.25302e-05	6.7284e-05	7.26146e-05	5.43474e-05	4.39058e-05	6.57587e-05	6.41687e-05	5.57583e-05	5.60272e-05	5.34915e-05	4.53414e-05	4.97968e-05	5.47847e-05	5.29332e-05	4.94346e-05	4.94319e-05	4.56779e-05	4.06434e-05
cvpA	b2313	P08550	0	0	0	0	0	0	0	0	0	0	0	0	0	0	0	0	0	0	0	0	0	0	0	0	0	0	0	0	0	0
cvrA	b1191	P76007	1.94872e-05	3.43725e-05	2.88804e-05	2.79481e-05	2.3894e-05	2.80751e-05	2.26766e-05	2.53589e-05	2.84039e-05	2.62657e-05	2.15333e-05	2.33673e-05	3.26783e-05	2.43192e-05	2.33306e-05	2.46708e-05	1.08687e-05	2.35178e-05	0	1.60738e-05	2.07592e-05	2.24098e-05	0	2.88105e-05	0	0	4.88232e-05	1.14104e-05	3.25839e-05	1.65231e-05
cyaA	b3806	P00936	0.000121166	0.000119762	8.19179e-05	7.54492e-05	0.000168002	0	0.000107201	0.000126616	9.82518e-05	0	0	0	0	0.000106195	0.000139692	5.62798e-05	0.000122539	0.000129337	0	8.54832e-05	0	0	0	8.37614e-05	0	9.44636e-05	0	9.02306e-05	8.42794e-05	0.00010384
cyaY	b3807	P27838	0.000134858	0.000150595	0.000132928	0.000135976	8.65435e-05	0.000119354	0.000148684	0.000114955	0.00013692	0.000113094	8.2873e-05	8.74254e-05	0.000141023	0.000106659	0.000186103	0.000135939	0.000140582	0.000100863	6.64841e-05	0.00013917	0.000105993	0.000100805	8.282e-05	0.000125724	9.95727e-05	0.00010181	0.000117188	0.00010968	0.00012986	9.55056e-05
cybB	b1418	P0ABE5	0	0	0	0	0	0	0	0	0	0	0	0	0	0	0	0	0	0	0	0	0	0	0	0	0	0	0	0	0	0
cycA	b4208	P0AAE0	0.000164833	0.000231781	0.000410702	0.000466777	0.0002467	0.000333825	0.000207004	0.000221396	0.000201335	0.000291138	0.000584562	0.00019631	0.000395468	0.000239539	0.000848663	0.000369455	0.000233066	0.000217955	0.000303461	0.000171958	0.00044924	0.000417712	3.59396e-05	0.000224745	0.000311467	0.000185212	0.000352956	0.000230461	0.000205204	0.00021183
cydA	b0733	P0ABJ9	0.000320296	0.000255193	0.000288986	0.000348242	0.000468518	0.000371221	0.000209253	0.000619642	0.000293983	0.000963121	0.00158017	0.00167264	0.00046292	0.000227688	0.000688977	0.00105107	0.000529292	0.000762164	0.00250318	0.000392766	0.0022117	0.00226453	0.000615304	0.000193674	0.000233543	0.000171222	0.000313559	0.000275337	0.000210529	0.000183143
cydB	b0734	P0ABK2	0.000244517	0.000201452	0.000241057	0.000276396	0.000340045	0.000298856	0.000155694	0.000470088	0.000215181	0.000513898	0.00104595	0.000964682	0.000284468	0.000198339	0.000520535	0.000570723	0.000383311	0.00055354	0.00209075	0.000301839	0.00143116	0.00183452	0.000417832	0.000120722	0.00017112	0.000118245	0.000203875	0.000217338	0.00015161	9.74818e-05
cydC	b0886	P23886	7.58468e-05	8.34209e-05	7.67628e-05	8.04583e-05	6.65245e-05	5.2397e-05	6.44794e-05	7.48006e-05	7.81906e-05	6.31994e-05	5.60306e-05	2.88363e-05	6.21844e-05	5.58182e-05	8.87588e-05	7.22174e-05	6.214e-05	0.000103444	6.2436e-05	6.55298e-05	6.40104e-05	5.92202e-05	6.58903e-05	6.14034e-05	6.20252e-05	6.75939e-05	6.89232e-05	5.67091e-05	5.9718e-05	6.71368e-05
cydD	b0887	P29018	5.20513e-05	5.71384e-05	5.59328e-05	5.86219e-05	4.36484e-05	4.23794e-05	4.33499e-05	4.66022e-05	4.80025e-05	4.13827e-05	3.91628e-05	2.3796e-05	4.38784e-05	4.28743e-05	5.97799e-05	4.4671e-05	4.42235e-05	7.00664e-05	3.57563e-05	4.43617e-05	3.92366e-05	3.59608e-05	4.75053e-05	4.76357e-05	5.00608e-05	5.02286e-05	4.5298e-05	4.34179e-05	4.6728e-05	4.63701e-05
cydX	b4515	P56100	0	0	0	0	0	0	0	0	0	0	0	0	0	0	0	0	0	0	0	0	0	0	0	0	0	0	0	0	0	0
cynR	b0338	P27111	0	0	0	0	0	0	0	0	0	0	0	0	0	0	0	0	0	0	0	0	0	0	0	0	0	0	0	0	0	0
cynS	b0340	P00816	0	0	0	0	0	0	0	0	0	0	0	0	0	0	0	0	0	0	0	0	0	0	0	0	0	0	0	0	0	0
cynT	b0339	P0ABE9	0	0	0	0	0	0	0	0	0	0	0	0	0	0	0	0	0	0	0	0	0	0	0	0	0	0	0	0	0	0
cynX	b0341	P17583	0	0	0	0	0	0	0	0	0	0	0	0	0	0	0	0	0	0	0	0	0	0	0	0	0	0	0	0	0	0
cyoA	b0432	P0ABJ1	0.000699737	0.000631006	0.000555664	0.000623932	0	0.000733325	0.000535168	0.000493638	0.000429052	0.000471298	0.000990948	0.000501576	0.000494849	0.000496425	0.000566838	0.000434689	0.000601199	0.000693224	0.000631479	0.00104355	0.000728126	0.000651719	0.000601222	0.0005456	0.000436359	0.000572226	0.000478511	0.000612131	0.000568529	0.000513108
cyoB	b0431	P0ABI8	0.0011065	0.000944121	0.000904614	0.00101556	0	0.00120368	0.000747067	0.000761765	0.000617229	0.000830399	0.00164988	0.0007442	0.000764442	0.000641415	0.00102957	0.000848916	0.000991761	0.00110934	0.0012253	0.00156189	0.00130935	0.0011694	0.00095718	0.000818579	0.000701577	0.000886259	0.000760814	0.000897876	0.000858024	0.000712661
cyoC	b0430	P0ABJ3	0	0	0	0	0	0	0	0	0	0	0	0	0	0	0	0	0	0	0	0	0	0	0	0	0	0	0	0	0	0
cyoD	b0429	P0ABJ6	0	0	0	0	0	0	0	0	0	0	0	0	0	0	0	0	0	0	0	0	0	0	0	0	0	0	0	0	0	0
cyoE	b0428	P0AEA5	0	0	0	0	0	0	0	0	0	0	0	0	0	0	0	0	0	0	0	0	0	0	0	0	0	0	0	0	0	0
cysA	b2422	P16676	0.00113096	0.00123946	0.000921313	0.000849494	0.000874925	0.000874961	0.00115671	0.000785059	0.000745259	0.000272578	0.000138065	0.000206008	0.000805448	0.00102575	0.000557083	0.000325607	0.000801608	0.000930532	0.000178675	0.000200019	0.0004734	0.000359069	0	0.00110664	0.000926024	0.00109654	0.000902942	0.001075	0.0010466	0.0010464
cysB	b1275	P0A9F3	0.000303046	0.000464096	0.000401054	0.000320678	0.000289696	0.000216878	0.000294566	0.000239079	0.000244356	0.000245497	0.000295781	0.000159617	0.000254147	0.000318453	0.000214923	0.000216059	0.000223487	0.000261434	0.000164506	0.000224463	0.000190286	0.000191918	0.000242133	0.000312298	0.000265203	0.000305136	0.000271306	0.00032756	0.000303646	0.000281489
cysC	b2750	P0A6J1	0.000146338	0.000193481	0.000175197	0.000157208	0.000196579	0.000112817	0.000152893	7.2134e-05	0.000103608	8.33785e-05	2.65486e-05	4.49116e-05	9.81012e-05	0.000174068	8.06711e-05	8.51474e-05	0.000149279	0.000177154	3.20264e-05	2.21571e-05	7.06915e-05	4.98635e-05	2.68333e-05	0.000175737	0.000130692	0.000195565	0.000113093	0.00015589	0.000136143	0.000181604
cysD	b2752	P21156	0.00131062	0.00164342	0.00118636	0.000955525	0.00123466	0.000735719	0.00122892	0.000578131	0.000803745	0.000340392	0.000169924	0.000227123	0.000728559	0.00142979	0.00055631	0.000393341	0.00106279	0.00128928	0.000120002	0.000191425	0.000305589	0.000309522	0	0.00146272	0.000937727	0.00156903	0.000765363	0.00126701	0.00110479	0.00133782
cysE	b3607	P0A9D4	0.000115444	0.000129326	0.000158006	0.000176076	0.000122524	0.000119275	0.000101271	0.000166003	0.000119107	5.97987e-05	8.11183e-05	4.06047e-05	0.000153753	0.000101029	0.000158382	6.8343e-05	0.000106505	7.63466e-05	8.20366e-05	6.10531e-05	7.82933e-05	7.62594e-05	9.50423e-05	8.57247e-05	0.000106669	7.37615e-05	0.000124924	8.81833e-05	0.000103608	0.000106883
cysG	b3368	P0AEA8	6.21014e-05	6.64994e-05	6.02279e-05	6.8968e-05	5.99827e-05	4.67021e-05	6.14236e-05	7.11073e-05	6.36917e-05	6.08372e-05	0.000101858	2.9132e-05	5.32007e-05	6.193e-05	7.59179e-05	6.82234e-05	5.14607e-05	5.55102e-05	4.81887e-05	5.44358e-05	5.52269e-05	5.46115e-05	5.20189e-05	6.46666e-05	6.00485e-05	6.26513e-05	6.49223e-05	6.01103e-05	5.38538e-05	6.80393e-05
cysH	b2762	P17854	0.000486074	0.000714589	0.000412722	0.000389205	0.000576533	0.000349307	0.000553023	0.000270672	0.000371255	0.000244239	8.39765e-05	0.000307665	0.000402686	0.000522517	0.000375993	0.00026413	0.000291345	0.000506731	0.0001434	9.07181e-05	0.000241286	0.000208653	5.43899e-05	0.000537781	0.000466792	0.000571077	0.000390598	0.000413411	0.000424783	0.000531769
cysI	b2763	P17846	0.00102002	0.00123135	0.000849545	0.0008156	0.00135482	0.000814627	0.00112908	0.000635322	0.000936299	0.00058674	0.000189113	0.000439286	0.000815302	0.00123806	0.000735053	0.000655783	0.000705784	0.000955341	0.000284789	0.000219857	0.000465729	0.000430189	0.000398944	0.00130778	0.000995264	0.00150823	0.00087851	0.00116931	0.00100692	0.00128635
cysJ	b2764	P38038	0.000796399	0.000865398	0.000572952	0.000529493	0.000857645	0.000575232	0.000810298	0.000419702	0.000582533	0.000456649	0.000125408	0.000268877	0.000561308	0.000903823	0.000444712	0.000490115	0.000500929	0.000695071	0.000194852	0.000146251	0.000300649	0.000279588	0.000351226	0.000913864	0.000690049	0.00108387	0.000575485	0.000809406	0.000691071	0.000866137
cysK	b2414	P0ABK5	0.00655605	0.00770917	0.00596023	0.00595271	0.00431522	0.00483478	0.00498211	0.00469019	0.00520013	0.00410504	0.00171887	0.00434701	0.00443335	0.00540212	0.00483499	0.00347178	0.00557043	0.00636867	0.00341732	0.00145324	0.00404623	0.00387978	0.00638433	0.00543108	0.00476986	0.00590091	0.00502738	0.00471233	0.00456375	0.00540407
cysM	b2421	P16703	0.000226245	0.000146301	0.000146634	0.000137127	0.000255999	0.000146386	0.000179006	0.000192198	0.000201002	9.69158e-05	6.0221e-05	5.13294e-05	0.000192823	0.000228314	0.000144841	0.000108021	0.000176573	0.000133351	7.80616e-05	6.41334e-05	9.21767e-05	9.3348e-05	0.000201374	0.000269711	0.000182348	0.000277642	0.000218916	0.000216807	0.000180004	0.00032518
cysN	b2751	P23845	0.00128302	0.00154978	0.00111449	0.000999787	0.00138746	0.000744422	0.00116637	0.000574568	0.000861376	0.00039175	0.000198239	0.000265489	0.000763145	0.0013888	0.00059733	0.000375142	0.00112883	0.00126236	0.00011548	0.000173037	0.000337401	0.000339801	0	0.00142579	0.001026	0.00156527	0.000778291	0.0012071	0.00111232	0.00136793
cysP	b2425	P16700	0.000598884	0.00054059	0.000533936	0.000516139	0.000618973	0.000482559	0.000604044	0.000517343	0.000398357	0.000355894	0.000125815	0.000305823	0.000542889	0.000552377	0.000448329	0.00039094	0.000372052	0.000600041	0.000295285	8.90381e-05	0.000334764	0.000278524	0.000313154	0.000498968	0.000485637	0.00046795	0.000496372	0.000415774	0.000443188	0.000464087
cysQ	b4214	P22255	0.000113302	0.000101964	0.000110998	0.000122751	8.00317e-05	9.3394e-05	9.75645e-05	0.000137802	7.68633e-05	0.000165131	0.000125743	0.00018251	0.000124991	9.8764e-05	0.00015115	0.000183954	7.77924e-05	9.70191e-05	0.000336983	8.19679e-05	0.000173413	0.000159852	0.000277208	7.6616e-05	8.42617e-05	6.60274e-05	9.74758e-05	6.31619e-05	6.79799e-05	6.24563e-05
cysS	b0526	P21888	0.000343971	0.000334892	0.000321563	0.000310795	0.000370943	0.000287275	0.000377817	0.000333552	0.000373893	0.00028787	0.000344322	0.000178759	0.000279207	0.000378843	0.000423895	0.000314306	0.000319971	0.000428344	0.000339117	0.000510062	0.000388478	0.000388821	0.00025738	0.000314024	0.000306891	0.000363218	0.000284259	0.000324855	0.000300704	0.00033601
cysU	b2424	P16701	0	0	0	0	0	0	0	0	0	0	0	0	0	0	0	0	0	0	0	0	0	0	0	0	0	0	0	0	0	0
cysW	b2423	P0AEB0	3.22796e-05	5.30096e-05	0	0	4.09028e-05	0	3.55401e-05	2.94316e-05	3.10659e-05	0	0	0	3.28519e-05	4.35114e-05	2.49705e-05	0	0	3.30728e-05	0	0	0	0	0	3.36946e-05	0	5.55049e-05	8.74471e-06	1.53296e-05	3.28546e-05	3.01443e-05
cysZ	b2413	P0A6J3	0	0	0	0	0	0	0	0	0	0	0	0	0	0	0	0	0	0	0	0	0	0	0	0	0	0	0	0	0	0
cytR	b3934	P0ACN7	4.1147e-05	0	0	0	3.02136e-05	2.88875e-05	3.4786e-05	1.349e-05	3.98464e-05	0	2.03932e-05	0	3.83216e-05	8.83651e-06	0	1.65843e-05	0	4.25423e-05	0	5.71671e-05	2.91068e-05	3.10408e-05	1.50818e-05	1.29186e-05	3.52378e-05	0	3.92743e-05	3.24176e-05	0	3.91581e-05
dacA	b0632	P0AEB2	0.00029579	0.000285096	0.000218449	0.000198604	0.000231231	0.00019619	0.000282224	0.000254864	0.00028888	0.000219825	0.000238228	0.000163658	0.000178498	0.000248302	0.000237481	0.00023065	0.000275974	0.000255634	0.000208715	0.0003383	0.000245945	0.000245064	0.000251278	0.000267763	0.000246804	0.000275506	0.000217743	0.000249347	0.000236157	0.000266125
dacB	b3182	P24228	6.40368e-05	6.22001e-05	5.9907e-05	5.79103e-05	5.79814e-05	5.18497e-05	4.64893e-05	6.20542e-05	9.72014e-05	4.9003e-05	5.43357e-05	0	3.89491e-05	5.73508e-05	7.10459e-05	3.99233e-05	6.74881e-05	4.63589e-05	5.52431e-05	6.72534e-05	5.66463e-05	5.40304e-05	0	6.01443e-05	4.47023e-05	5.42716e-05	6.32103e-05	5.05741e-05	6.99075e-05	7.0634e-05
dacC	b0839	P08506	0.000191829	0.000328029	0.000278694	0.000329281	0.000111452	0.000211789	0.000208124	0.000335859	0.000140085	0.000265387	0.000150922	0.000203318	0.000245699	0.000161634	0.000303666	0.000300053	0.00016068	0.000241151	0.000431838	0.000129388	0.000314691	0.000278254	0.000360464	0.000120568	0.00018397	0.000126411	0.000159248	0.000135471	0.000146634	7.75938e-05
dacD	b2010	P33013	1.20836e-06	1.06338e-06	8.22572e-07	7.62449e-07	9.06864e-07	7.67409e-07	1.19831e-06	9.96763e-07	1.01322e-06	6.3564e-07	6.6628e-07	4.60329e-07	5.71249e-07	9.50118e-07	9.60097e-07	5.51363e-07	1.04844e-06	1.03302e-06	6.91451e-07	1.48438e-06	8.95752e-07	1.02683e-06	1.05756e-06	1.07542e-06	9.77555e-07	1.14398e-06	9.26391e-07	1.16187e-06	9.25756e-07	1.07775e-06
dadA	b1189	P0A6J5	9.6769e-05	0.000138718	0.000108701	9.3859e-05	7.08338e-05	0.000152106	0.000145365	6.84715e-05	4.06388e-05	0.000103586	0.000688148	0.000426038	0.000111112	0.000100587	0.000128444	0.000115449	9.7483e-05	7.59945e-05	0.00136754	0.000643553	0.00165341	0.00137277	0.000159195	7.34371e-05	0.000121179	5.01629e-05	0.000137639	0.000183078	0.000103941	7.38318e-05
dadX	b1190	P29012	2.84339e-05	0.000163275	0.000110414	0.000120785	0	8.80977e-05	5.67306e-05	4.76878e-05	0	4.52974e-05	0.00041663	0.000141577	7.95295e-05	4.22569e-05	7.49883e-05	4.05592e-05	6.6487e-05	2.23553e-05	0.000393886	0.000199753	0.000333279	0.000298664	5.55004e-05	4.15228e-05	4.81487e-05	2.52451e-05	7.36221e-05	7.41403e-05	6.35983e-05	3.90937e-05
dam	b3387	P0AEE8	2.32394e-05	2.0018e-05	1.90853e-05	1.84558e-05	2.4932e-05	0	2.50915e-05	2.80483e-05	2.78677e-05	1.66378e-05	2.77976e-05	1.58222e-05	0	2.30923e-05	2.54577e-05	0	2.05908e-05	2.28081e-05	0	2.92348e-05	2.23263e-05	2.27265e-05	3.13902e-05	2.39321e-05	2.16504e-05	2.94179e-05	2.6775e-05	2.81866e-05	2.5162e-05	2.93124e-05
damX	b3388	P11557	0.000463871	0.0002878	0.000259686	0.000270814	0.000439829	0.000261446	0.000313753	0.000457158	0.000394741	0.000269574	0.000372652	0.000188885	0.000314473	0.0003226	0.000464933	0.000253866	0.000388327	0.000353614	0.000232651	0.000337811	0.00026561	0.00026216	0.000283131	0.000287267	0.000292456	0.000318556	0.000281659	0.000284027	0.000253009	0.00034779
dapA	b2478	P0A6L2	0.00051564	0.000441719	0.000493349	0.00045996	0.000590175	0.000494096	0.000625384	0.000616966	0.000609045	0.000457313	0.000587018	0.000258188	0.000393699	0.000567162	0.000619587	0.000516919	0.000592295	0.000582577	0.000413609	0.000454671	0.000509036	0.000510028	0.000253405	0.000529879	0.000530912	0.000536986	0.000469702	0.000509304	0.000503492	0.000527929
dapB	b0031	P04036	0.000447139	0.000173169	0.000242822	0.000314118	0.000674727	0.000520718	0.000416552	0.00156228	0.000534959	0.000341287	0.000154341	9.4283e-05	0.000293306	0.000379505	0.000172957	0.000418833	0.000493615	0.000578812	0.000124234	0.000141095	0.00013343	0.000138473	0.000237125	0.000490846	0.000333109	0.000411931	0.000324312	0.000451563	0.00024643	0.000475466
dapD	b0166	P0A9D8	0.00238938	0.000880517	0.0010506	0.0010937	0.00350508	0.00168161	0.00225343	0.00547414	0.00250985	0.00124526	0.000473483	0.000272505	0.00119277	0.0020835	0.00100043	0.0012323	0.00248725	0.00243006	0.000722386	0.00102277	0.000735472	0.000754987	0.000704515	0.00225794	0.00184944	0.00213028	0.00142457	0.0020019	0.00148673	0.00251513
dapE	b2472	P0AED7	8.99387e-05	7.52975e-05	6.66387e-05	6.50172e-05	8.332e-05	6.85367e-05	9.15874e-05	6.96512e-05	8.55136e-05	6.79718e-05	0.000103639	3.2506e-05	5.35287e-05	9.44591e-05	8.3115e-05	6.3832e-05	8.81334e-05	0.000109193	7.79624e-05	0.000118279	8.81144e-05	8.76628e-05	5.76535e-05	8.37068e-05	7.95899e-05	0.000104266	6.42358e-05	8.83494e-05	7.7975e-05	8.61438e-05
dapF	b3809	P0A6K1	6.22039e-05	6.50895e-05	5.84357e-05	6.1526e-05	6.08016e-05	4.63163e-05	5.45079e-05	7.17823e-05	5.83329e-05	4.65473e-05	6.37081e-05	5.74287e-05	5.29152e-05	5.53054e-05	6.52732e-05	5.50084e-05	4.94611e-05	5.67282e-05	4.67832e-05	5.39896e-05	4.83832e-05	4.55009e-05	7.78634e-05	5.42469e-05	5.5669e-05	5.52555e-05	5.70222e-05	5.00619e-05	5.37277e-05	5.84875e-05
dauA	b1206	P0AFR2	0	0	0	0	0	0	0	0	0	0	0	0	0	0	0	0	0	0	0	0	0	0	0	0	0	0	0	0	0	0
dbpA	b1343	P21693	0	2.5127e-05	0	2.21201e-05	0	0	2.43609e-05	1.69466e-05	2.95492e-05	2.93466e-05	6.71699e-05	3.45751e-05	2.24252e-05	2.4328e-05	2.68383e-05	2.32108e-05	2.62326e-05	2.78957e-05	2.08375e-05	4.41751e-05	0	0	0	0	0	3.20014e-05	7.31425e-06	2.96036e-05	3.04407e-05	3.02417e-05
dcd	b2065	P28248	0.000227838	0.000355293	0.000401207	0.000391222	0.000220449	0.000304318	0.000268831	0.000238354	0.00021605	0.000257088	0.000181656	0.000117297	0.000251945	0.000242115	0.000237234	0.00025963	0.000189623	0.000266782	0.000301392	0.000162814	0.000282739	0.000293885	9.5507e-05	0.000180396	0.000198487	0.000148391	0.000252143	0.000155819	0.000202523	0.000131649
dcm	b1961	P0AED9	4.73323e-05	7.43435e-05	7.81934e-05	7.61707e-05	0.000106392	7.67535e-05	7.37332e-05	8.70908e-05	8.09927e-05	3.93068e-05	9.25297e-05	4.95444e-05	5.67593e-05	7.97839e-05	7.69261e-05	5.76636e-05	6.58824e-05	8.01759e-05	6.00547e-05	6.28591e-05	5.46304e-05	6.0897e-05	4.71546e-05	4.98273e-05	4.21242e-05	7.21899e-05	6.3683e-05	3.5995e-05	2.40739e-05	5.5117e-05
dcp	b1538	P24171	0.000321283	0.00032649	0.000377273	0.000398985	0.000339614	0.000350832	0.000309131	0.000386337	0.000341675	0.000326128	0.000168996	0.000380496	0.000342834	0.000281274	0.00035129	0.000315655	0.000383405	0.000377359	0.000353684	0.000195128	0.000341208	0.000304984	0.000296469	0.000285794	0.000318544	0.00024	0.000343863	0.00027302	0.000292484	0.000265834
dcrB	b3472	P0AEE1	0.000182164	0.000182004	0.000149381	0.000150105	0.000169335	0.000173872	0.000233491	0.000232297	0.000198437	0.000225607	0.000371333	0.000324953	0.000154462	0.000173327	0.000227577	0.000178018	0.000177559	0.00023072	0.000281271	0.000280625	0.000285854	0.00027664	0.000266807	0.000170717	0.000150938	0.000174425	0.000161495	0.000170269	0.000162058	0.000177968
dctA	b3528	P0A830	8.97164e-06	1.60233e-05	4.58343e-05	5.34531e-05	0	5.60482e-05	7.75018e-06	1.04789e-05	6.34014e-06	4.3422e-05	7.74548e-05	4.58818e-05	5.79314e-05	8.09178e-06	4.66891e-06	6.43472e-05	6.86843e-06	1.25036e-05	2.45915e-05	7.06915e-05	0.000109492	9.97908e-05	5.80977e-06	1.60756e-05	2.5258e-05	0	6.24493e-05	3.03637e-05	5.80997e-05	8.8023e-06
dctR	b3507	P37195	0	0	0	0	0	0	0	0	0	0	0	0	0	0	0	0	0	0	0	0	0	0	0	0	0	0	0	0	0	0
dcuA	b4138	P0ABN5	9.38403e-05	6.4548e-05	5.98578e-05	6.89862e-05	0.000146315	6.02457e-05	7.58831e-05	9.05945e-05	8.5291e-05	0.000141358	0.000466201	0.000200576	9.50871e-05	7.37276e-05	6.76033e-05	0.000133925	6.18289e-05	7.1565e-05	0.000230656	0.000107301	0.000292783	0.00029737	0.000146132	9.45081e-05	8.32927e-05	7.51486e-05	0.000100304	6.94118e-05	7.07761e-05	7.62593e-05
dcuB	b4123	P0ABN9	0	0	0	0	0.00058092	0	0	0	0	0	0.000379396	0.000146319	0	0	0	0.000112681	0	0	0.000145345	0	0.000178264	0.000192841	0	0	0	0	0	0	0	0
dcuC	b0621	P0ABP3	0	0	0	0	0	0	0	0	0	0	0	0	0	0	0	0	0	0	0	0	0	0	0	0	0	0	0	0	0	0
dcuD	b3227	P45428	0	0	0	0	0	0	0	0	0	0	0	0	0	0	0	0	0	0	0	0	0	0	0	0	0	0	0	0	0	0
dcuR	b4124	P0AD01	0	2.84266e-05	3.42331e-05	4.21543e-05	0	2.76595e-05	1.36587e-05	1.80562e-05	0	3.00671e-05	0	1.5802e-05	0	0	0	3.48894e-05	1.71517e-05	0	2.35521e-05	1.82457e-05	2.85634e-05	2.76108e-05	1.45064e-05	0	1.7304e-05	0	2.55383e-05	1.63046e-05	0	0
dcuS	b4125	P0AEC8	0	0	0	0	0	0	0	0	0	0	0	0	0	0	0	0	0	0	0	0	0	0	0	0	0	0	0	0	0	0
dcyD	b1919	P76316	0.00014052	0.000217897	0.000168103	0.000179238	0.000188253	0.000147338	0.000136981	0.00015226	0.000149705	0.00016432	0.000115984	0.0001283	0.000214551	0.000117794	0.000190007	0.000172249	0.000108312	0.000153896	0.000152516	6.42172e-05	0.000124007	0.000114316	0.000213511	0.000148033	0.000134406	0.000117372	0.000234597	0.00013844	0.00014754	0.000168965
ddlA	b0381	P0A6J8	0.000153731	0.00024855	0.000131377	0.000114038	7.18613e-05	8.00207e-05	0.000175245	6.80158e-05	6.75692e-05	8.36161e-05	0.000167548	9.28166e-05	4.399e-05	0.000151469	0.000188722	7.07181e-05	0.000108445	0.000117298	0.000171143	0.000300229	0.000223555	0.00023587	7.34549e-05	9.60733e-05	9.35148e-05	0.000162501	5.05085e-05	0.000144972	0.000107923	8.1457e-05
ddlB	b0092	P07862	9.09452e-05	8.6315e-05	7.18775e-05	7.56609e-05	8.15661e-05	6.27995e-05	7.25712e-05	0.000105877	7.39304e-05	7.77808e-05	5.05654e-05	5.7421e-05	5.83557e-05	7.48848e-05	8.14268e-05	7.76417e-05	8.45336e-05	8.3498e-05	6.35588e-05	8.47643e-05	7.34387e-05	7.15045e-05	4.93644e-05	6.74805e-05	6.80711e-05	7.33839e-05	6.04037e-05	7.02886e-05	6.55384e-05	7.11101e-05
ddpA	b1487	P76128	1.2835e-05	6.19295e-06	5.00838e-05	7.04249e-05	0	4.34321e-05	9.57524e-06	2.78003e-05	1.53764e-05	9.781e-05	0	8.711e-05	0.000107054	1.05819e-05	0.000785646	0.000100927	1.88108e-05	7.70112e-06	0.000103828	0	5.25788e-05	4.29411e-05	0.000112003	9.45653e-06	3.21534e-05	1.34589e-05	4.87303e-05	1.3185e-05	1.45115e-05	1.97509e-05
ddpB	b1486	P77308	0	0	0	0	0	0	0	0	0	0	0	0	0	0	0	0	0	0	0	0	0	0	0	0	0	0	0	0	0	0
ddpC	b1485	P77463	0	0	0	0	0	0	0	0	0	0	0	0	0	0	0	0	0	0	0	0	0	0	0	0	0	0	0	0	0	0
ddpD	b1484	P77268	0	0	0	0	0	0	0	0	0	0	0	0	0	0	0	0	0	0	0	0	0	0	0	0	0	0	0	0	0	0
ddpF	b1483	P77622	0	0	0	6.70552e-06	0	0	0	0	0	0	0	0	3.29517e-06	0	3.90179e-05	5.33885e-06	0	0	0	0	0	0	0	0	0	0	0	0	0	0
ddpX	b1488	P77790	0	0	0	0	0	0	0	0	0	0	0	0	0	0	0	0	0	0	0	0	0	0	0	0	0	0	0	0	0	0
deaD	b3162	P0A9P6	0.000255325	0.000429696	0.000254113	0.000180782	0.000254772	0.000157335	0.000447118	0.000119648	0.000193369	0.00140022	0.000158815	0.000106772	0.000137919	0.000316458	0.000101226	5.18695e-05	0.000307785	0.000292955	2.34615e-05	0.000946433	9.82883e-05	0.000114865	2.18592e-05	0.000379627	0.000227154	0.000489949	0.00015815	0.000412692	0.000349603	0.000381505
dedA	b2317	P0ABP6	0	0	0	0	0	0	0	0	0	0	0	0	0	0	0	0	0	0	0	0	0	0	0	0	0	0	0	0	0	0
dedD	b2314	P09549	4.48896e-05	5.63119e-05	5.26571e-05	4.99164e-05	3.98074e-05	3.88402e-05	4.85255e-05	4.3631e-05	4.19607e-05	4.11029e-05	3.39179e-05	2.57458e-05	3.81744e-05	4.49173e-05	4.68038e-05	4.36626e-05	4.20458e-05	3.98084e-05	3.92855e-05	4.96703e-05	5.15497e-05	4.54418e-05	3.08537e-05	4.30467e-05	4.28102e-05	4.39192e-05	3.87619e-05	4.2196e-05	4.07489e-05	3.85834e-05
def	b3287	P0A6K3	0.000124511	0.00020111	0.000155346	0.000154517	0.000106211	0.000105838	0.000139375	4.43092e-05	0.000105297	0.000140369	0.000135393	8.9487e-05	7.80193e-05	9.64968e-05	0.000122434	0.000123928	0.000105408	0.0001225	0.000140999	0.000197999	0.000163216	0.000157583	8.58284e-05	0.000128603	0.000120702	0.000141203	9.81431e-05	0.000145722	0.000139474	0.000131514
degP	b0161	P0C0V0	0.000902243	0.00076849	0.000744793	0.000751593	0.000630659	0.000961236	0.000873009	0.00104169	0.000829932	0.00101462	0.000605636	0.000603577	0.000810363	0.000405145	0.000967428	0.00114325	0.000425962	0.00114213	0.00197282	0.000659933	0.00164487	0.0014997	0.000504356	0.000494411	0.000847574	0.000315386	0.000930566	0.000308783	0.000395415	0.000308184
degQ	b3234	P39099	0.0001885	0.00021939	0.000215793	0.000238925	0.000162832	0.000157125	0.000163494	0.000236335	0.000176586	0.000236716	0.000323649	0.000373929	0.000213321	0.000179267	0.000257937	0.000227141	0.000135034	0.000171919	0.000227522	0.000119409	0.000221536	0.000209477	0.000256449	0.000151011	0.000165093	0.000111661	0.000186666	0.000118503	0.000136458	0.00012686
degS	b3235	P0AEE3	3.19812e-05	3.49513e-05	2.96582e-05	2.79038e-05	3.42768e-05	2.422e-05	2.69073e-05	3.58276e-05	3.6519e-05	2.61007e-05	3.44303e-05	1.52477e-05	2.9175e-05	2.88697e-05	4.54533e-05	2.80039e-05	2.97418e-05	2.74136e-05	2.84917e-05	2.72984e-05	2.89778e-05	2.09942e-05	3.56575e-05	2.87079e-05	2.67381e-05	3.08566e-05	3.37112e-05	2.37173e-05	2.21562e-05	3.02319e-05
deoA	b4382	P07650	7.51315e-05	8.74174e-05	8.27599e-05	0.000103156	7.55137e-05	7.74999e-05	6.09933e-05	0.000120568	5.82575e-05	0.00012144	0.000132222	0.000303965	8.50854e-05	4.80529e-05	0.000163833	0.000133853	6.93627e-05	0.00010143	0.000253484	0.0001924	0.000202249	0.000201357	0.000135319	3.30033e-05	4.11389e-05	4.36442e-05	5.24256e-05	5.08597e-05	3.81459e-05	4.24382e-05
deoB	b4383	P0A6K6	0.000292802	0.00042163	0.000345633	0.00045134	0.000263367	0.000253279	0.000225545	0.000388569	0.000205874	0.000552008	0.000547603	0.00173926	0.000444642	0.000180673	0.000615323	0.00047455	0.000228243	0.000271222	0.00150146	0.000946692	0.000900362	0.00088085	0.00113341	0.00017754	0.000170631	0.000168585	0.000282677	0.000169831	0.000182699	0.000197442
deoC	b4381	P0A6L0	0.000101143	0.000109092	9.65844e-05	0.000105734	0.000130273	9.09049e-05	8.99984e-05	0.000139266	8.74661e-05	0.000181658	0.000208839	0.000663348	9.36176e-05	8.16246e-05	0.000247361	0.000155117	0.000107855	0.000143079	0.000318923	0.000273408	0.000219895	0.000210119	0.000519486	4.96998e-05	6.21041e-05	8.7569e-05	6.88844e-05	8.37968e-05	5.3299e-05	6.92193e-05
deoD	b4384	P0ABP8	0.000593529	0.000588642	0.000539449	0.000617837	0.000408451	0.000635102	0.000610597	0.000522247	0.000383534	0.000590459	0.000834191	0.00153778	0.000792396	0.000504818	0.000610157	0.000442443	0.000457262	0.000763391	0.00139926	0.00176947	0.00110338	0.0010997	0.00085051	0.000551985	0.000495103	0.000378817	0.000610622	0.000527298	0.000559551	0.000418851
deoR	b0840	P0ACK5	4.37072e-05	4.25491e-05	4.62817e-05	4.06219e-05	5.09226e-05	3.62666e-05	4.84127e-05	6.17782e-05	4.94926e-05	4.58203e-05	5.03243e-05	3.27952e-05	3.47316e-05	4.21868e-05	6.69771e-05	4.69881e-05	3.69155e-05	4.54548e-05	5.23004e-05	3.81205e-05	5.13432e-05	4.65262e-05	3.77637e-05	3.83171e-05	4.20938e-05	4.13543e-05	3.89413e-05	3.94509e-05	3.68999e-05	3.64467e-05
der	b2511	P0A6P5	0.000263666	0.000244173	0.000201525	0.000204819	0.000202383	0.000170814	0.000265468	0.000264007	0.000255385	0.000284414	0.000271542	0.000248453	0.000220242	0.000242405	0.000327584	0.000213404	0.000194514	0.000219538	0.000241765	0.000337981	0.000227829	0.000226317	0.000257998	0.000233233	0.00022367	0.000257628	0.000215082	0.000230248	0.000204661	0.000265814
dfp	b3639	P0ABQ0	0.000119583	0.000132661	0.000129175	0.000145966	0.000126087	0.000123313	0.00012074	0.000155014	0.000131261	0.000108541	0.000114234	8.46403e-05	0.00011701	0.000112225	0.000158306	0.000112226	0.000107919	0.000158919	0.000114102	0.000156995	0.000124491	0.000133597	9.82767e-05	0.000100815	0.000118557	0.000107977	0.000122431	0.00010196	0.000106245	0.000103986
dgcC	b0385	P0AAP1	0	0	0	0	0	0	0	0	0	0	0	0	0	0	0	0	0	0	0	0	0	0	0	0	0	0	0	0	0	0
dgcE	b2067	P38097	0	0	0	0	0	0	0	0	0	0	0	0	0	0	0	0	0	0	0	0	0	0	0	0	0	0	0	0	0	0
dgcF	b1522	P76147	0	0	0	0	0	0	0	0	0	0	0	0	0	0	0	0	0	0	0	0	0	0	0	0	0	0	0	0	0	0
dgcI	b0834	P75801	0	0	0	0	0	0	0	0	0	0	0	0	0	0	0	0	0	0	0	0	0	0	0	0	0	0	0	0	0	0
dgcJ	b1786	P76237	0	0	0	0	0	0	0	0	0	0	0	0	0	0	0	0	0	0	0	0	0	0	0	0	0	0	0	0	0	0
dgcM	b1341	P77302	1.52493e-06	0	1.68345e-05	0	0	1.06108e-05	0	1.8404e-05	0	1.26425e-05	2.14235e-05	2.91227e-05	2.97486e-05	0	5.04535e-06	0	0	0	0	0	2.16252e-05	0	0	0	4.06474e-06	0	0	0	0	0
dgcN	b2604	P46139	0	0	0	0	0	0	0	0	0	0	0	0	0	0	0	0	0	0	0	0	0	0	0	0	0	0	0	0	0	0
dgcP	b1794	P76245	0	0	0	0	0	0	0	0	0	0	0	0	0	0	0	0	0	0	0	0	0	0	0	0	0	0	0	0	0	0
dgcQ	b1956	P76330	5.67952e-05	6.25489e-05	5.2952e-05	7.16428e-05	3.67555e-05	4.0968e-05	0	5.92031e-05	5.57518e-05	5.73897e-05	0	7.41606e-05	4.46805e-05	0	8.50921e-05	5.11531e-05	0	4.3579e-05	9.74593e-05	0	7.23022e-05	6.52519e-05	9.32039e-05	0	0	4.10146e-05	0	0	0	0
dgcT	b1025	P75908	0	0	0	0	0	0	0	0	0	0	0	0	0	0	0	0	0	0	0	0	0	0	0	0	0	0	0	0	0	0
dgcZ	b1535	P31129	0	0	0	0	0	0	0	0	0	0	0	0	0	0	0	0	0	0	0	0	0	0	0	0	0	0	0	0	0	0
dgkA	b4042	P0ABN1	2.53351e-05	1.25638e-05	2.45379e-05	1.63324e-05	2.48075e-05	2.05918e-05	2.19387e-05	2.46818e-05	2.76451e-05	1.9269e-05	2.85071e-05	1.10852e-05	2.48836e-05	2.36312e-05	2.52877e-05	2.15374e-05	1.73899e-05	2.17679e-05	1.96756e-05	1.74388e-05	2.05449e-05	2.13642e-05	3.4054e-05	2.06728e-05	2.14767e-05	1.96536e-05	2.58908e-05	1.6131e-05	1.42778e-05	2.39997e-05
dgoA	b4477	Q6BF16	0	0	0	0	0	0	0	0	0	0	0	0	0	0	0	0	0	0	0	0	0	0	0	0	0	0	0	0	0	0
dgoD	b4478	Q6BF17	0	0	0	0	0	0	0	0	0	0	0	0	0	0	0	0	0	0	0	0	0	0	0	0	0	0	0	0	0	0
dgoK	b3693	P31459	0	0	0	0	0	0	0	0	0	0	0	0	0	0	0	0	0	0	0	0	0	0	0	0	0	0	0	0	0	0
dgoR	b4479	P31460	8.09271e-05	4.97866e-05	0	8.21737e-05	6.7259e-05	9.27884e-05	8.06021e-05	5.80249e-05	6.64592e-05	7.47831e-05	5.04872e-05	4.42208e-05	7.71816e-05	6.18348e-05	8.31854e-05	0.000143809	0	7.18151e-05	0.000175345	1.14048e-05	0.000136789	0.000127186	5.92679e-05	6.04106e-05	7.95864e-05	4.47961e-05	0.000100141	4.71272e-05	0	0
dgoT	b3691	P0AA76	0	0	0	0	0	0	0	0	0	0	0	0	0	0	0	0	0	0	0	0	0	0	0	0	0	0	0	0	0	0
dgt	b0160	P15723	9.18395e-05	0.000139847	0.000221317	0.000112246	9.67504e-05	0.000111729	0.00023061	0.000263803	7.47963e-05	0.000111493	0	5.59748e-05	0.000104316	9.93735e-05	0.000132062	0.000213554	9.27739e-05	0.000202689	0.000137198	0	0	0.000228393	8.45962e-05	5.28204e-05	7.93476e-05	0.000190357	0.000142811	0.00014714	9.09228e-05	6.28329e-05
dhaK	b1200	P76015	4.58056e-05	6.69917e-05	0.000109847	0.000167459	6.22966e-05	7.30592e-05	5.57755e-05	9.60703e-05	8.00268e-05	0.000113172	8.77301e-05	0.000268896	0.000139375	6.82611e-05	5.59338e-05	0.00014677	4.43851e-05	9.97194e-05	0.000201629	6.39352e-05	0.000138818	0.000111333	0.000119256	6.65948e-05	6.02032e-05	2.07773e-05	0.000109298	3.05996e-05	0.000151523	3.72073e-05
dhaL	b1199	P76014	0.000105104	9.69992e-05	0.000123935	0.000166323	0.000123012	8.89022e-05	0.00011402	0.000118503	8.73562e-05	0.000121556	5.97321e-05	0.000176222	0.000116359	0.0001256	0.000102441	0.000151882	7.19256e-05	0.000135238	0.000134265	0.000103102	0.000116508	0.000111049	8.4475e-05	0.000106549	8.41911e-05	4.90773e-05	0.000112896	0	0.000181196	6.34051e-05
dhaM	b1198	P37349	0.000172286	0.000115963	8.3307e-05	0.000121098	0.000147392	5.13392e-05	0.000140786	0.000134544	0.000164094	9.02997e-05	3.23019e-05	9.83092e-05	6.57591e-05	0.000163508	0.000147454	9.80767e-05	0.000115723	0.000178628	8.76727e-05	0.000137827	9.5019e-05	9.04615e-05	0.000102343	0.000124687	6.79426e-05	8.08276e-05	7.60939e-05	5.52895e-05	0.000214752	0.000110142
dhaR	b1201	P76016	0	0	0	0	0	0	0	0	0	0	0	0	0	0	0	0	0	0	0	0	0	0	0	0	0	0	0	0	0	0
diaA	b3149	P66817	3.24521e-05	3.80251e-05	3.94708e-05	4.01031e-05	3.15695e-05	3.0706e-05	3.63263e-05	3.25798e-05	3.11228e-05	2.04994e-05	2.83589e-05	1.35818e-05	2.63234e-05	3.45826e-05	3.19836e-05	3.17887e-05	3.02418e-05	3.34399e-05	2.00224e-05	3.39171e-05	3.79499e-05	3.41331e-05	2.37263e-05	3.19693e-05	3.69505e-05	2.8894e-05	3.7671e-05	3.55887e-05	2.73362e-05	2.88154e-05
dicA	b1570	P06966	2.4248e-05	2.55335e-05	3.04144e-05	2.81178e-05	2.62359e-05	2.87153e-05	3.45867e-05	2.56906e-05	2.44622e-05	3.22772e-05	0	2.55364e-05	2.42152e-05	2.72876e-05	3.31665e-05	3.3857e-05	2.87562e-05	2.13033e-05	1.22313e-05	2.23944e-05	1.89407e-05	2.09201e-05	3.35469e-05	2.5199e-05	2.67829e-05	2.44458e-05	2.63971e-05	3.17854e-05	2.8491e-05	2.46672e-05
dicB	b1575	P09557	0	0	0	0	0	0	0	0	0	0	0	0	0	0	0	0	0	0	0	0	0	0	0	0	0	0	0	0	0	0
dicC	b1569	P06965	0	0	0	0	0	0	0	0	0	0	0	0	0	0	0	0	0	0	0	0	0	0	0	0	0	0	0	0	0	0
dinB	b0231	Q47155	0	0	0	0	0	0	0	0	0	0	0	0	0	0	0	0	0	0	0	0	0	0	0	0	0	0	0	0	0	0
dinD	b3645	P23840	0	0	0	0	0	0	0	0	0	0	0	0	0	0	0	0	0	0	0	0	0	0	0	0	0	0	0	0	0	0
dinF	b4044	P28303	0	0	0	0	0	0	0	0	0	0	0	0	0	0	0	0	0	0	0	0	0	0	0	0	0	0	0	0	0	0
dinG	b0799	P27296	0	0	0	0	0	0	0	0	0	0	0	0	0	0	0	0	0	0	0	0	0	0	0	0	0	0	0	0	0	0
dinI	b1061	P0ABR1	0.000100232	9.3683e-06	0	0	6.95584e-05	0	0.000134519	0	3.08775e-05	0.000121731	2.31997e-05	0	0	0.000313125	0	0	0	0	0	0.000186609	0	5.22184e-05	0	5.86266e-05	8.30897e-05	6.6246e-05	0	5.75091e-05	0	5.38168e-05
dinJ	b0226	Q47150	3.69611e-05	2.63869e-05	4.80662e-05	3.66145e-05	6.68205e-05	5.10123e-05	5.59357e-05	4.64521e-05	5.00458e-05	4.27591e-05	0	5.64717e-05	4.87072e-05	5.71813e-05	5.93352e-05	3.62074e-05	5.73006e-05	5.8029e-05	4.12185e-05	4.95676e-05	5.90813e-05	6.04665e-05	8.87698e-05	3.91851e-05	4.41437e-05	4.24016e-05	3.7455e-05	4.71954e-05	4.18564e-05	4.89228e-05
dinQ	b4613	A5A624	0	0	0	0	0	0	0	0	0	0	0	0	0	0	0	0	0	0	0	0	0	0	0	0	0	0	0	0	0	0
djlA	b0055	P31680	3.12766e-05	4.52798e-05	3.82568e-05	3.39946e-05	3.27834e-05	3.16259e-05	3.90631e-05	3.72642e-05	3.40444e-05	3.46555e-05	3.85245e-05	2.03038e-05	3.13281e-05	3.72022e-05	4.04526e-05	3.82756e-05	3.31557e-05	4.18222e-05	2.9585e-05	4.65295e-05	3.87501e-05	3.61349e-05	2.67806e-05	3.39772e-05	3.63338e-05	3.53983e-05	3.08313e-05	3.51081e-05	3.17831e-05	3.29276e-05
djlB	b0646	P77381	0	0	0	0	0	0	0	0	0	0	0	0	0	0	0	0	0	0	0	0	0	0	0	0	0	0	0	0	0	0
djlC	b0649	P77359	0	0	0	0	0	0	0	0	0	0	0	0	0	0	0	0	0	0	0	0	0	0	0	0	0	0	0	0	0	0
dkgA	b3012	Q46857	6.02033e-05	0.000154315	0.00010114	0.000156092	3.68319e-05	6.52414e-05	4.27194e-05	0.00022454	3.90799e-05	0.000169962	0.000153203	0.000699063	8.78072e-05	4.42545e-05	0.000127053	0.000166479	3.96956e-05	9.52477e-05	0.000491026	4.26725e-05	0.000183385	0.000170508	0.000411396	2.19638e-05	3.64969e-05	2.44805e-05	3.88456e-05	3.78415e-05	3.19752e-05	1.89071e-05
dkgB	b0207	P30863	4.43124e-05	3.86198e-05	2.47016e-05	3.02822e-05	2.17417e-05	2.33956e-05	3.08946e-05	2.90854e-05	4.53336e-05	4.26297e-05	1.98733e-06	2.04974e-05	2.41065e-05	2.6543e-05	9.51032e-05	2.55058e-05	2.33192e-05	3.69308e-05	3.423e-05	3.40723e-05	3.03882e-05	2.82719e-05	6.75441e-05	3.19952e-05	3.10301e-05	3.47378e-05	3.23365e-05	2.95109e-05	2.66433e-05	3.40935e-05
dksA	b0145	P0ABS1	0.000716705	0.000480751	0.000781988	0.000571444	0.000438682	0.000786175	0.000731564	0.000548913	0.000486551	0.000343584	0.000539855	0.000499638	0.00067555	0.000613157	0.000505312	0.000630343	0.000457148	0.000655391	0.000725278	0.000975205	0.00085665	0.000926914	0.000454931	0.000650383	0.000731214	0.000587549	0.000791609	0.000615022	0.000654364	0.000511054
dld	b2133	P06149	0.000283025	0.000308	0.000490049	0.000495014	0.000372487	0.000539672	0.000408588	0.000605743	0.000506719	0.000548911	0.000512158	0.000477707	0.000614969	0.000379982	0.00057411	0.000537129	0.000572611	0.000481018	0.000581851	0.000203626	0.000497696	0.000450657	0.000565683	0.000369094	0.000446737	0.000288911	0.000539932	0.00039422	0.000421262	0.000363867
dmlA	b1800	P76251	1.82225e-05	1.30396e-05	2.73392e-05	2.19659e-05	2.13342e-05	1.99783e-05	1.35994e-05	7.5272e-05	0	3.29942e-05	0	6.77419e-05	2.47164e-05	2.87509e-05	0	4.97319e-05	1.58999e-05	3.00949e-05	5.66748e-05	0	5.46137e-05	5.24908e-05	0	0	0	0	1.7337e-05	0	0	0
dmlR	b1799	P76250	0	0	0	0	0	0	0	0	0	0	0	0	0	0	0	0	0	0	0	0	0	0	0	0	0	0	0	0	0	0
dmsA	b0894	P18775	0	0	0	0	0.000555681	0	0	0	0	0.000586784	0.000335299	0.000577173	0	0	0	0.000819676	0	0	0.00065727	0	0.00080003	0.000842197	0	0	0	0	0	0	0	0
dmsB	b0895	P18776	0	0	2.92038e-05	0	8.61768e-05	0	0	0	0	0.000106963	6.32391e-05	0.000127262	0	0	0	0.000197156	0	0	0.000144413	0	0.000194885	0.000204775	0	0	0	0	0	0	0	0
dmsC	b0896	P18777	0	0	0	0	3.94936e-05	0	0	0	0	4.22478e-05	2.23066e-05	2.69383e-05	0	0	0	5.15899e-05	0	0	2.64117e-05	0	3.97246e-05	3.41029e-05	0	0	0	0	0	0	0	0
dmsD	b1591	P69853	3.56253e-05	2.63829e-05	3.12711e-05	2.96302e-05	6.09619e-05	2.77115e-05	3.59705e-05	3.207e-05	3.76506e-05	4.73501e-05	3.74978e-05	3.24607e-05	2.49992e-05	3.15999e-05	3.08713e-05	4.03619e-05	3.18755e-05	3.26877e-05	4.8409e-05	3.19318e-05	5.95481e-05	6.02127e-05	2.58886e-05	3.01473e-05	3.33595e-05	3.50214e-05	3.3479e-05	3.90892e-05	2.96199e-05	3.29747e-05
dnaA	b3702	P03004	0.000140028	0.000152777	0.000152153	0.000136958	0.000120703	0.000113123	0.000143325	0.00011686	0.000129224	0.00017126	0.00014204	0.000109878	0.000136419	0.000144033	0.000138949	0.000135577	0.000127978	0.000176222	0.000107708	0.000189372	0.000125686	0.000124496	8.22287e-05	0.000139418	0.000131797	0.000137318	0.000144215	0.000126089	0.000126784	0.000135039
dnaB	b4052	P0ACB0	6.01724e-05	6.15532e-05	6.09635e-05	5.9244e-05	6.62983e-05	5.54722e-05	6.43857e-05	6.96063e-05	8.13908e-05	6.07956e-05	5.79536e-05	5.10088e-05	5.33123e-05	6.26613e-05	6.89141e-05	5.87961e-05	6.58464e-05	7.32694e-05	5.61678e-05	7.9799e-05	6.70279e-05	6.91809e-05	5.08902e-05	6.57887e-05	6.32632e-05	6.52274e-05	6.51732e-05	6.52164e-05	5.75641e-05	6.43261e-05
dnaC	b4361	P0AEF0	2.00528e-05	1.75829e-05	1.50123e-05	1.51801e-05	1.57235e-05	1.82612e-05	1.79223e-05	1.85638e-05	1.98668e-05	1.52462e-05	1.03794e-05	7.9839e-06	1.82833e-05	1.82785e-05	1.99038e-05	1.20213e-05	1.70099e-05	1.76095e-05	1.07017e-05	1.79704e-05	1.2049e-05	1.21115e-05	1.3444e-05	1.74363e-05	2.07912e-05	1.67305e-05	2.31905e-05	1.71816e-05	1.50946e-05	1.66037e-05
dnaE	b0184	P10443	9.92458e-05	0.00016074	0.000134797	0.000131742	0.000103625	9.06441e-05	9.31781e-05	0.000115374	3.08331e-05	0.000106273	0	0	5.57479e-05	9.23007e-05	0.000122168	0.000108954	8.66036e-05	0	0.000113731	0.000107546	0.000108366	9.51604e-05	0	8.60888e-05	0.000102526	0.000109614	0.000113029	0.00010711	0	9.82625e-05
dnaG	b3066	P0ABS5	3.14697e-05	4.74798e-05	4.07341e-05	4.20094e-05	2.97651e-05	3.27115e-05	3.39874e-05	3.05709e-05	3.28804e-05	3.53939e-05	2.53401e-05	2.03953e-05	3.27292e-05	2.95579e-05	3.30404e-05	3.55071e-05	3.29882e-05	3.2266e-05	3.85094e-05	3.85872e-05	3.24762e-05	3.05747e-05	2.49689e-05	3.33253e-05	3.80383e-05	3.16698e-05	4.55533e-05	3.62031e-05	2.81327e-05	3.60317e-05
dnaJ	b0015	P08622	0.000779393	0.000602978	0.000502628	0.000483173	0.000315479	0.000470363	0.000822897	0.000355443	0.000408636	0.000513759	0.000419416	0.000326677	0.000379131	0.000431052	0.000393193	0.000439554	0.00036446	0.000506241	0.000493881	0.000585157	0.000411179	0.000449852	0.000400701	0.000420107	0.000443705	0.000432502	0.000372324	0.000383653	0.000397721	0.000398915
dnaK	b0014	P0A6Y8	0.0119491	0.00812337	0.00738293	0.00668143	0.00642409	0.00713567	0.0121699	0.00497875	0.00581764	0.00936349	0.00522031	0.0106267	0.0052045	0.00611715	0.00653635	0.00920535	0.00607909	0.00904913	0.0123791	0.0111695	0.00981116	0.0100167	0.0170241	0.00645932	0.00696302	0.00688977	0.00608783	0.00627413	0.00608865	0.00632805
dnaN	b3701	P0A988	0.000200959	0.000265599	0.000210581	0.000231699	0.000159447	0.000179314	0.000207008	0.000181204	0.000176191	0.00018475	0.000149209	0.000132115	0.000174185	0.000181599	0.000232552	0.000139649	0.000165598	0.000208425	0.000135209	0.000218803	0.000164374	0.000161864	0.0001842	0.00017448	0.000172347	0.000174712	0.000170094	0.000178279	0.00016678	0.000172436
dnaQ	b0215	P03007	5.56358e-05	6.48346e-05	5.009e-05	5.22075e-05	5.24269e-05	4.19247e-05	6.2786e-05	0	6.26984e-05	0	0	0	4.81306e-05	4.65458e-05	4.61009e-05	0	5.41485e-05	5.14469e-05	0	4.82869e-05	0	0	0	5.87392e-05	5.57938e-05	5.0627e-05	3.82545e-05	5.53469e-05	5.74892e-05	6.11422e-05
dnaT	b4362	P0A8J2	1.81392e-05	5.51471e-06	7.81516e-06	6.70997e-06	1.11763e-05	9.77361e-06	1.35434e-05	1.14051e-05	1.43656e-05	1.08108e-05	9.75578e-06	5.79779e-06	9.66019e-06	1.2959e-05	1.38869e-05	9.11392e-06	9.82496e-06	1.36529e-05	1.09977e-05	1.8057e-05	1.15075e-05	1.1987e-05	8.52776e-06	1.1571e-05	1.26662e-05	1.34642e-05	9.65708e-06	1.44498e-05	1.00844e-05	1.3819e-05
dnaX	b0470	P06710	0.000100889	0.000160281	0.000121086	0.000120318	9.20267e-05	7.57645e-05	0.000107963	0.000102565	0.000100902	8.98435e-05	6.28725e-05	5.45753e-05	8.31279e-05	9.94265e-05	0.000120121	8.95517e-05	0.000101839	0.000109876	6.34326e-05	0.000114045	6.90783e-05	7.5068e-05	6.89021e-05	9.41304e-05	9.20889e-05	9.39777e-05	8.96668e-05	8.9632e-05	8.53727e-05	9.06092e-05
dosC	b1490	P0AA89	0	2.13156e-05	2.1942e-05	3.77139e-05	1.2554e-05	0	6.03651e-06	3.75172e-05	1.44227e-05	6.434e-05	0	8.33892e-05	4.33651e-05	7.93558e-06	3.72237e-05	1.5652e-05	0	6.19779e-06	1.8584e-05	2.17417e-06	1.91256e-05	1.09818e-05	0.000171176	0	0	0	1.26768e-05	4.03999e-06	0	0
dosP	b1489	P76129	0	0	0	0	0	0	0	0	0	0	0	0	0	0	0	0	0	0	0	0	0	0	0	0	0	0	0	0	0	0
dpiA	b0620	P0AEF4	0	0	0	0	0	0	0	0	0	0	0	0	0	0	0	0	0	0	0	0	0	0	0	0	0	0	0	0	0	0
dpiB	b0619	P77510	0	0	0	0	0	0	0	0	0	0	0	0	0	0	0	0	0	0	0	0	0	0	0	0	0	0	0	0	0	0
dppA	b3544	P23847	0.0030543	0.00626821	0.00609958	0.00615412	0.00380025	0.00351457	0.00370483	0.00236588	0.00186193	0.00337549	0.00365436	0.00548979	0.00572758	0.00298015	0.00757314	0.00355931	0.002305	0.00357084	0.00266863	0.000164511	0.00160498	0.00132512	0.00336783	0.00293328	0.00258719	0.0022382	0.00593675	0.00350796	0.00368657	0.00303324
dppB	b3543	P0AEF8	0.000100927	0.000171246	9.94682e-05	0.00011613	7.53499e-05	6.93267e-05	9.0025e-05	4.72895e-05	4.70937e-05	4.73723e-05	3.87974e-05	2.66621e-05	8.18782e-05	6.75714e-05	0.000153474	6.60859e-05	4.762e-05	5.05297e-05	4.78027e-05	0	2.06762e-05	1.6183e-05	7.18181e-05	7.53308e-05	5.33575e-05	8.6617e-05	0.000106351	9.51061e-05	0.000102396	8.25714e-05
dppC	b3542	P0AEG1	0	0.000271754	7.62313e-05	0	5.2385e-05	0	7.68518e-05	2.51413e-05	2.93347e-05	0	0	0	0	0	0	0	0	0	0	0	0	0	0	0	7.30906e-05	0	0	4.28394e-05	0.000108322	0
dppD	b3541	P0AAG0	0.00016396	0.000296385	0.000217067	0.000222838	0.000128283	0.000143988	0.000164577	9.56178e-05	8.828e-05	0.000108577	0.000100435	0.000100594	0.000173155	0.000140692	0.000336486	0.00014713	9.486e-05	9.96521e-05	9.16005e-05	1.4468e-05	7.61249e-05	6.0088e-05	0.000143215	0.00013037	0.000114346	0.0001431	0.000200992	0.000182663	0.000183789	0.000164892
dppF	b3540	P37313	0.000136008	0.000217343	0.000177187	0.00016868	0.000108855	0.000106713	0.000126755	8.05713e-05	7.74161e-05	9.20763e-05	0.000101972	8.93422e-05	0.000137204	0.000114327	0.000266129	0.000136948	8.00065e-05	9.30815e-05	6.77206e-05	0	6.5346e-05	5.53041e-05	0.000123525	0.000113455	9.19193e-05	0.000122495	0.000164201	0.000147756	0.000153333	0.000126792
dps	b0812	P0ABT2	0.000329895	0.00207314	0.00109498	0.00210456	0.0002414	0.00071179	0.000260778	0.000300149	0.000320493	0.00135924	0.001411	0.0193864	0.000848707	0.00181702	0.00543146	0.00241768	0.000137335	0.000119022	0.00925906	0.000313991	0.00401754	0.00349142	0.0079441	0.000152771	0.000168106	0.000131031	0.000234215	0.00017263	0.000179433	5.87156e-05
dsbA	b3860	P0AEG4	0.000296564	0.000287794	0.00021507	0.00021502	0.000242227	0.000172049	0.000270876	0.000292832	0.000307881	0.000229169	0.000204201	0.000187983	0.000174543	0.000212225	0.000454055	0.000217928	0.000196775	0.000360857	0.000213283	0.000240687	0.000234788	0.000237619	0.000254886	0.00022482	0.000248905	0.000286685	0.000190102	0.000187293	0.000243381	0.000225159
dsbB	b1185	P0A6M2	6.20831e-05	4.17983e-05	4.92434e-05	5.07839e-05	5.83661e-05	6.36509e-05	7.00542e-05	9.121e-05	5.88946e-05	4.80128e-05	8.07012e-05	4.92793e-05	6.68077e-05	5.71578e-05	6.63486e-05	4.73332e-05	5.81212e-05	7.22921e-05	3.84315e-05	5.92733e-05	3.1883e-05	2.99715e-05	5.64634e-05	7.20675e-05	6.16908e-05	6.39803e-05	7.53272e-05	6.64245e-05	6.50581e-05	6.5794e-05
dsbC	b2893	P0AEG6	0.00014457	0.000153221	0.000128235	0.000136021	0.000112932	0.000103027	0.000138726	0.000129604	0.000122312	0.000163357	0.000110609	0.000113435	9.13507e-05	0.00010645	0.000130795	0.000135174	9.55621e-05	0.000164116	0.000168327	0.000152488	0.000148065	0.000156746	0.000106041	0.00010815	8.8893e-05	9.65398e-05	9.87063e-05	9.99882e-05	9.68238e-05	9.60552e-05
dsbD	b4136	P36655	0	0.00017311	0.000126161	0.000120656	0	0	0	8.28011e-05	8.62556e-05	6.9377e-05	0	0	0	7.68738e-05	7.63693e-05	0	8.32293e-05	0	0	0	0	0	0	0	0	0	0	0	0	0
dsbG	b0604	P77202	8.09771e-05	8.7462e-05	0.000105839	9.42141e-05	6.54016e-05	6.88267e-05	7.71298e-05	6.13914e-05	6.97336e-05	7.20574e-05	4.86508e-05	6.42874e-05	7.8852e-05	8.32065e-05	7.61147e-05	7.43401e-05	7.56066e-05	8.29288e-05	8.96015e-05	8.60386e-05	8.5721e-05	8.78329e-05	4.6925e-05	8.37218e-05	7.4166e-05	6.89776e-05	7.00633e-05	7.40877e-05	7.55485e-05	6.81721e-05
dsdA	b2366	P00926	4.81879e-05	2.98597e-05	3.0348e-05	3.71189e-05	2.87016e-05	3.15435e-05	2.96624e-05	5.27785e-05	2.74521e-05	3.15402e-05	2.80182e-05	6.50819e-05	2.63934e-05	2.86167e-05	4.60797e-05	3.58276e-05	2.70397e-05	3.43553e-05	0.000124994	0.000296739	0.000129161	0.000121515	4.1564e-05	2.07731e-05	2.8382e-05	2.16275e-05	2.79873e-05	2.17679e-05	0	2.41842e-05
dsdC	b2364	P46068	0	0	0	0	0	0	0	0	0	0	0	0	0	0	0	0	0	0	0	0	0	0	0	0	0	0	0	0	0	0
dsdX	b2365	P08555	0	0	0	0	0	0	0	0	0	0	0	0	0	0	0	0	0	0	0	0	0	0	0	0	0	0	0	0	0	0
dsrB	b1952	P0AEG8	0	0	0	0	0	0	0	0	0	0	0	0	0	0	0	0	0	0	0	0	0	0	0	0	0	0	0	0	0	0
dtd	b3887	P0A6M4	0.00015352	0.000170171	0.000165919	0.000169263	0.000124994	0.000185654	0.000190015	0.000155343	0.000138025	0	0	0	0.000176826	0.000157292	0.000115576	0.000198682	0.000137185	0.0001709	0.000159115	0.000188088	0	0.000189379	9.62678e-05	0	0.000177033	0.000138143	0.000212325	0.000136148	0.000152398	0
dtpA	b1634	P77304	0	0	0	0	0	0	7.43759e-05	0	0	4.1236e-05	0.000103774	7.36858e-05	0	3.48481e-05	0	0	0	6.59329e-05	0	0.000118959	6.38135e-05	7.35266e-05	0	0	0	0	0	0	0	0
dtpB	b3496	P36837	0	0	0	0	0	0	0	0	0	0	0	0	0	0	0	0	0	0	0	0	0	0	0	0	0	0	0	0	0	0
dtpC	b4130	P39276	0	0	0	0	0	0	0	0	0	0	0	0	0	0	0	0	0	0	0	0	0	0	0	0	0	0	0	0	0	0
dtpD	b0709	P75742	0	0	0	0	0	0	0	0	0	0	0	0	0	0	0	0	0	0	0	0	0	0	0	0	0	0	0	0	0	0
dusA	b4049	P32695	9.56696e-05	9.08732e-05	7.99835e-05	7.07863e-05	4.76313e-05	4.49467e-05	6.68969e-05	5.88848e-05	4.89442e-05	4.83444e-05	3.08372e-05	4.46493e-05	5.07273e-05	6.11771e-05	5.03056e-05	4.5555e-05	4.17462e-05	6.35245e-05	3.96761e-05	7.41357e-05	5.37855e-05	5.29815e-05	3.79114e-05	5.97243e-05	5.81463e-05	6.09387e-05	5.70281e-05	5.38505e-05	5.29377e-05	5.76428e-05
dusB	b3260	P0ABT5	0	2.03459e-05	2.15264e-05	2.11528e-05	0	0	2.86327e-05	0	1.45245e-05	0	1.15774e-05	0	0	0	2.44088e-05	1.38494e-05	0	0	0	2.00057e-05	1.23897e-05	0	0	0	2.43876e-05	0	0	0	0	0
dusC	b2140	P33371	0	0	0	0	0	0	0	0	0	0	0	0	0	0	0	0	0	0	0	0	0	0	0	0	0	0	0	0	0	0
dut	b3640	P06968	0.000190926	0.000180594	0.000189959	0.000178671	0.000124624	0.000133693	0.000183823	0.000148117	0.000188381	0.000117072	0.000113746	6.59621e-05	0.000140734	0.000164052	0.000170776	0.000117127	0.000113689	0.000195149	0.000134109	0.00022422	0.000172493	0.000177789	6.30809e-05	0.000161297	0.000153389	0.000150908	0.000152128	0.000146963	0.000150376	0.000150111
dxr	b0173	P45568	6.51623e-05	7.87923e-05	6.18632e-05	7.68275e-05	5.89976e-05	6.02816e-05	6.81742e-05	5.78276e-05	4.13073e-05	5.00944e-05	5.62771e-05	5.05396e-05	4.95046e-05	4.99152e-05	7.5801e-05	4.97517e-05	7.42026e-05	6.35666e-05	6.44232e-05	7.03203e-05	5.18782e-05	4.77349e-05	3.18335e-05	5.01478e-05	4.41096e-05	5.98515e-05	4.10907e-05	6.43059e-05	5.62464e-05	4.44405e-05
dxs	b0420	P77488	0.000146738	0.000230373	0.000239658	0.000235031	0.000124455	0.000174084	0.000143908	0.000137729	0.000152986	0.000154456	0.000182003	0.000164584	0.000184297	0.000141683	0.000127698	0.000188579	0.000125344	0.00015382	0.000187651	0.000208387	0.000179718	0.000191427	0.000142616	0.000159659	0.000160559	0.000131698	0.000177962	0.000147138	0.000172065	0.000143181
eaeH	b0297	P36943	0	0	0	0	0	0	0	0	0	0	0	0	0	0	0	0	0	0	0	0	0	0	0	0	0	0	0	0	0	0
eamA	b1533	P31125	0	0	0	0	0	0	0	0	0	0	0	0	0	0	0	0	0	0	0	0	0	0	0	0	0	0	0	0	0	0
eamB	b2578	P38101	0	0	0	0	0	0	0	0	0	0	0	0	0	0	0	0	0	0	0	0	0	0	0	0	0	0	0	0	0	0
ebgA	b3076	P06864	0	0	0	0	0	0	0	0	0	0	0	0	0	0	0	0	0	0	0	0	0	0	0	0	0	0	0	0	0	0
ebgC	b3077	P0AC73	0	0	0	0	0	0	0	0	0	0	0	0	0	0	0	0	0	0	0	0	0	0	0	0	0	0	0	0	0	0
ebgR	b3075	P06846	1.65184e-05	1.41603e-05	1.55096e-05	1.41365e-05	1.36446e-05	1.24275e-05	1.53781e-05	1.54582e-05	1.07286e-05	1.92728e-05	1.80774e-05	1.19567e-05	1.25435e-05	1.49684e-05	1.16873e-05	1.26583e-05	1.2817e-05	1.55248e-05	1.681e-05	1.47802e-05	1.81985e-05	1.38301e-05	1.20317e-05	8.57753e-06	1.42877e-05	1.09642e-05	9.29391e-06	9.18282e-06	1.18685e-05	9.78656e-06
ecnA	b4410	P0ADB4	0	0	0	0	0	0	0	0	0	0	0	0	0	0	0	0	0	0	0	0	0	0	0	0	0	0	0	0	0	0
ecnB	b4411	P0ADB7	0.000284713	0.000662489	0.000661533	0.000866869	3.03188e-05	0.000240471	0.000109903	0.000394083	0.00018962	0.000546446	0.000497246	0.00263883	0.000578412	0.00034156	0.000905153	0.000488606	0.000232409	7.267e-05	0.000983356	3.19361e-05	0.000400397	0.000357212	0.00233939	0.000105192	0.000174944	9.23735e-05	0.000125416	0.00010466	0.000121128	4.51518e-05
eco	b2209	P23827	2.3468e-05	7.0026e-05	3.14913e-05	3.05187e-05	1.02917e-05	1.50098e-05	2.8093e-05	1.276e-05	1.38106e-05	6.31669e-05	0.00024538	0.000287897	1.44633e-05	2.3204e-05	2.24845e-05	2.07716e-05	2.553e-05	1.87838e-05	0.000211374	0.000176742	0.000222144	0.000242931	2.82063e-05	1.66163e-05	1.73318e-05	1.41027e-05	8.60428e-06	1.93884e-05	1.79734e-05	6.64124e-05
ecpA	b0293	P0AAA3	0	0	0	0	0	0	0	0	0	0	0	0	0	0	0	0	0	0	0	0	0	0	0	0	0	0	0	0	0	0
ecpB	b0292	P77188	0	0	0	0	0	0	0	0	0	0	0	0	0	0	0	0	0	0	0	0	0	0	0	0	0	0	0	0	0	0
ecpC	b0291	P77802	0	0	0	0	0	0	0	0	0	0	0	0	0	0	0	0	0	0	0	0	0	0	0	0	0	0	0	0	0	0
ecpD	b0290	P77694	0	0	0	0	0	0	0	0	0	0	0	0	0	0	0	0	0	0	0	0	0	0	0	0	0	0	0	0	0	0
ecpE	b0289	P77263	0	0	0	0	0	0	0	0	0	0	0	0	0	0	0	0	0	0	0	0	0	0	0	0	0	0	0	0	0	0
ecpR	b0294	P71301	0	0	0	0	0	0	0	0	0	0	0	0	0	0	0	0	0	0	0	0	0	0	0	0	0	0	0	0	0	0
eda	b1850	P0A955	0.000435568	0.000443392	0.000344527	0.000362732	0.000498775	0.000477742	0.000485741	0.000501795	0.000416144	0.00033076	0.000231934	0.000409334	0.000283981	0.000373676	0.000685149	0.000380366	0.000412659	0.000478768	0.000290403	0.000379697	0.000305935	0.000331171	0.000406625	0.000333052	0.000337167	0.00111696	0.000258877	0.000417046	0.000334931	0.000379042
edd	b1851	P0ADF6	8.37598e-05	7.41613e-05	7.63315e-05	7.74343e-05	0.000156015	0	5.92108e-05	5.99819e-05	8.71666e-05	9.37668e-05	5.15007e-05	5.22153e-05	6.10354e-05	7.63209e-05	7.60254e-05	9.33068e-05	5.71297e-05	0.000114237	6.66935e-05	0.000103081	4.93602e-05	2.46508e-05	5.4494e-05	6.60871e-05	8.91564e-05	0.00116077	9.13797e-05	5.52152e-05	5.81713e-05	9.17124e-05
efeB	b1019	P31545	0	0	0	0	0	0	0	0	0	0	0	0	0	0	0	0	0	0	0	0	0	0	0	0	0	0	0	0	0	0
efeO	b1018	P0AB24	6.06379e-05	4.77341e-05	4.1342e-05	4.72853e-05	4.46336e-05	6.87035e-05	0.000102454	7.26174e-05	5.13269e-05	6.4273e-05	9.00129e-05	1.60842e-05	3.81453e-05	5.607e-05	2.59329e-05	4.91939e-05	0.000210688	8.67647e-05	1.72995e-05	4.97908e-05	2.28589e-05	2.74156e-05	0.000207005	5.52196e-05	8.80577e-05	8.90801e-05	3.97512e-05	0.000101148	7.7862e-05	0.000147915
efeU_1	b1016		0	0	0	0	0	0	0	0	0	0	0	0	0	0	0	0	0	0	0	0	0	0	0	0	0	0	0	0	0	0
efp	b4147	P0A6N4	0.000458883	0.000502436	0.000462077	0.000437872	0.000551888	0.000417786	0.000569437	0.000377404	0.000456111	0.000414562	0.000583311	0.000431769	0.000407706	0.000498757	0.000452452	0.000328007	0.000438979	0.000484759	0.00049201	0.00101779	0.000562201	0.000612911	0.000392206	0.000569982	0.000514859	0.000610165	0.000484024	0.000557318	0.000545285	0.000615687
elaA	b2267	P0AEH3	1.64617e-05	2.14841e-05	2.19589e-05	1.92798e-05	2.25801e-05	1.60019e-05	2.07758e-05	1.71622e-05	1.72345e-05	2.70228e-05	1.74725e-05	4.36434e-05	1.58073e-05	1.97453e-05	2.25058e-05	1.78126e-05	1.70771e-05	2.31577e-05	1.94403e-05	1.12798e-05	1.89526e-05	1.95468e-05	1.2384e-05	1.71981e-05	1.57994e-05	1.72584e-05	1.12765e-05	1.49558e-05	1.83844e-05	1.43987e-05
elaB	b2266	P0AEH5	0.000415365	0.00141451	0.00104036	0.00139021	0.000200767	0.000439991	0.000219667	0.00084881	0.000430009	0.00124242	0.000356589	0.00234334	0.00125608	0.000347178	0.00290357	0.000608015	0.000370562	0.000164525	0.00112406	8.53765e-05	0.000689754	0.000676396	0.00225946	0.000151499	0.000223588	0.000110791	0.000261025	0.000154575	0.000181035	5.14928e-05
elaD	b2269	Q47013	0	7.8149e-06	1.91809e-06	1.24012e-05	0	2.84839e-06	0	1.61212e-06	0	3.45123e-05	1.79095e-05	1.6834e-05	2.67244e-05	0	0	3.97792e-05	2.18944e-06	0	6.60711e-06	2.82923e-06	2.20335e-05	2.01774e-05	2.76484e-05	0	4.22652e-06	0	2.52523e-06	1.75905e-06	0	0
elbB	b3209	P0ABU5	0.00020912	0.000134369	0.000207287	0.00019787	0.000199477	0.000248847	0.000232214	0.000187147	0.000161395	0.000197436	0.000323112	0.000180662	0.000203688	0.000163892	0.000256196	0.000237539	0.000152999	0.000284057	0.000402166	0.000231969	0.000412559	0.000372186	0.00019563	0.000147172	0.000166885	0.000138501	0.000209473	0.000156752	0.000143858	0.000120731
elfA	b0938	P75855	0	0	0	0	0	0	0	0	0	0	0	0	0	0	0	0	0	0	0	0	0	0	0	0	0	0	0	0	0	0
elfC	b0940	P75857	0	0	0	0	0	0	0	0	0	0	0	0	0	0	0	0	0	0	0	0	0	0	0	0	0	0	0	0	0	0
elfD	b0939	P75856	0	0	0	0	0	0	0	0	0	0	0	0	0	0	0	0	0	0	0	0	0	0	0	0	0	0	0	0	0	0
elfG	b0941	P75858	0	0	0	0	0	0	0	0	0	0	0	0	0	0	0	0	0	0	0	0	0	0	0	0	0	0	0	0	0	0
elyC	b0920	P0AB01	2.01184e-05	0	1.4197e-05	0	1.24447e-05	1.83044e-05	2.15278e-05	1.62275e-05	1.41371e-05	1.74948e-05	1.92982e-05	0	1.84647e-05	1.43144e-05	2.64595e-05	2.09874e-05	1.64842e-05	1.6689e-05	0	1.44904e-05	2.44701e-05	0	0	1.78892e-05	2.00886e-05	1.79909e-05	1.96632e-05	1.66504e-05	1.38971e-05	1.39565e-05
emrA	b2685	P27303	0.000109111	9.95949e-05	8.99267e-05	7.54432e-05	9.40624e-05	6.2634e-05	9.0402e-05	7.73587e-05	0.00010384	8.25398e-05	0.00012658	7.13625e-05	8.08075e-05	0.000117687	7.03008e-05	8.15433e-05	0.000100191	5.25058e-05	5.88317e-05	0.000109443	7.456e-05	7.69331e-05	8.00501e-05	0.00011913	7.98051e-05	0.000113116	9.06636e-05	9.47728e-05	8.26765e-05	0.000104313
emrB	b2686	P0AEJ0	0	0	0	0	0	0	0	0	0	0	0	0	0	0	0	0	0	0	0	0	0	0	0	0	0	0	0	0	0	0
emrD	b3673	P31442	0	0	0	0	0	0	0	0	0	0	0	0	0	0	0	0	0	0	0	0	0	0	0	0	0	0	0	0	0	0
emrE	b0543	P23895	0	0	0	0	0	0	0	0	0	0	0	0	0	0	0	0	0	0	0	0	0	0	0	0	0	0	0	0	0	0
emrK	b2368	P52599	0	0	0	0	0	0	0	0	0	0	0	0	0	0	0	0	0	0	0	0	0	0	0	0	0	0	0	0	0	0
emrY	b2367	P52600	0	0	0	0	0	0	0	0	0	0	0	0	0	0	0	0	0	0	0	0	0	0	0	0	0	0	0	0	0	0
emtA	b1193	P0C960	0.000105201	8.29617e-05	7.62653e-05	7.27657e-05	5.36607e-05	4.43104e-05	5.74294e-05	8.72249e-05	6.22405e-06	3.59028e-05	3.07062e-05	3.87429e-05	5.0138e-05	9.84482e-05	8.67739e-05	4.36376e-05	9.48442e-05	8.36596e-05	3.45682e-05	5.1952e-05	5.08389e-05	4.87978e-05	0	6.16943e-05	7.83233e-05	8.96977e-05	3.85964e-05	6.83203e-05	5.89981e-05	4.9329e-05
endA	b2945	P25736	0	0	0	0	0	0	0	0	0	0	0	0	0	0	0	0	0	0	0	0	0	0	0	0	0	0	0	0	0	0
eno	b2779	P0A6P9	0.00721796	0.0051614	0.0059555	0.00451539	0.0224218	0.00378772	0.00807775	0.0105208	0.00800705	0.0130102	0.00636262	0.0127869	0.00459503	0.00743835	0.0177366	0.0123978	0.00536134	0.00799051	0.00909566	0.00703767	0.00811623	0.0085592	0.0119382	0.00730644	0.00590227	0.0120655	0.00435321	0.00538039	0.00608095	0.0124942
entA	b0596	P15047	3.20888e-06	7.05797e-06	3.66673e-06	4.16838e-06	4.97728e-06	1.01375e-05	1.08415e-05	5.56627e-06	1.35907e-06	2.39025e-05	3.53061e-06	2.11488e-06	2.49446e-06	2.9667e-06	0	7.50162e-06	5.78993e-05	0.000105227	2.55411e-06	3.5201e-06	1.52683e-06	1.36892e-06	4.13061e-06	2.26813e-06	2.11286e-05	4.01673e-06	2.58087e-06	1.80803e-05	1.60941e-05	7.13867e-06
entB	b0595	P0ADI4	7.1008e-06	1.2443e-05	7.04004e-06	6.11709e-06	5.63954e-06	1.87591e-05	1.96788e-05	1.18317e-05	2.57891e-06	4.78903e-05	5.57452e-06	6.69491e-06	3.00527e-06	5.59649e-06	0	1.64423e-05	6.92626e-05	0.00014774	1.11958e-05	4.88016e-06	0	0	0	3.88954e-06	3.06544e-05	6.13854e-06	3.41703e-06	2.10412e-05	1.95972e-05	1.01252e-05
entC	b0593	P0AEJ2	1.24423e-05	1.58922e-05	0	0	0	2.74637e-05	3.67807e-05	1.48398e-05	0	3.46264e-05	0	0	3.44209e-06	7.42926e-06	0	2.04854e-05	0.000136779	0.000279055	0	7.40705e-06	0	0	0	7.82648e-06	5.68188e-05	7.84702e-06	0	4.51886e-05	3.9927e-05	2.35717e-05
entD	b0583	P19925	0	0	0	0	0	0	0	0	0	0	0	0	0	0	0	0	0	0	0	0	0	0	0	0	0	0	0	0	0	0
entE	b0594	P10378	9.23461e-06	1.36142e-05	7.88746e-06	7.20681e-06	8.2474e-06	2.01201e-05	2.47751e-05	1.06272e-05	3.07179e-06	2.8193e-05	6.12243e-06	3.23058e-06	3.71115e-06	5.74163e-06	0	1.36763e-05	8.16159e-05	0.000144178	5.7053e-06	6.08176e-06	1.80257e-06	0	3.01359e-06	3.85334e-06	3.59858e-05	7.88922e-06	4.68851e-06	2.72106e-05	2.5584e-05	1.06669e-05
entF	b0586	P11454	3.92537e-06	7.04252e-06	3.34026e-06	3.91184e-06	6.57332e-06	7.94838e-06	8.74907e-06	5.9584e-06	6.60654e-06	2.19222e-05	2.2546e-06	3.19495e-06	2.46652e-06	3.57256e-06	0	8.80155e-06	4.2835e-05	5.04603e-05	3.42804e-06	3.27987e-06	2.31942e-06	9.52632e-06	4.95546e-06	1.78543e-06	1.35517e-05	4.37004e-06	2.11165e-06	1.44726e-05	1.13622e-05	6.18837e-06
entH	b0597	P0A8Y8	0	0	0	0	0	4.96802e-06	5.61049e-06	0	0	2.79376e-05	7.58831e-06	0	0	0	0	1.2642e-05	5.17395e-05	8.51978e-05	0	0	0	0	0	0	1.64708e-05	0	0	1.94587e-05	1.06888e-05	0
entS	b0591	P24077	0	0	0	0	0	0	0	0	0	0	0	0	0	0	0	0	0	0	0	0	0	0	0	0	0	0	0	0	0	0
envC	b3613	P37690	3.38292e-05	3.88159e-05	4.0176e-05	3.88692e-05	3.91266e-05	2.90848e-05	3.30029e-05	4.30429e-05	3.46151e-05	3.38721e-05	3.77956e-05	2.9585e-05	3.49686e-05	3.47099e-05	4.73487e-05	3.63348e-05	3.93587e-05	2.93017e-05	3.14792e-05	3.61123e-05	2.91374e-05	3.33501e-05	3.70735e-05	3.25651e-05	3.43761e-05	2.63022e-05	3.59479e-05	2.91349e-05	2.99613e-05	3.16924e-05
envR	b3264	P0ACT2	0	0	0	0	0	0	0	0	0	0	0	0	0	0	0	0	0	0	0	0	0	0	0	0	0	0	0	0	0	0
envY	b0566	P10805	0	0	0	0	0	0	0	0	0	0	0	0	0	0	0	0	0	0	0	0	0	0	0	0	0	0	0	0	0	0
envZ	b3404	P0AEJ4	3.32248e-05	7.04232e-05	6.65104e-05	7.3347e-05	3.43198e-05	4.95519e-05	3.718e-05	3.48535e-05	1.91829e-05	6.78048e-05	3.65981e-05	4.04883e-05	6.55457e-05	3.45558e-05	4.02104e-05	6.97258e-05	2.95378e-05	4.93978e-05	6.67366e-05	5.14199e-05	6.30139e-05	6.7225e-05	4.07331e-05	3.39011e-05	4.11612e-05	0	6.37014e-05	0	0	0
epd	b2927	P0A9B6	0.000139657	0.000134293	0.000111154	0.00010403	0.000196291	0.000140106	0.000143164	0.000140485	0.000155418	0.000134135	0.000180482	9.27235e-05	9.12167e-05	0.000149991	8.55752e-05	0.0001488	0.000141468	0.000144436	0.000151464	0.000142164	0.000174476	0.000169606	8.62311e-05	0.000146296	0.000113021	0.000156451	0.000121233	0.000146435	0.000147666	0.000164879
epmA	b4155	P0A8N7	1.2187e-05	1.19685e-05	1.24198e-05	1.12252e-05	1.10385e-05	1.07387e-05	1.59852e-05	0	1.30561e-05	1.86369e-05	1.72547e-05	1.26709e-05	0	1.37621e-05	6.08446e-06	1.27072e-05	1.72064e-05	1.6153e-05	1.344e-05	3.13584e-05	1.4933e-05	1.49001e-05	0	1.57142e-05	1.1271e-05	2.08813e-05	0	1.96222e-05	1.47311e-05	1.57271e-05
epmB	b4146	P39280	3.18105e-05	2.16295e-05	3.03552e-05	2.71563e-05	2.80553e-05	2.45856e-05	3.46287e-05	2.44523e-05	4.49332e-05	0	3.45019e-05	8.93102e-06	2.51319e-05	4.07323e-05	2.69977e-05	0	3.31383e-05	3.65345e-05	0	5.79146e-05	2.67738e-05	2.35158e-05	0	3.26938e-05	3.08826e-05	4.26672e-05	3.10662e-05	3.48954e-05	3.58962e-05	3.96988e-05
epmC	b2326	P76938	0	0	0	0	0	0	0	0	0	0	0	0	0	0	0	0	0	0	0	0	0	0	0	0	0	0	0	0	0	0
eptA	b4114	P30845	0.000275672	0.000164768	0.000217395	0.000187002	0.000160101	0	0	2.81292e-05	0.000184256	0	6.15937e-05	0	0.000152439	0.000195411	0.000105855	0	0	0	0	0	0	0	0.000137979	0.000219378	0	0.00012043	0.000159153	0	0	0.000207352
eptB	b3546	P37661	0	0	0	0	0	0	0	0	0	0	0	0	0	0	0	0	0	0	0	0	0	0	0	0	0	0	0	0	0	0
eptC	b3955	P0CB39	0.000762162	0.00037604	0.00059458	0.000506087	0.000590158	0.000217833	0.000363484	0.000272613	0.000711265	0.000220109	0.000479604	0.000126907	0.000579587	0.00056543	0.00041551	0.000243997	0.000398719	0.000272487	0.000166886	0.000279413	0.000172038	0.000200376	0.000486146	0.000659757	0.000350433	0.000480376	0.00060341	0.000375886	0.00033897	0.000802629
era	b2566	P06616	0.000181176	0.000275314	0.000189118	0.000218076	0.000149465	0.00015142	0.000209189	0.000130661	0.000184061	0.00015921	0.000101101	6.86514e-05	0.000138467	0.000174751	0.000187263	0.000143765	0.000166697	0.000166167	5.00262e-05	0.000212735	7.60526e-05	7.87489e-05	9.09241e-05	0.000177045	0.00014305	0.000183303	0.000127898	0.000195692	0.00018484	0.00015854
erpA	b0156	P0ACC3	0.000603557	0.000409746	0.000347523	0.000298947	0.00042711	0.000259231	0.000517382	0.000461231	0.000487716	0.000198157	0.000320739	0.00020236	0.000374943	0.000506463	0.000528216	0.000158129	0.000368437	0.000327863	0.000232432	0.000494905	0.000376769	0.000390328	0.000166878	0.000506281	0.000389055	0.00048997	0.000395544	0.000411453	0.000410428	0.000576183
essD	b0554	P0A9R2	0	0	0	0	0	0	0	0	0	0	0	0	0	0	0	0	0	0	0	0	0	0	0	0	0	0	0	0	0	0
essQ	b1556	P77237	0	0	0	0	0	0	0	0	0	0	0	0	0	0	0	0	0	0	0	0	0	0	0	0	0	0	0	0	0	0
etk	b0981	P38134	0	0	0	0	0	0	0	0	0	0	0	0	0	0	0	0	0	0	0	0	0	0	0	0	0	0	0	0	0	0
etp	b0982	P0ACZ2	0	0	0	0	0	0	0	0	0	0	0	0	0	0	0	0	0	0	0	0	0	0	0	0	0	0	0	0	0	0
ettA	b4391	P0A9W3	0.000937163	0.000792092	0.000772471	0.000734107	0.000519523	0.000617344	0.0007355	0.000642298	0.000757326	0.000597822	0.00123236	0.000782283	0.000769758	0.000775872	0.000680155	0.000634427	0.000535785	0.000688956	0.000818364	0.00125896	0.000962783	0.000956972	0.000868781	0.000887666	0.000797457	0.000715074	0.000788776	0.00067298	0.000751726	0.000781119
eutA	b2451	P76551	0	0	0	0	0	0	0	0	0	0	0	0	0	0	0	0	0	0	0	0	0	0	0	0	0	0	0	0	0	0
eutB	b2441	P0AEJ6	4.16862e-05	5.2058e-05	5.12083e-05	4.75481e-05	3.28929e-05	4.19152e-05	4.28077e-05	4.59206e-05	2.71548e-05	4.04704e-05	1.99031e-05	6.54874e-06	3.57608e-05	3.70957e-05	4.96624e-05	4.83478e-05	3.09197e-05	4.75343e-05	8.52418e-05	3.90848e-05	7.78292e-05	6.75394e-05	3.19705e-05	3.45417e-05	4.01813e-05	3.1789e-05	3.78354e-05	3.12628e-05	3.43881e-05	2.65952e-05
eutC	b2440	P19636	2.08576e-05	2.0802e-05	2.2701e-05	2.26889e-05	1.82048e-05	2.19526e-05	2.07962e-05	2.01791e-05	1.66398e-05	1.72821e-05	2.01242e-05	0	1.94694e-05	1.76607e-05	2.17066e-05	2.20936e-05	1.64889e-05	2.40281e-05	3.83259e-05	1.85299e-05	3.20809e-05	3.07335e-05	1.11817e-05	1.68738e-05	1.565e-05	1.43327e-05	1.68665e-05	1.38567e-05	1.59065e-05	1.27558e-05
eutD	b2458	P77218	0	0	0	0	0	0	0	0	0	0	0	0	0	0	0	0	0	0	0	0	0	0	0	0	0	0	0	0	0	0
eutE	b2455	P77445	0	0	0	0	0	0	0	0	0	0	0	0	0	0	0	0	0	0	0	0	0	0	0	0	0	0	0	0	0	0
eutG	b2453	P76553	0	0	0	0	0	0	0	0	0	0	0	0	0	0	0	0	0	0	0	0	0	0	0	0	0	0	0	0	0	0
eutH	b2452	P76552	0	0	0	0	0	0	0	0	0	0	0	0	0	0	0	0	0	0	0	0	0	0	0	0	0	0	0	0	0	0
eutJ	b2454	P77277	0	0	0	0	0	0	0	0	0	0	0	0	0	0	0	0	0	0	0	0	0	0	0	0	0	0	0	0	0	0
eutK	b2438	P76540	0	0	0	0	0	0	0	0	0	0	0	0	0	0	0	0	0	0	0	0	0	0	0	0	0	0	0	0	0	0
eutL	b2439	P76541	2.44734e-05	2.84864e-05	2.37737e-05	2.90265e-05	1.71978e-05	2.30734e-05	2.23483e-05	2.47569e-05	1.7132e-05	2.43542e-05	0	8.29712e-06	2.19417e-05	2.36798e-05	3.03719e-05	2.53926e-05	1.8823e-05	2.12222e-05	3.16039e-05	1.6032e-05	3.23875e-05	2.83548e-05	1.98996e-05	1.7294e-05	1.934e-05	1.75338e-05	1.79514e-05	1.60529e-05	1.56209e-05	1.4217e-05
eutM	b2457	P0ABF4	1.22972e-05	1.51989e-05	2.80056e-05	2.8767e-05	1.27503e-05	3.32065e-05	1.53374e-05	1.45186e-05	1.27777e-05	2.5654e-05	3.56148e-05	1.79667e-05	3.91056e-05	1.58717e-05	2.17477e-05	3.39437e-05	1.40272e-05	1.39298e-05	8.57768e-05	1.66637e-05	6.13551e-05	5.18738e-05	1.8669e-05	1.36997e-05	1.97615e-05	0	3.33147e-05	1.34025e-05	1.17865e-05	0
eutN	b2456	P0AEJ8	0	0	0	0	0	0	0	0	0	0	0	0	0	0	0	0	0	0	0	0	0	0	0	0	0	0	0	0	0	0
eutP	b2461	P76556	0	0	0	0	0	0	0	0	0	0	0	0	0	0	0	0	0	0	0	0	0	0	0	0	0	0	0	0	0	0
eutQ	b2460	P76555	0	0	0	0	0	0	0	0	0	0	0	0	0	0	0	0	0	0	0	0	0	0	0	0	0	0	0	0	0	0
eutR	b2437	P36547	0	0	0	0	0	0	0	0	0	0	0	0	0	0	0	0	0	0	0	0	0	0	0	0	0	0	0	0	0	0
eutS	b2462	P63746	0	0	0	0	0	0	0	0	0	0	0	0	0	0	0	0	0	0	0	0	0	0	0	0	0	0	0	0	0	0
eutT	b2459	P65643	0	0	0	0	0	0	0	0	0	0	0	0	0	0	0	0	0	0	0	0	0	0	0	0	0	0	0	0	0	0
evgA	b2369	P0ACZ4	0.00022761	0.000415458	0.000430435	0.000124316	0.000411867	0	0.000430382	0	0.000440272	0.000580061	0.000574721	0.000410297	0.000380483	0.000462735	0.000539303	0.000250266	0.000392625	0.000458015	0.000553028	0.000650286	0.000549641	0.000544869	0.00031596	0.00040668	0.000325284	0.000395383	0	0.000309048	0.000270788	0.000358173
evgS	b2370	P30855	0	0	0	0	0	0	0	0	0	0	0	0	0	0	0	0	0	0	0	0	0	0	0	0	0	0	0	0	0	0
exbB	b3006	P0ABU7	7.64464e-05	0.000225204	0.000140083	0.00013226	0.000260962	0.000140016	0.000235079	0.000151295	6.86292e-05	7.14213e-05	8.95447e-05	6.31879e-05	7.02734e-05	0.000111909	3.37509e-05	0.000108703	0.000406759	0.000453207	5.97882e-05	0.000155723	4.64794e-05	5.07233e-05	0	0.000117674	0.000235576	0.000183864	6.63778e-05	0.000233303	0.000233344	0.000211106
exbD	b3005	P0ABV2	1.53592e-05	4.81137e-05	2.90871e-05	2.9283e-05	6.5396e-05	2.94723e-05	5.73787e-05	3.58329e-05	2.19544e-05	0	0	2.84742e-05	2.02674e-05	3.07038e-05	8.12356e-06	2.46161e-05	8.76192e-05	9.69091e-05	0	3.7623e-05	7.19733e-06	0	0	2.4471e-05	5.05662e-05	4.57631e-05	1.46286e-05	5.33856e-05	5.4205e-05	4.63176e-05
exoX	b1844	P0AEK0	0	2.55319e-05	0	0	0	0	0	0	0	0	0	1.17226e-05	0	0	2.29017e-05	0	0	0	0	0	0	0	0	0	0	0	0	0	1.55732e-05	0
exuR	b3094	P0ACL2	3.41849e-05	2.40944e-05	2.90412e-05	3.03445e-05	4.29144e-05	3.26774e-05	3.43955e-05	3.05653e-05	3.22144e-05	2.9205e-05	5.39278e-05	2.94303e-05	2.85997e-05	2.96535e-05	3.33299e-05	3.28147e-05	2.66719e-05	3.30786e-05	4.35747e-05	3.70112e-05	4.05021e-05	3.68466e-05	2.96313e-05	2.8963e-05	2.78232e-05	2.31573e-05	3.14663e-05	2.62532e-05	2.59597e-05	2.52873e-05
exuT	b3093	P0AA78	0	0	5.01156e-05	6.0028e-05	0	6.30633e-05	0	0	0	0.000250142	8.72421e-05	0	0.00011007	0	0	2.6888e-05	0	4.892e-05	0	5.44051e-05	0.00024236	0.000237225	0	0	8.61066e-05	0	7.1503e-05	0	3.75373e-05	0
fabA	b0954	P0A6Q3	0.000551143	0.000649856	0.00064303	0.000640389	0.000542282	0.000524691	0.000649862	0.000491409	0.00053871	0.000360938	0.00065154	0.00105477	0.000528675	0.000568763	0.00054103	0.000369451	0.000517165	0.000341558	0.000455734	0.000716572	0.00048036	0.000516884	0.00079994	0.000642887	0.000582405	0.000541101	0.000500626	0.000652633	0.000847471	0.000651021
fabB	b2323	P0A953	0.0017872	0.00202419	0.00178202	0.00204541	0.00124707	0.00117322	0.00118891	0.00206124	0.00135449	0.00161967	0.00160514	0.00144197	0.00137075	0.00138254	0.00185539	0.00159544	0.00134766	0.000818516	0.00269942	0.00171216	0.00226459	0.00229932	0.00116217	0.00133084	0.00112167	0.00144637	0.00135761	0.00110401	0.00119527	0.00135851
fabD	b1092	P0AAI9	0.000452304	0.000439098	0.000437721	0.000429774	0.000421454	0.000405783	0.000515355	0.000510063	0.000388991	0.000422135	0.000425195	0.000376825	0.000381394	0.000423367	0.000505558	0.000418864	0.000380842	0.000440291	0.000552545	0.000654463	0.000577086	0.000514705	0.000423426	0.000405389	0.000408418	0.000467062	0.000389295	0.000390661	0.000403791	0.000392282
fabF	b1095	P0AAI5	0.000474731	0.000403015	0.000385421	0.000345219	0.000495111	0.000370772	0.000591079	0.000490816	0.000505004	0.000420723	0.000579648	0.000397378	0.000384082	0.000489495	0.000498912	0.000447714	0.000453373	0.000535056	0.000537304	0.000857078	0.00060636	0.000620025	0.000297249	0.000489463	0.000431299	0.000538382	0.000370722	0.000456754	0.000427909	0.000553072
fabG	b1093	P0AEK2	0.000551991	0.000599191	0.000581758	0.000534714	0.000584998	0.000493906	0.000644929	0.000572832	0.000546446	0.000546329	0.000476327	0.000413149	0.000465847	0.000582231	0.000646441	0.000514978	0.000532284	0.000543854	0.000540048	0.000850875	0.000603609	0.000629116	0.000456984	0.000592988	0.000575943	0.000742216	0.000550904	0.000648527	0.000634902	0.000626215
fabH	b1091	P0A6R0	0.00034846	0.000333456	0.000375157	0.000365062	0.000348311	0.000349073	0.000396102	0.000418833	0.000375584	0.000313402	0.000436357	0.00035392	0.000323794	0.000329547	0.000366069	0.000300946	0.00038029	0.000312222	0.000326995	0.000508117	0.000338278	0.000353492	0.000320452	0.000372343	0.000338822	0.000406359	0.000351109	0.000376237	0.000336054	0.000375438
fabI	b1288	P0AEK4	0.00237272	0.00246156	0.00199424	0.00210661	0.00128142	0.00169646	0.00248982	0.0017041	0.00201374	0.00125769	0.00131481	0.00139058	0.00166966	0.00218273	0.00213179	0.00130732	0.00196895	0.00227518	0.0014504	0.00229517	0.00148983	0.00148567	0.00138985	0.00238432	0.0017655	0.0024179	0.00178279	0.00223357	0.0022326	0.00201753
fabR	b3963	P0ACU5	4.03836e-05	3.20954e-05	3.51308e-05	3.38441e-05	4.19892e-05	3.64587e-05	4.98643e-05	5.04742e-05	4.79346e-05	4.01405e-05	4.9587e-05	3.10468e-05	3.64209e-05	3.97857e-05	4.86136e-05	3.83137e-05	4.61054e-05	4.33311e-05	3.36035e-05	4.19648e-05	3.57914e-05	3.94431e-05	3.31481e-05	3.45481e-05	4.45499e-05	3.71292e-05	3.9049e-05	4.15818e-05	4.11432e-05	3.95363e-05
fabZ	b0180	P0A6Q6	0.000301362	0.000479912	0.00034249	0.000367358	0.000346731	0.000268008	0.000397232	0.000307146	0.000250683	0.000247613	0.000204501	0.000148544	0.000320415	0.00037412	0.000231386	0.000136742	0.000299761	0.000292661	0.000161832	0.000505787	0.00021179	0.000225785	0.000267181	0.000415555	0.000360772	0.00045318	0.000351476	0.000452296	0.000415108	0.000423057
fadA	b3845	P21151	1.70814e-05	3.54987e-05	0.000104003	0.000114955	0	0.000106905	1.81661e-05	2.6321e-05	1.94201e-05	7.0797e-05	4.33633e-05	1.40405e-05	0.000148083	1.63728e-05	1.30517e-05	8.60877e-05	1.49726e-05	6.53388e-06	4.72736e-05	1.76164e-05	3.09364e-05	3.0449e-05	1.82995e-05	2.32148e-05	5.73444e-05	3.14335e-06	0.000120667	1.91962e-05	2.08611e-05	1.16481e-05
fadB	b3846	P21177	7.87304e-05	0.000172636	0.000444648	0.000493702	0	0.000434692	7.4826e-05	0.00010315	7.49092e-05	0.000279452	0.000169522	5.13171e-05	0.000595213	6.58695e-05	5.00361e-05	0.000330414	5.55627e-05	2.58827e-05	0.00019118	7.46067e-05	0.000119363	0.000114529	7.78595e-05	9.69842e-05	0.000249815	1.10589e-05	0.000500153	7.82893e-05	8.43246e-05	4.80149e-05
fadD	b1805	P69451	9.39329e-05	6.44325e-05	0.000242622	0.000264882	3.30495e-05	0.000372553	7.32859e-05	6.45904e-05	5.6599e-05	0.000119743	0.000213751	9.15816e-05	0.000248136	5.80108e-05	3.9172e-05	0.000231577	4.7659e-05	3.51139e-05	0.000251026	8.64412e-05	0.000102523	0.000102948	0.000203248	7.55108e-05	0.000227256	4.47693e-05	0.000352802	8.04497e-05	6.74556e-05	4.91567e-05
fadE	b0221	Q47146	0.000143586	0.000158501	0.000331299	0.000313879	0	0.000333084	0.000120474	0.000155991	8.53447e-05	0.000164232	0.000186575	0.000119002	0.000421896	0.000107464	0.000131116	0.000241168	9.08985e-05	4.17283e-05	0.000259862	9.19066e-05	0.000201632	0.00019297	0.000363792	0.000131396	0.000222549	2.84739e-05	0.000319778	0.000103749	0.000105253	6.48287e-05
fadH	b3081	P42593	0	0.000100448	0.000265206	0.000287876	0	0.000235001	4.35589e-05	0	5.42215e-05	0.000113559	0.000200635	0.000204125	0.000373367	0	2.23255e-05	0.000243226	0	3.15732e-05	0.000237956	6.94347e-05	0.000148953	0.000141728	0.000158436	0	0.000130074	0	0.000242574	0	9.79121e-05	3.29043e-05
fadI	b2342	P76503	1.79281e-05	2.55064e-05	6.2484e-05	6.11524e-05	0	7.24496e-05	1.98001e-05	2.28381e-05	1.92068e-05	6.46118e-05	5.83828e-05	2.93708e-05	8.50725e-05	1.88371e-05	1.77287e-05	6.69285e-05	1.42207e-05	1.03663e-05	6.21277e-05	3.1248e-05	4.49128e-05	4.2848e-05	3.02067e-05	2.56183e-05	4.41053e-05	0	7.78912e-05	2.39803e-05	2.29005e-05	0
fadJ	b2341	P77399	0	0.000125342	0.000299057	0.000343604	0	0.000342388	4.55337e-05	9.94647e-05	8.36455e-05	0.000409615	0.000359773	0.00021459	0.000381724	7.2572e-05	7.77961e-05	0.000405593	5.92593e-05	6.93622e-05	0.000306039	0.000125027	0.00020585	0.000182073	0.000175703	0.000107083	0.000190957	0	0.000325288	0.000113721	5.25784e-05	0
fadK	b1701	P38135	0	0	0	0	0	0	0	0	0	0	0	0	0	0	0	0	0	0	0	0	0	0	0	0	0	0	0	0	0	0
fadL	b2344	P10384	0.00015362	0.000118403	0.000648515	0.0008037	5.45309e-05	0.000707388	0.000107629	0.000129121	0.000121328	0.000880768	0.00152114	0.000707222	0.00216329	0.000146202	7.96058e-05	0.00123288	8.37616e-05	0.000129366	0.0010918	0.000605108	0.000621619	0.000643906	0.00125557	0.000216284	0.000386924	0.000182196	0.00095197	0.000184885	0.000217826	0.00023294
fadM	b0443	P77712	0	1.79579e-05	2.78264e-05	4.99865e-05	0	1.85179e-05	0	0	0	0	0	2.69619e-05	7.35959e-05	0	0	2.6069e-05	0	0	0	0	0	0	3.67872e-05	0	0	0	0	0	0	0
fadR	b1187	P0A8V6	0.000102849	9.92802e-05	0.000105065	0.000118094	0.000117798	0.000108252	0.000106398	9.29003e-05	0.000113277	0.000165493	0.000211588	9.14833e-05	0.000120425	0.000116172	8.4803e-05	0.000111751	0.0001215	0.000120192	7.99399e-05	0.000162354	0.000109937	0.00011613	0.000105459	0.000126971	0.000116483	0.000138075	0.000126582	0.000121504	0.000131267	0.000137278
fau	b2912	P0AC28	0	0	0	0	0	0	0	0	0	0	0	0	0	0	0	0	0	0	0	0	0	0	0	0	0	0	0	0	0	0
fbaA	b2925	P0AB71	0.00250801	0.00286456	0.00271868	0.00271842	0.00644434	0.00262557	0.00288469	0.00390929	0.00379988	0.00491536	0.00343385	0.00475935	0.00232308	0.00275315	0.00443787	0.00428907	0.00303214	0.00377447	0.00433235	0.00294428	0.00393716	0.00390179	0.00351388	0.00279082	0.00246421	0.00368992	0.00228244	0.00263923	0.0030365	0.0042639
fbaB	b2097	P0A991	0.000329571	0.00057876	0.000622936	0.000820016	0.000121501	0.000424584	0.000210138	0.000698417	0.000263224	0.000601286	0.000446135	0.00139719	0.000810535	0.000234577	0.00170064	0.000855626	0.000243894	0.000123947	0.00168151	3.2211e-05	0.000997092	0.000734116	0.00086034	9.80294e-05	0.000158438	5.45899e-05	0.00024185	9.98452e-05	0.000112849	5.04633e-05
fbp	b4232	P0A993	0.000143471	0.000156743	0.000105896	0.00015744	0.000128329	0.000307062	0.000183918	0.000122961	0.000222133	0.000117083	0.000576421	0.000145733	0.000117276	0.000164214	0.000192112	0.000140553	0.000228534	0.000225354	0.000221535	0.000294808	0.000276966	0.000278216	9.74198e-05	0.000174839	0.00013458	0.000161439	0.000139528	0.000316984	0.000240645	0.000135456
fcl	b2052	P32055	0	0	0	0	0	0	0	0	0	0	0	0	0	0	0	0	0	0	0	0	0	0	0	0	0	0	0	0	0	0
fdhD	b3895	P32177	3.36226e-05	1.80003e-05	2.54263e-05	2.40788e-05	5.22626e-06	2.45368e-05	2.76498e-05	2.60349e-05	3.22386e-05	2.74277e-05	3.65728e-06	2.26964e-05	2.33289e-05	2.87709e-05	3.02353e-05	2.29283e-05	3.47965e-05	2.48566e-05	3.34172e-05	2.41444e-05	3.03865e-05	3.15599e-05	0	0	0	0	0	2.50427e-05	0	0
fdhE	b3891	P13024	8.62143e-05	0.000124947	0.000167328	0.000164896	8.46062e-05	0.000113641	9.39343e-05	8.75708e-05	8.94814e-05	0.000114318	0.000209903	0.000126398	0.000113062	8.85264e-05	9.86446e-05	0.00012423	8.89799e-05	0.000111842	0.000207245	0.000251816	0.000208618	0.000197353	4.69898e-05	9.0024e-05	9.66898e-05	8.25789e-05	0.000118017	8.79095e-05	9.2808e-05	8.00024e-05
fdhF	b4079	P07658	0	0	0	0	0	0	0	0	0	0	0	0	0	0	0	0	0	0	0	0	0	0	0	0	0	0	0	0	0	0
fdnG	b1474	P24183	0	0	0	0	0	0	0	0	0	0	2.50621e-05	6.75104e-06	0	0	0	0	0	0	1.3137e-05	9.19441e-06	1.84333e-05	2.06448e-05	0	0	0	0	0	0	0	0
fdnH	b1475	P0AAJ3	0	0	0	0	0	0	0	0	0	0	5.22158e-05	1.35634e-05	0	0	0	0	0	0	1.43714e-05	4.46834e-05	9.57692e-06	1.14736e-05	0	0	0	0	0	0	0	0
fdnI	b1476	P0AEK7	0	0	0	0	0	0	0	0	0	0	0	0	0	0	0	0	0	0	0	0	0	0	0	0	0	0	0	0	0	0
fdoG	b3894	P32176	0	0	0	0	0	1.88051e-05	0	0	0	9.9822e-05	0.000196404	7.31951e-05	0	1.57126e-05	0	2.05268e-05	0	0	0.000102958	0.000230236	0.000100459	0.000109559	0	0	0	2.68171e-05	0	0	0	0
fdoH	b3893	P0AAJ5	0	0	0	0	0	0	4.28997e-06	0	0	0	0.000262777	0.000103873	0	0	0	4.68888e-06	0	0	0.000115323	0.000258745	0.000140748	0.000119717	0	0	0	2.98991e-05	0	0	0	0
fdoI	b3892	P0AEL0	0	0	0	0	0	0	0	0	0	0	0	0	0	0	0	0	0	0	0	0	0	0	0	0	0	0	0	0	0	0
fdrA	b0518	Q47208	0	0	0	0	0	0	0	0	0	0	0	0	0	0	0	0	0	0	0	0	0	0	0	0	0	0	0	0	0	0
fdx	b2525	P0A9R4	0.000153836	0.00012931	0.000120092	0.000117427	6.63266e-05	7.5163e-05	0.000136832	0.000121366	9.12126e-05	0.000118805	7.15322e-05	6.02715e-05	9.16808e-05	0.000122839	0.000127655	7.72773e-05	8.87857e-05	8.65101e-05	0.000104578	0.000147671	0.000103196	9.33165e-05	6.57112e-05	0.000103838	8.05341e-05	0.000119696	8.55192e-05	9.86971e-05	9.65304e-05	0.000122591
feaB	b1385	P80668	0	0	2.92809e-05	5.97145e-05	0	3.90463e-05	0	0	0	6.37993e-05	0	6.03745e-05	6.71908e-05	0	0	5.97779e-05	4.47169e-06	0	0.000111715	0	5.02474e-05	7.3327e-05	4.5579e-05	0	0	0	0	0	0	0
feaR	b1384	Q47129	0	0	0	0	0	0	0	0	0	0	0	0	0	0	0	0	0	0	0	0	0	0	0	0	0	0	0	0	0	0
fecA	b4291	P13036	0	9.63198e-06	0	0	1.62857e-05	0	0	0	0	5.03834e-05	0.00030863	0.000102295	0	0	0	1.09666e-05	0	7.9395e-05	0.000217208	0.00106033	0.000258548	0.000298	0	2.56832e-05	1.40129e-05	8.83843e-06	0	1.35344e-05	0	0
fecB	b4290	P15028	0	0	0	0	0	0	0	0	0	0	0	0	0	0	0	0	0	0	0	0	0	0	0	0	0	0	0	0	0	0
fecC	b4289	P15030	0	0	0	0	0	0	0	0	0	0	0	0	0	0	0	0	0	0	0	0	0	0	0	0	0	0	0	0	0	0
fecD	b4288	P15029	0	0	0	0	0	0	0	0	0	0	0	0	0	0	0	0	0	0	0	0	0	0	0	0	0	0	0	0	0	0
fecE	b4287	P15031	0	0	0	0	0	0	0	0	0	0	0	0	0	0	0	0	0	0	0	0	0	0	0	0	0	0	0	0	0	0
fecI	b4293	P23484	0	0	0	0	0	0	0	0	0	0	0	0	0	0	0	0	0	0	0	0	0	0	0	0	0	0	0	0	0	0
fecR	b4292	P23485	0	0	0	0	0	0	7.00586e-06	3.03946e-05	0	0	0	0	0	0	0	0	5.54452e-05	7.76543e-05	0	0	0	0	0	0	2.90691e-05	2.10817e-05	0	0	0	2.48163e-05
feoA	b3408	P0AEL3	0	1.46401e-05	1.26261e-05	6.67777e-06	7.08643e-05	1.87901e-05	2.0638e-05	0	4.32194e-06	0	0	0	0	1.02141e-05	0	2.23786e-05	2.20845e-05	8.99148e-05	0	1.94431e-05	0	0	0	0	2.4716e-05	1.14058e-05	3.25847e-06	1.38682e-05	8.98163e-06	0
feoB	b3409	P33650	7.59205e-05	8.77353e-05	4.91772e-05	5.29167e-05	0.00048142	0.000102013	0.000110613	6.28463e-05	6.59737e-05	0.000107704	6.65995e-05	4.08922e-05	4.36729e-05	6.21994e-05	4.02797e-05	0.000123852	0.000150019	0.000484777	3.0231e-05	8.60747e-05	5.78139e-05	6.65005e-05	0	7.02875e-05	0.000139895	7.85099e-05	7.13634e-05	8.64993e-05	0.000100696	5.70109e-05
feoC	b3410	P64638	0	0	0	0	5.74287e-06	0	0	0	0	0	0	0	0	0	0	0	2.6664e-06	6.57617e-06	0	0	0	0	0	0	0	0	0	0	0	0
fepA	b0584	P05825	2.68708e-05	2.7398e-05	1.81652e-05	1.89664e-05	5.41429e-05	6.16847e-05	6.32759e-05	4.0376e-05	0	0.000273269	4.5939e-05	9.66296e-06	1.1868e-05	2.15773e-05	0	0.000127513	0.00043742	0.000568388	2.11068e-05	2.03882e-05	0.000112111	0	2.96081e-05	1.57318e-05	0.000143873	1.99367e-05	1.54708e-05	0.000130351	9.73474e-05	3.97352e-05
fepB	b0592	P0AEL6	0	2.59023e-05	2.05034e-05	2.45396e-05	1.97314e-05	2.08628e-05	2.36472e-05	2.15954e-05	0	3.01785e-05	1.278e-05	0	1.39495e-05	1.68865e-05	0	2.00227e-05	3.90696e-05	5.78314e-05	1.12512e-05	1.39954e-05	0	0	1.50336e-05	1.18775e-05	2.5852e-05	1.54124e-05	1.44133e-05	2.39718e-05	2.91635e-05	2.67301e-06
fepC	b0588	P23878	0	0	0	0	0	1.64794e-06	1.12614e-06	0	0	1.07596e-05	0	0	0	0	0	0	1.60134e-05	2.37243e-05	0	0	0	0	0	0	0	0	0	0	0	0
fepD	b0590	P23876	0	0	0	0	0	0	0	0	0	0	0	0	0	0	0	0	0	0	0	0	0	0	0	0	0	0	0	0	0	0
fepE	b0587	P26266	0	0	0	0	0	0	0	0	0	0	0	0	0	0	0	0	0	0	0	0	0	0	0	0	0	0	0	0	0	0
fepG	b0589	P23877	0	0	0	0	0	0	0	0	0	0	0	0	0	0	0	0	0	0	0	0	0	0	0	0	0	0	0	0	0	0
fes	b0585	P13039	0	3.63938e-05	0	0	3.41203e-05	0	0	1.60364e-05	0	9.19181e-05	0	0	0	0	0	3.23328e-05	0.000128125	0.000134664	0	0	0	0	0	0	0	0	0	5.27907e-05	0	1.53951e-05
fetA	b0490	P77279	2.73511e-05	2.1376e-05	2.10669e-05	1.78442e-05	3.1245e-05	2.12869e-05	2.75055e-05	2.0553e-05	2.52469e-05	2.73216e-05	3.37713e-05	3.15625e-05	1.72262e-05	2.36228e-05	3.29426e-05	2.70647e-05	2.26739e-05	2.82497e-05	3.23246e-05	2.75097e-05	3.71113e-05	3.64177e-05	2.29257e-05	2.0817e-05	1.83902e-05	2.29922e-05	1.73291e-05	2.12169e-05	2.02079e-05	1.67004e-05
fetB	b0491	P77307	1.58466e-05	0	1.19521e-05	7.96664e-06	1.89231e-05	1.09622e-05	1.53433e-05	1.09334e-05	1.13372e-05	1.81452e-05	1.83648e-05	1.28461e-05	9.11041e-06	1.7021e-05	1.62581e-05	1.74629e-05	1.57905e-05	1.39003e-05	1.56421e-05	1.55355e-05	1.95402e-05	1.75999e-05	1.45421e-05	1.26364e-05	1.15319e-05	1.56859e-05	1.09577e-05	1.27171e-05	1.33512e-05	9.19215e-06
ffh	b2610	P0AGD7	0.000252546	0.000312982	0.000266375	0.000261125	0.000260609	0.000223838	0.000309666	0.000261647	0.000258056	0.000294715	0.000257381	0.000223529	0.000208427	0.000253893	0.000256252	0.000262886	0.000250568	0.00032123	0.000254882	0.000409187	0.00030346	0.000309212	0.000177829	0.000271079	0.000232273	0.00029803	0.000228726	0.000279454	0.000276023	0.000270902
fhlA	b2731	P19323	0	0	0	0	0	0	0	0	0	0	0	0	0	0	0	0	0	0	0	0	0	0	0	0	0	0	0	0	0	0
fhuA	b0150	P06971	6.94508e-05	0.000117655	9.39846e-05	8.4619e-05	0.000482474	0.000144223	0.000176364	0.000333706	8.30772e-05	0.000207873	0.000182472	3.50624e-05	0.000108076	0.000120238	3.94806e-05	0.000153148	0.000229479	0.000207713	7.38177e-05	0.000199944	6.29392e-05	6.49762e-05	0.000365173	0.000115801	0.000260306	0.000189082	0.000103446	0.000187062	0.000162666	0.000324997
fhuB	b0153	P06972	0	0	0	0	0	0	0	0	0	0	0	0	0	0	0	0	0	0	0	0	0	0	0	0	0	0	0	0	0	0
fhuC	b0151	P07821	0	3.51418e-06	2.04031e-06	8.45859e-07	6.32367e-06	2.6028e-06	3.51808e-06	4.26032e-06	0	4.0798e-06	2.55237e-06	0	0	0	0	3.97989e-06	5.89089e-06	5.63623e-06	9.08132e-07	4.35675e-06	0	0	3.7645e-06	9.61263e-07	5.15575e-06	3.94423e-06	5.76185e-07	4.21286e-06	4.25906e-06	4.68498e-06
fhuD	b0152	P07822	0	0	0	0	0	0	0	0	0	0	0	0	0	0	0	0	0	0	0	0	0	0	0	0	0	0	0	0	0	0
fhuE	b1102	P16869	0	0	0	2.42759e-05	3.17206e-05	5.5767e-05	3.82644e-05	2.64291e-05	0	0.00010519	1.22715e-05	0	1.49997e-05	1.65256e-05	0	4.84293e-05	0.000142685	0.000207909	0	0	0	0	2.39934e-05	0	0.000139604	0	2.39539e-05	0.000101759	0.000102317	5.20432e-05
fhuF	b4367	P39405	0	0	0	0	3.71842e-05	8.38401e-06	1.50023e-05	0	0	0	0	0	0	0	0	0	3.09418e-05	2.24922e-05	0	0	0	0	0	0	1.81024e-05	0	0	1.32938e-05	1.13334e-05	1.92862e-05
fic	b3361	P20605	6.5856e-06	2.35375e-05	2.10532e-05	2.95524e-05	6.01218e-06	1.29879e-05	1.12514e-05	2.19943e-05	9.4915e-06	5.46814e-05	4.7191e-05	0.000157701	3.13912e-05	1.30132e-05	5.27486e-05	2.47046e-05	8.69482e-06	0	6.41404e-05	0	2.75971e-05	2.42226e-05	0.000129765	4.06452e-06	9.58582e-06	0	1.01054e-05	7.95003e-06	5.52438e-06	3.19608e-06
fieF	b3915	P69380	0	0	0	0	0	0	0	0	0	0	0	0	0	0	0	0	0	0	0	0	0	0	0	0	0	0	0	0	0	0
fimA	b4314	P04128	0	0	0	0	0	0	0	0	0	0	0	0	0	0	0	0	0	0	0	0	0	0	0	0	0	0	0	0	0	0
fimB	b4312	P0ADH5	0	0	0	0	0	0	0	0	0	0	0	0	0	0	0	0	0	0	0	0	0	0	0	0	0	0	0	0	0	0
fimC	b4316	P31697	0	0	0	0	0	0	0	0	0	0	0	0	0	0	0	0	0	0	0	0	0	0	0	0	0	0	0	0	0	0
fimD	b4317	P30130	0	0	0	0	0	0	0	0	0	0	0	0	0	0	0	0	0	0	0	0	0	0	0	0	0	0	0	0	0	0
fimE	b4313	P0ADH7	0	0	0	0	0	0	0	0	0	0	0	0	0	0	0	0	0	0	0	0	0	0	0	0	0	0	0	0	0	0
fimF	b4318	P08189	0	0	0	0	0	0	0	0	0	0	0	0	0	0	0	0	0	0	0	0	0	0	0	0	0	0	0	0	0	0
fimG	b4319	P08190	0	0	0	0	0	0	0	0	0	0	0	0	0	0	0	0	0	0	0	0	0	0	0	0	0	0	0	0	0	0
fimH	b4320	P08191	0	0	0	0	0	0	0	0	0	0	0	0	0	0	0	0	0	0	0	0	0	0	0	0	0	0	0	0	0	0
fimI	b4315	P39264	0	0	0	0	0	0	0	0	0	0	0	0	0	0	0	0	0	0	0	0	0	0	0	0	0	0	0	0	0	0
fimZ	b0535	P0AEL8	0	0	0	0	0	0	0	0	0	0	0	0	0	0	0	0	0	0	0	0	0	0	0	0	0	0	0	0	0	0
fis	b3261	P0A6R3	0.000589897	0.000337775	0.000283523	0.000222161	0.000488424	0.00029016	0.000579436	0.000128848	0.000392285	0.000112909	0.000397729	5.33174e-05	0.000276921	0.000472691	0.000129442	0.000163079	0.000544241	0.000656637	0	0.00166074	0.000194524	0.000228059	6.79349e-05	0.000636966	0.000467773	0.000960159	0.000364269	0.000745746	0.000553727	0.000848174
fiu	b0805	P75780	1.38456e-05	0	0	0	2.00067e-05	1.63121e-05	1.86571e-05	1.31055e-05	3.35885e-06	5.41125e-05	1.51969e-05	1.71355e-05	0	1.18097e-05	0	3.79828e-05	0.000170087	0.000112056	1.56393e-05	1.85354e-05	1.51763e-05	1.54228e-05	3.16278e-05	6.07832e-06	4.95339e-05	1.51442e-05	1.46105e-06	5.43649e-05	3.85386e-05	3.6766e-05
fixA	b0041	P60566	0	0	0	0	0	0	0	0	0	0	0	0	0	0	0	0	0	0	0	0	0	0	0	0	0	0	0	0	0	0
fixB	b0042	P31574	0	0	0	0	0	0	0	0	0	0	0	0	0	0	0	0	0	0	0	0	0	0	0	0	0	0	0	0	0	0
fixC	b0043	P68644	0	0	0	0	0	0	0	0	0	0	0	0	0	0	0	0	0	0	0	0	0	0	0	0	0	0	0	0	0	0
fixX	b0044	P68646	0	0	0	0	0	0	0	0	0	0	0	0	0	0	0	0	0	0	0	0	0	0	0	0	0	0	0	0	0	0
fklB	b4207	P0A9L3	0.000385162	0.000398361	0.000473568	0.000421382	0.000483236	0.000378772	0.000511694	0.00033511	0.000470022	0.000501149	0.000786946	0.000718754	0.000344587	0.000434344	0.000622828	0.000534577	0.000437138	0.000526554	0.000402028	0.000611008	0.000537359	0.000554645	0.000213786	0.000479461	0.000490003	0.000478828	0.000440657	0.000494594	0.000571719	0.000500111
fkpA	b3347	P45523	0.00086339	0.00125062	0.00120884	0.00110657	0.000903435	0.00128892	0.00126164	0.000908359	0.000855154	0.0018259	0.00205055	0.00125327	0.00115913	0.000954885	0.000802143	0.00135473	0.00085229	0.00120657	0.00145714	0.00139613	0.00158452	0.00158676	0.000670965	0.00106948	0.00118941	0.000928694	0.00133614	0.00092285	0.00104495	0.000911563
fkpB	b0028	P0AEM0	3.9753e-05	5.44524e-05	6.24073e-05	5.67735e-05	3.19625e-05	5.06338e-05	5.32512e-05	4.69476e-05	4.55344e-05	4.36805e-05	9.13492e-05	5.46709e-05	5.15617e-05	5.33724e-05	3.25914e-05	4.51877e-05	4.52683e-05	5.7996e-05	4.26182e-05	7.83465e-05	6.07043e-05	5.80794e-05	2.40586e-05	5.80606e-05	5.79392e-05	4.82767e-05	5.83686e-05	5.77278e-05	7.38835e-05	5.70429e-05
fldA	b0684	P61949	0.000816165	0.000759044	0.000768	0.000742048	0.000713873	0.000567511	0.000703255	0.000711629	0.000706156	0.000759202	0.000685634	0.000700198	0.000565824	0.000665882	0.000907777	0.000653731	0.000579459	0.000634597	0.00119613	0.00086999	0.000995843	0.000971435	0.00093778	0.0006556	0.000765348	0.000811271	0.000612687	0.000762692	0.000763097	0.000841366
fldB	b2895	P0ABY4	3.63199e-05	4.09429e-05	3.20078e-05	3.95063e-05	3.65175e-05	1.76439e-05	2.98469e-05	1.95232e-05	3.43788e-05	2.5552e-05	1.99367e-05	0	1.57576e-05	2.42792e-05	3.14429e-05	1.71548e-05	0	3.39522e-05	2.65398e-05	4.82863e-05	3.68546e-05	3.24964e-05	1.71794e-05	3.21343e-05	3.22474e-05	2.19623e-05	2.48191e-05	3.01931e-05	3.0784e-05	4.02585e-05
flgA	b1072	P75933	0	0	0	0	0	0	0	0	0	0	0	0	1.89151e-05	0	0	0	0	0	0	5.36799e-05	0	0	0	0	0	0	2.03801e-05	2.18199e-05	2.03583e-05	2.04552e-05
flgB	b1073	P0ABW9	0	0	0	0	0	5.29904e-05	0	0	0	0	0	0	6.54617e-05	0	0	0	0	0	3.03621e-05	6.83208e-05	4.89381e-05	5.45972e-05	0	7.15252e-05	0	0	0.000111196	6.26421e-05	8.53597e-05	6.7085e-05
flgC	b1074	P0ABX2	0	0	0	0	0	0	0	0	0	0	0	0	9.50812e-06	0	0	0	0	0	0	1.63951e-05	4.3748e-06	5.02627e-06	0	9.94172e-06	0	0	2.81711e-05	0	0	1.80807e-05
flgD	b1075	P75936	0	0	0	0	3.00902e-05	5.48078e-05	0	0	4.71033e-05	0	8.88224e-05	0	0.000102909	0	0	0	0	0	0	0.000246385	6.20626e-05	0.000107649	0	8.63835e-05	0	0	0.000116228	0.000120777	0.000133855	9.87062e-05
flgE	b1076	P75937	0	0	0	0	0.000106402	0.000208252	0	5.5746e-05	0.000137469	0	0.000212155	3.46917e-05	0.00035995	2.96366e-05	0	0	0	0	0.000173169	0.000550388	0.000231744	0.000245805	0	0.000312127	0	0	0.000555346	0.000309242	0.000375574	0.000459082
flgF	b1077	P75938	0	0	0	0	0	2.68651e-05	0	0	0	0	3.65148e-05	0	4.87157e-05	0	0	0	0	0	2.15401e-05	0.000116737	2.88507e-05	3.91271e-05	0	4.98606e-05	0	0	8.30266e-05	6.01604e-05	5.86599e-05	5.77521e-05
flgG	b1078	P0ABX5	0	0	7.21634e-06	0	3.91191e-05	7.04602e-05	0	0	3.37493e-05	0	5.37463e-05	1.74444e-05	9.91142e-05	9.07466e-06	0	0	0	0	5.81949e-05	0.000152827	8.99239e-05	9.49e-05	0	8.4612e-05	0	0	0.00015453	9.77712e-05	0.000126824	9.51637e-05
flgH	b1079	P0A6S0	0	0	3.53418e-05	1.03685e-05	4.86175e-05	8.70826e-05	0	4.08852e-05	5.73856e-05	0	0.000154858	3.18856e-05	0.000187072	1.95643e-05	3.03351e-06	0	0	0	7.1786e-05	0.000148505	0.00010341	0.000112643	5.13352e-06	8.88071e-05	7.52181e-06	3.89235e-06	0.000204767	8.65715e-05	0.000123124	0.000115901
flgI	b1080	P0A6S3	0	0	1.2069e-05	0	3.22226e-05	5.62517e-05	0	0	1.80497e-05	0	2.33564e-05	0	7.19499e-05	0	0	0	0	0	0	0.000110345	2.77252e-05	8.25803e-06	0	7.92309e-05	0	0	9.03142e-05	7.63937e-05	5.4319e-05	5.75682e-05
flgJ	b1081	P75942	0	0	0	0	0	0	0	0	0	0	0	0	0	0	0	0	0	0	0	0	0	0	0	0	0	0	0	0	0	0
flgK	b1082	P33235	0	0	1.16765e-05	0	5.98275e-05	0.000177076	0	4.59982e-05	5.27487e-05	0	0.00030386	7.13063e-05	0.000222271	3.42658e-05	0	0	0	0	0.000207733	0.000237532	0.000355915	0.000346844	0	0.000219153	0	0	0.000484549	0.000210374	0.000334013	0.000240268
flgL	b1083	P29744	0	0.000112606	9.49598e-06	0	0.000151471	0.000453359	0	8.80394e-05	0.000114008	0	0.00031673	0.000134968	0.000369885	4.14009e-05	0	0	0	0	0.00028252	0.000436405	0.000527017	0.000592298	0	0.000351148	0	2.76515e-05	0.000791012	0.000330407	0.000555047	0.000350003
flgM	b1071	P0AEM4	0	0	3.70298e-05	1.59356e-05	8.66878e-05	0.000137063	6.77156e-06	5.30519e-05	6.56528e-05	0	0.00015816	2.00443e-05	0.000223792	2.40069e-05	0	0	1.98791e-05	2.81938e-05	6.27678e-05	9.18175e-05	9.21003e-05	0.000100671	0	0.000145376	1.31349e-05	7.30677e-06	0.000220806	0.000108045	0.00014548	0.000128474
flgN	b1070	P43533	0	0	4.47529e-06	0	1.90739e-05	3.31565e-05	0	0	1.98349e-05	0	0	0	7.06004e-05	6.98515e-06	0	0	0	0	0	5.72627e-05	1.68889e-05	2.73793e-05	0	5.76545e-05	0	0	9.50641e-05	4.29452e-05	6.29338e-05	6.76653e-05
flhA	b1879	P76298	0	0	0	0	7.42065e-05	0.000117726	0	6.34408e-05	8.29451e-05	0	0.000226024	3.55473e-05	0.000202873	0	0	0	0	0	0.000107512	0.000219055	0.000139035	0.00015595	0	0.000163244	0	0	0.000240746	0.000182841	0.000172397	0.000192996
flhB	b1880	P76299	0	0	0	0	0	0	0	0	0	0	0	0	0	0	0	0	0	0	0	0	0	0	0	0	0	0	0	0	0	0
flhC	b1891	P0ABY7	0	0	0	0	0	0	0	0	0	0	0	0	0	0	0	0	0	0	0	0	0	0	0	0	0	0	0	0	0	0
flhD	b1892	P0A8S9	0	0	0	0	0	1.2764e-05	0	0	8.50657e-06	0	1.01737e-05	0	3.88263e-05	0	0	0	0	0	0	4.05556e-05	0	0	0	2.15877e-05	0	0	2.70615e-05	2.1339e-05	2.22019e-05	1.77224e-05
flhE	b1878	P76297	0	0	0	0	0	1.30443e-05	0	0	0	0	0	0	3.05778e-05	0	0	0	0	0	0	2.47694e-05	0	0	0	1.81957e-05	0	0	3.04554e-05	1.78765e-05	1.97742e-05	2.12446e-05
fliA	b1922	P0AEM6	0	0	8.93337e-05	0	9.96306e-05	0.000153813	0	2.661e-05	0.000112875	0	0.000230209	2.33376e-05	0.000272422	2.24983e-05	0	0	0	0	9.44326e-05	0.000224101	0.00017046	0.000211035	0	0.000179051	0	0	0.000293077	0.000171626	0.000201435	0.000142517
fliC	b1923	P04949	0	0	0.000137915	3.29944e-05	0.00629701	0.00918051	5.30874e-05	0.00355509	0.00830072	0	0.00761319	0.00170306	0.0135521	0.000694916	0	3.6761e-05	0	0	0.0120306	0.0135605	0.0157622	0.0183001	5.97655e-05	0.0105134	9.83971e-05	8.6367e-05	0.0282957	0.0101821	0.0172759	0.0186845
fliD	b1924	P24216	0	0	0	0	0.000142391	0.000341868	0	6.39107e-05	0.000105415	0	0.000348092	8.5665e-05	0.000371184	6.73247e-05	0	0	0	0	0.000360334	0.000194531	0.000518691	0.000550913	0	0.000413748	0	0	0.00110802	0.000293444	0.000480568	0.000368672
fliE	b1937	P0A8T5	0	0	0	0	0	0	0	0	0	0	0	0	0	0	0	0	0	0	0	0	0	0	0	0	0	0	0	0	0	0
fliF	b1938	P25798	0	0	7.59355e-05	0	0.000139904	0.000215254	0	9.29171e-05	0.00015797	0	0.000368781	0	0.000516813	5.92833e-05	0	0	0	0	0.000172541	0.00040715	0.000262072	0.000317561	0	0.00027706	0	0	0.000524996	0.000261441	0.000331402	0.000350562
fliG	b1939	P0ABZ1	0	0	3.76332e-05	0	6.66547e-05	0.000114292	0	4.0724e-05	8.15736e-05	0	0.000239647	1.95738e-05	0.000271662	2.15832e-05	0	0	0	0	9.29398e-05	0.00023759	0.000146074	0.000159213	0	0.000152877	0	1.36021e-05	0.00027565	0.000156046	0.000183889	0.000202892
fliH	b1940	P31068	0	0	0	0	5.21407e-06	3.92399e-05	0	0	2.97776e-05	0	0.000100642	1.03868e-05	7.00423e-05	0	0	0	0	0	1.90901e-05	6.5523e-05	4.25759e-05	9.07284e-06	0	4.19541e-05	0	0	7.95328e-05	4.75224e-05	5.42329e-05	6.01753e-05
fliI	b1941	P52612	0	0	0	0	0.000107862	0.00016822	0	7.3095e-05	0.000119939	0	0.000315884	0	0.000392743	0	0	0	0	0	0.000175895	0.000307788	0.00022735	0.000219761	0	0.000220509	0	0	0.000401375	0.000206603	0.000276934	0.000286452
fliJ	b1942	P52613	0	0	0	0	0	0	0	0	0	0	0	0	0	0	0	0	0	0	0	0	0	0	0	0	0	0	0	0	0	0
fliK	b1943	P52614	0	0	0	0	0	0	0	0	0	0	0	0	0	0	0	0	0	0	0	0	0	0	0	0	0	0	0	0	0	0
fliL	b1944	P0ABX8	0	0	2.92101e-05	8.44073e-06	5.61462e-05	0.000101372	0	1.48297e-05	6.6213e-05	0	0.000126574	0	0.00016656	2.05124e-05	0	2.74759e-06	0	0	3.08934e-05	0.000188232	0.000100957	0.000118315	0	0.000121347	0	0	0.000187232	0.000105845	0.000139753	0.000131694
fliM	b1945	P06974	0	0	3.8386e-05	0	9.36617e-05	0.000164786	0	6.54114e-05	0.000122508	0	0.000299102	2.23506e-05	0.000309332	0	0	0	0	0	0.00014843	0.00040465	0.00021062	0.000240114	0	0.000254556	0	0	0.000388224	0.000232241	0.000268921	0.000302144
fliN	b1946	P15070	0	0	2.88952e-05	0	7.71309e-05	0.000111009	0	6.10766e-05	8.44991e-05	0	0.000203937	2.90075e-05	0.000235383	3.01853e-05	0	0	0	0	6.77735e-05	0.000218579	8.79392e-05	0.000109932	0	0.000163332	0	0	0.000240751	0.000152393	0.000206868	0.000203376
fliO	b1947	P22586	0	0	0	0	0	0	0	0	0	0	5.38817e-05	0	4.91531e-05	0	0	0	0	0	0	5.93616e-05	0	2.62788e-05	0	3.93836e-05	0	0	5.32082e-05	0	5.04581e-05	6.48683e-05
fliP	b1948	P0AC05	0	0	0	0	1.73006e-05	1.76308e-05	0	1.42446e-05	1.3602e-05	0	3.20251e-05	0	3.38805e-05	0	0	0	0	0	2.28594e-05	3.92288e-05	2.62136e-05	3.13936e-05	0	2.7322e-05	0	0	4.47396e-05	2.78253e-05	2.99276e-05	3.49562e-05
fliQ	b1949	P0AC07	0	0	0	0	0	0	0	0	0	0	0	0	0	0	0	0	0	0	0	0	0	0	0	0	0	0	0	0	0	0
fliR	b1950	P33135	0	0	0	0	0	0	0	0	0	0	0	0	0	0	0	0	0	0	0	0	0	0	0	0	0	0	0	0	0	0
fliS	b1925	P26608	0	0	0	0	1.64785e-05	2.02976e-05	0	0	2.56452e-05	0	5.50319e-05	0	4.73831e-05	0	0	0	0	0	0	6.21676e-05	0	0	0	3.67305e-05	0	0	5.91302e-05	4.10918e-05	4.12695e-05	4.58158e-05
fliT	b1926	P0ABY2	0	0	0	0	0	0	0	0	0	0	0	0	0	0	0	0	0	0	0	0	0	0	0	0	0	0	0	0	0	0
fliZ	b1921	P52627	0	0	0	0	2.55884e-05	3.45337e-05	0	3.80461e-06	0	0	2.86941e-05	0	3.57421e-05	0	8.53852e-06	0	0	0	0	5.87776e-05	0	0	0	5.3631e-05	0	0	9.87122e-05	4.22834e-05	6.74988e-05	4.89065e-05
flk	b2321	P15286	1.57661e-05	0	0	0	1.23802e-05	7.24427e-06	2.00592e-05	1.99991e-05	2.74582e-05	1.94683e-05	2.8844e-05	2.27933e-05	1.50936e-05	2.27001e-05	1.50594e-05	1.34302e-05	1.86035e-05	1.34824e-05	6.96661e-06	2.93788e-05	1.15095e-05	1.59963e-05	0	9.81723e-06	0	2.3295e-05	1.35162e-05	2.15363e-05	1.91099e-05	2.22205e-05
flu	b2000	P39180	1.36048e-05	1.44088e-05	2.52169e-05	2.40247e-05	1.59186e-05	7.69026e-05	2.03853e-05	1.98335e-05	2.29768e-05	7.09907e-05	4.58461e-05	1.33915e-05	1.76746e-05	0	0.000276271	1.58914e-05	1.2051e-05	0.000491585	7.83095e-05	4.34065e-05	7.12612e-05	6.68104e-05	0.00187433	1.50464e-05	1.48147e-05	2.3516e-05	2.14602e-05	1.20859e-05	1.12204e-05	2.25241e-05
flxA	b1566	P77609	0	0	0	0	3.30329e-06	4.32478e-06	0	0	0	0	0	0	5.87205e-06	1.92186e-06	0	0	0	0	0	7.77788e-06	3.67168e-06	4.56187e-06	0	6.15965e-06	0	0	7.7167e-06	6.24784e-06	7.56033e-06	4.93899e-06
fmt	b3288	P23882	0.00012855	0.000164862	0.000141848	0.00013723	0.000139926	0.000129812	0.000158921	0.000129282	0.000136411	0.00014021	0.000179763	0.000188251	0.00012537	0.00015041	0.0001539	0.000133666	0.000128929	0.000139675	0.000189575	0.000260946	0.00019027	0.000189624	0.000225454	0.000151321	0.000142193	0.000161669	0.000143784	0.000161374	0.000133892	0.000157743
fnr	b1334	P0A9E5	0.000356621	0.000309783	0.000460149	0.000402495	0.000346071	0.000400282	0.000524152	0.000330509	0.000477453	0.000286151	0.000400525	0.000116347	0.000398841	0.00048429	0.000296146	0.000296719	0.000384777	0.00046683	0.000278348	0.000683842	0.000392751	0.000384009	0.000203808	0.000544054	0.000490399	0.000512817	0.000514433	0.000540406	0.000548774	0.000527733
focA	b0904	P0AC23	0	3.44601e-05	3.43802e-05	4.99547e-05	0.000192942	3.61191e-05	2.91301e-05	4.25339e-05	5.11551e-05	0.00012023	0.000104067	0.000154607	6.05095e-05	3.74869e-05	8.70911e-05	0.000162096	2.08951e-05	6.17671e-05	0.000134106	2.48419e-05	0.000125079	2.62981e-05	8.39216e-06	0	4.31077e-05	0	0	0	0	0
focB	b2492	P77733	0	0	0	0	0	0	0	0	0	0	0	0	0	0	0	0	0	0	0	0	0	0	0	0	0	0	0	0	0	0
folA	b0048	P0ABQ4	6.00868e-05	4.03535e-05	4.71284e-05	4.84159e-05	4.39539e-05	5.78641e-05	7.51083e-05	4.85641e-05	6.43989e-05	6.20547e-05	0.000178702	0.000100573	7.18321e-05	6.02648e-05	6.80693e-05	6.47484e-05	5.23477e-05	6.33276e-05	8.71074e-05	9.61852e-05	7.97759e-05	7.20098e-05	8.05901e-05	6.78048e-05	7.36137e-05	6.80377e-05	7.08894e-05	5.93541e-05	7.59556e-05	6.99312e-05
folB	b3058	P0AC16	0	0	0	0	0	0	0	0	0	0	0	0	0	0	0	0	0	0	0	0	0	0	0	0	0	0	0	0	0	0
folC	b2315	P08192	0.000129588	0.000135291	0.000127238	0.000112187	9.58547e-05	0.000104781	0.000134797	0.000121036	0.000138901	9.2479e-05	9.50771e-05	5.98495e-05	8.8846e-05	0.000115246	0.000119651	9.40816e-05	0.000107295	0.000107496	0.000113064	0.000165115	0.000129902	0.000138897	9.05606e-05	0.000121871	0.00011184	0.000130484	0.000106676	0.000116383	0.000108884	0.000123881
folD	b0529	P24186	0.000222428	0.00023941	0.000204283	0.000208951	0.000237212	0.00018314	0.000254161	0.000203554	0.000281837	0.000154604	0.000151826	0.000113207	0.000166307	0.000235779	0.000274196	0.000155576	0.000228475	0.000264958	0.000100267	0.000149676	0.00010337	0.000115483	0.0002398	0.00021926	0.000207848	0.000287327	0.000178767	0.000239487	0.000242763	0.000287051
folE	b2153	P0A6T5	0.00112151	0.000781426	0.000662732	0.00059889	0.000678829	0.000690771	0.00102934	0.00195329	0.00145741	0.000414642	0.000543669	0.000361844	0.000628147	0.00128512	0.00115968	0.000387299	0.0017252	0.00157915	0.000189021	0.000371951	0.00035316	0.000352238	0.000294212	0.00107294	0.000903938	0.00154552	0.000794387	0.00125966	0.00102973	0.00167989
folK	b0142	P26281	1.1244e-05	1.13081e-05	1.36993e-05	1.20415e-05	1.52996e-05	1.08259e-05	1.10596e-05	1.47893e-05	1.27032e-05	1.26458e-05	0	9.00902e-06	1.10841e-05	1.08902e-05	1.39863e-05	1.58057e-05	1.15551e-05	1.35349e-05	1.16931e-05	1.27091e-05	1.25087e-05	1.47709e-05	9.91136e-06	1.304e-05	1.4737e-05	1.40288e-05	1.44148e-05	1.44875e-05	0	1.59359e-05
folM	b1606	P0AFS3	1.34888e-05	2.13955e-05	1.8786e-05	1.64391e-05	1.41831e-05	1.28874e-05	1.48755e-05	1.85384e-05	1.40583e-05	1.77225e-05	0	2.20178e-05	1.90311e-05	0	2.06925e-05	1.45961e-05	1.71547e-05	1.46352e-05	1.80964e-05	1.68628e-05	1.46945e-05	1.58671e-05	5.25392e-06	0	1.48693e-05	1.2985e-05	1.59349e-05	1.08046e-05	1.59009e-05	1.4754e-05
folP	b3177	P0AC13	6.22366e-05	9.19147e-05	8.19112e-05	7.75177e-05	7.55531e-05	7.95102e-05	8.42188e-05	4.24453e-05	9.36773e-05	7.24595e-05	9.22143e-05	6.01615e-05	5.4466e-05	6.06261e-05	0.000126537	6.42866e-05	8.94365e-05	0.000101148	6.72089e-05	8.99912e-05	8.57403e-05	8.83303e-05	4.87666e-05	6.34631e-05	6.40682e-05	6.33298e-05	6.12813e-05	7.27285e-05	7.27455e-05	7.00039e-05
folX	b2303	P0AC19	0.000254078	0.000155002	0.000158234	0.000152682	5.09772e-05	0.000130961	0.000204651	0.000206831	0.000175036	6.57112e-05	7.00688e-05	4.62022e-05	0.000132025	0.000202676	0.000165526	6.69921e-05	0.000165288	0.000157822	6.11557e-05	0.000116619	7.59295e-05	7.266e-05	6.29352e-05	0.000162997	0.000163382	0.000162516	0.000105892	0.000122613	0.000130857	0.000134036
fpr	b3924	P28861	0.000195977	0.000406463	0.000314799	0.000365416	0.00021036	0.000236471	0.000224931	0.000266624	0.000209067	0.000258994	0.000175715	0.000163695	0.00020517	0.000234706	0.000284485	0.00020063	0.000230875	0.000217071	0.000247712	0.000152266	0.000271427	0.000257573	0.000148096	0.000150953	0.000225905	0.000150267	0.000194305	0.000218542	0.000222903	0.000205125
frc	b2374	P69902	0	0	0	0	0	0	0	0	0	0	0	0	0	0	0	0	0	0	0	0	0	0	0	0	0	0	0	0	0	0
frdA	b4154	P00363	0.000195862	0.000246311	0.000348256	0.000378875	0.000497977	0.000427549	0.000206155	0.000162079	0.000191893	0.000601257	0.00162574	0.00212607	0.000403839	0.000166424	0.000368877	0.000866255	0.000162563	0.000165293	0.00199824	0.000454446	0.00189663	0.00195508	0.000346517	0.000127995	0.000230746	9.05138e-05	0.000347031	0.000255703	0.000272321	8.67723e-05
frdB	b4153	P0AC47	5.15944e-05	4.44688e-05	8.19472e-05	9.09952e-05	0.000155855	0.000120059	4.56509e-05	3.91773e-05	4.1363e-05	0.000225079	0.00070054	0.000819048	0.000112129	3.59922e-05	0.000106622	0.000318465	2.95861e-05	3.89024e-05	0.00095566	0.000165837	0.000906698	0.00092893	9.23996e-05	3.26041e-05	4.37905e-05	2.8162e-05	7.77218e-05	6.82595e-05	6.28792e-05	2.42326e-05
frdC	b4152	P0A8Q0	0	0	0	0	2.55059e-05	0	0	0	0	2.59677e-05	6.56093e-05	7.10224e-05	0	0	0	2.95609e-05	0	0	7.53011e-05	2.31916e-05	8.78892e-05	8.4128e-05	1.88598e-05	0	0	0	4.66501e-06	0	0	0
frdD	b4151	P0A8Q3	0	0	0	0	0	0	0	0	0	0	1.27944e-06	0	1.06708e-06	0	1.58861e-06	3.32934e-06	0	0	4.90761e-06	0	8.18166e-06	5.37894e-06	0	0	0	0	0	0	0	0
fre	b3844	P0AEN1	0.000117965	0.000113099	0.000128421	0.000148822	0.000104513	0.000148603	0.000153557	0.000222372	0.0001381	7.66453e-05	9.39263e-05	7.09844e-05	0.000140497	0.00013443	0.000187196	8.73709e-05	0.000134172	0.000112089	8.81378e-05	0.000121994	0.000104016	9.764e-05	0.000109878	0.000118348	0.000126266	0.000115664	0.000133631	0.000129232	0.000124706	0.000131338
frlA	b3370	P45539	0	0	0	0	0	0	0	0	0	0	0	0	0	0	0	0	0	0	0	0	0	0	0	0	0	0	0	0	0	0
frlB	b3371	P0AC00	0	0	0	0	0	0	0	0	0	0	0	0	0	0	0	0	0	0	0	0	0	0	0	0	0	0	0	0	0	0
frlC	b4474	P45541	0	0	0	0	0	0	0	0	0	0	0	0	0	0	0	0	0	0	0	0	0	0	0	0	0	0	0	0	0	0
frlD	b3374	P45543	0	0	0	0	0	0	0	0	0	0	0	0	0	0	0	0	0	0	0	0	0	0	0	0	0	0	0	0	0	0
frlR	b3375	P45544	3.19754e-05	3.21532e-05	3.52273e-05	3.17612e-05	3.60604e-05	3.36266e-05	4.13195e-05	3.13489e-05	3.57336e-05	2.22073e-05	0	2.75039e-05	2.72553e-05	3.3388e-05	3.26337e-05	1.76235e-05	3.25154e-05	3.55413e-05	2.17316e-05	3.77569e-05	2.68758e-05	2.51373e-05	3.07426e-05	3.7204e-05	3.64306e-05	3.7232e-05	3.86611e-05	3.57132e-05	3.79904e-05	3.72045e-05
frmA	b0356	P25437	0.00059667	0.000429922	0.000465762	0.00118844	0.000641544	0.000354603	0.000344502	0.000365633	0.000342856	0.000526534	0.000188989	0.000255864	0.000400979	0.000724311	0.000431435	0.000333478	0.000290825	0.00185058	0.000396299	0.000489933	0.000419168	0.000447881	0.000288404	0.000537697	0.000382111	0.000815666	0.000557433	0.000342093	0.000380159	0.00043655
frmB	b0355	P51025	2.59166e-05	6.0333e-05	6.2417e-05	0.000181964	5.72902e-05	6.08186e-05	4.32557e-05	4.09756e-05	1.48908e-05	0.000124048	1.28179e-05	6.21484e-05	3.97166e-05	8.02562e-05	3.8364e-05	5.19353e-05	3.54542e-05	0.000184595	6.89753e-05	9.16247e-05	7.76697e-05	8.22658e-05	6.4483e-06	6.28744e-05	3.63655e-05	8.1613e-05	5.80623e-05	4.57718e-05	5.85767e-05	4.82826e-05
frmR	b0357	P0AAP3	3.00973e-05	1.97334e-05	2.45426e-05	2.77861e-05	3.28348e-05	2.712e-05	3.47936e-05	3.38268e-05	2.55832e-05	4.42684e-05	1.41075e-05	1.90359e-05	2.49035e-05	4.41607e-05	2.31078e-05	3.07635e-05	2.49417e-05	7.08244e-05	3.94168e-05	1.95352e-05	3.98928e-05	4.51687e-05	1.93396e-05	2.76066e-05	2.59663e-05	4.12918e-05	2.51131e-05	2.51875e-05	2.34026e-05	3.16092e-05
frr	b0172	P0A805	0.000493684	0.00047201	0.000467564	0.000450525	0.000476799	0.000404464	0.000515777	0.000420223	0.000519037	0.000447337	0.000549805	0.000489607	0.000415797	0.000538787	0.000582237	0.000423099	0.000477501	0.000554088	0.000593856	0.000715435	0.00062925	0.000626335	0.000411132	0.000439243	0.000412867	0.000467934	0.000382173	0.000431789	0.000411682	0.000433024
frsA	b0239	P04335	8.28376e-05	8.84452e-05	6.2233e-05	7.80896e-05	7.98791e-05	4.8264e-05	6.24826e-05	0.000102244	7.00424e-05	5.40563e-05	5.88739e-05	5.36879e-05	5.96079e-05	5.53674e-05	0.000118463	6.03526e-05	6.26235e-05	8.09606e-05	5.67794e-05	4.96402e-05	6.36204e-05	5.78392e-05	6.25584e-05	4.62201e-05	5.29206e-05	5.74048e-05	4.67526e-05	4.89471e-05	4.72214e-05	5.22858e-05
fruA	b2167	P20966	5.35866e-05	5.76776e-05	0.000839146	6.85524e-05	8.33496e-05	2.54335e-05	5.81114e-05	8.4718e-05	4.50808e-05	0.000121908	9.147e-05	0.000106774	7.82035e-05	7.05962e-05	6.93694e-05	0.000135081	3.99567e-05	6.63702e-05	8.12366e-05	9.40468e-05	6.35989e-05	5.7451e-05	0.000174431	5.69267e-05	8.45673e-05	5.12366e-05	6.47116e-05	2.4279e-05	4.06892e-05	5.08552e-05
fruB	b2169	P69811	6.62973e-05	7.81662e-05	0.00115662	8.35673e-05	0.000120667	0	8.06891e-05	9.60488e-05	5.31715e-05	0.000151799	0.000100449	0.000102345	8.43618e-05	9.03061e-05	7.25776e-05	0.000162048	5.25454e-05	8.7851e-05	9.42841e-05	0.000129535	8.09799e-05	8.94187e-05	0.000189414	8.15159e-05	0.000110278	6.50834e-05	7.84019e-05	3.61866e-05	6.26642e-05	7.28414e-05
fruK	b2168	P0AEW9	3.92577e-05	4.17687e-05	0.000772221	4.36491e-05	6.76789e-05	9.37585e-06	4.6805e-05	5.18463e-05	3.52145e-05	6.38719e-05	5.00411e-05	3.42389e-05	4.73649e-05	5.77397e-05	4.06976e-05	5.22924e-05	2.39205e-05	5.30922e-05	3.38643e-05	8.47568e-05	3.58369e-05	3.78705e-05	7.51135e-05	4.81728e-05	6.92915e-05	3.85919e-05	4.45411e-05	1.73723e-05	2.82981e-05	4.21314e-05
frvA	b3900	P32155	0	0	0	0	0	0	0	0	0	0	0	0	0	0	0	0	0	0	0	0	0	0	0	0	0	0	0	0	0	0
frvB	b3899	P32154	0	0	0	0	0	0	0	0	0	0	0	0	0	0	0	0	0	0	0	0	0	0	0	0	0	0	0	0	0	0
frvR	b3897	P32152	0	0	0	0	0	0	0	0	0	0	0	0	0	0	0	0	0	0	0	0	0	0	0	0	0	0	0	0	0	0
frvX	b3898	P32153	0	0	0	0	0	0	0	0	0	0	0	0	0	0	0	0	0	0	0	0	0	0	0	0	0	0	0	0	0	0
frwB	b3950	P69816	0	0	0	0	0	0	0	0	0	0	0	0	0	0	0	0	0	0	0	0	0	0	0	0	0	0	0	0	0	0
frwC	b3949	P32672	0	0	0	0	0	0	0	0	0	0	0	0	0	0	0	0	0	0	0	0	0	0	0	0	0	0	0	0	0	0
frwD	b3953	P32676	0	0	0	0	0	0	0	0	0	0	0	0	0	0	0	0	0	0	0	0	0	0	0	0	0	0	0	0	0	0
fryA	b2383	P77439	0	0	0	0	0	0	0	0	0	0	0	0	0	0	0	0	0	0	0	0	0	0	0	0	0	0	0	0	0	0
fryB	b2387	P69808	0	0	0	0	0	0	0	0	0	0	0	0	0	0	0	0	0	0	0	0	0	0	0	0	0	0	0	0	0	0
fryC	b2386	P77579	0	0	0	0	0	0	0	0	0	0	0	0	0	0	0	0	0	0	0	0	0	0	0	0	0	0	0	0	0	0
fsaA	b0825	P78055	2.25325e-05	1.96275e-05	2.38067e-05	9.69321e-06	2.56446e-05	1.33107e-05	2.03528e-05	2.72397e-05	1.67352e-05	2.65359e-05	0	1.81821e-05	1.78058e-05	1.91242e-05	2.70648e-05	1.07057e-05	0	1.89236e-05	3.75452e-05	1.02578e-05	3.19883e-05	1.20077e-05	8.65931e-06	0	0	1.57939e-05	0	0	1.55726e-05	0
fsaB	b3946	P32669	0	0	1.042e-05	1.21831e-05	0	8.64514e-06	0	0	0	1.23687e-05	0	0	1.25337e-05	0	6.04044e-06	1.17102e-05	0	9.84687e-06	1.07231e-05	1.11912e-05	1.1924e-05	1.60853e-05	0	0	0	0	8.45099e-06	5.9855e-06	0	0
fsr	b0479	P52067	0	4.11477e-05	0.000100574	9.15305e-05	0	0	3.12776e-05	5.76029e-05	3.3646e-05	0	5.43529e-05	0	6.23572e-05	3.36291e-05	0	0	1.70529e-05	0	0	6.04957e-05	4.91415e-05	5.54149e-05	0	3.20826e-05	4.23888e-05	3.12873e-05	6.27234e-05	3.13731e-05	3.75324e-05	5.92193e-05
ftnA	b1905	P0A998	0.00133031	0.000465874	0.000449325	0.000327915	0.00022445	0.000234626	0.000261575	7.63678e-05	0.00118882	0.000384438	0.000821351	0.000601317	0.000508686	0.000594441	0.00146513	0.000778038	0.000117579	0.000167638	0.000842156	0.000310588	0.00139884	0.00157091	8.3064e-05	0.000623164	0.000213138	0.000263663	0.000651303	0.000256714	0.000282829	0.000163887
ftnB	b1902	P0A9A2	5.51379e-05	3.36873e-05	3.79408e-05	4.01684e-05	3.81613e-05	3.82623e-05	7.6289e-05	5.66456e-05	3.71412e-05	0.000123744	4.69294e-05	3.74355e-05	4.34609e-05	4.4238e-05	4.64292e-05	5.09172e-05	3.12832e-05	0.000103295	5.61056e-05	3.00453e-05	4.82708e-05	4.35169e-05	4.3854e-05	3.61223e-05	4.497e-05	3.24646e-05	3.99506e-05	3.72652e-05	3.5696e-05	3.33812e-05
ftp	b2214	P0AB85	0	0	0	0	0	0	0	0	0	0	0	0	0	0	0	0	0	0	0	0	0	0	0	0	0	0	0	0	0	0
ftsA	b0094	P0ABH0	0.000133696	0.000113635	0.000108353	0.000103962	0.000116423	0.00010259	0.000113583	0.000144584	0.000113986	9.94749e-05	0.000113983	8.08721e-05	0.00010204	0.000102438	0.000136338	0.000110382	0.000104881	0.00012007	0.000110851	0.000108629	0.00011523	0.000112289	0.000102607	9.64467e-05	9.92904e-05	9.3616e-05	8.99741e-05	9.38659e-05	9.0466e-05	9.53242e-05
ftsB	b2748	P0A6S5	1.70349e-05	1.60831e-05	1.46276e-05	1.44337e-05	1.9936e-05	1.29028e-05	2.16389e-05	2.55295e-05	1.58116e-05	1.23442e-05	0	0	1.19967e-05	1.82226e-05	1.57324e-05	1.48002e-05	1.67263e-05	1.96432e-05	0	2.07374e-05	1.93396e-05	2.05844e-05	0	1.54813e-05	1.72328e-05	1.72153e-05	1.24414e-05	1.42208e-05	1.31594e-05	1.82954e-05
ftsE	b3463	P0A9R7	8.28215e-05	7.80427e-05	6.09084e-05	6.70702e-05	7.36935e-05	5.54336e-05	7.46854e-05	8.42786e-05	6.61112e-05	6.31074e-05	5.89939e-05	5.93982e-05	6.39674e-05	6.55368e-05	8.84527e-05	5.57968e-05	6.66575e-05	6.28228e-05	6.22056e-05	5.36465e-05	4.2445e-05	6.14074e-05	6.63284e-05	6.40047e-05	6.35899e-05	6.49034e-05	5.84432e-05	6.04455e-05	5.75611e-05	5.97205e-05
ftsH	b3178	P0AAI3	0.000650363	0.000852197	0.000701526	0.000693891	0.000540528	0.000459808	0.000704897	0.000616398	0.00043741	0.000479519	0.000546242	0.000458441	0.000472062	0.00053598	0.000620164	0.000573797	0.000564608	0.000585096	0.000570544	0.000680646	0.00064609	0.000605576	0.000386675	0.000527951	0.000529568	0.000570473	0.000458123	0.000499951	0.000517586	0.000489459
ftsI	b0084	P0AD68	8.28137e-05	0.00011893	0.000102239	9.51905e-05	8.66695e-05	8.2137e-05	8.24054e-05	0.000107572	7.27062e-05	6.01248e-05	7.40802e-05	0	6.26354e-05	8.45224e-05	6.89574e-05	7.31882e-05	8.73963e-05	9.16352e-05	5.60913e-05	8.89848e-05	8.80933e-05	8.59674e-05	2.7413e-05	7.38147e-05	9.43545e-05	8.11144e-05	7.22323e-05	8.11876e-05	7.92765e-05	8.23988e-05
ftsK	b0890	P46889	0.000243542	0.000154524	0.000190723	0.000169906	0.000234497	0.00016696	0.000209934	0.000221274	0.0001911	0.000140961	0.000128118	2.30073e-05	0.000163149	0.000233439	0.00016034	0.000140076	0.000226924	0.000237954	0	0.000239067	0.000139403	0.000181849	0	0.000235881	0.000247408	0.00024359	0.000205518	0.000230701	0.000202135	0.000205463
ftsL	b0083	P0AEN4	9.19343e-06	8.78653e-06	7.56033e-06	6.79392e-06	8.35715e-06	6.55685e-06	8.21095e-06	1.07117e-05	7.11348e-06	7.01867e-06	6.28811e-06	0	5.08422e-06	8.12561e-06	4.86732e-06	7.26714e-06	8.06169e-06	1.02188e-05	0	5.16873e-06	8.33925e-06	7.28893e-06	0	7.66932e-06	8.16003e-06	8.64538e-06	6.57567e-06	8.44324e-06	7.41974e-06	8.13166e-06
ftsN	b3933	P29131	0.000139392	0.000156428	0.000139213	0.00012836	0.000101989	9.19503e-05	0.000133744	0.000116892	0.000113484	7.24076e-05	5.8146e-05	4.76949e-05	9.23606e-05	0.000126485	0.000121086	8.40025e-05	0.000107767	0.000135631	8.50659e-05	0.000123716	9.96337e-05	0.0001045	8.78475e-05	0.000101511	0.000113302	0.000105331	8.09571e-05	9.13434e-05	8.18145e-05	8.91106e-05
ftsP	b3017	P26648	0.000262647	0.000197152	0.000202454	0.000241998	0.000191178	0.00017378	0.000202609	0.000230606	0.000218332	0.000172928	0.000171014	0.000156888	0.000190213	0.000192765	0.000225738	0.000202134	0.000173161	0.000207401	0.000215037	0.000219949	0.000228171	0.000186772	0.000182077	0.000175056	0.000213707	0.000180781	0.000186558	0.000184915	0.000180407	0.000192003
ftsQ	b0093	P06136	5.79567e-05	4.30934e-05	5.7862e-05	4.47665e-05	5.36245e-05	4.6949e-05	4.21844e-05	6.40515e-05	4.52322e-05	3.35792e-05	5.07648e-05	0	3.87286e-05	4.22517e-05	5.10772e-05	4.43295e-05	5.05139e-05	5.64289e-05	0	6.85193e-05	4.73099e-05	4.34476e-05	0	4.69637e-05	5.45445e-05	4.31148e-05	5.49893e-05	4.9327e-05	4.47229e-05	4.93569e-05
ftsW	b0089	P0ABG4	0	0	0	0	0	0	0	0	0	0	0	0	0	0	0	0	0	0	0	0	0	0	0	0	0	0	0	0	0	0
ftsX	b3462	P0AC30	9.47434e-05	0.000107922	7.80695e-05	8.36063e-05	9.51692e-05	7.69943e-05	8.9263e-05	9.58541e-05	8.4792e-05	7.46801e-05	7.12759e-05	4.82956e-05	6.95501e-05	8.74791e-05	0.000136871	7.32212e-05	9.5317e-05	8.12236e-05	6.17796e-05	7.73986e-05	6.31925e-05	5.35707e-05	7.34019e-05	8.95731e-05	8.64805e-05	8.70295e-05	7.32512e-05	8.40171e-05	8.62985e-05	8.12296e-05
ftsY	b3464	P10121	0.000221596	0.00023974	0.000224722	0.00020717	0.000222528	0.000186912	0.000247721	0.000213034	0.000234177	0.000233674	0.000224858	0.000223367	0.00020582	0.000232551	0.000241588	0.000221088	0.00020648	0.000227863	0.000231747	0.000311435	0.000249857	0.000237737	0.000212157	0.00021313	0.000212749	0.000212503	0.000204314	0.000204827	0.000198695	0.000229081
ftsZ	b0095	P0A9A6	0.00129189	0.00140814	0.00132655	0.00143946	0.00140685	0.000980671	0.00117187	0.00128574	0.00124316	0.000931388	0.00119438	0.000709435	0.00126977	0.00123152	0.00146085	0.00137879	0.00122668	0.00142756	0.00109341	0.00127347	0.00157796	0.00157788	0.000466959	0.00110658	0.0011085	0.00116319	0.00123974	0.00101883	0.00107356	0.00121901
fucA	b2800	P0AB87	0	0	0	0	0	0	0	0	0	0	0	0	0	0	0	0	0	0	0	0	0	0	0	0	0	0	0	0	0	0
fucI	b2802	P69922	0	0	0.000221079	0.000233974	0	0.000237929	0	0	0	0.000298059	0.000162624	0.000125439	0.000189297	0	0	0.000336321	0	0	0.000395834	0.000290448	0.000415444	0.000407966	0	6.00871e-05	0	0	0.000213723	0	0	0
fucK	b2803	P11553	0	0	0	0	0	0	0	0	0	0	0	0	0	0	0	0	0	0	0	0	0	0	0	0	0	0	0	0	0	0
fucO	b2799	P0A9S1	0.000331066	0.000221324	0.000349622	0.00038348	0.000221449	0.000469537	0.000125057	0.000249442	0	0.000455002	0.000499572	0.000196148	0.000288011	0.000280683	4.22217e-05	0.000389958	0.000343374	0.000279042	0.000718806	0.000171655	0.000706155	0.000655173	0.000197144	0.000302027	0.000297946	0.000295226	0.000305551	0.00025836	0.000278336	6.46244e-05
fucP	b2801	P11551	0	0	0	0	0	0	0	0	0	0	0	0	0	0	0	0	0	0	0	0	0	0	0	0	0	0	0	0	0	0
fucR	b2805	P0ACK8	3.85796e-05	0	7.03672e-05	7.49188e-05	3.54122e-05	6.76568e-05	4.05618e-05	0	0	2.91227e-05	0	0	9.10377e-05	0	2.44083e-05	4.03334e-05	0	4.94215e-05	4.5577e-05	5.07893e-05	5.74289e-05	5.63079e-05	0	0	5.84258e-05	3.16432e-05	8.46925e-05	4.03469e-05	3.08831e-06	3.51355e-05
fucU	b2804	P0AEN8	0.000169062	0.000104768	0.000136468	0.000139413	8.92031e-05	0.000105302	9.54258e-05	0.0001866	8.87516e-05	0.000108189	0.000125203	5.3163e-05	0.000126788	9.73457e-05	0.000222048	0.000138631	6.05399e-05	0.00010615	0.000246834	6.19785e-05	0.000215934	0.000200601	0.000140876	6.45344e-05	8.55926e-05	5.13182e-05	0.00013007	4.91739e-05	5.61157e-05	5.4212e-05
fumA	b1612	P0AC33	0.000830158	0.00125351	0.00218853	0.00203756	5.70627e-05	0.00299929	0.000942553	0.000704225	0.00118437	0.000448069	0.00177349	0.000268939	0.00165203	0.000905896	0.000623713	0.000760903	0.000943325	0.000629225	0.00144529	0.00160888	0.00211246	0.00175728	0.00012444	0.00120229	0.00149957	0.000707997	0.00238739	0.00114421	0.00118622	0.000850482
fumB	b4122	P14407	1.14019e-05	1.82294e-05	3.06865e-05	3.11979e-05	4.59647e-06	4.28593e-05	1.27397e-05	9.91098e-06	1.68621e-05	6.25237e-06	2.26092e-05	3.83145e-06	2.43936e-05	1.23359e-05	8.39617e-06	8.8002e-06	1.24126e-05	7.44664e-06	1.50341e-05	2.03569e-05	2.45485e-05	2.17713e-05	2.04381e-06	1.66804e-05	2.01335e-05	9.50111e-06	3.36637e-05	1.60084e-05	1.75832e-05	1.18289e-05
fumC	b1611	P05042	0.0001062	0.000162763	0.000518886	0.000546375	2.25009e-05	0.00029401	0.000198525	0.000223034	0.000205181	0.000327126	0.00213689	0.000349488	0.000637259	0.000199685	0.000140527	0.000318003	0.000116316	0.000109813	0.000566371	0.00025973	0.000426921	0.000384655	0.00038311	0.000178814	0.000409421	0.000189801	0.000544143	0.000196051	0.000277421	0.000286184
fur	b0683	P0A9A9	0.000278079	0.00040434	0.000510119	0.000497891	0.000274695	0.000417416	0.000392003	0.000339451	0.000350057	0.00055865	0.000407798	0.000345293	0.000378831	0.000332528	0.00037372	0.000422887	0.000321848	0.000356852	0.000390856	0.000408779	0.00040128	0.000394948	0.000317065	0.000341204	0.000416729	0.000347182	0.000435701	0.000375719	0.000415049	0.000351133
fusA	b3340	P0A6M8	0.00719786	0.0065378	0.00575337	0.00519289	0.00632346	0.00601891	0.0078678	0.00537027	0.00610504	0.00626168	0.00705254	0.004118	0.00536527	0.00685857	0.00474821	0.00577708	0.0071361	0.0069015	0.0056135	0.0113197	0.00641768	0.00694554	0.00512166	0.00792189	0.00696176	0.00812843	0.00631046	0.00820514	0.00770604	0.00782211
fxsA	b4140	P37147	2.98576e-05	2.78291e-05	3.63856e-05	3.51716e-05	2.40185e-05	3.00427e-05	3.36165e-05	1.65548e-05	1.71809e-05	2.67479e-05	1.21997e-05	1.56689e-05	2.12515e-05	1.94635e-05	1.94296e-05	3.06735e-05	1.76019e-05	2.4663e-05	2.43065e-05	2.12335e-05	2.09728e-05	2.46714e-05	1.37694e-05	2.54146e-05	2.44428e-05	1.79174e-05	2.11671e-05	1.7832e-05	2.35408e-05	1.70708e-05
gabD	b2661	P25526	6.76295e-05	0.000245926	0.000389245	0.000364077	3.0254e-05	0.000243471	6.57727e-05	0.000156474	6.64509e-05	0.000445735	0.000450148	0.00127809	0.00030357	9.1745e-05	0.000474654	0.000289784	9.57508e-05	5.85894e-05	0.00109187	4.20048e-05	0.000482693	0.000346595	0.000274817	5.71914e-05	0.000178983	2.11609e-05	0.000186843	8.2854e-05	8.42467e-05	2.79755e-05
gabP	b2663	P25527	0	0	0	0	0	0	0	0	0	0	0	0	0	0	0	0	0	0	0	0	0	0	0	0	0	0	0	0	0	0
gabT	b2662	P22256	7.38344e-05	0.000226618	0.000462618	0.000396452	2.75305e-05	0.000253761	7.37522e-05	0.000176397	6.49735e-05	0.000326201	0.000493826	0.00158739	0.000349292	9.7361e-05	0.000938084	0.000211951	8.59026e-05	5.92764e-05	0.000962292	4.61908e-05	0.00043461	0.000380194	0.000297914	6.74799e-05	0.000189134	2.57931e-05	0.000231029	7.13649e-05	8.44463e-05	4.64049e-05
gadA	b3517	P69908	3.26857e-05	0	2.43443e-05	3.59608e-05	0.000592961	0	0	8.08964e-05	0.000114688	0.000238294	7.64899e-05	0.00338789	0	4.00507e-05	0.00314907	0.000156433	0.000244449	0	0.00082779	0	0.000174019	7.74074e-05	0.00351438	0	0	1.7384e-05	0	6.04783e-05	0	0
gadB	b1493	P69910	1.2837e-05	0	9.56094e-06	1.41232e-05	0.000232879	0	0	3.17712e-05	4.50422e-05	9.35872e-05	3.00406e-05	0.00133055	0	1.57295e-05	0.00123676	6.14372e-05	9.60048e-05	0	0.000325106	0	6.83439e-05	3.04009e-05	0.00138023	0	0	6.82737e-06	0	2.37522e-05	0	0
gadC	b1492	P63235	0	0	0	0	0.000100982	0	0	2.73113e-05	2.78617e-05	6.60938e-05	0	0.000811816	1.05804e-05	0	0.000617339	3.04368e-05	5.29376e-05	0	0.000210401	0	3.17214e-05	2.15451e-05	0.00145418	0	0	0	0	2.35991e-05	0	0
gadE	b3512	P63204	0	0	0	0	0	0	0	0	0	0	0	0	0	0	0	0	0	0	0	0	0	0	0	0	0	0	0	0	0	0
gadW	b3515	P63201	0	0	0	0	0	0	0	0	0	0	0	0	0	0	0	0	0	0	0	0	0	0	0	0	0	0	0	0	0	0
gadX	b3516	P37639	0	0	0	0	0	0	0	0	0	0	0	0	0	0	0	0	0	0	0	0	0	0	0	0	0	0	0	0	0	0
galE	b0759	P09147	0.00024515	0.000276351	0.000252387	0.000260377	0.000145872	0.000217717	0.00017762	0.000103582	0.00028027	0.000242491	0.000183869	0.000125909	0.000218365	0.000194116	0.000209181	0.000225535	0.000148068	0.00019427	0.000222392	0.000250128	0.000249383	0.000275423	0.000171083	0.00021433	0.000763809	0.000168932	0.00144208	0.000148076	0.000186773	0.000279636
galF	b2042	P0AAB6	1.1086e-05	0	0	0	0	0	0	0	1.63036e-05	1.36737e-05	0	0.00017632	1.08129e-05	1.25149e-05	1.09678e-05	7.8838e-06	1.69313e-05	0	0	0	0	0	0	0	1.38297e-05	0	0	0	1.02038e-05	0
galK	b0757	P0A6T3	0.000134059	0.000186688	0.000201245	0.000217172	5.85351e-05	0.000178333	7.33387e-05	5.73686e-05	0.00013097	0.0001386	0.000115456	7.33899e-05	0.000151871	8.50053e-05	4.7623e-05	0.000158342	7.16762e-05	0.000106189	0.000165625	0.000162839	0.000198306	0.000206826	0.000113339	0.000120493	0.000577491	5.28334e-05	0.00113645	8.9139e-05	0.000125785	0.000137933
galM	b0756	P0A9C3	0.000491955	0.000381596	0.000417173	0.000386383	0.000211667	0.000318653	0.000268588	0.000275656	0.000294647	0.000256938	0.000143224	0.000112812	0.000357446	0.000329418	0.000278257	0.000240869	0.00020989	0.000303189	0.000418471	0.000317431	0.000461275	0.000436224	0.000257108	0.000325963	0.000685633	0.000223861	0.00120696	0.000250405	0.000257193	0.000315803
galP	b2943	P0AEP1	0	0	0	0	0	0	0	0	0	0	0	0	0	0	0	0	0	0	0	0	0	0	0	0	0	0	0	0	0	0
galR	b2837	P03024	0	0	0	0	0	0	0	0	0	0	0	0	0	0	0	0	0	0	0	0	0	0	0	0	0	0	0	0	0	0
galS	b2151	P25748	0	0	0	1.4556e-05	0	8.85594e-06	0	0	0	0	2.00483e-05	0	1.16485e-05	0	0	0	0	0	0	1.32881e-05	2.02971e-05	0	0	0	4.66416e-05	0	9.38641e-05	0	0	0
galT	b0758	P09148	9.54775e-05	9.18585e-05	0.000100912	9.98958e-05	3.56425e-05	9.43687e-05	5.58839e-05	2.72716e-05	7.51391e-05	7.92988e-05	6.28363e-05	3.15223e-05	8.07418e-05	6.55095e-05	4.44826e-05	7.35552e-05	4.77094e-05	5.84479e-05	8.50631e-05	8.63032e-05	0.000110661	0.00010961	3.2757e-05	7.73809e-05	0.000312524	4.49442e-05	0.000620287	4.56841e-05	6.5957e-05	7.95405e-05
galU	b1236	P0AEP3	0.00129472	0.000959754	0.00067067	0.000770409	0.000991148	0.000772094	0.000954596	0.00112345	0.000872818	0.000961297	0.00123696	0.00106494	0.000910617	0.000934652	0.00119607	0.000998952	0.000818416	0.00111489	0.00120178	0.00109592	0.00117519	0.00116666	0.00153642	0.000863739	0.000754365	0.000966963	0.000731678	0.000739317	0.000727392	0.000832325
gapA	b1779	P0A9B2	0.0130944	0.0104847	0.0126721	0.00740881	0.0245558	0.00785012	0.0147206	0.0149251	0.0125799	0.0125201	0.00751971	0.0114661	0.00728665	0.0112099	0.0140059	0.0137366	0.0106354	0.0123727	0.00803667	0.00771822	0.00824502	0.00849429	0.013106	0.011305	0.00990079	0.0145534	0.00751262	0.00740376	0.00938123	0.0147718
gapC_1	b1417	P33898	4.98563e-05	3.22366e-05	4.91568e-05	2.67081e-05	0.000110277	2.66556e-05	5.4677e-05	6.79028e-05	4.1769e-05	3.46268e-05	4.01444e-05	7.51712e-05	2.52445e-05	3.41814e-05	6.4262e-05	4.62482e-05	3.42661e-05	4.60311e-05	5.07503e-05	3.78353e-05	4.11012e-05	3.46253e-05	7.54396e-05	3.49991e-05	3.90848e-05	5.12559e-05	2.48202e-05	2.42334e-05	2.98081e-05	7.16974e-05
gapC_2	b1416		0	0	0	0	0	0	0	0	0	0	0	0	0	0	0	0	0	0	0	0	0	0	0	0	0	0	0	0	0	0
garD	b3128	P39829	0	0	3.42604e-05	2.75233e-05	0	3.00267e-05	0	0	0	3.05985e-05	0.000132243	4.07402e-05	4.09275e-05	0	0	5.5754e-05	0	0	6.29843e-05	5.48513e-05	8.07025e-05	8.25627e-05	0	0	0	0	3.09153e-05	0	1.7221e-05	0
garK	b3124	P23524	0	0	0	0	0	0	0	0	0	0	7.02527e-05	0	0	0	0	0	0	0	3.57613e-05	5.75493e-05	4.20839e-05	5.98817e-05	0	0	0	0	0	0	0	0
garL	b3126	P23522	0	0	0	0	0	3.11523e-05	0	0	0	6.35309e-05	0.000176071	3.76377e-05	0	0	0	5.1026e-05	0	0	0.000133623	9.6267e-05	0.000105575	0.000123929	0	0	1.00426e-05	0	2.96401e-05	0	0	0
garP	b3127	P0AA80	0	0	0	0	0	0	0	0	0	0	0	0	0	0	0	0	0	0	0	0	0	0	0	0	0	0	0	0	0	0
garR	b3125	P0ABQ2	0	0	4.06251e-05	6.2545e-05	3.11657e-05	6.3436e-05	2.85966e-05	3.63091e-05	0	6.90523e-05	0.000283169	8.94876e-05	3.63781e-05	0	3.23396e-05	9.10666e-05	0	3.33506e-05	0.00019072	0.000215461	0.000231977	0.000242222	5.00416e-05	1.45938e-05	0	1.40396e-05	5.21559e-05	0	0	0
gatA	b2094	P69828	0	0	0	0	0	0	0	0	0	0	0	0	0	0	0	0	0	0	0	0	0	0	0	0	0	0	0	0	0	0
gatB	b2093	P37188	0	0	0	0	0	0	0	0	0	0	0	0	0	0	0	0	0	0	0	0	0	0	0	0	0	0	0	0	0	0
gatC	b2092	P69831	0	0	0	0	0	0	0	0	0	0	0	0	0	0	0	0	0	0	0	0	0	0	0	0	0	0	0	0	0	0
gatD	b2091	P0A9S3	0	0	0	0	0	0	0	0	0	0	0	0	0	0	0	0	0	0	0	0	0	0	0	0	0	0	0	0	0	0
gatR_1	b2087	P36930	2.99736e-05	2.61134e-05	2.48532e-05	2.55444e-05	3.11087e-05	1.99586e-05	2.69398e-05	2.46882e-05	2.57213e-05	2.24036e-05	2.49984e-05	0	2.22635e-05	2.23931e-05	3.63808e-05	2.67384e-05	2.20314e-05	2.6385e-05	2.57184e-05	1.88146e-05	2.27697e-05	2.58596e-05	0	2.49575e-05	2.53906e-05	2.39427e-05	2.25353e-05	2.21011e-05	0	2.6339e-05
gatR_2	b2090		0	0	0	0	0	0	0	0	0	0	0	0	0	0	0	0	0	0	0	0	0	0	0	0	0	0	0	0	0	0
gatY	b2096	P0C8J6	0	0	0	0	0	0	0	0	0.00218441	0	0.00275173	0	0	0	0	0	0.00294553	0	0	0	0	0	0	0	0	0	0	0	0	0
gatZ	b2095	P0C8J8	0	0	0	0	0	0	0	0	0	0	0	0	0	0	0	0	0	0	0	0	0	0	0	0	0	0	0	0	0	0
gcd	b0124	P15877	0.000119958	0.000185439	0.000134264	0.000161862	2.78918e-05	7.49373e-05	0.000147536	0.000315232	0.000196813	0.000162641	0.000147327	0.000352351	0.000146309	0.000224135	0.000449564	0.000123874	0.00025876	4.08516e-05	5.74393e-05	0.00012175	7.4611e-05	6.7407e-05	0.000439069	9.89749e-05	6.63194e-05	0.000336744	5.1607e-05	0.000148496	9.1764e-05	0.000198793
gcl	b0507	P0AEP7	0	0	0	0	0	0.00273708	0	0	0	7.53894e-06	0.000137004	0	0	0	0	0	0	0	6.39472e-05	0	5.39539e-05	8.04319e-05	0	0	0	0	0	2.49605e-05	0	0
gcvA	b2808	P0A9F6	2.46721e-05	0	3.43126e-05	2.09582e-05	2.92754e-05	2.83626e-05	2.45879e-05	0	2.4939e-05	0	0	0	0	0	3.0889e-05	2.90529e-05	0	3.52958e-05	2.63864e-05	2.24005e-05	2.34971e-05	0	3.54923e-05	1.7372e-05	2.85956e-05	2.76013e-05	1.66189e-05	0	0	2.37609e-05
gcvH	b2904	P0A6T9	0.00050223	0.00024011	0.000231752	0.000580543	0.000347895	0.000284166	0.000454554	0.000345085	0.000376595	0.000217117	0	0.00141346	0.000306199	0.000430793	0.000304985	0.000242156	0.000388407	0.000106413	0.00170999	0.000961821	0.0018657	0.00188206	0.000486165	0.000514746	0.000443318	0.000657323	0.000285762	0.000537047	0.000441038	0.000535041
gcvP	b2903	P33195	0.00061202	0.000322585	0.000406248	0.000815755	0.000415908	0.000504728	0.000563274	0.000617723	0.000605381	0.000325477	0.00338536	0.00115341	0.000449029	0.000688391	0.000529694	0.000337675	0.000736862	0.000303395	0.00158034	0.00126548	0.00239341	0.00221586	0.000446618	0.000684706	0.000622996	0.000817376	0.000472046	0.000790026	0.000607142	0.00071322
gcvR	b2479	P0A9I3	7.57177e-05	8.50248e-05	8.39326e-05	8.63639e-05	9.21649e-05	6.72434e-05	8.44762e-05	0.000147254	8.4679e-05	5.69246e-05	4.77758e-05	4.88975e-05	5.72957e-05	8.60119e-05	0.000116057	5.80201e-05	8.76852e-05	8.20281e-05	6.25185e-05	4.38133e-05	4.53781e-05	5.94648e-05	6.17278e-05	6.19334e-05	8.06593e-05	7.32626e-05	5.78497e-05	6.00762e-05	6.91428e-05	6.1495e-05
gcvT	b2905	P27248	0.000273851	0.000119017	0.000127633	0.000304222	0.000141408	0.000188423	0.000286396	0.000211371	0.000178086	9.7224e-05	0.0018495	0.000669756	0.000177365	0.000289169	0.000144609	9.86453e-05	0.0002166	0.00010733	0.00056516	0.000533668	0.000913978	0.000941472	0.000165828	0.000254871	0.000234317	0.000283844	0.00018381	0.00031805	0.000228975	0.000242395
gdhA	b1761	P00370	0.000365492	0.000197392	0.00106918	0.00122145	0.00467872	0.00357761	0.000991919	0	0.00132599	0.00152435	0.000392917	0.000125853	0.00231152	0.00108556	0.000330577	0.00173651	0.00377909	0.00259152	0.000319926	0.00017335	0.000447562	0.000425982	0.000267956	0.00186403	0.0020504	0.00247158	0.00363268	0.00247631	0.00150267	0.00320634
gfcA	b0987	P75885	0	0	0	0	0	0	0	0	0	0	0	0	0	0	0	0	0	0	0	0	0	0	0	0	0	0	0	0	0	0
gfcB	b0986	P75884	0	0	0	0	0	0	0	0	0	0	0	0	0	0	0	0	0	0	0	0	0	0	0	0	0	0	0	0	0	0
gfcC	b0985	P75883	0	0	0	0	0	0	0	0	0	0	0	0	0	0	0	0	0	0	0	0	0	0	0	0	0	0	0	0	0	0
gfcD	b0984	P75882	0	0	0	0	0	0	0	0	0	0	0	0	0	0	0	0	0	0	0	0	0	0	0	0	0	0	0	0	0	0
gfcE	b0983	P0A932	0	0	0	0	0	0	0	0	0	0	0	0	0	0	0	0	0	0	0	0	0	0	0	0	0	0	0	0	0	0
ggt	b3447	P18956	0	0.000540836	0.000519741	0.000730936	0	0	0	0.000709221	0	0.000655488	0.000720256	0.00272046	0.000713536	0.000524692	0.00101596	0.000813584	0	0	0.000543771	0	0.000432856	0	0.00076226	0	0	0	0	0	0	0
ghoS	b4128	P0AF61	0	0	0	0	0	0	0	0	0	0	0	0	0	0	0	0	0	0	0	0	0	0	0	0	0	0	0	0	0	0
ghoT	b4559	P64646	0	0	0	0	0	0	0	0	0	0	0	0	0	0	0	0	0	0	0	0	0	0	0	0	0	0	0	0	0	0
ghrA	b1033	P75913	0.000192086	0.000328569	0.000263948	0.000280595	9.37857e-05	0.000166747	0.000196365	0.000179114	0.00013985	0.000116182	4.86799e-05	7.20099e-05	0.000153338	0.000162532	0.000126474	0.000150533	0.000144832	0.000203982	0.000191718	9.2919e-05	0.000164776	0.000148923	0.000108098	0.000172767	0.000150266	0.000127171	0.000164924	0.000142744	0.000160296	0.000134981
ghrB	b3553	P37666	0.000558718	0.000658911	0.000607363	0.000598374	0.000473034	0.000426947	0.000556263	0.000693847	0.000574769	0.000464121	0.000385299	0.000284786	0.000395371	0.000563235	0.000695763	0.000466462	0.000483398	0.000755206	0.000369332	0.000330548	0.00046766	0.000476335	0.000250295	0.000467282	0.00045313	0.00041842	0.000436421	0.000402504	0.000497865	0.000484113
ghxP	b4064	P0AF52	0.000381554	0.000223466	0.000197697	0.000154426	0.00042976	0.000199187	0.000360026	0.000290079	0.000433993	0.000298683	0.000297929	0	0.000276504	0.000405606	0.000251653	0.00032553	0.000325256	0.000381848	0	0.000169626	0	0.000127627	0.000479414	0.000407488	0.000330886	0.000412991	0.000306629	0.000352754	0.000274516	0.000671892
ghxQ	b4464	Q46817	3.08899e-06	1.5925e-06	1.67754e-06	1.33353e-06	3.60939e-06	1.69605e-06	3.24849e-06	2.18522e-06	4.24237e-06	2.9126e-06	2.94986e-06	3.86328e-07	2.33369e-06	3.58658e-06	1.86104e-06	3.02921e-06	2.85368e-06	3.89981e-06	6.86737e-07	1.25834e-06	8.67359e-07	9.52455e-07	5.09421e-06	4.09921e-06	3.67858e-06	3.90051e-06	2.98929e-06	3.65678e-06	2.96491e-06	7.59249e-06
glcA	b2975	Q46839	0	0	0	0	0	7.1894e-05	0	0	0	0.000126811	0.000121096	0.00014704	0	0	0	0.000130283	0	0	0	0	0	0	0.000192828	0	0	0	0	0	0	0
glcB	b2976	P37330	0.000119013	0.000140134	0.000360902	0.000532188	7.60668e-05	0.00242161	9.04472e-05	0.000216143	0.000192234	0.000811522	0.000901544	0.000909637	0.000767216	0.000117366	0.000140676	0.00112465	0.000126427	0.000243521	0.000989544	0.000267682	0.00145727	0.00152479	0.000417056	0.000161376	0.000274874	6.19518e-05	0.000577004	0.000180759	0.000167569	0.000151077
glcC	b2980	P0ACL5	2.1887e-05	0	5.41613e-05	5.55048e-05	0	8.3367e-05	2.26873e-05	2.21395e-05	3.40775e-05	2.59938e-05	6.70173e-05	0	8.22074e-05	1.90022e-05	0	4.01259e-05	2.92017e-05	0	5.06308e-05	2.90796e-05	5.49337e-05	5.49149e-05	0	2.13733e-05	4.35151e-05	1.40929e-05	7.66585e-05	2.34737e-05	4.55512e-05	0
glcD	b2979	P0AEP9	0	0	0	7.04243e-07	0	3.40482e-06	0	0	0	1.1548e-06	1.70222e-06	1.62437e-06	7.46359e-07	0	0	3.37596e-06	0	0	9.03007e-07	0	1.95655e-06	2.13771e-06	6.04656e-07	0	0	0	8.33554e-07	0	0	0
glcE	b4468	P52073	0	0	2.85746e-05	3.17322e-05	0	0.000158869	0	0	0	6.8013e-05	8.08433e-05	6.91551e-05	5.08522e-05	0	0	0.000138556	0	0	6.9739e-05	1.80349e-05	0.000103188	0.000101521	2.60049e-05	0	1.86989e-05	0	2.94964e-05	0	0	0
glcF	b4467	P52074	0	0	0	0	0	0.000166321	0	0	0	0	4.98726e-05	5.28157e-05	5.63975e-05	0	0	0.000142885	0	0	9.20235e-06	0	9.2903e-05	0.000115888	0	0	0	0	0	0	0	0
glcG	b2977	P0AEQ1	1.20846e-05	9.65639e-06	3.1822e-05	4.85917e-05	8.48125e-06	0.00023026	8.54849e-06	1.75488e-05	1.77195e-05	9.34217e-05	0.000124046	0.000104511	7.48683e-05	1.19474e-05	1.16365e-05	0.000133918	1.08599e-05	2.62882e-05	0.000169865	3.62675e-05	0.00021898	0.000230648	7.36939e-05	1.70122e-05	2.68607e-05	7.09076e-06	6.36826e-05	1.76581e-05	1.61611e-05	1.73481e-05
gldA	b3945	P0A9S5	3.07751e-05	3.74616e-05	5.6515e-05	8.36766e-05	0.000234117	5.38566e-05	2.96383e-05	4.92001e-05	7.84619e-05	0.000251687	0.000572771	0.000184492	6.12747e-05	2.2347e-05	5.19275e-05	0.000312685	2.53177e-05	7.89706e-05	0.00030651	2.81211e-05	0.000253125	0.000237844	5.55825e-05	2.42133e-05	3.12992e-05	1.61157e-05	4.24634e-05	3.48527e-05	2.0312e-05	1.69718e-05
glf	b2036	P37747	0	0	0	0	0	0	0	0	0	0	0	0	0	0	0	0	0	0	0	0	0	0	0	0	0	0	0	0	0	0
glgA	b3429	P0A6U8	0.000207567	0.000146652	0.000197012	0.000224423	0.000231441	0.000252981	0.00015228	0.000393308	0.00017972	0.000275034	0.000250554	0.000263925	0.000212118	0.000156038	0.000265495	0.000315681	0.000162128	0.000170269	0.000310828	6.10203e-05	0.000236216	0.00021683	0.000278381	0.000136125	0.000153453	9.18158e-05	0.000187921	0.00012321	0.000114517	0.000102378
glgB	b3432	P07762	0.0004581	0.000272786	0.000338854	0.000349687	0.000346802	0.000447095	0.000292909	0.000431345	0.000253245	0.00034663	0.000230362	0.000238734	0.000310037	0.000295382	0.000316323	0.000366442	0.000262853	0.000256458	0.000323869	5.86556e-05	0.000290839	0.000283618	0.000286365	0.000272081	0.000257966	0.000165273	0.000312504	0.000227712	0.000206868	0.000149233
glgC	b3430	P0A6V1	0.000238815	0.00013321	0.000213391	0.000238005	0.000295224	0.000366762	0.000209468	0.000472668	0.000217908	0.000408624	0.000402891	0.000357114	0.000247147	0.00020934	0.000268543	0.000463343	0.000205423	0.000224786	0.000507615	9.29329e-05	0.00038913	0.000360679	0.000451589	0.000181266	0.000198336	0.000120715	0.000228754	0.00016827	0.000140997	0.000114967
glgP	b3428	P0AC86	0.000301642	0.000269697	0.000333647	0.00037802	0.00047237	0.000449047	0.000231831	0.00075602	0.000413732	0.000463639	0.00050513	0.000448985	0.000374075	0.000250595	0.000517915	0.000483024	0.000327634	0.000288118	0.00045682	0.000118221	0.000389812	0.000359284	0.000383596	0.000246216	0.00027692	0.000185681	0.000342043	0.000245004	0.000206571	0.000212231
glgS	b3049	P26649	0	0	0	0	0	0	0	0	0	0	0	0	0	0	0	0	0	0	0	0	0	0	0	0	0	0	0	0	0	0
glgX	b3431	P15067	6.4145e-05	8.25185e-05	0.000110792	0.000122672	0.000126827	0.000133847	6.60865e-05	0.000187103	9.31181e-05	9.30697e-05	8.16509e-05	9.08769e-05	9.75081e-05	7.1191e-05	0.00011622	9.71098e-05	0.000101834	7.88247e-05	7.49447e-05	0	5.30395e-05	6.42953e-05	0.000117775	7.75848e-05	8.79382e-05	6.47529e-05	0.000108031	8.34294e-05	7.40583e-05	5.85323e-05
glk	b2388	P0A6V8	0.000165074	0.000216334	0.000420414	0.000263898	0.000377163	0.000220596	0.000220063	0.000222289	0.000146329	0.000275875	0.000119905	0.00017418	0.000228601	0.00020175	0.000174879	0.000303328	0.000127445	0.000196541	0.000142601	0.000119586	0.000151306	0.000155028	0.000228677	0.000211557	0.000301418	0.000116329	0.00023229	0.000134972	0.000218695	0.000219043
glmM	b3176	P31120	0.000466183	0.000299016	0.00037201	0.000344995	0.000473192	0.000424143	0.000480267	0.000497117	0.000498817	0.000486381	0.000621387	0.000531938	0.000389002	0.000478991	0.00054893	0.000501419	0.000428626	0.000501612	0.000656738	0.000755213	0.000678061	0.000670234	0.00059757	0.000447869	0.000428161	0.000482095	0.000429139	0.000431663	0.00040732	0.000462849
glmS	b3729	P17169	0.00108984	0.000908835	0.000879459	0.000847583	0.00133725	0.000977058	0.00112775	0.00110041	0.00174572	0.000810453	0.00110465	0.000642682	0.000749271	0.000958126	0.00143185	0.000883539	0.00105567	0.000979824	0.00109036	0.00113117	0.00128645	0.00134152	0.00115617	0.00107393	0.00108824	0.00162205	0.000966308	0.00121393	0.00115211	0.00165849
glmU	b3730	P0ACC7	0.000448271	0.000498895	0.000462542	0.00038861	0.000527192	0.000438259	0.000576558	0.00040971	0.000477178	0.000401519	0.000590075	0.000356833	0.000308585	0.000539086	0.00051993	0.000470378	0.000500181	0.000472607	0.000520962	0.000746151	0.000623962	0.000632381	0.000381423	0.000536854	0.000440489	0.000644958	0.000350021	0.000532921	0.000542561	0.000516493
glnA	b3870	P0A9C5	0.00398072	0.00243017	0.00271499	0.00236202	0.0046508	0.00172777	0.00330671	0.00606225	0.0053951	0.00326235	0.00542377	0.00142666	0.00154698	0.0046291	0.013006	0.00366507	0.0051929	0.00332341	0.0015045	0.0018841	0.00194922	0.0019479	0.00452365	0.00372753	0.00308097	0.00541003	0.00227127	0.00378713	0.00312624	0.00539911
glnB	b2553	P0A9Z1	0.000124183	0.000137606	0.000137692	0.000133576	0.00011755	0.000106478	0.00012087	0.000124433	0.000115769	0.000145014	0.000118421	7.53941e-05	0.000117897	0.000134187	0.000140744	0.000128446	0.000122308	0.000123887	9.15277e-05	7.91632e-05	0.00011443	0.000118843	7.65925e-05	0.000118432	0.000114518	0.000110389	0.000105855	0.000107648	0.000115773	0.000116444
glnD	b0167	P27249	3.87255e-05	3.70659e-05	3.22274e-05	3.61307e-05	4.17743e-05	3.27495e-05	2.76036e-05	6.75316e-05	3.24446e-05	5.3322e-05	4.69941e-05	2.74478e-05	3.59282e-05	3.00183e-05	0.000107442	3.72101e-05	3.58377e-05	3.82241e-05	3.43529e-05	2.28792e-05	3.27154e-05	3.61819e-05	5.75017e-05	2.22423e-05	2.98958e-05	2.5819e-05	3.27067e-05	2.17476e-05	2.41951e-05	2.88181e-05
glnE	b3053	P30870	0.000136459	0.000114503	0.000113115	0.000128002	0.000131357	0.000104711	0.000113653	0.000182306	0.00013386	0.000105681	9.38692e-05	6.44023e-05	0.000107777	0.000102933	0.000180807	0.000110709	0.00011229	0.000107751	0.000108998	7.44506e-05	9.25684e-05	9.57462e-05	9.94023e-05	0.000100806	0.000124491	9.82189e-05	0.000108776	0.000100866	9.4222e-05	0.000104695
glnG	b3868	P0AFB8	4.77755e-05	3.35582e-05	3.81904e-05	2.85729e-05	5.82311e-05	2.53411e-05	4.5593e-05	7.43096e-05	5.10827e-05	6.08017e-05	5.65879e-05	2.31337e-05	3.57626e-05	5.53173e-05	0.000142478	6.34722e-05	6.25566e-05	4.91756e-05	4.17322e-05	2.54786e-05	4.38197e-05	3.32606e-05	4.88888e-05	4.38021e-05	4.41697e-05	5.68169e-05	4.5171e-05	5.18597e-05	4.08905e-05	5.85301e-05
glnH	b0811	P0AEQ3	0.000904216	0.000507575	0.00163249	0.0021673	0.00109228	0.00132629	0.000560881	0.00053078	0.000583946	0.000916677	0.00158074	0.000605201	0.00250256	0.000579645	0.000823859	0.00146758	0.000229356	0.000691098	0.00308976	0.000410822	0.00233108	0.00195595	0.000866649	0.000633807	0.000863241	0.000353229	0.0023437	0.000417607	0.00046171	0.000431053
glnK	b0450	P0AC55	5.33777e-06	0	0	0	1.30063e-05	0	0	1.90232e-05	8.95749e-06	1.41241e-05	2.12841e-05	0	0	1.09952e-05	0.00104898	1.333e-05	1.70995e-05	5.38404e-06	0	1.17043e-05	0	0	2.06403e-05	3.76516e-06	0	1.77982e-05	0	3.86074e-06	2.19565e-05	1.69974e-05
glnL	b3869	P0AFB5	1.88755e-05	1.17547e-05	1.81041e-05	1.14996e-05	2.04254e-05	1.13715e-05	2.08246e-05	2.67086e-05	1.84929e-05	2.37175e-05	2.28075e-05	1.64275e-05	1.12439e-05	2.23318e-05	5.0975e-05	2.16427e-05	2.49418e-05	1.74732e-05	1.27468e-05	1.50131e-05	1.34951e-05	1.364e-05	2.10132e-05	1.42667e-05	2.05308e-05	2.31935e-05	0	2.1572e-05	1.84252e-05	2.30007e-05
glnP	b0810	P0AEQ6	7.30948e-05	4.84074e-05	0.000115559	0.00013864	0.000120083	0.000113189	6.53831e-05	4.25894e-05	5.23084e-05	8.42384e-05	9.89477e-05	2.0698e-05	0.000150718	5.03418e-05	6.95081e-05	9.34363e-05	2.43459e-05	6.43207e-05	0.000104215	5.22035e-05	9.97679e-05	7.8747e-05	9.33848e-05	6.05837e-05	8.57647e-05	4.21699e-05	0.000145409	4.40373e-05	5.37335e-05	5.71991e-05
glnQ	b0809	P10346	0.000122284	9.72061e-05	0.000188273	0.00021754	0.000161206	0.000181188	9.90694e-05	6.57461e-05	8.84996e-05	0.00014622	0.000112376	4.4563e-05	0.000257824	0.000103861	9.60348e-05	0.000163218	5.30856e-05	0.000107839	0.00016267	7.03638e-05	0.000153784	0.000133969	0.000102701	0.000115237	0.000141863	6.60342e-05	0.000233025	7.9491e-05	9.91243e-05	8.92411e-05
glnS	b0680	P00962	0.000749039	0.000570196	0.000533956	0.000524483	0.000773079	0.000516257	0.000663308	0.000662572	0.000766893	0.000624497	0.000697071	0.000673522	0.000506613	0.000664453	0.000699371	0.000595126	0.000666428	0.000773398	0.000680041	0.000848023	0.000723862	0.00072498	0.000673578	0.00067753	0.000608837	0.000777162	0.00058244	0.000634353	0.000619234	0.000744691
gloA	b1651	P0AC81	0.000410806	0.000742346	0.000479274	0.000530506	0.000511459	0.000338648	0.00037738	0.000379817	0.000362195	0.000344822	0.000220498	0.000246317	0.000364201	0.000246178	0.00040949	0.000301535	0.00035666	0.000432862	0.000294559	0.000286881	0.000300413	0.00031969	0.000330019	0.000355384	0.000368143	0.000368253	0.000335752	0.000353852	0.000408189	0.000346746
gloB	b0212	P0AC84	6.3575e-05	9.75121e-05	0.000114435	0.000120977	7.57178e-05	9.88211e-05	6.69096e-05	0.000106917	6.94678e-05	0.000166647	0.000100829	0.000123722	0.000110977	5.18895e-05	9.69154e-05	0.000139758	5.52036e-05	7.62046e-05	0.000221074	6.43252e-05	0.000159779	0.000149857	0.000144038	5.86307e-05	6.69213e-05	5.12654e-05	9.55603e-05	5.3496e-05	6.21778e-05	6.02825e-05
gloC	b0927	P75849	0.000148931	0.0002059	0.000170406	0.000177422	0.000145995	0.000157726	0.000148423	0.000185058	0.00011315	0.000179325	0.000158265	0.000101375	0.00014348	0.000111372	0.000159812	0.00019488	0.00011802	0.000143202	0.000239379	0.000118835	0.000190346	0.000177554	0.000100195	0.000108801	0.000116669	9.90055e-05	0.000130921	0.000108244	0.000101725	9.12778e-05
glpA	b2241	P0A9C0	0	0	0	9.49233e-05	0	0	0	6.27618e-05	0	2.03957e-05	0.000387806	0.000309602	0	0	0	3.45479e-05	0	0	2.76301e-05	0.000236506	4.677e-05	4.84402e-05	0	0	0	0	0	0	0.000237011	0
glpB	b2242	P13033	0	0	0	0	0	0	0	2.28739e-05	0	0	5.40668e-05	6.66735e-05	0	0	0	0	0	0	0	5.94364e-05	0	5.90955e-06	0	0	0	0	0	0	6.21228e-05	0
glpC	b2243	P0A996	0	0	0	0	0	0	0	0	0	0	0.000144956	0.000232139	0	0	0	0	0	0	0	6.84684e-05	0	1.35982e-05	0	0	0	0	0	0	7.91331e-05	0
glpD	b3426	P13035	0.000428074	0.000109557	0.000162761	0.000143195	0.000184856	0.000135026	0.000308996	0.000166027	0.000141563	0.00014092	0.00143449	0.000205849	5.42146e-05	0.000465217	8.71968e-05	8.21142e-05	0.000316413	0.000244846	0.000311515	0.00206907	0.000536399	0.00055845	0.000198198	0.000333183	0.000300606	0.000271138	0.000105634	0.000251478	0.00300363	0.000189636
glpE	b3425	P0A6V5	0	0	0	0	0	0	0	0	0	0	0	0	0	0	0	0	0	0	0	0	0	0	0	0	0	0	0	0	0	0
glpF	b3927	P0AER0	0	0	2.47196e-05	2.215e-05	0	2.62442e-05	0	2.21304e-05	0.000976765	0	0.000116263	6.33143e-05	2.23688e-05	0	0	0	0	0	0	7.64739e-05	1.54296e-05	0	0	0	0	0	1.77665e-05	0	0.000277065	0
glpG	b3424	P09391	3.17572e-05	3.27639e-05	2.60302e-05	1.86963e-05	2.64944e-05	0	3.30819e-05	2.27519e-05	2.96265e-05	2.82553e-05	3.50438e-06	0	0	3.1108e-05	3.20567e-05	2.93958e-05	3.6146e-05	0	0	3.14885e-05	0	0	3.07236e-06	2.44213e-05	3.27419e-05	3.3728e-05	1.70724e-05	2.84463e-05	3.31672e-05	0
glpK	b3926	P0A6F3	2.68331e-05	6.3037e-05	0.000298353	0.000218429	2.51978e-05	0.000187767	3.03972e-05	0.000285271	2.30753e-05	0.000242028	0.00091113	0.000606534	0.000229579	2.60686e-05	4.27763e-05	0.000270187	2.66461e-05	5.67365e-05	0.000387702	0.00109252	0.000427977	0.000443581	5.97126e-05	2.99376e-05	5.09991e-05	1.42294e-05	0.000158298	3.52477e-05	0.00190489	2.70267e-05
glpQ	b2239	P09394	0	0	0.000147331	0.000130938	0	0.000121184	2.68535e-05	0.000194956	0	8.94055e-05	0.000322111	0.000527318	9.00466e-05	1.87846e-05	0	0.0001117	0	0	0.000306238	0.000843666	0.000348883	0.000335879	4.79779e-05	0	0	0	0.000107446	0	0.000863966	0
glpR	b3423	P0ACL0	8.3158e-05	6.55005e-05	6.40975e-05	6.11899e-05	5.61161e-05	5.52505e-05	7.95405e-05	7.58573e-05	7.54212e-05	6.16433e-05	8.68492e-05	4.37142e-05	4.82555e-05	6.74019e-05	0.000112224	6.29884e-05	6.51528e-05	5.62138e-05	6.1051e-05	8.45517e-05	6.71626e-05	6.13293e-05	6.37381e-05	6.7262e-05	7.69774e-05	7.01818e-05	6.44375e-05	7.03125e-05	7.86362e-05	6.68271e-05
glpT	b2240	P08194	0	0	4.87453e-05	0	0.000170834	0	0	0.000133482	6.28488e-06	0	0.00016686	0.000221271	3.52292e-05	0	0	0	0	0	9.81751e-05	0.000334507	0.000112601	0.000122267	0	8.05066e-05	5.28763e-06	0	0	0	0.000508106	0
glpX	b3925	P0A9C9	5.01588e-05	3.28939e-05	4.19734e-05	3.47288e-05	7.53896e-05	3.32942e-05	4.39933e-05	4.4213e-05	5.07908e-05	5.16121e-05	8.66732e-05	8.94491e-05	4.22728e-05	4.39012e-05	5.58593e-05	5.00666e-05	3.87247e-05	4.60963e-05	6.16352e-05	6.83494e-05	7.09953e-05	7.54106e-05	4.10659e-05	4.97659e-05	4.35398e-05	5.43521e-05	3.9644e-05	4.15569e-05	6.42131e-05	4.99815e-05
glrK	b2556	P52101	0	0	0	0	0	0	0	0	0	0	0	0	0	0	0	0	0	0	0	0	0	0	0	0	0	0	0	0	0	0
glrR	b2554	P0AFU4	3.7934e-05	4.19349e-05	3.40016e-05	3.42237e-05	3.0293e-05	3.28449e-05	3.34717e-05	5.17524e-05	3.78573e-05	3.87499e-05	4.92538e-05	2.73403e-05	2.93068e-05	2.9619e-05	5.12903e-05	3.17202e-05	3.11929e-05	3.46845e-05	3.98573e-05	3.28624e-05	4.26467e-05	4.51218e-05	2.11368e-05	3.14045e-05	2.92905e-05	3.39412e-05	2.84072e-05	3.06136e-05	3.49337e-05	3.14359e-05
gltA	b0720	P0ABH7	0.00546407	0.00663022	0.00868441	0.00825032	0.00122009	0.0144596	0.00450857	0.00871812	0.00379188	0.00619384	0.00440767	0.00317669	0.0062833	0.00431742	0.00306913	0.00646471	0.006637	0.00469127	0.00677406	0.00457002	0.00771099	0.00707124	0.00322362	0.00622207	0.00774438	0.00217021	0.00880455	0.00638436	0.00636472	0.00423099
gltB	b3212	P09831	0.00434217	0.00205242	0.00253321	0.00234063	0.0046844	0.00198677	0.00337556	0.00116025	0.00490306	0.00228482	0.00085163	0.000392626	0.00156602	0.0037647	0.00159446	0.00395793	0.00575718	0.00429445	0.000294743	0.000373823	0.000380851	0.000370688	0.00208668	0.00351927	0.00308535	0.00449609	0.00200181	0.00362093	0.00282954	0.0041026
gltD	b3213	P09832	0.0016163	0.000837752	0.00100314	0.000915779	0.00174662	0.000793112	0.0012627	0.000406216	0.00194287	0.000990408	0.000285526	0.000149533	0.000651404	0.00154232	0.000614101	0.00148558	0.00226223	0.001688	0.000106332	0.000143023	0.00014748	0.000160556	0.000694296	0.00135073	0.00113587	0.00164312	0.000756754	0.0013733	0.00112168	0.00145293
gltF	b3214	P28721	0	0	0	0	0	0	0	0	0	0	0	0	0	0	0	0	0	0	0	0	0	0	0	0	0	0	0	0	0	0
gltI	b0655	P37902	0.00143265	0.0011681	0.00402768	0.00418026	0.00110455	0.00426025	0.00132847	0.00215027	0.00144775	0.00344514	0.00301598	0.000824037	0.00629774	0.00148269	0.00370252	0.00437233	0.00155865	0.00152692	0.00468707	0.000338101	0.00313592	0.00294598	0.00105798	0.00184426	0.00305549	0.000950186	0.00509125	0.00152813	0.00234406	0.00139639
gltJ	b0654	P0AER3	2.44296e-05	2.10303e-05	6.58913e-05	6.43951e-05	2.9275e-05	5.72312e-05	2.26905e-05	3.22077e-05	2.3451e-05	5.19804e-05	6.42975e-05	5.0204e-06	9.90907e-05	2.97339e-05	4.46928e-05	6.393e-05	3.40073e-05	2.71553e-05	7.15182e-05	1.53057e-05	6.13529e-05	4.91381e-05	8.74353e-06	4.82643e-05	5.99977e-05	2.93558e-05	0.000117114	3.95716e-05	4.8532e-05	4.21572e-05
gltK	b0653	P0AER5	3.21537e-05	3.51925e-05	0.000102769	0.000124827	5.61342e-05	0.000130496	4.3667e-05	5.53012e-05	4.6071e-05	5.86542e-05	0.000101728	0	0.000147863	4.64032e-05	9.06521e-05	6.16968e-05	6.24245e-05	3.82724e-05	6.82569e-05	2.873e-05	6.68406e-05	5.71453e-05	1.96359e-05	6.68407e-05	0.000111046	5.48683e-05	0.000189227	6.90337e-05	0.000104611	8.53705e-05
gltL	b0652	P0AAG3	0.000159782	0.000158672	0.000575577	0.000487111	0.000192534	0.000541993	0.000175412	0.000274714	0.000181659	0.000378375	0.000438704	7.27145e-05	0.000874996	0.000237463	0.000421734	0.000457009	0.00025496	0.000199672	0.000371513	0.000119532	0.000311913	0.000316754	7.63105e-05	0.000309248	0.000429478	0.000185451	0.000822673	0.000259465	0.000352908	0.000253888
gltP	b4077	P21345	0	0	0	0	0	0	0	0	0	0	0	0	0	0	0	0	0	0	0	0	0	0	0	0	0	0	0	0	0	0
gltS	b3653	P0AER8	0	0	0	0	0	0	0	0	0	0	0	0	0	0	0	0	0	0	0	0	0	0	0	0	0	0	0	0	0	0
gltX	b2400	P04805	0.000658538	0.000631818	0.000623701	0.000623816	0.000699057	0.000540157	0.00071655	0.000602881	0.00071113	0.000616851	0.000715093	0.000730179	0.000489299	0.00060036	0.000673546	0.000621695	0.00076454	0.000768932	0.000607822	0.00085259	0.000697422	0.000715469	0.000612812	0.000618912	0.000543234	0.000719474	0.000545194	0.000637942	0.000596423	0.000648081
gluQ	b0144	P27305	0	9.79959e-06	9.99473e-06	8.98872e-06	0	1.07433e-05	6.68973e-06	0	7.45423e-06	7.92246e-06	7.64534e-06	0	7.59358e-06	7.78589e-06	7.57903e-06	8.30139e-06	9.2335e-06	6.22546e-06	1.19444e-05	1.39859e-05	0	1.08754e-05	0	6.46304e-06	8.32875e-06	7.54306e-06	7.86989e-06	9.83981e-06	9.54256e-06	5.67066e-06
glvB	b3682	P69789	0	0	0	0	0	0	0	0	0	0	0	0	0	0	0	0	0	0	0	0	0	0	0	0	0	0	0	0	0	0
glvC	b3683	P31452	0	0	0	0	0	0	0	0	0	0	0	0	0	0	0	0	0	0	0	0	0	0	0	0	0	0	0	0	0	0
glvG	b3681	P31450	0	0	0	0	0	0	0	0	0	0	0	0	0	0	0	0	0	0	0	0	0	0	0	0	0	0	0	0	0	0
glxK	b0514	P77364	3.62993e-05	0	0	0	0	0.00012527	2.19625e-05	0	0	0	0	4.78905e-06	0	0	0	0	0	0	0	0	0	0	0	0	0	0	0	0	0	0
glxR	b0509	P77161	0	0	0	0	0	0.00124968	0	0	0	0	9.7225e-05	0	0	0	0	6.1346e-06	0	0	4.66343e-05	0	7.13913e-05	8.53425e-05	0	0	0	0	0	0	0	0
glyA	b2551	P0A825	0.00446386	0.00557173	0.00543681	0.00544437	0.00800765	0.00447585	0.00516326	0.00642377	0.00607036	0.00429514	0.00324103	0.00189326	0.00383246	0.00508757	0.00810139	0.00449104	0.00621512	0.00595848	0.0030017	0.00203461	0.00359073	0.00332549	0.00355509	0.00461246	0.00378373	0.00610985	0.00346358	0.00480034	0.0047347	0.00523183
glyQ	b3560	P00960	0.00024702	0.000321618	0.000289635	0.000285888	0.000235019	0.000219531	0.000277872	0.000198481	0.000231092	0.000167734	0.000184995	0.000154696	0.00021831	0.00023874	0.000234564	0.000163919	0.000226659	0.000289371	0.000189901	0.000307381	0.000194401	0.00021531	0.000225342	0.000243673	0.000246698	0.000254248	0.000220764	0.000292305	0.000262566	0.000274253
glyS	b3559	P00961	0.00111522	0.00149797	0.00122523	0.00123053	0.000975851	0.000948973	0.00107704	0.000881153	0.00102526	0.00102261	0.00103289	0.000840498	0.000956648	0.00103424	0.00107122	0.00108116	0.00102171	0.00128619	0.00096508	0.00151226	0.00107321	0.00111039	0.00109564	0.000998955	0.00107952	0.0010796	0.000996018	0.00116536	0.00107687	0.00104612
gmd	b2053	P0AC88	0	0	0	0	0	0	0	0	0	0	0	0	0	0	0	0	0	0	0	0	0	0	0	0	0	0	0	0	0	0
gmhB	b0200	P63228	6.33459e-05	7.15692e-05	7.52818e-05	7.3301e-05	7.89195e-05	5.99283e-05	6.24888e-05	6.73716e-05	8.52265e-05	8.7688e-05	8.46243e-05	6.57898e-05	5.7016e-05	5.8297e-05	9.20887e-05	7.77704e-05	7.44074e-05	8.08145e-05	7.24132e-05	5.44153e-05	6.54522e-05	6.8324e-05	7.25187e-05	5.31948e-05	5.84094e-05	6.08764e-05	6.49576e-05	6.36969e-05	6.15635e-05	6.83022e-05
gmk	b3648	P60546	7.75967e-05	0.000115551	9.33263e-05	8.53633e-05	7.34473e-05	5.82934e-05	9.77029e-05	5.85944e-05	8.39399e-05	7.47962e-05	7.63931e-05	6.20991e-05	5.58395e-05	7.80226e-05	8.72087e-05	7.06088e-05	7.3288e-05	9.17342e-05	7.34798e-05	0.000136008	9.0144e-05	8.8351e-05	7.78591e-05	6.60337e-05	7.36606e-05	7.80408e-05	5.96901e-05	7.81449e-05	6.7088e-05	7.76158e-05
gmm	b2051	P32056	0	0	0	0	0	0	0	0	0	0	0	0	0	0	0	0	0	0	0	0	0	0	0	0	0	0	0	0	0	0
gnd	b2029	P00350	0.00286084	0.00210062	0.00179247	0.00179081	0.00194319	0.00126723	0.00212574	0.00302653	0.00209091	0.00130449	0.00192758	0.00198446	0.00119575	0.00199308	0.00237686	0.00124666	0.00195675	0.00238205	0.00147473	0.00168712	0.00185117	0.0019191	0.00285432	0.00162563	0.00145597	0.00196448	0.0012874	0.00150026	0.00136128	0.00155979
gnsA	b4517	P0AC92	9.93788e-05	5.29993e-05	7.35422e-05	6.2187e-05	0.000111396	7.11763e-05	0.000112977	8.62697e-05	7.79681e-05	0.000122927	1.0239e-05	3.88881e-05	9.17363e-05	0.000109203	9.02633e-05	9.53848e-05	9.81319e-05	0.000105801	7.26846e-05	0.000107364	0.000105336	0.000102403	9.08535e-05	8.4382e-05	8.08381e-05	9.25423e-05	8.07811e-05	7.94175e-05	6.85797e-05	6.79309e-05
gnsB	b1550	P77695	0.000205432	8.55092e-05	0.000172589	0.00014499	0.000338489	0.000186193	0.000262455	0.000236565	0.000245176	0.000367486	0	0.000140968	0.000272691	0.000282416	0.000290115	0.000238423	0.000239151	0.000254179	0.000322931	0.00016764	0.000321004	0.000307415	0.000314919	0.000201796	0.000232624	0.000177821	0.000213457	0.000172714	0.000144993	0.000191562
gntK	b3437	P46859	3.48537e-05	5.17614e-05	0	4.37546e-05	2.58093e-05	0	0	0	0	0	0	0	1.97716e-05	0	0	0	0	0	1.67911e-05	4.62298e-05	3.40572e-05	4.48216e-05	1.54173e-05	0	0	0.000369045	0	0	0	0
gntP	b4321	P0AC94	0	0	0	0	0	0	0	0	0	0	0	0	0	0	0	0	0	0	0	0	0	0	0	0	0	0	0	0	0	0
gntR	b3438	P0ACP5	5.2388e-05	6.47315e-05	6.41906e-05	6.77245e-05	5.46454e-05	6.29336e-05	5.81671e-05	5.41846e-05	7.53067e-05	6.63025e-05	7.78432e-05	4.90827e-05	6.31797e-05	5.82295e-05	6.3091e-05	6.8326e-05	6.19419e-05	6.98865e-05	7.2194e-05	8.41322e-05	6.984e-05	7.82206e-05	6.77628e-05	6.73655e-05	6.61955e-05	5.56643e-05	6.14288e-05	5.7525e-05	6.93191e-05	6.46502e-05
gntT	b3415	P39835	0	0	0	4.58251e-06	0	0	0	0	4.99452e-06	0	0	0	0	5.06854e-06	0	5.26413e-06	4.7216e-06	7.00505e-06	0	0	0	0	7.3806e-06	3.02235e-06	1.07967e-05	2.20995e-05	1.53857e-05	0	0	0
gntU	b4476	P0AC96	0	0	0	0	0	0	0	0	0	0	0	0	0	0	0	0	0	0	0	0	0	0	0	0	0	0	0	0	0	0
gntX	b3413	P46846	0	0	0	0	0	0	0	0	0	0	0	0	0	0	0	0	0	0	0	0	0	0	0	0	0	0	0	0	0	0
gor	b3500	P06715	0.000298863	0.000307083	0.000282493	0.00033161	0.000279689	0.000261349	0.000296793	0.000377032	0.000299816	0.000248167	0.000271202	0.00024623	0.000258103	0.000279352	0.00037785	0.000204539	0.000278455	0.000334423	0.000260204	0.000241222	0.000256131	0.000256677	0.000296268	0.000227984	0.000216292	0.000240244	0.000222654	0.000224041	0.000262141	0.00025487
gph	b3385	P32662	8.44269e-05	6.30895e-05	6.6342e-05	5.78953e-05	7.00128e-05	5.93009e-05	7.02678e-05	7.938e-05	7.22268e-05	5.11907e-05	6.73379e-05	2.41666e-05	5.26694e-05	6.30284e-05	6.98621e-05	5.82953e-05	6.81578e-05	6.80732e-05	6.23774e-05	8.39483e-05	7.45502e-05	6.73558e-05	1.5749e-05	6.65835e-05	6.04311e-05	6.37728e-05	6.44771e-05	6.45041e-05	6.54285e-05	6.49947e-05
gpmA	b0755	P62707	0.00208355	0.00286542	0.00214707	0.00245188	0.00112926	0.00166002	0.00190687	0.00215173	0.00225637	0.00278987	0.00162067	0.00261295	0.0016486	0.00177104	0.00345307	0.00203134	0.00194537	0.00312556	0.00261817	0.00204409	0.00219724	0.00193224	0.00276378	0.00165496	0.00160561	0.00231556	0.00126214	0.0017359	0.00211882	0.00198082
gpmM	b3612	P37689	0.000805526	0.000471978	0.000642704	0.000318772	0.00300331	0.000183241	0.000857174	0.00136683	0.000766761	0.000830252	0.00042772	0.000706601	0.000353982	0.000832675	0.0015851	0.000873618	0.000430075	0.000693687	0.000471347	0.000517398	0.000497331	0.000566444	0.000955746	0.000766392	0.000709188	0.00120334	0.000387579	0.000302067	0.000417938	0.00120681
gpp	b3779	P25552	8.03904e-05	8.76157e-05	8.683e-05	8.89267e-05	9.69322e-05	7.39194e-05	7.1284e-05	9.63267e-05	9.9673e-05	7.59219e-05	8.42799e-05	5.56738e-05	6.1325e-05	6.82763e-05	0.000118416	7.21197e-05	8.97831e-05	7.82524e-05	5.84916e-05	5.89207e-05	6.87192e-05	7.08119e-05	5.78406e-05	7.03625e-05	7.82512e-05	6.95667e-05	7.20476e-05	7.56128e-05	7.81929e-05	7.91991e-05
gpsA	b3608	P0A6S7	9.95263e-05	0.000130451	0.000180338	0.000174946	8.92591e-05	0.000127349	8.90137e-05	8.26578e-05	9.53365e-05	0.000156347	8.99462e-05	0.000113587	0.000123351	8.88694e-05	0.000135571	0.000155162	9.89746e-05	0.000102074	0.000157774	0.000154406	0.00015383	0.000151105	0.000157031	9.12556e-05	9.27952e-05	8.93459e-05	0.000114144	9.24596e-05	0.000104477	8.38343e-05
gpt	b0238	P0A9M5	0.000258963	0.000199603	0.000165488	0.000165587	0.000224838	0.000174989	0.000256966	0.000168388	0.00024893	0.000139028	0.00036819	0.000192098	0.000161091	0.000224455	0.000316737	0.000124148	0.000257284	0.000212298	0.0002177	0.000364297	0.00027878	0.000273747	0.000249945	0.00024301	0.000219111	0.000292177	0.000202143	0.000260176	0.000259463	0.000330061
grcA	b2579	P68066	0.00017232	7.56631e-05	0.000113218	7.85062e-05	0.000698626	0.000561865	0.000481589	0.000210293	0.000590184	0.000542312	0.00131203	0.00168624	0.00011385	0.000129206	0.00106809	0.000799586	0.00101028	0.00227498	0.00120304	0.000208707	0.00237768	0.00276737	0.000176895	0.000124639	0.000519493	0.000164301	0.000109457	0.000525572	0.000217248	7.24259e-05
greA	b3181	P0A6W5	0.000126784	0.000146107	0.000137823	0.000143399	0.000118053	0.000145557	0.000169956	0.00011639	0.00012224	0.00018459	0.000195663	0.00015248	0.000155673	0.000136097	0.000121323	0.000117059	0.000124802	0.000112006	0.000154684	0.000234497	0.000142906	0.000148835	8.30668e-05	0.000153314	0.000151245	0.000129575	0.000153243	0.000139614	0.000139685	0.000129549
greB	b3406	P30128	4.50908e-05	6.561e-05	4.76849e-05	4.74758e-05	4.23119e-05	3.63038e-05	5.1896e-05	3.99854e-05	3.40503e-05	3.48205e-05	2.63757e-05	2.05162e-05	2.98684e-05	3.90235e-05	4.72174e-05	3.41655e-05	3.65425e-05	5.28521e-05	3.34545e-05	4.67013e-05	5.01162e-05	5.45895e-05	2.53783e-05	3.58594e-05	3.91015e-05	3.62745e-05	3.35952e-05	4.16597e-05	3.79563e-05	3.01775e-05
groL	b4143	P0A6F5	0.00712415	0.00401398	0.00351358	0.00348606	0.00298074	0.00381088	0.00596158	0.00293904	0.00374285	0.00432208	0.00338305	0.0033166	0.00351343	0.00322989	0.0032416	0.00473795	0.0031142	0.00490203	0.00634564	0.00567103	0.00530648	0.00581744	0.00511949	0.00355808	0.00374238	0.00344198	0.00382051	0.00316341	0.00335194	0.00341146
groS	b4142	P0A6F9	0.00401377	0.00194253	0.00197773	0.00188898	0.00164944	0.00195164	0.0035578	0.00153164	0.00193068	0.00225342	0.00194583	0.00178007	0.00176806	0.0016339	0.00184797	0.00236983	0.00146221	0.00261296	0.00403904	0.00331904	0.00337309	0.00330329	0.00297223	0.00177183	0.00197767	0.0017147	0.00196839	0.00144674	0.00152954	0.00170465
grpE	b2614	P09372	0.00137272	0.000756409	0.000931739	0.000850941	0.00088466	0.000900862	0.0013893	0.000805686	0.000968957	0.00113537	0.000733753	0.000833423	0.000775698	0.000863652	0.000995556	0.00113977	0.000823766	0.00117397	0.00137732	0.0013065	0.00141018	0.001462	0.000826763	0.000809411	0.000782372	0.000824983	0.000762635	0.000737266	0.000815154	0.000847454
grxA	b0849	P68688	1.69665e-05	2.06381e-05	1.48313e-05	1.81347e-05	1.51466e-05	1.5143e-05	1.76804e-05	2.02134e-05	1.60617e-05	1.3127e-05	8.54525e-06	8.74034e-06	1.57824e-05	3.64064e-05	1.92794e-05	1.51797e-05	1.43363e-05	1.67895e-05	1.16188e-05	1.19432e-05	1.19672e-05	1.0837e-05	1.40431e-05	1.52219e-05	1.38209e-05	1.9977e-05	1.39064e-05	1.31692e-05	1.43037e-05	1.67012e-05
grxB	b1064	P0AC59	0.000448693	0.00253236	0.00164223	0.00233335	0.00042613	0.000687332	0.000488682	0.000793023	0.000431701	0.00103885	0.00028759	0.00091825	0.000536911	0.000344592	0.00107861	0.00124147	0.000448643	0.000603692	0.00194594	0.000224952	0.00120632	0.000881501	0.000290256	0.000279556	0.000333048	0.000213638	0.000382376	0.000296365	0.000360586	0.000191337
grxC	b3610	P0AC62	0.000189361	0.000317908	0.000274202	0.000299639	0.000163528	0.000184968	0.00021156	0.000211311	0.000160297	0.000226543	0.000203716	0.000290828	0.000228677	0.000178755	0.000275091	0.000240516	0.000151822	0.000173199	0.00028821	0.00018982	0.000241046	0.000245627	0.000210854	0.000159574	0.000177293	0.000150274	0.000186051	0.000148838	0.000161238	0.000142584
grxD	b1654	P0AC69	0.000974956	0.000717102	0.00059742	0.000577107	0.00037901	0.000475553	0.000687987	0.000833955	0.000728965	0.000415441	0.000432752	0.000415555	0.000461304	0.000652128	0.000687681	0.000413416	0.000500923	0.000698333	0.000526798	0.000585101	0.000539542	0.000519063	0.000441601	0.000613172	0.000564766	0.000667476	0.000502757	0.000556658	0.000533804	0.000653522
gshA	b2688	P0A6W9	0.00028967	0.000308703	0.000272778	0.000285845	0.00023903	0.000211003	0.00023762	0.000334471	0.000199427	0.00022021	0.000172172	0.00015037	0.000243412	0.000242133	0.00026993	0.000199517	0.000234986	0.000254399	0.000226577	0.000211779	0.000222282	0.000232718	0.000170593	0.00021191	0.000222846	0.000215106	0.000199812	0.000200651	0.000193934	0.000222612
gshB	b2947	P04425	0.000228379	0.00023962	0.000232562	0.000247843	0.000236625	0.000251179	0.000294424	0.000313357	0.000248216	0.000205739	0.000303861	0.000206628	0.000237207	0.000251722	0.000260531	0.000202451	0.000281595	0.000292892	0.000233886	0.000266861	0.000222952	0.000224688	0.000238297	0.000214174	0.000227308	0.000223702	0.00022767	0.000241061	0.000230689	0.000234697
gsiA	b0829	P75796	0.000135992	0.000156364	0.000166443	0.0001574	0.000159181	0.00012662	0.00010647	0.000127191	0.000125688	0.000101364	3.23032e-05	4.87118e-05	0.000118019	0.00013408	0.000138456	0.000117678	0.000164915	0.000135815	6.83828e-05	4.36617e-05	0.000105348	9.90983e-05	8.38291e-05	0.00012229	0.000120085	0.000125087	0.000130928	0.000116469	0.000116574	0.000114834
gsiB	b0830	P75797	0.000240555	0.00026536	0.000340346	0.000334814	0.000360635	0.0002676	0.000233817	0.000415103	0.000298454	0.000282276	0.00016337	0.00030245	0.000329364	0.00029021	0.000448134	0.000297221	0.000325225	0.000295006	0.000241145	7.54886e-05	0.00025826	0.00023532	0.00028241	0.000233683	0.000249185	0.000219343	0.000310795	0.000229342	0.000213731	0.000241114
gsiC	b0831	P75798	7.75195e-05	7.53239e-05	8.21348e-05	7.59894e-05	7.11625e-05	5.85544e-05	5.98784e-05	7.27742e-05	5.93588e-05	6.07643e-05	2.09554e-05	2.00077e-05	6.43005e-05	6.68486e-05	7.85088e-05	6.02088e-05	6.64995e-05	6.86869e-05	3.86632e-05	2.76213e-05	5.28953e-05	5.48677e-05	5.37677e-05	6.30576e-05	6.6616e-05	5.80358e-05	6.31151e-05	5.30995e-05	5.59372e-05	5.76584e-05
gsiD	b0832	P75799	2.30624e-05	2.28585e-05	2.31036e-05	2.41936e-05	1.96401e-05	1.81931e-05	1.64465e-05	2.0248e-05	1.53983e-05	1.47344e-05	0	0	1.88185e-05	1.6133e-05	2.60119e-05	1.11107e-05	2.49707e-05	1.85488e-05	0	0	0	0	1.7219e-05	2.08904e-05	2.00746e-05	2.11478e-05	0	2.31781e-05	0	2.03995e-05
gsk	b0477	P0AEW6	0.000108224	0.000104248	7.90094e-05	5.89653e-05	9.82059e-05	8.37317e-05	0.000109332	7.85857e-05	0.000123247	7.13314e-05	0.000130268	3.01234e-05	6.05854e-05	0.000103205	8.37628e-05	6.99953e-05	0.000106813	0.000118925	6.3695e-05	0.000168935	8.70769e-05	0.000100358	0	0.000118547	8.78743e-05	0.000135612	7.9124e-05	0.000110893	9.4973e-05	0.000130028
gspA	b3323	P45756	0	0	0	0	0	0	0	0	0	0	0	0	0	0	0	0	0	0	0	0	0	0	0	0	0	0	0	0	0	0
gspB	b3322	P03825	0	0	0	0	0	0	0	0	0	0	0	0	0	0	0	0	0	0	0	0	0	0	0	0	0	0	0	0	0	0
gspC	b3324	P45757	0	0	0	0	0	0	0	0	0	0	0	0	0	0	0	0	0	0	0	0	0	0	0	0	0	0	0	0	0	0
gspD	b3325	P45758	0	0	0	0	0	0	0	0	0	0	0	0	0	0	0	0	0	0	0	0	0	0	0	0	0	0	0	0	0	0
gspE	b3326	P45759	0	0	0	0	0	0	0	0	0	0	0	0	0	0	0	0	0	0	0	0	0	0	0	0	0	0	0	0	0	0
gspF	b3327	P41441	0	0	0	0	0	0	0	0	0	0	0	0	0	0	0	0	0	0	0	0	0	0	0	0	0	0	0	0	0	0
gspG	b3328	P41442	0	0	0	0	0	0	0	0	0	0	0	0	0	0	0	0	0	0	0	0	0	0	0	0	0	0	0	0	0	0
gspH	b3329	P41443	0	0	0	0	0	0	0	0	0	0	0	0	0	0	0	0	0	0	0	0	0	0	0	0	0	0	0	0	0	0
gspI	b3330	P45760	0	0	0	0	0	0	0	0	0	0	0	0	0	0	0	0	0	0	0	0	0	0	0	0	0	0	0	0	0	0
gspJ	b3331	P45761	0	0	0	0	0	0	0	0	0	0	0	0	0	0	0	0	0	0	0	0	0	0	0	0	0	0	0	0	0	0
gspK	b3332	P45762	0	0	0	0	0	0	0	0	0	0	0	0	0	0	0	0	0	0	0	0	0	0	0	0	0	0	0	0	0	0
gspL	b3333	P45763	0	0	0	0	0	0	0	0	0	0	0	0	0	0	0	0	0	0	0	0	0	0	0	0	0	0	0	0	0	0
gspM	b3334	P36678	0	0	0	0	0	0	0	0	0	0	0	0	0	0	0	0	0	0	0	0	0	0	0	0	0	0	0	0	0	0
gspO	b3335	P25960	0	0	0	0	0	0	0	0	0	0	0	0	0	0	0	0	0	0	0	0	0	0	0	0	0	0	0	0	0	0
gss	b2988	P0AES0	0.000297721	0.00012784	9.49405e-05	0.000109919	0.000347595	9.85031e-05	0.000248606	0.000436655	0.000282273	0.000175807	0.000158352	0.000127328	9.44248e-05	0.000229164	0.000453231	0.000144795	0.000322173	0.000230607	0.000135283	0.000131796	0.000134205	0.000119215	0.000249761	0.000129248	0.000105018	0.000230281	8.06081e-05	0.00015282	8.9431e-05	0.000179408
gstA	b1635	P0A9D2	0.000220264	0.000298604	0.000294479	0.000339546	0.000130769	0.000238582	0.000246462	0.000290481	0.000164023	0.000204919	0.000298803	0.000244606	0.000200057	0.000187758	0.000302689	0.000198976	0.000147916	0.000216209	0.000438507	8.04721e-05	0.00032953	0.000270811	0.000225182	0.000113256	0.000145569	9.21906e-05	0.000154567	0.000123647	0.000124968	8.94591e-05
gstB	b0838	P0ACA7	0.000203281	0.00017763	0.000182722	0.000220314	0.000234393	0.000204097	0.000181052	0.000558376	0.000290982	0.000260226	0.000327505	0.000274402	0.000255148	0.000237984	0.000411593	0.000268412	0.00021397	0.0002005	0.000161294	8.03994e-05	0.000159708	0.000130137	0.000238044	0.000154526	0.000209472	0.000136973	0.000256741	0.000141922	0.000173803	0.000175358
guaA	b2507	P04079	0.00111989	0.00193635	0.000969069	0.00115209	0.00113496	0.000767814	0.00125051	0.000667709	0.00187763	0.000777899	0.00109555	0.000705903	0.000618672	0.00110314	0.00230305	0.000738783	0.00120861	0.00116216	0.000682681	0.00127096	0.000846172	0.000855034	0.00081519	0.00106416	0.000833332	0.00152798	0.000757811	0.001106	0.00116045	0.00135442
guaB	b2508	P0ADG7	0.0010751	0.00250459	0.00106878	0.00130071	0.00153656	0.000667905	0.00142479	0.000561449	0.00211974	0.000896727	0.00107062	0.000754662	0.000658647	0.00123219	0.00317072	0.000947022	0.00145752	0.00112798	0.000557871	0.00103686	0.000733395	0.00082814	0.00108881	0.00117068	0.00091632	0.00187496	0.000726203	0.001272	0.00137026	0.0014868
guaC	b0104	P60560	0.000860597	0.00182335	0.00118611	0.00116624	0.000712784	0.000542672	0.000745118	0.00191745	0.00131017	0.000517834	0.000648636	0.000599172	0.000529142	0.00089231	0.00359118	0.000503645	0.000846599	0.000550864	0.000460364	0.000576172	0.000602623	0.000657606	0.0010412	0.000686834	0.000673528	0.000831324	0.000495744	0.000674863	0.000777661	0.000735023
guaD	b2883	P76641	0	0	0	0	0	0	0	0	0	0	0	0	0	0	0	0	0	0	0	0	0	0	0	0	0	0	0	0	0	0
gudD	b2787	P0AES2	2.91552e-05	2.86784e-05	2.23501e-05	2.81817e-05	2.62937e-05	2.60802e-05	2.88882e-05	3.96703e-05	0	5.20563e-05	0.000149333	3.65522e-05	2.85282e-05	0	3.6378e-05	4.70505e-05	2.34647e-05	3.81831e-05	6.57519e-05	4.2506e-05	6.86269e-05	6.58498e-05	3.19206e-05	0	1.99523e-05	0	4.15901e-05	2.11476e-05	1.94937e-05	2.22146e-05
gudP	b2789	Q46916	0	0	0	0	0	0	0	0	0	0	0	0	0	0	0	0	0	0	0	0	0	0	0	0	0	0	0	0	0	0
gudX	b2788	Q46915	0	0	0	0	0	0	0	0	0	0	0	0	0	0	0	0	0	0	0	0	0	0	0	0	0	0	0	0	0	0
gutM	b2706	P15081	0	0	0	0	0	0	0	0	0	0	0	0	0	0	0	0	0	0	0	0	0	0	0	0	0	0	0	0	0	0
gutQ	b2708	P17115	5.15776e-05	3.65831e-05	4.93751e-05	0.000208754	5.55439e-05	5.63113e-05	4.08848e-05	4.56039e-05	3.82499e-05	4.85869e-05	7.0156e-05	2.97578e-05	5.85496e-05	4.02326e-05	4.56098e-05	5.12833e-05	4.10505e-05	4.9495e-05	6.07709e-05	6.05683e-05	6.70981e-05	7.18382e-05	5.10969e-05	4.13389e-05	5.03687e-05	3.49882e-05	5.56939e-05	4.31755e-05	4.11421e-05	3.80579e-05
gyrA	b2231	P0AES4	0.000813452	0.00087659	0.000749616	0.000676036	0.000742419	0.000619844	0.000850534	0.000728619	0.00065182	0.000978636	0.000729332	0.000808522	0.000581288	0.000709279	0.000642386	0.000651822	0.000653672	0.000844039	0.000622221	0.00093761	0.000721777	0.000753983	0.000681873	0.00072135	0.000727398	0.000762044	0.000617434	0.000708187	0.000690564	0.000736499
gyrB	b3699	P0AES6	0.000834735	0.00107834	0.000846086	0.000826494	0.000777788	0.000701556	0.00089661	0.000733859	0.000795349	0.00147942	0.000989326	0.000921144	0.000644851	0.000851686	0.000834225	0.000836683	0.000781238	0.00101618	0.000767166	0.00114963	0.000876452	0.000883932	0.000797383	0.000807813	0.000766046	0.000850746	0.00070257	0.000796594	0.000793498	0.000823758
hcaB	b2541	P0CI31	0	0	0	0	0	0	0	0	0	0	0	0	0	0	0	0	0	0	0	0	0	0	0	0	0	0	0	0	0	0
hcaC	b2540	P0ABW0	0	0	0	0	0	0	0	0	0	0	0	0	0	0	0	0	0	0	0	0	0	0	0	0	0	0	0	0	0	0
hcaD	b2542	P77650	0	0	0	0	0	0	0	0	0	0	0	0	0	0	0	0	0	0	0	0	0	0	0	0	0	0	0	0	0	0
hcaE	b2538	P0ABR5	0	0	0	0	0	0	0	0	0	0	0	0	0	0	0	0	0	0	0	0	0	0	0	0	0	0	0	0	0	0
hcaF	b2539	Q47140	0	0	0	0	0	0	0	0	0	0	0	0	0	0	0	0	0	0	0	0	0	0	0	0	0	0	0	0	0	0
hcaR	b2537	Q47141	0	0	0	0	0	0	0	0	0	0	0	0	0	0	0	0	0	0	0	0	0	0	0	0	0	0	0	0	0	0
hcaT	b2536	Q47142	0	0	0	0	0	0	0	0	0	0	0	0	0	0	0	0	0	0	0	0	0	0	0	0	0	0	0	0	0	0
hchA	b1967	P31658	0.00114352	0.000538134	0.000403772	0.000699024	7.21865e-05	0.000284971	0.000169252	0.000371238	0.000147486	0.00105048	0.000247484	0.00161823	0.000416602	0.000281168	0.00114438	0.00114606	0.000129893	0.000177139	0.00278379	0.000132728	0.00147276	0.00112612	0.00196004	9.38243e-05	0.000131914	5.63046e-05	0.000168823	0.000132523	7.78712e-05	4.72382e-05
hcp	b0873	P75825	0	0	0	0	0	0	0	0	0	0	0	0	0	0	0	0	0	0	0	0	0	0	0	0	0	0	0	0	0	0
hcr	b0872	P75824	0	0	0	0	0	0	0	0	0	0	0	0	0	0	0	0	0	0	0	0	0	0	0	0	0	0	0	0	0	0
hda	b2496	P69931	3.47103e-05	1.00143e-05	2.54179e-05	2.85376e-05	1.74779e-05	3.54103e-05	3.89326e-05	3.02262e-05	2.7919e-05	8.57535e-06	7.79805e-06	0	1.00264e-05	3.37856e-05	9.18322e-06	3.17715e-05	0	4.89707e-06	0	4.96002e-05	6.81966e-06	2.8583e-05	0	3.79631e-05	1.7632e-06	0	0	3.23442e-05	3.82644e-05	1.56225e-05
hdeA	b3510	P0AES9	0.000119902	7.51349e-05	8.82716e-05	0.000139746	0.00135936	0.000105104	9.28145e-05	0.000492448	0.000459251	0.000209222	0.000104273	0.00940119	0.000110242	8.06069e-05	0.00906729	0.00027359	0.000865762	7.98054e-05	0.00179773	8.03628e-05	0.000178298	0.000152106	0.0105381	0	7.65275e-05	5.74216e-05	7.23303e-05	0.000108439	0	0
hdeB	b3509	P0AET2	3.39312e-05	8.58943e-06	0	4.40643e-05	0.000548464	2.75984e-05	3.27675e-05	0.00010942	0.000121819	0.000144689	3.13874e-05	0.00163751	2.95486e-05	2.10442e-05	0.00203867	0.000103592	0.000241812	3.4182e-05	0.00049104	0	8.45971e-05	7.085e-05	0.00271434	1.8798e-05	0	0	0	3.06089e-05	0	0
hdeD	b3511	P0AET5	0	0	0	0	0.000269271	0	0	2.79938e-05	3.58046e-05	0	0	0.000160146	0	0	0.000660786	3.63633e-06	7.00076e-05	0	2.2507e-05	0	1.00122e-05	0	0.000488341	0	0	0	0	7.74796e-06	0	0
hdfR	b4480	P0A8R9	4.74904e-05	0.000103221	0.000109951	7.4623e-05	4.67557e-05	4.81398e-05	5.70964e-05	3.41126e-05	2.67267e-05	5.17673e-05	4.27627e-05	0	3.8416e-05	4.78299e-05	3.67997e-05	5.21472e-05	3.96684e-05	4.65589e-05	4.97072e-05	4.73963e-05	5.10034e-05	6.15391e-05	2.06316e-05	3.95799e-05	3.68908e-05	3.55818e-05	3.86075e-05	1.9785e-05	5.88517e-05	2.66597e-05
hdhA	b1619	P0AET8	0.00042622	0.000573753	0.000387214	0.000520881	0.000155887	0.00023771	0.000245865	0.000355173	0.000154421	0.00035787	0.00013789	0.000591282	0.000334979	0.000198406	0.000733827	0.000349802	0.000196871	0.000191903	0.000710147	0.000108231	0.000427945	0.000389343	0.000352725	0.0001135	0.000142548	0.000142285	0.000153583	0.00012118	0.000109307	6.07414e-05
helD	b0962	P15038	9.63546e-05	9.15904e-05	9.136e-05	7.74126e-05	8.04731e-05	6.64448e-05	8.50075e-05	8.96753e-05	8.46896e-05	6.14202e-05	6.22959e-05	5.86286e-05	6.65944e-05	7.69677e-05	0.000119465	8.18408e-05	7.82974e-05	8.31012e-05	9.23986e-05	5.43874e-05	8.16571e-05	8.19052e-05	8.78457e-05	7.37396e-05	7.01825e-05	6.7019e-05	6.05258e-05	7.21696e-05	7.28988e-05	6.42527e-05
hemA	b1210	P0A6X1	0	0	0	0	0	0	0	0	0	0	0	0	0	0	0	0	0	0	0	0	0	0	0	0	0	0	0	0	0	0
hemB	b0369	P0ACB2	0.000374479	0.000422653	0.000347776	0.000374933	0.00034307	0.000354146	0.000398982	0.00043715	0.000396288	0.000464736	0.000265269	0.000337318	0.000311565	0.000338335	0.000509376	0.000325632	0.000407931	0.000435201	0.000363327	0.000489861	0.000382275	0.00035696	0.000361982	0.000314102	0.000318768	0.000363488	0.000305656	0.000331243	0.00032666	0.00030318
hemC	b3805	P06983	0.000109072	0.00015391	0.000143648	0.000146264	9.81593e-05	0.000108398	0.000121729	0.000112249	9.04148e-05	0.000106226	9.55582e-05	6.89243e-05	9.59183e-05	0.000106567	8.91155e-05	0.000116625	9.1752e-05	0.000117027	0.000151396	0.000136396	0.00014174	0.000135574	6.79563e-05	0.000100745	9.73346e-05	9.60869e-05	9.09801e-05	9.88591e-05	0.000103289	9.04717e-05
hemD	b3804	P09126	1.1007e-05	2.98377e-05	2.78623e-05	3.45406e-05	1.83456e-05	2.01342e-05	1.40122e-05	1.99252e-05	1.16789e-05	2.39506e-05	2.19949e-05	1.07279e-05	2.24479e-05	1.48797e-05	1.7456e-05	2.61446e-05	1.48676e-05	1.61715e-05	3.42536e-05	1.27565e-05	3.04429e-05	2.26322e-05	9.82038e-06	1.43244e-05	1.52927e-05	9.3288e-06	1.95512e-05	1.22812e-05	1.60429e-05	1.1685e-05
hemE	b3997	P29680	0.000136208	0.000179306	0.000136762	0.000147991	0.000148316	0.00014484	0.000192903	0.000188274	0.000164486	0.000121328	0.000149055	0.000138643	0.000131446	0.00016688	0.000209288	0.000131627	0.000131	0.000205481	0.000160842	0.000173194	0.000117203	0.000137508	0.000143817	0.000155837	0.000143614	0.000161565	0.000138085	0.000155988	0.000159425	0.00014172
hemF	b2436	P36553	0	0	0	0	0	0	0	0	0	0	0	0	0	0	0	0	0	0	0	0	0	0	0	0	0	0	0	0	0	0
hemG	b3850	P0ACB4	5.88234e-05	5.72497e-05	5.25515e-05	5.16599e-05	4.5895e-05	4.49659e-05	5.38398e-05	5.03845e-05	4.50177e-05	4.36446e-05	4.6197e-05	2.70654e-05	4.02919e-05	4.59723e-05	5.46012e-05	3.60417e-05	3.97954e-05	5.08427e-05	4.78873e-05	4.76086e-05	4.19587e-05	4.45661e-05	4.11006e-05	4.32574e-05	4.50168e-05	4.62225e-05	4.61982e-05	4.75414e-05	3.99125e-05	3.94317e-05
hemH	b0475	P23871	0.000180992	0.000305751	0.000311609	0.00030543	0.000163275	0.000185011	0.000218799	0.000154622	0.000143143	0.000258841	0.000302655	0.000264962	0.000247019	0.000297345	0.000195163	0.00029191	0.000152247	0.000202187	0.00039096	0.000276179	0.000339942	0.00030762	0.000104692	0.000209266	0.000180918	0.000184456	0.000173611	0.000168871	0.000211303	0.000156563
hemL	b0154	P23893	0.000501893	0.000526922	0.000411779	0.000417653	0.000408096	0.000489753	0.000870254	0.000635584	0.000547919	0.000455367	0.000465611	0.000297441	0.000410011	0.000570762	0.000572024	0.000501088	0.000502978	0.000960689	0.000469924	0.000732585	0.000554637	0.000555951	0.000363802	0.000459461	0.000546512	0.000516278	0.000422124	0.000580807	0.000614895	0.000467391
hemN	b3867	P32131	0.000214078	0.000186272	0.000181162	0.000194025	0.000253178	0.00018017	0.000224417	0.00026406	0.000240295	0.000170337	0.000171401	0.000124296	0.000156463	0.000205058	0.000244953	0.00021074	0.000187311	0.000205213	0.000227954	0.000207266	0.000247977	0.000257202	9.16382e-05	0.000192921	0.000171809	0.000181933	0.000167132	0.000181059	0.000174329	0.000156579
hemX	b3803	P09127	0.000156072	0.000217114	0.000220718	0.000223745	0.000160813	0.000181632	0.000166144	0.000169183	0.000136962	0.000238822	0.00022519	0.000173974	0.000217175	0.000162616	0.000190467	0.000247044	0.000138758	0.000167686	0.000295493	0.000161591	0.000266949	0.000251752	0.000140142	0.000151296	0.000159569	0.000124231	0.000177918	0.000132072	0.000153679	0.000128688
hemY	b3802	P0ACB7	0.000102863	0.000126313	0.000156139	0.000152446	0.000119	0.000130558	0.000108408	0.000121734	9.74579e-05	0.00015854	0.000149373	0.000122399	0.000151317	0.00010584	0.000131197	0.000174415	9.45237e-05	0.000115161	0.000228766	0.000121427	0.00020152	0.000185882	9.24197e-05	0.000104692	0.000113545	8.41198e-05	0.000124864	0.000102745	0.000102794	9.06359e-05
hflC	b4175	P0ABC3	0.000222216	0.000250999	0.000230178	0.000223583	0.000163982	0.000217451	0.000221997	0.000229766	0.000183696	0.000273604	0.000242219	0.0001705	0.000236423	0.000228343	0.0002116	0.000268929	0.000193775	0.000227339	0.000321793	0.000257091	0.000297639	0.000275574	0.000169208	0.000220976	0.000209762	0.000208291	0.000214749	0.000199691	0.000216604	0.000183119
hflD	b1132	P25746	9.42597e-05	8.65609e-05	9.08349e-05	9.22672e-05	8.27502e-05	7.9742e-05	0.000105876	7.95399e-05	8.69014e-05	7.92719e-05	7.87902e-05	6.21557e-05	6.95599e-05	7.86519e-05	0.000106753	6.85314e-05	7.37001e-05	8.58664e-05	7.89372e-05	8.02956e-05	7.1161e-05	7.63085e-05	8.09599e-05	7.361e-05	8.39294e-05	8.19308e-05	6.53754e-05	8.3553e-05	8.82599e-05	9.22993e-05
hflK	b4174	P0ABC7	0.000363077	0.000372403	0.000381955	0.000348411	0.000250044	0.000355188	0.000385418	0.000375473	0.00028744	0.000451587	0.000420714	0.000318308	0.000371195	0.000377931	0.000356456	0.000443865	0.000292162	0.000351535	0.000498771	0.000395359	0.000471482	0.000443289	0.000267181	0.000339673	0.000325612	0.000313538	0.000315075	0.000298905	0.000319551	0.000271512
hflX	b4173	P25519	0.000156763	0.0002533	0.000234909	0.0002354	0.000171409	0.000176035	0.000204185	0.000180156	0.000156112	0.000177371	0.00015562	0.000125721	0.000198792	0.000185001	0.000185627	0.000185757	0.000158366	0.000184476	0.000194247	0.000187695	0.000221883	0.000197133	0.000112637	0.000153303	0.000161635	0.000151483	0.000146165	0.000136645	0.000164278	0.000137885
hfq	b4172	P0A6X3	0.000744636	0.00105832	0.00101128	0.00107658	0.000766607	0.000698224	0.00108839	0.000589845	0.000550862	0.000992673	0.000566867	0.000356863	0.000805149	0.00100611	0.000842219	0.000562002	0.000728391	0.0010736	0.000715075	0.000845001	0.000716547	0.000711087	0.000722723	0.000754008	0.000853631	0.000665006	0.000779461	0.000632955	0.000629321	0.00065377
hha	b0460	P0ACE3	8.61942e-05	8.67931e-05	7.25534e-05	8.04588e-05	9.26603e-05	5.84506e-05	9.73355e-05	8.35477e-05	8.6287e-05	0.000143759	0.000110438	0	6.63175e-05	9.14966e-05	5.50943e-05	3.77317e-05	8.93836e-05	8.84035e-05	0	7.78858e-05	4.72103e-05	4.83794e-05	0	8.30841e-05	7.05656e-05	0.000106216	6.63837e-05	9.47166e-05	7.73083e-05	9.79686e-05
hicA	b4532	P76106	0	0	0	0	0	0	0	0	0	0	0	0	0	0	0	0	0	0	0	0	0	0	0	0	0	0	0	0	0	0
hicB	b1438	P67697	0	0	0	0	0	0	0	0	0	0	0	0	0	0	0	0	0	0	0	0	0	0	0	0	0	0	0	0	0	0
higA	b3082	P67701	8.23684e-06	0	0	0	1.10206e-05	0	1.13681e-05	0	0	0	2.0969e-05	0	5.48221e-06	8.10124e-06	9.3955e-06	0	0	9.69521e-06	0	0	1.27008e-05	1.28276e-05	0	0	0	0	5.6557e-06	0	0	0
higB	b3083	P64578	0	0	0	0	0	0	0	0	0	0	0	0	0	0	0	0	0	0	0	0	0	0	0	0	0	0	0	0	0	0
hinT	b1103	P0ACE7	0.000268213	0.000257861	0.000269799	0.00028732	0.000233631	0.00020428	0.000215737	0.000247618	0.000239145	0.000243404	0.000211722	0.00020916	0.00025094	0.000225235	0.000279086	0.000245257	0.000217159	0.000212614	0.000311078	0.000175812	0.000280714	0.000289425	0.000193383	0.000187866	0.000207919	0.000184294	0.00021904	0.000176033	0.000196371	0.000176323
hipA	b1507	P23874	0	0	0	0	0	0	0	0	0	0	0	0	0	0	0	0	0	0	0	0	0	0	0	0	0	0	0	0	0	0
hipB	b1508	P23873	0	0	0	0	0	0	0	0	0	0	0	0	0	0	0	0	0	0	0	0	0	0	0	0	0	0	0	0	0	0
hisA	b2024	P10371	0.00027018	9.40845e-05	9.80641e-05	8.94538e-05	0.000202007	0.000104307	0.000192372	0.000330752	0.000221895	0.000184347	5.56193e-05	2.34283e-05	0.000186007	0.000274449	0.000162457	0.000131797	0.000154495	0.000151715	5.73355e-05	3.58514e-05	7.08169e-05	6.87115e-05	4.50763e-05	0.000216845	0.000231507	0.000234009	0.00015972	0.000160341	0.000162263	0.000194137
hisB	b2022	P06987	0.000526419	0.000180865	0.000199357	0.00017119	0.000346506	0.00018116	0.000351194	0.000627155	0.000403971	0.000355858	0.000118761	5.60644e-05	0.000365169	0.000472813	0.000295279	0.000293238	0.000242763	0.000276341	0.00013078	7.21854e-05	0.000138662	0.000132239	0.000180002	0.000371623	0.000410105	0.000414827	0.000282678	0.000265316	0.000270344	0.000358779
hisC	b2021	P06986	0.000625745	0.000154549	0.0001916	0.000168271	0.000446537	0.000202061	0.000461468	0.000853089	0.000470268	0.000508202	0.000107331	4.48759e-05	0.000451748	0.000671535	0.000387167	0.000324208	0.000289717	0.000315493	0.000128057	5.24542e-05	0.000141335	0.000129705	0.000139964	0.000435003	0.000517464	0.0005094	0.000336537	0.000348739	0.000322754	0.000428535
hisD	b2020	P06988	0.00071825	0.00020456	0.000257827	0.000213428	0.000487222	0.000228079	0.000506002	0.000843907	0.000545236	0.000505102	0.000128143	4.73372e-05	0.000526415	0.00073844	0.000437507	0.00040128	0.000342593	0.000349097	0.000133734	7.69424e-05	0.000168019	0.000170547	0.000214286	0.000511539	0.000579599	0.000571435	0.00037204	0.000397595	0.000381687	0.000465051
hisF	b2025	P60664	0.000391013	0.000129634	0.00015846	0.000136478	0.000298557	0.000150103	0.000292581	0.000570814	0.00032586	0.000312226	0.0001066	4.25087e-05	0.000268953	0.000392111	0.000252041	0.000225645	0.000210907	0.00022316	0.000106797	6.34034e-05	0.000124644	0.00011873	0.000105652	0.000286096	0.000333576	0.000322791	0.000229252	0.000226501	0.000219852	0.000276825
hisG	b2019	P60757	0.000735018	0.00029023	0.000304896	0.000261348	0.000635985	0.000264976	0.000628323	0.000791665	0.000587727	0.000634624	0.000135862	5.70926e-05	0.000533972	0.000876904	0.000397817	0.000370171	0.000358701	0.000422372	9.75322e-05	9.27852e-05	0.000156788	0.000145853	0.000172251	0.00057584	0.000577587	0.000701734	0.000435416	0.000467692	0.000426784	0.000606153
hisH	b2023	P60595	0.000246946	7.73267e-05	9.08532e-05	8.00569e-05	0.000184845	8.66388e-05	0.000164442	0.000356767	0.00019623	0.000176902	5.1259e-05	2.47158e-05	0.000168178	0.000245507	0.000159642	0.000160552	0.000122578	0.000133257	6.93057e-05	4.5282e-05	7.40987e-05	7.51612e-05	7.2065e-05	0.000181078	0.000197624	0.000199196	0.000147875	0.000135228	0.000138077	0.000174198
hisI	b2026	P06989	0.00102184	0.00026619	0.000339854	0.000274302	0.000907875	0.000371647	0.000719342	0.00113716	0.00085699	0.000736882	0.000298539	0.000156451	0.000613473	0.0010823	0.000534751	0.000538502	0.000573889	0.000602586	0.000301912	0.000169506	0.000327121	0.000308605	0.000331719	0.000800194	0.000822888	0.000892313	0.000571963	0.0006206	0.000597959	0.000821931
hisJ	b2309	P0AEU0	0.00215165	0.000928274	0.00157375	0.00156855	0.00115181	0.00108975	0.00163855	0.00220619	0.0017735	0.00135637	0.000375568	9.59065e-05	0.00155955	0.00163945	0.00167014	0.00155773	0.00185057	0.00175578	0.000479973	0.000233765	0.000396512	0.00036409	0.000685604	0.00226309	0.00211441	0.00177734	0.00208069	0.0017638	0.00181897	0.00208916
hisL	b2018	P60995	0	0	0	0	0	0	0	0	0	0	0	0	0	0	0	0	0	0	0	0	0	0	0	0	0	0	0	0	0	0
hisM	b2307	P0AEU3	4.078e-05	2.2765e-05	4.03283e-05	3.77883e-05	3.76872e-05	2.95303e-05	4.25131e-05	6.63249e-05	3.24295e-05	2.66711e-05	0	0	3.53271e-05	2.95354e-05	3.5809e-05	2.25658e-05	4.64427e-05	3.14824e-05	5.77695e-06	0	0	0	2.12894e-05	4.47827e-05	4.94621e-05	3.80828e-05	4.42918e-05	4.08272e-05	4.1265e-05	4.61863e-05
hisP	b2306	P07109	0.000257064	0.000149364	0.000218787	0.000206701	0.000200427	0.000167159	0.000264467	0.000346795	0.000159232	0.000150543	6.06313e-05	0	0.00022909	0.000203737	0.000253686	0.000170973	0.000247622	0.000139272	5.33403e-05	4.49263e-05	6.88949e-05	5.92432e-05	9.06928e-05	0.000205104	0.000238248	0.000214925	0.000241704	0.000249517	0.00023601	0.000263706
hisQ	b2308	P52094	4.40015e-05	2.94779e-05	4.49184e-05	3.98048e-05	2.9402e-05	3.66554e-05	4.30708e-05	4.79183e-05	1.24549e-05	3.62529e-05	1.12903e-05	0	3.51066e-05	3.35229e-05	4.04249e-05	3.50586e-05	4.28108e-05	3.68144e-05	1.07254e-05	0	1.20442e-05	7.93895e-06	1.31451e-05	3.56517e-05	4.22601e-05	3.69919e-05	3.97205e-05	4.17644e-05	2.31891e-05	4.04004e-05
hisS	b2514	P60906	0.000488507	0.000544061	0.000477447	0.000449353	0.000433201	0.000380532	0.00050713	0.0004199	0.000524032	0.000358296	0.000343239	0.00023423	0.000377553	0.00046981	0.000394568	0.000362111	0.00044379	0.000448945	0.000357434	0.000528061	0.00038617	0.000405164	0.000267657	0.000479872	0.00041798	0.000467741	0.000397753	0.000444765	0.000438559	0.00047172
hlyE	b1182	P77335	0	0	0	0	0	0	0	0	0	2.34145e-05	0	9.67069e-05	0	0	0	2.11981e-05	0	0	7.21171e-05	0	2.76759e-05	2.71677e-05	0	0	0	0	0	0	0	0
hmp	b2552	P24232	9.57703e-05	4.63146e-05	8.16212e-05	8.19082e-05	6.6473e-05	0.000122832	7.50102e-05	5.71059e-05	5.91115e-05	0.000110617	4.16102e-05	6.44258e-06	8.91976e-05	7.70881e-05	4.39086e-05	7.25301e-05	6.9573e-05	0.000100202	0.000105057	0.000141926	0.000201533	0.000207252	0	8.68853e-05	7.90414e-05	6.55893e-05	0.000129059	6.97862e-05	6.29643e-05	5.53932e-05
hns	b1237	P0ACF8	0.00550613	0.00523818	0.00614677	0.00652555	0.00623787	0.00695081	0.00625622	0.00654698	0.00578108	0.00836419	0.0105891	0.00766753	0.00992702	0.00656702	0.00577735	0.0098949	0.00691888	0.00665442	0.00948122	0.00779941	0.00922951	0.00930251	0.010152	0.00683913	0.00809391	0.0057909	0.00902476	0.00680556	0.00721232	0.00723702
hofB	b0107	P36645	0	0	0	0	0	0	0	0	0	0	0	0	0	0	0	0	0	0	0	0	0	0	0	0	0	0	0	0	0	0
hofC	b0106	P36646	0	0	0	0	0	0	0	0	0	0	0	0	0	0	0	0	0	0	0	0	0	0	0	0	0	0	0	0	0	0
hofM	b3395	P45753	0	0	0	0	0	0	0	0	0	0	0	0	0	0	0	0	0	0	0	0	0	0	0	0	0	0	0	0	0	0
hofN	b3394	P64634	0	0	0	0	0	0	0	0	0	0	0	0	0	0	0	0	0	0	0	0	0	0	0	0	0	0	0	0	0	0
hofO	b3393	P45751	0	0	0	0	0	0	0	0	0	0	0	0	0	0	0	0	0	0	0	0	0	0	0	0	0	0	0	0	0	0
hofP	b3392	P45750	0	0	0	0	0	0	0	0	0	0	0	0	0	0	0	0	0	0	0	0	0	0	0	0	0	0	0	0	0	0
hofQ	b3391	P34749	0	0	0	0	0	0	0	0	0	0	0	0	0	0	0	0	0	0	0	0	0	0	0	0	0	0	0	0	0	0
hokA	b4455	P37305	0	0	0	0	0	0	0	0	0	0	0	0	0	0	0	0	0	0	0	0	0	0	0	0	0	0	0	0	0	0
hokB	b4428	P77494	0	0	0	0	0	0	0	0	0	0	0	0	0	0	0	0	0	0	0	0	0	0	0	0	0	0	0	0	0	0
hokC	b4412	P0ACG4	0	0	0	0	0	0	0	0	0	0	0	0	0	0	0	0	0	0	0	0	0	0	0	0	0	0	0	0	0	0
hokD	b1562	P0ACG6	0	0	0	0	0	0	0	0	0	0	0	0	0	0	0	0	0	0	0	0	0	0	0	0	0	0	0	0	0	0
hokE	b4415	P77091	0	0	0	0	0	0	0	0	0	0	0	0	0	0	0	0	0	0	0	0	0	0	0	0	0	0	0	0	0	0
holA	b0640	P28630	0	0	0	0	0	0	0	0	0	0	0	0	0	0	0	0	0	0	0	0	0	0	0	0	0	0	0	0	0	0
holB	b1099	P28631	2.78784e-05	4.00722e-05	1.59114e-05	4.06762e-05	2.59567e-05	1.86562e-05	1.8859e-05	4.28378e-05	0	0	0	0	0	9.75193e-06	2.96339e-05	7.17858e-06	0	2.80067e-05	0	0	3.37355e-05	0	0	2.49839e-05	0	3.67669e-05	0	0	0	3.15753e-05
holC	b4259	P28905	1.11439e-05	1.62382e-05	1.73051e-05	1.66821e-05	1.54716e-05	2.05347e-05	1.70809e-05	2.27354e-05	0	1.62235e-05	1.62008e-05	1.91374e-05	1.47062e-05	1.55571e-05	1.71719e-05	1.8456e-05	1.47705e-05	1.60029e-05	0	1.10326e-05	1.40086e-05	0	8.411e-06	0	1.23299e-05	1.28137e-05	0	1.48208e-05	1.64696e-05	0
holD	b4372	P28632	0	0	0	0	0	0	0	0	0	0	0	0	0	0	0	0	0	0	0	0	0	0	0	0	0	0	0	0	0	0
holE	b1842	P0ABS8	4.37369e-05	4.01547e-05	3.20208e-05	3.1679e-05	3.56189e-05	3.32561e-05	4.22826e-05	2.70897e-05	3.31097e-05	0	0	0	3.06315e-05	3.70137e-05	3.4047e-05	2.02112e-05	3.50422e-05	3.46692e-05	1.96437e-05	4.48837e-05	2.91087e-05	2.70636e-05	0	4.74787e-05	3.58921e-05	3.74323e-05	3.44169e-05	3.82091e-05	4.44884e-05	4.4634e-05
hpf	b3203	P0AFX0	0.000173746	0.000358078	0.000363925	0.0004145	0.000242052	0.00030071	0.00024716	0.000356603	0.000252269	0.00030442	0.000433835	0.000583579	0.000316202	0.000195154	0.000486524	0.000273667	0.000202676	0.000279447	0.000439894	0.000125874	0.000407788	0.00036832	0.000352537	0.000147213	0.000190746	0.000126305	0.000308495	0.000169776	0.000206049	0.000164106
hpt	b0125	P0A9M2	0.000159753	0.000160952	0.000148131	0.000152114	0.000141798	0.000136119	0.000220966	0.0001696	0.000150298	0.000105137	7.8544e-05	8.84817e-05	9.01652e-05	0.000160148	0.000123968	9.09724e-05	0.000153214	0.000170688	0.000126835	0.000276474	0.000141924	0.000140174	8.10696e-05	0.000146383	0.00012688	0.000172848	0.000107941	0.000170026	0.000159612	0.000150417
hrpA	b1413	P43329	0.00020405	0.000170527	0.000180526	0.000150335	0.000168901	0.000148917	0.00018001	0.000150477	0.000143328	0.000211381	0.000126619	0.000159147	0.000152741	0.000166991	0.00016967	0.000196381	0.000137425	0.000194789	0.000196708	0.000177814	0.000177542	0.000173655	0.000149012	0.000151915	0.00014695	0.000185483	0.000119808	0.000162609	0.000145444	0.000160443
hrpB	b0148	P37024	0	0	0	9.45896e-06	0	0	0	0	0	0	3.511e-06	0	0	6.62668e-06	6.08663e-06	0	0	8.47281e-06	6.01194e-06	0	0	0	0	0	0	9.01164e-06	0	2.45071e-06	6.20616e-06	6.33154e-06
hscA	b2526	P0A6Z1	0.000283342	0.000318997	0.000253862	0.000235311	0.000214303	0.000135871	0.000231299	0.000186911	0.000159924	0.00021995	0.000160598	9.72744e-05	0.000163937	0.000222518	0.000191182	0.000136552	0.000155555	0.000153159	0.000164961	0.00031858	0.000189099	0.000193234	9.32042e-05	0.000218476	0.000163585	0.000241843	0.000167673	0.000200944	0.0002008	0.000293063
hscB	b2527	P0A6L9	0.000111527	0.000127299	0.000100798	9.91985e-05	9.41295e-05	5.28439e-05	7.6474e-05	8.67453e-05	5.44537e-05	6.01415e-05	5.70664e-05	2.93714e-05	6.49701e-05	7.56693e-05	0.000127913	5.29419e-05	5.5223e-05	6.29169e-05	4.97132e-05	7.57697e-05	5.39385e-05	4.56996e-05	7.47905e-05	7.64533e-05	5.41222e-05	9.28408e-05	6.15414e-05	7.33673e-05	6.28173e-05	9.69072e-05
hscC	b0650	P77319	0	0	0	0	0	0	0	0	0	0	0	0	0	0	0	0	0	0	0	0	0	0	0	0	0	0	0	0	0	0
hsdM	b4349	P08957	0.000183242	5.7763e-05	8.94465e-05	7.43248e-05	0.000184483	0.000130743	0.000151644	0.000127259	0.000200671	0.000178587	0	9.32787e-05	0.000124607	0.000149966	0.000157154	0.000158735	0.000161244	0.000213826	0.000140973	0.000233106	0.000174414	0.000169839	7.66398e-05	0.000168481	0.000163786	0.000183066	0.000173018	0.000129215	0.000135698	0.000182978
hsdR	b4350	P08956	0.00011565	6.97026e-05	0.000191821	0.000174907	0.000122098	0.000256661	9.74452e-05	8.59888e-05	0.000122455	0.000196013	0	0.000116779	0.000198278	0.000103781	7.24179e-05	0.000228101	0.00012398	0.000173657	0.0003072	0.000218136	0.000337012	0.000325142	8.83902e-05	0.000125067	0.000183107	9.52677e-05	0.00023729	0.000122347	0.000142478	0.000107489
hsdS	b4348	P05719	6.57637e-05	0	4.2663e-05	2.30879e-05	9.26034e-05	5.16364e-05	6.20846e-05	5.95938e-05	8.69094e-05	7.28172e-05	0	4.31007e-05	4.77077e-05	5.66433e-05	7.74484e-05	7.22244e-05	7.35133e-05	9.65893e-05	6.0482e-05	9.32306e-05	7.55327e-05	8.10192e-05	4.76484e-05	7.28483e-05	7.78259e-05	7.8835e-05	6.85186e-05	5.65261e-05	5.50364e-05	8.17705e-05
hslJ	b1379	P52644	3.39757e-05	7.23539e-05	2.31646e-05	2.42778e-05	2.36034e-05	1.84243e-05	2.51488e-05	3.23815e-05	2.32059e-05	2.93117e-05	2.36302e-05	2.46316e-05	1.97675e-05	2.0236e-05	4.19364e-05	3.1901e-05	3.2373e-05	2.71747e-05	2.31373e-05	2.84969e-05	2.3751e-05	2.46618e-05	7.8751e-05	1.90685e-05	2.31905e-05	2.53925e-05	1.99617e-05	3.22495e-05	1.89987e-05	2.1634e-05
hslO	b3401	P0A6Y5	0.000311348	0.000295595	0.000247493	0.000250824	0.000196017	0.000191041	0.000379869	0.000241074	0.000221087	0.000268402	0.000274658	0.000337274	0.000196938	0.000215864	0.000224013	0.000236517	0.000178196	0.000310451	0.000321417	0.000441079	0.00029426	0.00029451	0.000315374	0.000241044	0.000237087	0.000245507	0.000226548	0.000190658	0.000195204	0.000253805
hslR	b3400	P0ACG8	1.81797e-05	1.81278e-05	6.9314e-06	0	0	2.94466e-06	1.05568e-05	0	0	0	0	0	0	0	1.82571e-05	2.5038e-06	0	6.034e-06	3.95097e-06	8.87236e-06	4.11649e-06	3.88468e-06	2.23206e-05	1.30502e-05	0	0	4.67848e-06	0	0	9.54223e-06
hslU	b3931	P0A6H5	0.00121779	0.000825699	0.000655312	0.000594293	0.00067963	0.000690469	0.00144816	0.00064981	0.000717153	0.000751546	0.000956902	0.000835564	0.000575995	0.000745633	0.000766465	0.000821762	0.000662044	0.000993509	0.00096026	0.00164571	0.0010815	0.00110886	0.00072335	0.000795459	0.000768918	0.000773685	0.000650075	0.000675379	0.000652639	0.000691705
hslV	b3932	P0A7B8	0.000344934	0.000240009	0.000194807	0.000182913	0.000194722	0.000200961	0.000420201	0.000169236	0.000188061	0.000275861	0.00027305	0.000199919	0.00015004	0.000203294	0.000186464	0.000201792	0.000194471	0.000257826	0.000209128	0.000449427	0.000289734	0.000279654	0.000170499	0.000202796	0.000197167	0.000207197	0.000182088	0.000187802	0.000194003	0.000196911
hspQ	b0966	P0AB20	3.30327e-05	0	1.82165e-05	0	2.30598e-05	2.01879e-05	4.58485e-05	1.47092e-05	1.60319e-05	0	0	0	0	2.11414e-05	1.49869e-05	1.76733e-05	0	2.75513e-05	3.62936e-05	2.82094e-05	3.43664e-05	3.71536e-05	4.46684e-05	2.26408e-05	1.90562e-05	2.50313e-05	2.28672e-05	1.89076e-05	1.50156e-05	2.21893e-05
hsrA	b3754	P31474	0	0	0	0	0	0	0	0	0	0	0	0	0	0	0	0	0	0	0	0	0	0	0	0	0	0	0	0	0	0
htgA	b0012	P28697	0	0	0	0	0	0	0	0	0	0	0	0	0	0	0	0	0	0	0	0	0	0	0	0	0	0	0	0	0	0
htpG	b0473	P0A6Z3	0.00323387	0.00109717	0.0012043	0.0010645	0.00104838	0.00129459	0.00235426	0.000883764	0.000965852	0.00154943	0.000835726	0.000806475	0.000997577	0.00104065	0.000933807	0.00147339	0.000873593	0.00158291	0.00211744	0.00227633	0.00199547	0.00200334	0.00161841	0.00122568	0.00124225	0.00126474	0.0012241	0.000995989	0.000946477	0.00102667
htpX	b1829	P23894	0.000305272	0.000260944	0.000226777	0.00021461	0.000111721	0.000156392	0.000201362	0.000213368	0.000148693	0.000105867	9.56413e-05	7.66535e-05	0.000148719	0.00016542	0.000153907	0.000144403	0.000156531	0.000164415	0.000105278	0.000134594	0.000183449	0.000168929	9.88803e-05	0.000160745	0.000192541	0.000144382	0.000151676	0.00014238	0.000163589	0.000116691
htrE	b0139	P33129	0	0	0	0	0	0	0	0	0	0	0	0	0	0	0	0	0	0	0	0	0	0	0	0	0	0	0	0	0	0
htrL	b3618	P25666	2.04491e-05	2.31738e-05	1.76515e-05	1.34514e-05	1.87367e-05	9.84047e-06	1.92214e-05	2.25435e-05	2.23909e-05	1.31544e-05	0	0	1.13594e-05	1.31743e-05	3.41138e-05	1.52342e-05	1.51113e-05	0	0	1.5629e-05	0	6.22226e-06	0	1.8816e-05	1.65173e-05	2.38425e-05	1.52772e-05	2.06379e-05	1.99295e-05	1.70031e-05
hupA	b4000	P0ACF0	0.00227696	0.00229152	0.00233576	0.00257079	0.00258276	0.00249877	0.00256322	0.00296749	0.00261159	0.00219607	0.00399503	0.00230561	0.00264307	0.00237865	0.00224514	0.00306535	0.00214165	0.00233675	0.00310802	0.00287502	0.00330862	0.00357802	0.00238524	0.00242918	0.00248512	0.00219965	0.00274206	0.00208334	0.00246822	0.0025387
hupB	b0440	P0ACF4	0.00588527	0.00722747	0.0107937	0.0123539	0.0106395	0.0122568	0.00909913	0.00731684	0.00864601	0.00576504	0.0112258	0.0075416	0.0148433	0.00848925	0.00623575	0.00757974	0.00423223	0.00533399	0.00657498	0.00504087	0.00786296	0.00184662	0.00205905	0.000755122	0.00139751	0.000567735	0.000937416	0.00153911	0.00217856	0.000491886
hyaA	b0972	P69739	0	0	0	0	6.99291e-06	0	0	0	0	0	9.36284e-06	0.000192809	0	0	0	0	0	0	2.77592e-05	0	1.34281e-05	1.23217e-05	1.80398e-06	0	0	0	0	0	0	0
hyaB	b0973	P0ACD8	0	0	0	0	3.66787e-06	0	0	0	0	5.85682e-07	2.38572e-06	2.73911e-05	0	0	0	2.16918e-06	0	0	7.99312e-06	2.59292e-06	5.36146e-06	4.79078e-06	1.10613e-06	0	0	0	0	0	0	0
hyaC	b0974	P0AAM1	0	0	0	0	0	0	0	0	0	0	0	0	0	0	0	0	0	0	0	0	0	0	0	0	0	0	0	0	0	0
hyaD	b0975	P19930	0	0	0	0	0	0	0	0	0	0	0	0	0	0	0	0	0	0	0	0	0	0	0	0	0	0	0	0	0	0
hyaE	b0976	P19931	0	0	0	0	0	0	0	0	0	0	0	0	0	0	0	0	0	0	0	0	0	0	0	0	0	0	0	0	0	0
hyaF	b0977	P19932	0	0	0	0	0	0	0	0	0	0	0	0	0	0	0	0	0	0	0	0	0	0	0	0	0	0	0	0	0	0
hybA	b2996	P0AAJ8	0	0	0	0	1.68661e-05	0	0	0	0	4.82105e-05	0.000104151	8.21224e-05	0	0	0	7.11612e-05	0	0	0.000139529	0	0.000122408	0.000134	0	0	0	0	0	0	0	0
hybB	b2995	P37180	0	0	0	0	1.29932e-05	0	0	0	0	1.56548e-05	4.60425e-05	1.98177e-05	0	0	0	3.99619e-05	0	0	7.93564e-05	8.57341e-06	8.57633e-05	9.07338e-05	0	0	0	0	0	7.39938e-06	0	0
hybC	b2994	P0ACE0	1.99554e-05	0	0	0	4.68653e-05	2.42689e-05	1.13231e-05	0	0	6.20739e-05	0.000193487	0.000114059	1.76537e-05	0	1.07299e-05	0.000124597	0	1.42749e-05	0.000264857	4.3228e-05	0.000262566	0.000261737	0	1.6587e-05	2.25762e-05	1.14384e-05	1.51895e-05	1.3537e-05	2.27417e-05	0
hybD	b2993	P37182	0	2.48706e-06	0	0	2.06261e-05	0	0	0	0	1.62858e-05	2.47216e-05	1.37401e-05	0	0	7.47142e-06	2.63395e-05	0	0	3.74744e-05	9.60407e-06	3.58061e-05	3.65152e-05	0	0	0	0	0	0	0	0
hybE	b2992	P0AAN1	0	0	0	0	2.05138e-05	0	0	0	4.01407e-06	9.31693e-06	2.607e-05	8.07268e-06	0	0	0	3.21724e-05	0	0	3.32542e-05	1.30217e-05	4.49781e-05	4.10705e-05	0	0	0	0	6.18362e-06	0	0	0
hybF	b2991	P0A703	0	0	0	0	0	0	0	0	0	0	0	0	0	0	0	0	0	0	0	0	0	0	0	0	0	0	0	0	0	0
hybG	b2990	P0AAM7	0	0	0	0	0	0	0	0	0	0	0	0	0	0	0	0	0	0	0	0	0	0	0	0	0	0	0	0	0	0
hybO	b2997	P69741	0	0	0	0	2.40875e-05	0	0	0	0	5.3773e-05	0.000219485	0.000154245	0	0	0	9.67645e-05	0	0	0.000372691	3.39037e-05	0.000322859	0.000284702	0	0	0	0	0	0	0	0
hycA	b2725	P0AEV4	0	0	0	0	0	0	0	0	0	0	0	0	0	0	0	0	0	0	0	0	0	0	0	0	0	0	0	0	0	0
hycB	b2724	P0AAK1	0	0	0	0	2.05265e-05	0	0	0	0	7.38807e-06	0	0	0	0	0	1.66468e-05	0	0	0	0	0	0	0	0	0	0	0	0	0	0
hycC	b2723	P16429	0	0	0	0	0	0	0	0	0	0	0	0	0	0	0	0	0	0	0	0	0	0	0	0	0	0	0	0	0	0
hycD	b2722	P16430	0	0	0	0	0	0	0	0	0	0	0	0	0	0	0	0	0	0	0	0	0	0	0	0	0	0	0	0	0	0
hycE	b2721	P16431	0	0	0	0	0.000258499	0	0	0	0	0.000151956	0	0	0	0	0	0.000258024	0	0	0	0	0	0	0	0	0	0	0	0	0	0
hycF	b2720	P16432	0	0	0	0	0	0	0	0	0	0	0	0	0	0	0	0	0	0	0	0	0	0	0	0	0	0	0	0	0	0
hycG	b2719	P16433	0	0	0	0	0	0	0	0	0	0	0	0	0	0	0	0	0	0	0	0	0	0	0	0	0	0	0	0	0	0
hycH	b2718	P0AEV7	0	0	0	0	0	0	0	0	0	0	0	0	0	0	0	0	0	0	0	0	0	0	0	0	0	0	0	0	0	0
hycI	b2717	P0AEV9	1.01704e-05	0	9.64463e-06	1.11838e-05	1.90821e-05	9.53308e-06	7.6173e-06	1.4364e-05	9.9075e-06	2.7351e-05	1.14343e-05	1.06532e-05	1.17766e-05	7.00047e-06	1.30357e-05	2.4575e-05	7.69452e-06	9.48772e-06	1.89301e-05	4.80736e-06	1.19496e-05	1.48643e-05	1.67216e-05	7.11619e-06	8.00131e-06	7.24322e-06	9.00758e-06	7.2536e-06	8.60468e-06	7.21399e-06
hydN	b2713	P0AAK4	0	0	0	0	0	0	0	0	0	0	0	0	0	0	0	0	0	0	0	0	0	0	0	0	0	0	0	0	0	0
hyfA	b2481	P23481	7.11023e-05	9.1257e-05	5.78178e-05	6.5248e-05	8.75298e-05	7.3652e-05	9.70261e-05	6.9968e-05	6.35987e-05	3.36683e-05	4.00432e-05	2.60774e-05	4.59953e-05	6.23044e-05	5.76752e-05	2.31571e-05	7.15526e-05	7.17728e-05	3.142e-05	6.71333e-05	4.08148e-05	4.12076e-05	3.61848e-05	5.88501e-05	7.06555e-05	6.68347e-05	5.27059e-05	6.0145e-05	5.62771e-05	5.56369e-05
hyfB	b2482	P23482	0	0	0	0	0	0	0	0	0	0	0	0	0	0	0	0	0	0	0	0	0	0	0	0	0	0	0	0	0	0
hyfC	b2483	P77858	0	0	0	0	0	0	0	0	0	0	0	0	0	0	0	0	0	0	0	0	0	0	0	0	0	0	0	0	0	0
hyfD	b2484	P77416	0	0	0	0	0	0	0	0	0	0	0	0	0	0	0	0	0	0	0	0	0	0	0	0	0	0	0	0	0	0
hyfE	b2485	P0AEW1	0	0	0	0	0	0	0	0	0	0	0	0	0	0	0	0	0	0	0	0	0	0	0	0	0	0	0	0	0	0
hyfF	b2486	P77437	0	0	0	0	0	0	0	0	0	0	0	0	0	0	0	0	0	0	0	0	0	0	0	0	0	0	0	0	0	0
hyfG	b2487	P77329	0	0	0	0	0.000108214	0	0	0	0	5.52971e-05	0	0	0	0	0	0.000108271	0	0	0	0	0	0	0	0	0	0	0	0	0	0
hyfH	b2488	P77423	0	0	0	0	0	0	0	0	0	0	0	0	0	0	0	0	0	0	0	0	0	0	0	0	0	0	0	0	0	0
hyfI	b2489	P77668	0	0	0	0	0	0	0	0	0	0	0	0	0	0	0	0	0	0	0	0	0	0	0	0	0	0	0	0	0	0
hyfJ	b2490	P77453	0	0	0	0	0	0	0	0	0	0	0	0	0	0	0	0	0	0	0	0	0	0	0	0	0	0	0	0	0	0
hyfR	b2491	P71229	0.00121011	0.00230378	0.00192634	0.00185284	0.000488168	0.0009127	0.00122762	0.000669433	0.000620701	0.000398604	0	0	0.000844006	0.00152266	0.000239682	0.000591353	0.00119694	0.00108294	0	0	0	0	0.000293971	0.000935049	0.000883757	0.00068309	0.000713929	0.00069146	0.000982058	0.000444249
hyi	b0508	P30147	0	0	0	0	0	0.000269672	0	0	0	0	2.18697e-05	0	0	0	0	0	0	0	1.70962e-05	0	2.00649e-05	1.87141e-05	0	0	2.65124e-06	0	0	0	0	0
hypA	b2726	P0A700	0	0	0	0	0	0	0	0	0	0	0	0	0	0	0	0	0	0	0	0	0	0	0	0	0	0	0	0	0	0
hypB	b2727	P0AAN3	2.2071e-05	3.07347e-05	3.51172e-05	3.74841e-05	0.000168637	4.13924e-05	2.13345e-05	2.79066e-05	2.08115e-05	0.000107446	0.000120849	0.000110921	3.24706e-05	7.03101e-06	3.2049e-05	0.000156992	3.14162e-05	2.77733e-05	0.000151327	3.46744e-05	0.000172471	0.000143452	0	1.72021e-05	2.55068e-05	8.82663e-06	2.8945e-05	2.12317e-05	0	1.55119e-05
hypC	b2728	P0AAM3	0	0	0	0	0	0	0	0	0	0	0	0	0	0	0	0	0	0	0	0	0	0	0	0	0	0	0	0	0	0
hypD	b2729	P24192	0	0	0	0	8.9127e-05	2.92497e-06	0	2.87939e-06	0	6.64902e-05	5.5469e-05	1.08654e-05	0	0	6.33936e-06	6.81922e-05	0	0	5.52217e-05	7.24601e-06	5.41178e-05	5.51397e-05	0	0	0	0	0	0	0	0
hypE	b2730	P24193	1.6812e-05	0	0	0	7.04961e-05	1.33283e-05	1.32689e-05	1.80996e-05	0	4.33753e-05	4.83524e-05	2.91963e-05	2.97776e-05	0	2.65022e-05	4.5941e-05	1.99831e-05	1.55427e-05	4.94351e-05	1.51877e-05	5.85201e-05	6.09432e-05	1.11592e-05	0	0	0	1.37528e-05	0	0	0
hypF	b2712	P30131	0	0	0	0	0	0	0	0	0	0	0	0	0	0	0	0	0	0	0	0	0	0	0	0	0	0	0	0	0	0
hypT	b4327	P39376	0	0	0	0	0	0	0	0	0	0	0	0	0	0	0	0	0	0	0	0	0	0	0	0	0	0	0	0	0	0
hyuA	b2873	Q46806	0	0	0	0	0	0	0	0	0	0	0	0	0	0	0	0	0	0	0	0	0	0	0	0	0	0	0	0	0	0
iaaA	b0828	P37595	8.25607e-05	6.94307e-05	6.37196e-05	6.52824e-05	6.54827e-05	5.70246e-05	6.43232e-05	7.17588e-05	5.87775e-05	4.41353e-05	2.84733e-05	3.04969e-05	5.2346e-05	6.5311e-05	7.07844e-05	4.78248e-05	6.49995e-05	6.8757e-05	4.60779e-05	1.72101e-05	5.08859e-05	4.88957e-05	4.95974e-05	5.61119e-05	5.50229e-05	5.84943e-05	5.80915e-05	4.95956e-05	5.09068e-05	5.1894e-05
iadA	b4328	P39377	0.000128864	7.1598e-05	8.44422e-05	7.50306e-05	9.71465e-05	7.25501e-05	0.00010936	7.56939e-05	8.65989e-05	8.34424e-05	0.000131932	0.000385148	5.12641e-05	9.49187e-05	7.24756e-05	9.24994e-05	0.000102812	0.000106932	0.000482675	0.000114227	0.00039276	0.000362758	3.56551e-05	9.22919e-05	7.41393e-05	9.89282e-05	5.60762e-05	9.21613e-05	7.9975e-05	9.18315e-05
iap	b2753	P10423	0	0	0	0	0	0	0	0	0	0	0	0	0	0	0	0	0	0	0	0	0	0	0	0	0	0	0	0	0	0
ibaG	b3190	P0A9W6	0.000109842	0.000117205	8.62357e-05	8.62474e-05	7.68814e-05	7.52147e-05	0.000111483	8.82131e-05	8.87981e-05	7.90114e-05	7.33606e-05	5.9917e-05	8.073e-05	0.000117885	9.04799e-05	7.12106e-05	9.17964e-05	0.000100169	1.91716e-05	0.00011208	4.96975e-05	4.87684e-05	5.19108e-05	9.78102e-05	9.27003e-05	0.000102422	8.32827e-05	7.72814e-05	8.88437e-05	8.88195e-05
ibpA	b3687	P0C054	0.000167939	7.73961e-05	5.8489e-05	6.00836e-05	3.99641e-05	4.9529e-05	0.000209168	3.45102e-05	4.47351e-05	3.8002e-05	2.61606e-05	2.36883e-05	4.19527e-05	5.51135e-05	3.74045e-05	3.7598e-05	4.21983e-05	6.89843e-05	2.02338e-05	0.000105815	3.35041e-05	3.44757e-05	0.000100458	5.68224e-05	7.33541e-05	6.14806e-05	4.8254e-05	5.81373e-05	5.72136e-05	5.81338e-05
ibpB	b3686	P0C058	5.32684e-05	0	0	0	0	0	6.84898e-05	0	0	0	0	0	0	5.25944e-06	0	0	0	6.64975e-06	0	2.99735e-05	0	0	4.95109e-06	0	1.71196e-05	0	0	0	0	0
icd	b1136	P08200	0.0185914	0.017029	0.0180303	0.0203567	0.00376051	0.0246845	0.0177658	0.0217432	0.0222953	0.0120589	0.00940197	0.00420654	0.0177905	0.0162215	0.0155988	0.0116816	0.0215166	0.015907	0.0119381	0.00874623	0.0125523	0.0118638	0.00865925	0.0170819	0.0190553	0.0130747	0.0209946	0.0179504	0.019276	0.0151362
icdC	b4519		0	0	0	0	0	0	0	0	0	0	0	0	0	0	0	0	0	0	0	0	0	0	0	0	0	0	0	0	0	0
iclR	b4018	P16528	7.76415e-05	0.000124426	8.61822e-05	8.67444e-05	8.62374e-05	0.000159781	8.19672e-05	9.18109e-05	8.23849e-05	0.000102681	0.000149129	3.26121e-05	7.58738e-05	9.39377e-05	8.40067e-05	7.29021e-05	7.76042e-05	7.30007e-05	7.98534e-05	0.000122628	7.41434e-05	7.93459e-05	3.36728e-05	7.30865e-05	7.84646e-05	0.000111088	8.18871e-05	8.07858e-05	9.68898e-05	0.00010504
idi	b2889	Q46822	0	0	0	0	0	0	0	0	0	0	0	0	0	0	0	0	0	0	0	0	0	0	0	0	0	0	0	0	0	0
idnD	b4267	P39346	0	0	0	0	0	0	0	0	0	0	0	0	0	0	0	0	0	0	0	0	0	0	0	0	0	0	0	0	0	0
idnK	b4268	P39208	0	0	0	0	0	0	0	0	0	0	0	0	0	0	0	0	0	0	0	0	0	0	0	0	0	0	0	0	0	0
idnO	b4266	P0A9P9	0	2.36501e-05	5.67471e-05	0	1.72397e-05	5.87329e-05	0	0	0	0	0	0	0	0	0	2.81351e-05	0	0	1.80747e-05	0	1.10304e-05	3.05436e-05	0	0	0	0	0.000107611	0	0	0
idnR	b4264	P39343	0	0	0	0	0	0	0	0	0	0	0	0	0	0	0	0	0	0	0	0	0	0	0	0	0	0	0	0	0	0
idnT	b4265	P39344	0	0	0	0	0	0	0	0	0	0	0	0	0	0	0	0	0	0	0	0	0	0	0	0	0	0	0	0	0	0
ihfA	b1712	P0A6X7	0.000373176	0.000260486	0.000306352	0.000318027	0.000313949	0.000265796	0.000301636	0.000463264	0.000272043	0.000521413	0.000594753	0.000572164	0.000406816	0.000323061	0.000474927	0.00051866	0.000232511	0.000270011	0.000596628	0.000223798	0.000486395	0.000455549	0.00101463	0.000228199	0.000248531	0.000216863	0.000296674	0.000209091	0.000196554	0.000244245
ihfB	b0912	P0A6Y1	0.000480272	0.000328648	0.000409483	0.000446975	0.000420404	0.00035473	0.000424018	0.000650437	0.000334134	0.000674941	0.000684528	0.000718041	0.000542017	0.000418757	0.00066929	0.000748728	0.000283259	0.000354553	0.000961749	0.000304496	0.000725411	0.000672457	0.00136501	0.000285871	0.000316929	0.000282911	0.000410052	0.000281437	0.000246346	0.000295035
ileS	b0026	P00956	0.00144647	0.0015797	0.00141691	0.00142706	0.00150597	0.0010963	0.00145474	0.00140916	0.00141805	0.00122463	0.00123533	0.00100313	0.0010281	0.00134949	0.00131751	0.00124275	0.00150085	0.0015919	0.00114423	0.00167119	0.00131548	0.00133331	0.00135877	0.00134652	0.00119857	0.00143674	0.0011797	0.00141022	0.00131444	0.00143901
ilvA	b3772	P04968	0.000906674	0.000371518	0.000512733	0.000459935	0.000596369	0.000644644	0.000734979	0.00102786	0.000567382	0.000369912	0.000117497	0	0.000583939	0.00077167	0.000221077	0.000464286	0.000728928	0.000465415	9.36878e-05	9.75889e-05	0.000115848	0.000113185	0.000106332	0.000837827	0.000677595	0.000689147	0.000582163	0.000581229	0.000609119	0.000476272
ilvB	b3671	P08142	0.00094857	0.0022592	0.00239269	0.00250382	0.000165494	0.00304859	0.0010345	0.000512272	0.000358034	0.000484204	0.000682398	0	0.00104064	0.00107249	7.69232e-05	0.000858489	0.000395904	0.000875149	0.000175186	0.000105027	0.000221444	0.00019407	0	0.00120156	0.000830082	0.000287833	0.0010014	0.000523766	0.000741198	0.000393408
ilvC	b3774	P05793	0.00351581	0.00278468	0.00333811	0.00253923	0.00528535	0.00835796	0.00372945	0.00247634	0.00389077	0.00333732	0.000344219	8.67214e-05	0.00313035	0.0036383	0.00219783	0.00406583	0.00412469	0.00560836	0.00025873	0.000274448	0.000302477	0.000341684	0.00388479	0.00472886	0.00416247	0.00459678	0.0038184	0.00452048	0.00450283	0.00454327
ilvD	b3771	P05791	0.00175789	0.000906112	0.00117845	0.00104981	0.00108835	0.00139063	0.00166025	0.00219703	0.0011262	0.000919225	0.000216153	5.10357e-05	0.00127887	0.00182935	0.00043267	0.0011081	0.00149699	0.00123397	0.000210986	0.000195399	0.000232763	0.000217726	0.000168901	0.00189508	0.00132076	0.0016409	0.00123512	0.00128857	0.00134505	0.00111309
ilvE	b3770	P0AB80	0.00366641	0.00128216	0.00173058	0.00151386	0.0023923	0.00235811	0.00323318	0.00400384	0.00236425	0.00166012	0.000665734	0.000170991	0.00216575	0.00325884	0.000870554	0.00210886	0.00280521	0.00250864	0.000453297	0.000354994	0.000460749	0.000457244	0.000578954	0.00356653	0.00245619	0.00312072	0.00220211	0.00224505	0.00248635	0.00248189
ilvG_1	b3767	P00892	0.000575992	0.000334067	0.00042789	0.000383472	0.000360621	0.000489043	0.000636291	0.000832004	0.000400339	0.000213658	3.97899e-05	0	0.00053198	0.000685182	9.62274e-05	0.000307803	0.000521488	0.000436952	2.83677e-05	6.60948e-05	5.45822e-05	5.0533e-05	0	0.000749317	0.000529057	0.000577431	0.000492275	0.000482422	0.000517786	0.000373377
ilvG_2	b3768		0	0	0	0	0	0	0	0	0	0	0	0	0	0	0	0	0	0	0	0	0	0	0	0	0	0	0	0	0	0
ilvH	b0078	P00894	8.9942e-05	7.05103e-05	0.000101336	0.000102544	0.00012785	9.37779e-05	9.91211e-05	0.000141757	9.76573e-05	9.99429e-05	1.82639e-05	4.63909e-05	7.63629e-05	0.00011443	9.05113e-05	0.000105366	0.000120748	0.00010604	4.66783e-06	9.763e-05	0	8.76357e-06	8.05806e-05	9.43117e-05	9.71192e-05	9.2805e-05	8.78396e-05	9.44878e-05	0.000102447	8.47122e-05
ilvI	b0077	P00893	0.000416743	0.000347939	0.000480158	0.000491477	0.000666066	0.000492762	0.000476125	0.000780948	0.000475552	0.000501191	8.33604e-05	5.05373e-05	0.000394163	0.00052463	0.000507671	0.000591913	0.000566638	0.000545628	4.75227e-05	3.01798e-05	5.01833e-05	1.3936e-05	0.000375782	0.00044534	0.000467616	0.00043716	0.000419243	0.000424613	0.000456337	0.000388964
ilvL	b3766	P62522	0	0	0	0	0	0	0	0	0	0	0	0	0	0	0	0	0	0	0	0	0	0	0	0	0	0	0	0	0	0
ilvM	b3769	P0ADG1	0.000140282	3.96246e-05	6.63963e-05	5.56929e-05	5.70592e-05	0.000104401	0.000162431	0.000146292	8.5397e-05	8.08941e-06	8.25111e-06	0	0.000111488	0.000200692	1.22369e-05	1.48365e-05	0.000123394	9.55545e-05	3.91308e-05	1.07e-05	6.84069e-06	0	0	0.000187319	0.000128781	0.000142177	9.01184e-05	0.000124216	0.000140783	8.39471e-05
ilvN	b3670	P0ADF8	0.000182572	0.000437658	0.000507249	0.00054971	4.60001e-05	0.000590084	0.000236597	0.000141731	0.000107458	0.000109648	0.000129533	1.54436e-05	0.000233977	0.000217282	3.23963e-05	0.000147508	0.000107989	0.000216184	0.000133979	3.72609e-05	8.94758e-05	0.0001041	8.20898e-05	0.000209234	0.000188385	6.17457e-05	0.000227373	0.00012781	0.000155701	9.34397e-05
ilvX	b4669	C1P619	0	0	0	0	0	0	0	0	0	0	0	0	0	0	0	0	0	0	0	0	0	0	0	0	0	0	0	0	0	0
ilvY	b3773	P05827	0	0	0	0	0	1.16619e-05	7.49664e-06	0	0	1.57951e-05	0	1.24319e-05	0	0	0	1.25217e-05	0	0	1.50064e-05	7.91262e-06	1.45056e-05	1.23381e-05	0	0	0	0	8.45251e-06	0	1.16563e-05	0
inaA	b2237	P27294	0	0	0	0	0	0	0	0	0	0	0	0	0	0	0	0	0	0	0	0	0	0	0	0	0	0	0	0	0	0
infA	b0884	P69222	0.000363429	0.000221291	0.000261442	0.000215663	0.000325072	0.000238448	0.000354556	0.000245417	0.000360875	0.000239377	0.000231145	0.000216525	0.000252064	0.000407093	0.000279036	0.000137874	0.000306943	0.00027143	0.000168703	0.000409049	0.000182939	0.000241182	0.000247532	0.000395302	0.00029469	0.000427727	0.00028361	0.000392023	0.000344426	0.000399216
infB	b3168	P0A705	0.00233113	0.00258627	0.00225406	0.00201193	0.00182064	0.00182624	0.00240727	0.00170196	0.00175068	0.00434412	0.00221157	0.00160092	0.00179479	0.00206978	0.00142391	0.00176366	0.00205049	0.0020277	0.00189352	0.00313704	0.00198866	0.00203868	0.00179812	0.00218208	0.00191393	0.00212247	0.00190237	0.0021554	0.00207608	0.00208637
infC	b1718	P0A707	0.00143388	0.00299156	0.0022385	0.00211757	0.00146111	0.0014873	0.00203581	0.00140107	0.00114518	0.00185632	0.00124453	0.00111674	0.00135359	0.00199971	0.00124081	0.00159027	0.00140119	0.00152507	0.00158711	0.00210634	0.0016107	0.00163128	0.0012093	0.00167968	0.00130153	0.00163169	0.0013078	0.00155639	0.00160428	0.00132672
insA-1	b0022		0	0	0	0	0	0	0	0	0	0	0	0	0	0	0	0	0	0	0	0	0	0	0	0	0	0	0	0	0	0
insA-2	b0265		0	0	0	0	0	0	0	0	0	0	0	0	0	0	0	0	0	0	0	0	0	0	0	0	0	0	0	0	0	0
insA-3	b0275		0	0	0	0	0	0	0	0	0	0	0	0	0	0	0	0	0	0	0	0	0	0	0	0	0	0	0	0	0	0
insA-4	b4516		0	0	0	0	0	0	0	0	0	0	0	0	0	0	0	0	0	0	0	0	0	0	0	0	0	0	0	0	0	0
insA-5	b1894		0	0	0	0	0	0	0	0	0	0	0	0	0	0	0	0	0	0	0	0	0	0	0	0	0	0	0	0	0	0
insA-6	b3444		0	0	0	0	0	0	0	0	0	0	0	0	0	0	0	0	0	0	0	0	0	0	0	0	0	0	0	0	0	0
insA-7	b4294		0	0	0	0	0	0	0	0	0	0	0	0	0	0	0	0	0	0	0	0	0	0	0	0	0	0	0	0	0	0
insAB-1			0	0	0	0	0	0	0	0	0	0	0	0	0	0	0	0	0	0	0	0	0	0	0	0	0	0	0	0	0	0
insAB-2			0	0	0	0	0	0	0	0	0	0	0	0	0	0	0	0	0	0	0	0	0	0	0	0	0	0	0	0	0	0
insAB-3			0	0	0	0	0	0	0	0	0	0	0	0	0	0	0	0	0	0	0	0	0	0	0	0	0	0	0	0	0	0
insAB-4			0	0	0	0	0	0	0	0	0	0	0	0	0	0	0	0	0	0	0	0	0	0	0	0	0	0	0	0	0	0
insAB-5			0	0	0	0	0	0	0	0	0	0	0	0	0	0	0	0	0	0	0	0	0	0	0	0	0	0	0	0	0	0
insAB-6			0	0	0	0	0	0	0	0	0	0	0	0	0	0	0	0	0	0	0	0	0	0	0	0	0	0	0	0	0	0
insB-1	b0021		0	0	0	0	0	0	0	0	0	0	0	0	0	0	0	0	0	0	0	0	0	0	0	0	0	0	0	0	0	0
insB-2	b0264		0	0	0	0	0	0	0	0	0	0	0	0	0	0	0	0	0	0	0	0	0	0	0	0	0	0	0	0	0	0
insB-4	b0988		0	0	0	0	0	0	0	0	0	0	0	0	0	0	0	0	0	0	0	0	0	0	0	0	0	0	0	0	0	0
insC-1	b0360		0	0	0	0	0	0	0	0	0	0	0	0	0	0	0	0	0	0	0	0	0	0	0	0	0	0	0	0	0	0
insC-2	b1403		0	0	0	0	0	0	0	0	0	0	0	0	0	0	0	0	0	0	0	0	0	0	0	0	0	0	0	0	0	0
insC-3	b1997		0	0	0	0	0	0	0	0	0	0	0	0	0	0	0	0	0	0	0	0	0	0	0	0	0	0	0	0	0	0
insC-4	b2861		0	0	0	0	0	0	0	0	0	0	0	0	0	0	0	0	0	0	0	0	0	0	0	0	0	0	0	0	0	0
insC-5	b3044		0	0	0	0	0	0	0	0	0	0	0	0	0	0	0	0	0	0	0	0	0	0	0	0	0	0	0	0	0	0
insC-6	b4272		0	0	0	0	0	0	0	0	0	0	0	0	0	0	0	0	0	0	0	0	0	0	0	0	0	0	0	0	0	0
insCD-1			0	0	0	0	0	0	0	0	0	0	0	0	0	0	0	0	0	0	0	0	0	0	0	0	0	0	0	0	0	0
insCD-2			0	0	0	0	0	0	0	0	0	0	0	0	0	0	0	0	0	0	0	0	0	0	0	0	0	0	0	0	0	0
insCD-3			0	0	0	0	0	0	0	0	0	0	0	0	0	0	0	0	0	0	0	0	0	0	0	0	0	0	0	0	0	0
insCD-4			0	0	0	0	0	0	0	0	0	0	0	0	0	0	0	0	0	0	0	0	0	0	0	0	0	0	0	0	0	0
insCD-5			0	0	0	0	0	0	0	0	0	0	0	0	0	0	0	0	0	0	0	0	0	0	0	0	0	0	0	0	0	0
insCD-6			0	0	0	0	0	0	0	0	0	0	0	0	0	0	0	0	0	0	0	0	0	0	0	0	0	0	0	0	0	0
insD	b1578		0	0	0	0	0	0	0	0	0	0	0	0	0	0	0	0	0	0	0	0	0	0	0	0	0	0	0	0	0	0
insD-1	b0361		0	0	0	0	0	0	0	0	0	0	0	0	0	0	0	0	0	0	0	0	0	0	0	0	0	0	0	0	0	0
insE-1	b0298		0	0	0	0	0	0	0	0	0	0	0	0	0	0	0	0	0	0	0	0	0	0	0	0	0	0	0	0	0	0
insE-2	b0373		0	0	0	0	0	0	0	0	0	0	0	0	0	0	0	0	0	0	0	0	0	0	0	0	0	0	0	0	0	0
insE-3	b0540		0	0	0	0	0	0	0	0	0	0	0	0	0	0	0	0	0	0	0	0	0	0	0	0	0	0	0	0	0	0
insE-4	b1027		0	0	0	0	0	0	0	0	0	0	0	0	0	0	0	0	0	0	0	0	0	0	0	0	0	0	0	0	0	0
insE-5	b2088		0	0	0	0	0	0	0	0	0	0	0	0	0	0	0	0	0	0	0	0	0	0	0	0	0	0	0	0	0	0
insEF-1			0	0	0	0	0	0	0	0	0	0	0	0	0	0	0	0	0	0	0	0	0	0	0	0	0	0	0	0	0	0
insEF-2			0	0	0	0	0	0	0	0	0	0	0	0	0	0	0	0	0	0	0	0	0	0	0	0	0	0	0	0	0	0
insEF-3			0	0	0	0	0	0	0	0	0	0	0	0	0	0	0	0	0	0	0	0	0	0	0	0	0	0	0	0	0	0
insEF-4			0	0	0	0	0	0	0	0	0	0	0	0	0	0	0	0	0	0	0	0	0	0	0	0	0	0	0	0	0	0
insEF-5			0	0	0	0	0	0	0	0	0	0	0	0	0	0	0	0	0	0	0	0	0	0	0	0	0	0	0	0	0	0
insF-1	b0299		0	0	0	0	0	0	0	0	0	0	0	0	0	0	0	0	0	0	0	0	0	0	0	0	0	0	0	0	0	0
insG	b4278	P03835	0	0	0	0	0	0	0	0	0	0	0	0	0	0	0	0	0	0	0	0	0	0	0	0	0	0	0	0	0	0
insH-1	b0259		0	0	0	0	0	0	0	0	0	0	0	0	0	0	0	0	0	0	0	0	0	0	0	0	0	0	0	0	0	0
insH-10	b3218		0	0	0	0	0	0	0	0	0	0	0	0	0	0	0	0	0	0	0	0	0	0	0	0	0	0	0	0	0	0
insH-11	b3505		0	0	0	0	0	0	0	0	0	0	0	0	0	0	0	0	0	0	0	0	0	0	0	0	0	0	0	0	0	0
insH-2	b0552		0	0	0	0	0	0	0	0	0	0	0	0	0	0	0	0	0	0	0	0	0	0	0	0	0	0	0	0	0	0
insH-3	b0656		0	0	0	0	0	0	0	0	0	0	0	0	0	0	0	0	0	0	0	0	0	0	0	0	0	0	0	0	0	0
insH-4	b1331		0	0	0	0	0	0	0	0	0	0	0	0	0	0	0	0	0	0	0	0	0	0	0	0	0	0	0	0	0	0
insH-5	b1370		0	0	0	0	0	0	0	0	0	0	0	0	0	0	0	0	0	0	0	0	0	0	0	0	0	0	0	0	0	0
insH-6	b1994		0	0	0	0	0	0	0	0	0	0	0	0	0	0	0	0	0	0	0	0	0	0	0	0	0	0	0	0	0	0
insH-7	b2030		0	0	0	0	0	0	0	0	0	0	0	0	0	0	0	0	0	0	0	0	0	0	0	0	0	0	0	0	0	0
insH-8	b2192		0	0	0	0	0	0	0	0	0	0	0	0	0	0	0	0	0	0	0	0	0	0	0	0	0	0	0	0	0	0
insH-9	b2982		0	0	0	0	0	0	0	0	0	0	0	0	0	0	0	0	0	0	0	0	0	0	0	0	0	0	0	0	0	0
insI-1	b0256		0	0	0	0	0	0	0	0	0	0	0	0	0	0	0	0	0	0	0	0	0	0	0	0	0	0	0	0	0	0
insI-2	b1404		0	0	0	0	0	0	0	0	0	0	0	0	0	0	0	0	0	0	0	0	0	0	0	0	0	0	0	0	0	0
insI-3	b4284		0	0	0	0	0	0	0	0	0	0	0	0	0	0	0	0	0	0	0	0	0	0	0	0	0	0	0	0	0	0
insJ	b3557	P19768	0	0	0	0	0	0	0	0	0	0	0	0	0	0	0	0	0	0	0	0	0	0	0	0	0	0	0	0	0	0
insJK			0	0	0	0	0	0	0	0	0	0	0	0	0	0	0	0	0	0	0	0	0	0	0	0	0	0	0	0	0	0
insK	b3558	P19769	0	0	0	0	0	0	0	0	0	0	0	0	0	0	0	0	0	0	0	0	0	0	0	0	0	0	0	0	0	0
insL-1	b0016		0	0	0	0	0	0	0	0	0	0	0	0	0	0	0	0	0	0	0	0	0	0	0	0	0	0	0	0	0	0
insL-2	b0582		0	0	0	0	0	0	0	0	0	0	0	0	0	0	0	0	0	0	0	0	0	0	0	0	0	0	0	0	0	0
insL-3	b2394		0	0	0	0	0	0	0	0	0	0	0	0	0	0	0	0	0	0	0	0	0	0	0	0	0	0	0	0	0	0
insN-1	b0255		0	0	0	0	0	0	0	0	0	0	0	0	0	0	0	0	0	0	0	0	0	0	0	0	0	0	0	0	0	0
insN-2	b4283		0	0	0	0	0	0	0	0	0	0	0	0	0	0	0	0	0	0	0	0	0	0	0	0	0	0	0	0	0	0
insO-1	b0257		0	0	0	0	0	0	0	0	0	0	0	0	0	0	0	0	0	0	0	0	0	0	0	0	0	0	0	0	0	0
insO-2	b4285		0	0	0	0	0	0	0	0	0	0	0	0	0	0	0	0	0	0	0	0	0	0	0	0	0	0	0	0	0	0
intA	b2622	P32053	1.46645e-05	1.48725e-05	2.02185e-05	7.8263e-06	2.15691e-05	1.81228e-05	2.19443e-05	1.86548e-05	1.14239e-05	3.74169e-05	0	0	2.08443e-05	2.38382e-05	1.80271e-05	1.30548e-05	1.82236e-05	2.42863e-05	0	2.10893e-05	7.57951e-06	1.96826e-05	0	1.61061e-05	0	1.95215e-05	1.0511e-05	1.72181e-05	1.6009e-05	1.7394e-05
intB	b4271	P39347	0	0	0	0	0	0	0	0	0	0	0	0	0	0	0	0	0	0	0	0	0	0	0	0	0	0	0	0	0	0
intD	b0537	P24218	0	0	0	0	0	0	0	0	0	0	0	0	0	0	0	0	0	0	0	0	0	0	0	0	0	0	0	0	0	0
intE	b1140	P75969	0	0	0	0	0	0	0	0	0	0	0	0	0	0	0	0	0	0	0	0	0	0	0	0	0	0	0	0	0	0
intF	b0281	P71298	1.60916e-05	0	1.50049e-05	0	0	4.64221e-06	0	0	0	0	0	6.84784e-06	0	1.18465e-05	1.00812e-05	1.00149e-05	0	1.53016e-05	0	1.31494e-05	0	0	0	9.47677e-06	0	0	0	0	0	0
intG	b1936	P76323	0	0	0	0	0	0	0	0	0	0	0	0	0	0	0	0	0	0	0	0	0	0	0	0	0	0	0	0	0	0
intQ	b1579	P76168	0	0	0	0	0	0	0	0	0	0	0	0	0	0	0	0	0	0	0	0	0	0	0	0	0	0	0	0	0	0
intR	b1345	P76056	0	0	0	0	0	0	0	0	0	0	0	0	0	0	0	0	0	0	0	0	0	0	0	0	0	0	0	0	0	0
intS	b2349	P37326	0	0	0	0	0	0	0	0	0	0	0	0	0	0	0	0	0	0	0	0	0	0	0	0	0	0	0	0	0	0
intZ	b2442	P76542	0	0	0	0	0	0	0	0	0	0	0	0	0	0	0	0	0	0	0	0	0	0	0	0	0	0	0	0	0	0
iraD	b4326	P39375	0	0	0	0	0	0	0	0	0	0	0	0	0	0	0	0	0	0	0	0	0	0	0	0	0	0	0	0	0	0
iraM	b1160	P75987	0	0	0	0	0	0	0	0	0	0	0	0	0	0	0	0	0	0	0	0	0	0	0	0	0	0	0	0	0	0
iraP	b0382	P0AAN9	5.94895e-05	3.06022e-05	2.26339e-05	2.55602e-05	6.15956e-06	1.28465e-05	1.25874e-05	3.97213e-05	3.1942e-05	1.04712e-05	1.80098e-05	8.82838e-06	2.1121e-05	1.94691e-05	6.15413e-05	9.08633e-06	1.46373e-05	8.58416e-06	1.3895e-05	4.40689e-06	1.7801e-05	1.31855e-05	2.44436e-05	8.58547e-06	1.00112e-05	5.81215e-06	1.09809e-05	7.94337e-06	5.61021e-06	3.38216e-06
iroK	b4706	U3PVA8	0	0	0	0	0	0	0	0	0	0	0	0	0	0	0	0	0	0	0	0	0	0	0	0	0	0	0	0	0	0
iscA	b2528	P0AAC8	0.000309135	0.000224387	0.000198687	0.000204735	0.000319746	0.000118418	0.000224557	0.000183869	0.000223519	0.000262649	0.000148782	2.67922e-05	0.000209016	0.000251344	0.000178546	7.45067e-05	0.000167327	0.000123032	6.89575e-05	0.000229103	0.000113653	0.000116563	6.20422e-05	0.000235574	0.000166121	0.000267785	0.00019576	0.000224447	0.000205053	0.000338829
iscR	b2531	P0AGK8	0.000467638	0.000435256	0.000542828	0.000566835	0.000214093	0.000185397	0.000346368	0.000492459	0.000367865	0.00033469	0.000211442	2.28977e-05	0.000581922	0.00044657	0.000277211	7.77362e-05	0.000274398	0.00020146	0.00027468	0.000300004	7.48903e-05	4.99637e-05	4.04862e-05	0.000443337	0.000286183	0.000373427	0.000489236	0.000393346	0.000344478	0.000722239
iscS	b2530	P0A6B7	0.00175618	0.00216971	0.00194836	0.00208125	0.00202026	0.000787099	0.00128667	0.00223383	0.00114107	0.00156037	0.000588429	0.000240682	0.00159161	0.00148373	0.00134109	0.00061479	0.000932574	0.00104393	0.000546751	0.00123488	0.000543318	0.000520725	0.000607733	0.00152569	0.000957901	0.00155838	0.00154604	0.00116021	0.00127339	0.00237875
iscU	b2529	P0ACD4	0.000959656	0.00113189	0.0010786	0.00123044	0.00114067	0.000496052	0.000826865	0.00132842	0.000589249	0.000907756	0.000380523	0.000134553	0.00100011	0.000941981	0.000799073	0.000336771	0.000590835	0.000533853	0.000287817	0.000730793	0.000308658	0.000302751	0.00023892	0.000938578	0.000579962	0.000884415	0.000874242	0.000663092	0.000747594	0.00124834
iscX	b2524	P0C0L9	0	2.96543e-05	0	2.21267e-05	0	0	2.39596e-05	0	0	2.82343e-05	0	0	1.80701e-05	0	0	0	2.03329e-05	0	2.59117e-05	0	2.58131e-05	2.79274e-05	1.72339e-05	0	2.4824e-05	3.35898e-05	0	0	2.75999e-05	4.61323e-05
ispA	b0421	P22939	4.62664e-05	6.24472e-05	8.4299e-05	7.471e-05	4.69417e-05	5.06517e-05	5.7333e-05	4.8961e-05	5.46743e-05	5.40325e-05	5.56247e-05	3.52364e-05	6.0814e-05	5.43183e-05	5.73794e-05	5.3315e-05	5.68144e-05	6.54545e-05	5.35647e-05	8.68021e-05	6.88051e-05	6.6049e-05	4.18089e-05	5.81453e-05	5.45602e-05	5.73621e-05	5.55668e-05	5.79791e-05	5.23061e-05	5.5129e-05
ispB	b3187	P0AD57	0.000107392	0.000104789	0.000103006	9.97302e-05	9.82317e-05	7.88917e-05	0.000101845	0.000107229	0.000126679	7.23836e-05	0.000102239	8.12927e-05	8.27413e-05	0.000102385	0.000124621	8.47151e-05	9.73445e-05	8.70911e-05	8.16304e-05	0.000117719	0.000110966	8.91697e-05	7.56177e-05	9.63895e-05	9.41117e-05	0.000108563	8.61335e-05	8.57906e-05	9.08347e-05	9.85232e-05
ispD	b2747	Q46893	3.00419e-05	2.36531e-05	1.85301e-05	2.31526e-05	1.96388e-05	2.16477e-05	2.51493e-05	2.37228e-05	2.28883e-05	2.08558e-05	2.23666e-05	1.1092e-05	1.95481e-05	2.07274e-05	2.93941e-05	2.59864e-05	2.39891e-05	2.24972e-05	2.46235e-05	2.38892e-05	2.50818e-05	2.42805e-05	1.76623e-05	2.05228e-05	2.23102e-05	2.2021e-05	2.15063e-05	1.956e-05	2.05295e-05	2.00981e-05
ispE	b1208	P62615	3.75254e-05	4.03146e-05	4.28171e-05	4.24585e-05	3.21154e-05	2.52455e-05	2.94247e-05	3.35883e-05	3.61923e-05	2.75987e-05	1.44335e-05	2.3459e-05	3.16165e-05	3.13792e-05	3.99928e-05	2.93217e-05	3.28224e-05	3.3752e-05	3.36376e-05	2.33886e-05	3.06069e-05	2.84961e-05	2.91393e-05	2.68778e-05	2.60291e-05	2.67135e-05	2.32626e-05	2.33697e-05	2.70341e-05	2.59872e-05
ispF	b2746	P62617	6.51903e-05	6.59806e-05	5.25825e-05	5.54885e-05	3.91515e-05	5.85907e-05	5.74298e-05	6.02246e-05	6.24206e-05	3.83201e-05	3.20618e-05	2.91838e-05	4.87119e-05	4.48314e-05	5.79325e-05	4.83795e-05	5.42445e-05	5.66465e-05	4.67843e-05	5.17644e-05	6.05694e-05	5.33095e-05	3.77036e-05	5.3708e-05	5.5635e-05	5.29323e-05	5.17854e-05	5.21868e-05	5.14432e-05	4.38115e-05
ispG	b2515	P62620	0.000227661	0.000236074	0.00021179	0.000210247	0.000198036	0.000178927	0.000211205	0.000198339	0.000216501	0.000111819	0.000163723	0.000155736	0.000165981	0.000192302	0.000233653	0.000181263	0.00021956	0.000218922	0.000206283	0.000244482	0.00022319	0.000233456	6.41067e-05	0.000184721	0.000182737	0.000198562	0.00016236	0.000192293	0.000184736	0.000199222
ispH	b0029	P62623	0.000157992	0.00020325	0.000181025	0.000176252	0.00014426	0.00015159	0.000204212	0.000152795	0.000158271	0.000113101	0.000158595	9.72224e-05	0.000138626	0.000168851	0.00014175	0.000138344	0.000163684	0.000175723	0.000122513	0.000212395	0.000148833	0.000152727	4.28836e-05	0.00018235	0.00016201	0.000154615	0.000154166	0.000182626	0.00018325	0.000167447
ispU	b0174	P60472	5.61125e-05	5.61197e-05	0	5.89491e-05	5.96795e-05	0	7.93331e-05	4.80345e-05	5.24778e-05	0	5.51382e-05	5.31519e-05	5.4942e-05	6.73727e-05	5.43613e-05	0	6.36838e-05	0	0	6.37072e-05	4.92227e-05	4.65201e-05	0	3.481e-05	0	5.26791e-05	0	5.81785e-05	5.59745e-05	5.14908e-05
ivbL	b3672	P03061	0	0	0	0	0	0	0	0	0	0	0	0	0	0	0	0	0	0	0	0	0	0	0	0	0	0	0	0	0	0
ivy	b0220	P0AD59	0.000175893	0.000448319	0.000155437	0.000190556	0.000116019	0.000164615	0.000108325	0.000196148	0.000113547	0.000139933	7.99054e-05	0.000136268	0.000182439	0.00010921	0.000453517	0.000223966	0.000143651	0.000142376	0.000140899	4.4936e-05	0.000110968	9.21373e-05	0.00052401	7.67375e-05	7.61449e-05	6.15671e-05	0.000119322	6.12751e-05	8.88577e-05	5.66251e-05
katE	b1732	P21179	0.000137831	0.00132003	0.00138172	0.00169596	0.000115254	0.000491936	0.000213939	0.000574213	0.000419199	0.00120541	0.000174206	0.00473518	0.00138109	0.00032862	0.00222389	0.00116964	0.000319361	0.000137549	0.00112295	0.000124768	0.000738913	0.000601023	0.00115628	0.000149952	0.000270895	9.7224e-05	0.000390749	0.000126984	0.000209142	5.45127e-05
katG	b3942	P13029	0.0010169	0.000682478	0.00101745	0.00112476	0.00145387	0.00118593	0.00059272	0.00161496	0.00106037	0.00292588	0.00340231	0.001189	0.00167702	0.0021048	0.00164635	0.00418308	0.000611269	0.00113486	0.00417949	0.000755949	0.00456385	0.00433656	0.00144362	0.000711882	0.0010263	0.000602004	0.0016435	0.000556852	0.000575432	0.000629
kbaY	b3137	P0AB74	0	0	0	0	0	0	0	0	0	0	0	0	0	0	0	0	0	0	0	0	0	0	0	0	0	0	0	0	0	0
kbaZ	b3132	P0C8K0	0	0	0	0	0	0	0	0	0	0	0	0	0	0	0	0	0	0	0	0	0	0	0	0	0	0	0	0	0	0
kbl	b3617	P0AB77	7.56903e-05	7.034e-05	4.9801e-05	5.09005e-05	4.5457e-05	4.86158e-05	5.97892e-05	5.31456e-05	4.91244e-05	7.0099e-05	0.00106284	0.000546494	5.21728e-05	4.6202e-05	0.000104147	6.89661e-05	4.12844e-05	5.48959e-05	0.00108138	0.000622759	0.00103711	0.000996214	7.43748e-05	4.05373e-05	5.01061e-05	5.06291e-05	5.15152e-05	4.49896e-05	4.3725e-05	4.87071e-05
kch	b1250	P31069	2.84936e-05	3.03524e-05	2.40671e-05	2.51093e-05	3.86922e-05	0	2.3708e-05	2.69088e-05	2.41739e-05	1.66257e-05	2.69291e-05	2.45538e-05	2.18813e-05	2.3793e-05	6.23169e-05	1.92922e-05	2.82407e-05	2.77125e-05	1.89033e-05	1.86827e-05	2.61959e-05	2.48061e-05	0	2.22356e-05	2.25818e-05	2.50253e-05	1.93251e-05	2.6314e-05	2.05501e-05	2.02803e-05
kdgK	b3526	P37647	4.34294e-05	5.48934e-05	5.81301e-05	5.76383e-05	5.3833e-05	8.57507e-05	4.14038e-05	4.88275e-05	3.19517e-05	4.74435e-05	4.07341e-05	3.04089e-05	5.68499e-05	3.63916e-05	4.09255e-05	5.34606e-05	3.47619e-05	4.66016e-05	7.58473e-05	8.65448e-05	9.74373e-05	9.89005e-05	4.72694e-05	4.51018e-05	3.62621e-05	3.67376e-05	6.55173e-05	3.82307e-05	4.5835e-05	5.19238e-05
kdgR	b1827	P76268	0.000199419	0.000130785	0.000185536	0.000169306	0.000180004	0.000179231	0.000188848	0.000188309	0.00016496	0.000138347	0.000156315	9.18589e-05	0.000207027	0.000176855	0.000180865	0.000149687	0.000157682	0.000182915	0.000166877	0.000176899	0.000166726	0.00017104	0.000188089	0.000175823	0.000190268	0.000170338	0.000213374	0.000169543	0.000163984	0.000165258
kdgT	b3909	P0A712	0	0	0	0	0	0	0	0	0	0	0	0	0	0	0	0	0	0	0	0	0	0	0	0	0	0	0	0	0	0
kdpA	b0698	P03959	0	0	0	0	0	0	0	0	0	0	0	0	0	0	0	0	0	0	0	0	0	0	0	0	0	0	0	0	0	0
kdpB	b0697	P03960	0.00133935	0.00170342	0.00141128	0.00105589	0.000996964	0	0.00174248	0	0.000894867	0	0.000541052	0	0.00101565	0.00165813	0.000532638	0.000679288	0	0	0	3.30026e-05	0	0	0	0.0017431	0	0.00145593	0.000985672	0	0	0.000812145
kdpC	b0696	P03961	5.52052e-05	7.88195e-05	6.92068e-05	4.26552e-05	4.52545e-05	0	0	0	0	0	0	0	4.29922e-05	8.36123e-05	0	0	0	0	0	0	0	0	0	9.7824e-05	0	8.12769e-05	4.78938e-05	0	0	3.95086e-05
kdpD	b0695	P21865	8.74378e-05	9.60768e-05	9.94218e-05	8.1681e-05	4.6743e-05	0	1.78621e-05	3.6506e-05	4.73204e-05	2.58291e-05	0	1.76003e-05	7.40325e-05	9.16103e-05	4.38748e-05	0	2.21204e-05	0	4.23332e-05	0	3.15528e-05	0.000100197	4.14751e-05	9.01177e-05	1.69493e-05	7.17652e-05	7.07147e-05	1.72285e-05	0	5.2057e-05
kdpE	b0694	P21866	3.89244e-05	6.96616e-05	5.80603e-05	4.93666e-05	2.98085e-05	2.89253e-05	2.23644e-05	2.7541e-05	5.28791e-05	2.62258e-05	6.92666e-06	1.07648e-05	4.5279e-05	4.83816e-05	2.97682e-05	2.11042e-05	0	2.38029e-05	2.61593e-05	2.69154e-05	2.52056e-05	1.90652e-05	2.46592e-05	4.27055e-05	1.42228e-05	3.42063e-05	3.25014e-05	2.04648e-05	2.30139e-05	2.92624e-05
kdpF	b4513	P36937	0	0	0	0	0	0	0	0	0	0	0	0	0	0	0	0	0	0	0	0	0	0	0	0	0	0	0	0	0	0
kdsA	b1215	P0A715	0.000586393	0.000481311	0.000404664	0.000467809	0.000515477	0.000412989	0.00052103	0.000570203	0.000621191	0.000619998	0.000478781	0.00045152	0.000384476	0.000454417	0.000828871	0.000420061	0.000419781	0.000571752	0.000463698	0.000423704	0.000485426	0.000499204	0.000524144	0.000443987	0.000420815	0.000446183	0.000361181	0.000395299	0.000438089	0.000446157
kdsB	b0918	P04951	0.000148893	0.000111314	9.9343e-05	0.000101343	0.000143691	0.000103175	0.000148705	0.000154481	0.000138371	8.61794e-05	0.000163379	7.9227e-05	0.000102734	0.000136458	0.000150961	7.32775e-05	0.000150554	0.000157829	8.54309e-05	0.000131193	8.90542e-05	9.24152e-05	0.000115771	0.000131411	0.000125311	0.000147263	0.000103547	0.000145819	0.000128711	0.0001413
kdsC	b3198	P0ABZ4	6.36272e-05	6.30864e-05	5.15739e-05	5.23841e-05	5.77538e-05	4.70392e-05	6.55917e-05	6.49516e-05	5.56069e-05	4.1397e-05	3.78793e-05	2.56242e-05	5.03848e-05	5.49193e-05	6.96005e-05	4.40196e-05	4.92522e-05	5.51428e-05	4.83121e-05	7.50627e-05	5.60253e-05	5.52763e-05	4.36468e-05	6.19471e-05	5.145e-05	5.97431e-05	6.7126e-05	5.71837e-05	5.46056e-05	7.49479e-05
kdsD	b3197	P45395	9.57628e-05	7.75913e-05	7.41463e-05	8.06015e-05	6.30041e-05	6.27133e-05	7.23077e-05	8.70173e-05	9.59207e-05	4.05869e-05	5.55858e-05	3.91708e-05	6.86605e-05	6.71225e-05	0.000128494	5.27884e-05	7.33368e-05	6.7708e-05	6.46544e-05	5.71807e-05	5.86868e-05	5.13251e-05	5.942e-05	6.78329e-05	6.99465e-05	6.83162e-05	7.43225e-05	6.65115e-05	7.96545e-05	6.92298e-05
kduD	b2842	P37769	0	0	0	0	0	0	0	0	0	0	0	0	0	0	0	0	0	0	0	0	0	0	0	0	0	0	0	0	0	0
kduI	b2843	Q46938	0	0	0	0	0	0	0	0	0	0	0	0	0	0	0	0	0	0	0	0	0	0	0	0	0	0	0	0	0	0
kefB	b3350	P45522	0	0	0	0	0	0	0	0	0	0	0	0	0	0	0	0	0	0	0	0	0	0	0	0	0	0	0	0	0	0
kefC	b0047	P03819	0	0	1.09957e-05	0	0	0	7.84276e-06	1.5575e-05	0	1.40187e-05	0	0	0	0	2.07761e-05	1.38038e-05	0	7.7996e-06	0	8.52686e-06	7.48628e-06	1.13689e-05	0	0	0	0	1.56767e-05	0	0	0
kefF	b0046	P0A754	0	0	0	0	0	0	0	0	0	0	0	0	0	0	0	0	0	0	0	0	0	0	0	0	0	0	0	0	0	0
kefG	b3351	P0A756	8.97605e-06	9.61157e-06	6.9728e-06	6.29634e-06	0	4.89424e-06	9.56218e-06	1.63323e-05	9.52371e-06	0	9.89615e-06	7.72423e-06	3.91532e-06	7.81e-06	9.98354e-06	0	8.21002e-06	8.33505e-06	6.6047e-06	5.2309e-06	5.65988e-06	5.71227e-06	1.26602e-05	6.01791e-06	5.91045e-06	0	4.63093e-06	3.66331e-06	6.39852e-06	5.0549e-06
kgtP	b2587	P0AEX3	0.000247952	0.00013942	0.000249809	0.000275048	0	0.00054219	0.000121685	0.000355567	0.000117138	7.33563e-05	0	0.000858542	0.000131132	0.00023556	0.000118353	7.19612e-05	0.000237117	0	0	0	0	0	0.00093617	5.71589e-05	0.000228311	0	0.000151112	0.000105724	3.87689e-05	0
kilR	b1352	P38393	0	0	0	0	0	0	0	0	0	0	0	0	0	0	0	0	0	0	0	0	0	0	0	0	0	0	0	0	0	0
kptA	b4331	P39380	0	0	0	0	0	0	0	0	0	0	0	0	0	0	0	0	0	0	0	0	0	0	0	0	0	0	0	0	0	0
kup	b3747	P63183	2.17984e-05	2.77556e-05	2.58832e-05	2.55574e-05	2.23045e-05	2.37421e-05	1.8605e-05	1.9764e-05	0	2.93458e-05	3.29976e-05	0	0	2.55e-05	2.71156e-05	3.30206e-05	2.80132e-05	2.21314e-05	2.47694e-05	2.93503e-05	3.37696e-05	3.10803e-05	2.35181e-05	2.63242e-05	2.83354e-05	0	2.37826e-05	2.60655e-05	3.48443e-05	2.13076e-05
lacA	b0342	P07464	0	0	0	0	0	0	0	0	0	0	0	0	0	0	0	0	0	0	0	0	0	0	0	0	0	0	0	0	0	0
lacI	b0345	P03023	3.21125e-05	3.31292e-05	3.93772e-05	3.68527e-05	3.30968e-05	3.54822e-05	3.19531e-05	0.000488115	3.97441e-05	3.8131e-05	5.27483e-05	2.15732e-05	3.68168e-05	3.05022e-05	4.78737e-05	3.65258e-05	3.14482e-05	3.36906e-05	4.56494e-05	3.21985e-05	4.08955e-05	3.73148e-05	0	2.77426e-05	3.84415e-05	2.65484e-05	3.89685e-05	2.70154e-05	2.71213e-05	3.06996e-05
lacY	b0343	P02920	0	0	0	0	0	0	0	0	0	0	0	0	0	0	0	0	0	0	0	0	0	0	0	0	0	0	0	0	0	0
lacZ	b0344	P00722	0	0	0	0	0	0	0	0.000215911	0	0	0.00113899	0	0	0	0	1.84595e-05	0	0	0	8.49811e-05	5.19935e-05	0	0	0	0.0132213	0	0	0	0	0
lafU	b0230	Q47154	0	0	0	0	0	0	0	0	0	0	0	0	0	0	0	0	0	0	0	0	0	0	0	0	0	0	0	0	0	0
lamB	b4036	P02943	0	0.000222526	5.70276e-05	0.000384717	0	6.48569e-05	0	0	0	0.00174669	0.000354633	0.000264295	0.00123656	0	0	0.00141559	4.94765e-05	3.72494e-05	0.000387773	0.00019094	0.000797593	0.00083387	0.000861062	0	0.000136681	0	9.27758e-05	3.7021e-05	0.000149064	0
lapA	b1279	P0ACV4	2.78974e-05	8.77546e-05	8.79429e-05	8.33891e-05	3.35899e-05	4.98954e-05	7.84403e-05	6.02873e-05	4.79459e-05	4.65131e-05	0	4.05158e-05	6.10074e-05	4.7212e-05	3.40695e-05	5.44584e-05	5.26976e-05	5.84686e-05	5.6694e-05	3.57511e-05	4.86035e-05	4.04676e-05	3.57979e-05	2.68843e-05	5.51232e-05	4.82955e-05	5.52079e-05	4.25598e-05	5.39172e-05	3.80758e-05
lapB	b1280	P0AB58	3.3301e-05	5.14709e-05	4.43552e-05	5.16908e-05	5.63944e-05	4.19063e-05	3.43529e-05	3.06487e-05	3.40139e-05	5.209e-05	3.71865e-05	4.49272e-05	4.03749e-05	2.9556e-05	4.10042e-05	4.75909e-05	3.19554e-05	3.20809e-05	5.05406e-05	2.08241e-05	3.65381e-05	3.1837e-05	3.88535e-05	0	2.99903e-05	9.70628e-06	2.93937e-05	6.48626e-06	2.66631e-05	3.01029e-05
ldcA	b1192	P76008	0.000111482	0.000139369	0.00014191	0.000133602	0.000135632	8.98828e-05	0.000125221	0.000168957	0.000115152	9.4658e-05	7.58791e-05	6.28552e-05	7.20874e-05	0.000105385	0.000138932	9.14786e-05	0.000117082	0.000125223	8.72764e-05	5.93556e-05	8.09618e-05	7.74436e-05	8.00075e-05	8.0703e-05	8.47661e-05	8.97032e-05	7.75325e-05	9.49595e-05	0.000100696	8.1595e-05
ldcC	b0186	P52095	0	8.99206e-05	7.52446e-05	8.2205e-05	0	7.03465e-05	0	0	3.66472e-05	9.96238e-05	9.72601e-05	0.000255875	0	0	0.000106367	8.94797e-05	0	0	0.000224425	0	0.000125659	0.000111492	0.000137344	0	8.87595e-06	0	0	0	0	0
ldhA	b1380	P52643	0.000501325	0.000358027	0.000300263	0.000344753	0.000424311	0.000267866	0.000433969	0.000501777	0.00037139	0.000446887	0.000436979	0.00082199	0.000306121	0.000279162	0.000713029	0.000457788	0.000321481	0.000414049	0.000575789	0.000276754	0.000411161	0.000394844	0.000883136	0.000253598	0.000281445	0.000303438	0.00028235	0.000399471	0.000247168	0.000271309
ldrA	b4419	Q6BF86	0	0	0	0	0	0	0	0	0	0	0	0	0	0	0	0	0	0	0	0	0	0	0	0	0	0	0	0	0	0
ldrB	b4421	Q6BF87	0	0	0	0	0	0	0	0	0	0	0	0	0	0	0	0	0	0	0	0	0	0	0	0	0	0	0	0	0	0
ldrC	b4423	Q6BF86	0	0	0	0	0	0	0	0	0	0	0	0	0	0	0	0	0	0	0	0	0	0	0	0	0	0	0	0	0	0
ldrD	b4453	Q6BF25	0	0	0	0	0	0	0	0	0	0	0	0	0	0	0	0	0	0	0	0	0	0	0	0	0	0	0	0	0	0
ldtA	b1990	P39176	3.91051e-05	3.28135e-05	3.38401e-05	4.13883e-05	2.65587e-05	3.02709e-05	3.0403e-05	3.36607e-05	2.86524e-05	3.81603e-05	3.14479e-05	6.22123e-05	3.76173e-05	2.80394e-05	4.9945e-05	3.17162e-05	2.19157e-05	2.50084e-05	5.78159e-05	0	3.65086e-05	3.84438e-05	0.000101807	2.91729e-05	2.55946e-05	0	2.85821e-05	3.0668e-05	2.48485e-05	0
ldtB	b0819	P0AAX8	0.000336318	0.00026702	0.00020444	0.00021233	0.000340031	0.000190661	0.000312316	0.000342934	0.000514542	0.000197243	0.000239978	0.000176232	0.000185363	0.000306965	0.000556087	0.000182573	0.000345897	0.000307817	0.000170364	0.000255427	0.000199055	0.000201788	0.000396118	0.000297697	0.000293075	0.000357415	0.000228827	0.000289313	0.000265569	0.000397991
ldtC	b1113	P75954	2.36736e-05	5.27395e-05	4.68748e-05	3.76041e-05	0	4.72522e-05	4.14024e-05	1.56166e-05	0	0	0	0	3.62045e-05	4.29135e-05	0	0	1.37041e-05	7.31953e-05	0	4.79842e-05	3.69154e-05	2.07486e-05	0	4.72043e-05	2.34757e-05	1.53914e-05	1.16687e-05	0	2.47651e-05	0
ldtD	b0925	P22525	4.59108e-05	6.32418e-05	4.6889e-05	5.08599e-05	4.5459e-05	5.61223e-05	3.84261e-05	3.98086e-05	5.63158e-05	5.51289e-05	6.12171e-05	9.15899e-05	4.68821e-05	4.61172e-05	5.16552e-05	4.5691e-05	1.97366e-05	6.05076e-05	5.72012e-05	4.57342e-05	6.54473e-05	6.66078e-05	8.73509e-05	1.71661e-05	3.17471e-05	0	3.95979e-05	4.02715e-05	0	2.18778e-05
ldtE	b1678	P76193	0.000113993	0.000188382	0.000194507	0.000231436	6.25603e-05	9.81321e-05	9.36325e-05	0.000151467	6.13724e-05	0.000179144	9.21403e-05	0.000299543	8.88817e-05	8.43014e-05	0.000218385	0.000105616	7.38047e-05	7.85036e-05	0.000338978	4.64661e-05	0.000183911	0.000143907	0.000869071	3.34797e-05	4.18384e-05	3.43133e-05	4.02323e-05	5.89593e-05	4.92972e-05	1.65231e-05
lepA	b2569	P60785	0.000452853	0.000510492	0.000442422	0.000427202	0.000325116	0.000362676	0.000466129	0.000337897	0.000424012	0.00039055	0.000524694	0.00038893	0.000387477	0.000424085	0.000402613	0.000356747	0.000334155	0.000419424	0.000398449	0.000656675	0.000426631	0.000449741	0.000367856	0.000469804	0.000455432	0.00047526	0.000409098	0.000430977	0.000436424	0.00046944
lepB	b2568	P00803	0.000115698	0.000153071	0.000145516	0.000150586	0.000115302	0.000112783	0.000136531	0.000117337	0.000134854	0.000173663	0.00022696	0.000105039	0.000137624	0.000133348	0.000142619	0.000146555	0.000119815	0.0001245	0.000130888	0.000150619	0.000144113	0.000134166	9.08698e-05	0.00011891	0.000126796	0.000117926	0.000129132	0.000112591	0.000112437	0.000118106
leuA	b0074	P09151	0.00207174	0.0045805	0.00397008	0.00430142	0.00108425	0.0017763	0.00224267	0.00143977	0.00124569	0.000885394	0.000119921	0	0.0015868	0.00272938	0.000584367	0.000900035	0.00196545	0.00237086	0	3.29134e-05	0.000338051	0.00119499	0.000715558	0.00173475	0.00167968	0.00145305	0.00138338	0.00127478	0.00163091	0.00121606
leuB	b0073	P30125	0.0014867	0.00250511	0.00260088	0.00288019	0.000718372	0.00138471	0.00169859	0.000949782	0.000803881	0.000722628	0.000105153	4.30489e-05	0.00116187	0.00202328	0.000373624	0.000755299	0.00133823	0.00130303	5.51305e-05	0	4.901e-05	6.30131e-05	0.000357319	0.0013303	0.00123643	0.000938084	0.00108028	0.0009264	0.00121124	0.000848762
leuC	b0072	P0A6A6	0.00147112	0.0045004	0.0039532	0.00481058	0.000878163	0.0024232	0.00227809	0.000881156	0.00133113	0.000775744	0.000143173	5.23013e-05	0.00184346	0.00292093	0.000697024	0.00144785	0.00213528	0.00123661	5.38796e-05	3.59093e-05	7.65695e-05	6.36881e-05	3.20127e-05	0.00208947	0.00175331	0.00154645	0.00163035	0.0014541	0.00197895	0.00115124
leuD	b0071	P30126	0.000729968	0.00219384	0.00210871	0.00249944	0.000546122	0.00120918	0.00109123	0.00061714	0.000709932	0.00064249	0.000118718	4.9117e-05	0.000922579	0.00140335	0.00039679	0.000994223	0.000969063	0.000642152	0	0	0	0	0	0.00104665	0.000966384	0.000800367	0.000896731	0.000694422	0.000940963	0.000688513
leuE	b1798	P76249	0	0	0	0	0	0	0	0	0	0	0	0	0	0	0	0	0	0	0	0	0	0	0	0	0	0	0	0	0	0
leuL	b0075	P0AD79	0	0	0	0	0	0	0	0	0	0	0	0	0	0	0	0	0	0	0	0	0	0	0	0	0	0	0	0	0	0
leuO	b0076	P10151	0	0	0	0	0	0	0	0	0	0	0	0	0	0	0	0	0	0	0	0	0	0	0	0	0	0	0	0	0	0
leuS	b0642	P07813	0.00113801	0.000846985	0.000900557	0.000838217	0.00115207	0.00085374	0.0010763	0.000933531	0.00122487	0.000868291	0.000994444	0.000794701	0.000885707	0.00108118	0.000985026	0.000862869	0.00121296	0.00129233	0.000843249	0.00140535	0.000943186	0.000995749	0.0011061	0.00109405	0.000974438	0.00125088	0.000939107	0.00105317	0.00100334	0.00120778
lexA	b4043	P0A7C2	0.000135873	0.000121967	0.000150321	0.000135645	0.000186507	0.000147974	0.000173418	0.000166814	0.000141723	0.000281492	0.000255237	0.000171971	0.000153262	0.000137607	0.000145395	0.000157709	0.000144964	0.000161989	0.000192543	0.000193031	0.000213458	0.000225347	0.000138363	0.000140559	0.000148319	0.000140737	0.000168525	0.000156471	0.000148852	0.000149183
lfhA	b0229	Q47153	0	0	0	0	0	0	0	0	0	0	0	0	0	0	0	0	0	0	0	0	0	0	0	0	0	0	0	0	0	0
lgoD	b4358	P39400	0	0	0	0	0	0	0	0	0	0	0	0	0	0	0	0	0	0	0	0	0	0	0	0	0	0	0	0	0	0
lgoR	b4357	P39399	0	0	0	0	0	0	0	0	0	0	0	0	0	0	0	0	0	0	0	0	0	0	0	0	0	0	0	0	0	0
lgoT	b4356	P39398	0	0	0	0	0	0	0	0	0	0	0	0	0	0	0	0	0	0	0	0	0	0	0	0	0	0	0	0	0	0
lgt	b2828	P60955	0	0	0	0	0	0	0	0	0	0	0	0	0	0	0	0	0	0	0	0	0	0	0	0	0	0	0	0	0	0
lhgO	b2660	P37339	0	0	2.48119e-05	2.09428e-05	0	2.03911e-05	0	0	0	2.50809e-05	2.05347e-05	5.14997e-05	2.75848e-05	0	2.58898e-05	1.26679e-05	0	0	5.99211e-05	0	3.17205e-05	2.28576e-05	1.91585e-05	0	1.79125e-05	0	1.702e-05	0	0	0
lhr	b1653	P30015	0	0	0	0	0	0	0	0	0	0	0	0	0	0	0	0	0	0	0	0	0	0	0	0	0	0	0	0	0	0
ligA	b2411	P15042	0.000149904	0.000163278	0.000139263	0.000135939	0.000116029	9.98303e-05	0.000141979	8.56587e-05	0.000128668	0.000129978	0.000162773	0.000123335	0.000119616	0.000133956	0.000122546	0.000111557	0.000124459	0.000111467	0.000168231	0.000211191	0.000163538	0.000161504	0.000148448	0.000124377	0.00012914	0.000136824	0.000106617	0.000130689	0.000108415	0.000117596
ligB	b3647	P25772	0	0	0	0	0	0	0	0	0	0	0	0	0	0	0	0	0	0	0	0	0	0	0	0	0	0	0	0	0	0
lipA	b0628	P60716	0.000234319	0.000235859	0.000273367	0.000250837	0.000145946	0.000318682	0.000317101	0.000168472	0.000222658	0.000282088	0.00038007	0.000222028	0.000277616	0.000220048	0.000441197	0.000245164	0.000225662	0.000192683	0.000394178	0.000643882	0.000555488	0.000546822	3.86879e-05	0.000213569	0.000247233	0.000324785	0.000308852	0.000420852	0.000273354	0.000271409
lipB	b0630	P60720	2.94651e-05	3.17023e-05	2.85614e-05	2.47986e-05	2.76813e-05	2.11939e-05	3.376e-05	3.63076e-05	3.67811e-05	2.65034e-05	2.39414e-05	1.81188e-05	1.80705e-05	3.11202e-05	3.80274e-05	2.4724e-05	3.42373e-05	3.89489e-05	2.73251e-05	3.44681e-05	2.84605e-05	3.16433e-05	1.57158e-05	2.99422e-05	2.61429e-05	3.74497e-05	2.24298e-05	3.10141e-05	2.74944e-05	3.27041e-05
lit	b1139	P11072	0	0	0	0	0	0	0	0	0	0	0	0	0	0	0	0	0	0	0	0	0	0	0	0	0	0	0	0	0	0
livF	b3454	P22731	0.000212996	6.03282e-05	0.000144856	0.00012242	0.000187269	0.000179239	0.000174803	0.000156222	0.000229183	0.000199555	1.68767e-05	0	0.000250419	0.000191056	0.000174165	0.000237709	0.000153338	0.000175986	0	0	0	0	0.000170485	0.000224952	0.000225056	0.000211351	0.000248482	0.000173435	0.000208184	0.000228421
livG	b3455	P0A9S7	9.50029e-05	2.95378e-05	7.56721e-05	6.77471e-05	9.39527e-05	7.85334e-05	8.59958e-05	7.61472e-05	0.000121585	9.02216e-05	0	0	0.000126536	9.4812e-05	8.00771e-05	9.20531e-05	7.28296e-05	8.14282e-05	9.47533e-07	0	0	0	9.53351e-05	0.000123379	0.000122513	0.000115949	0.000129383	9.43953e-05	0.000110541	0.000146169
livH	b3457	P0AEX7	0.000361978	0	0.000273464	0.000202229	0.000269931	0.000291027	0.00034639	0.000222756	0.000459539	0.000193614	0	0	0.000512517	0.000389697	0.000302616	0.000180688	0.000308124	0.000353963	0	0	0	0	0.000199093	0.000419854	0.000539916	0.000411902	0.000436924	0.000374328	0.000435744	0.000425841
livJ	b3460	P0AD96	0.0025606	0.00125129	0.0031465	0.00326308	0.0018917	0.0027029	0.00265737	0.00387299	0.00373933	0.00293914	6.81498e-05	3.07447e-05	0.00361718	0.00294554	0.00382293	0.00353927	0.00243876	0.0027735	6.69467e-05	2.60858e-05	5.38564e-05	5.50236e-05	0.0035318	0.00265717	0.00285302	0.00276582	0.00396084	0.00240042	0.0029949	0.00328009
livK	b3458	P04816	0.000604987	0.000121119	0.00041873	0.000313675	0.000441615	0.000422466	0.000577593	0.000211514	0.00054668	0.000388471	1.00885e-05	0	0.000504509	0.000620328	0.000295774	0.000431233	0.000383637	0.00055156	9.4089e-06	0	0	1.11043e-05	0.000289038	0.00074667	0.000614282	0.000682517	0.000626191	0.00059096	0.000595268	0.000701842
livM	b3456	P22729	0.000147746	5.25782e-05	0.000123251	0.000142701	0.000160659	0.000153339	0.0001646	0.000134247	0.000214211	0.000104593	0	0	0.000216222	0.000163808	0.00013353	0.000120839	9.86342e-05	0.000155523	0	0	0	0	0.000139631	0.000216607	0.000215972	0.000184355	0.000204073	0.000174951	0.000190498	0.000214473
lldD	b3605	P33232	9.95325e-05	0.000204435	0.000172224	0.000201161	0	0.000213148	8.60396e-05	9.53535e-05	7.80781e-05	0.000103936	0.000234558	7.11779e-05	0.000116207	6.41707e-05	0.000112978	0.000128981	7.40516e-05	5.64473e-05	0.000189289	0.000590556	0.00023397	0.00022837	0.000152181	7.01311e-05	9.97278e-05	5.14909e-05	0.000112318	8.9413e-05	9.02617e-05	6.16675e-05
lldP	b3603	P33231	0	0	0	0	0	0	0	0	0	0	0	0	0	0	0	0	0	0	0	0	0	0	0	0	0	0	0	0	0	0
lldR	b3604	P0ACL7	0	0	0	0	0	9.06752e-06	0	0	0	0	0	0	0	0	0	0	0	0	0	5.27536e-05	0	0	0	0	0	0	0	8.14353e-06	0	0
lnt	b0657	P23930	2.03241e-05	2.35061e-05	2.28625e-05	2.28919e-05	2.07844e-05	1.75877e-05	2.26254e-05	1.82025e-05	2.35621e-05	2.38852e-05	1.77271e-05	1.61327e-05	1.8949e-05	2.15216e-05	2.46313e-05	2.21425e-05	1.94533e-05	1.78148e-05	1.83664e-05	1.7497e-05	1.85096e-05	1.82772e-05	1.94507e-05	2.21374e-05	2.16316e-05	2.23448e-05	2.01682e-05	2.05987e-05	2.12411e-05	2.31071e-05
loiP	b2936	P25894	4.78849e-05	7.88762e-05	5.8908e-05	6.15841e-05	1.61681e-05	4.77413e-05	4.46674e-05	6.73396e-05	5.65395e-05	4.38605e-05	6.09893e-05	6.88353e-05	7.22967e-05	3.51792e-05	8.3127e-05	5.79621e-05	4.63712e-05	4.80465e-05	9.39475e-05	6.01516e-05	7.38727e-05	6.53935e-05	0.000164551	3.99642e-05	5.03207e-05	3.89766e-05	6.06587e-05	4.01608e-05	3.68715e-05	5.12737e-05
lolA	b0891	P61316	0.000125573	0.000131312	0.000131945	0.000129425	0.000135808	0.000120091	0.000135065	0.000161445	0.000107095	0.000301631	0.000197514	0.000156306	0.000110573	0.000120622	0.000156612	0.000142704	0.000121406	0.000135091	0.000135356	0.000148129	0.000144268	0.000144612	0.000175142	0.000103466	0.000125016	9.83516e-05	0.000125433	0.000106383	0.000116857	9.79433e-05
lolB	b1209	P61320	0.00011118	0.000177439	0.000147609	0.00015345	0.000120465	0.000101698	0.000105266	0.000107118	0.000138783	0.000112419	5.83971e-05	0.000159436	0.000109953	0.000110596	0.000127541	0.000108015	0.000122279	0.000138004	0.000100992	8.05223e-05	9.48229e-05	9.98053e-05	0.000175295	9.75682e-05	0.000108621	9.38618e-05	0.000105334	9.85343e-05	0.000110086	0.000100074
lolC	b1116	P0ADC3	5.26526e-05	6.9112e-05	7.04889e-05	6.62961e-05	7.11901e-05	5.50328e-05	6.1193e-05	7.3481e-05	7.81288e-05	6.00771e-05	5.17199e-05	4.04619e-05	4.53291e-05	5.65771e-05	8.83543e-05	5.82143e-05	6.88381e-05	6.57522e-05	4.23624e-05	5.3797e-05	4.4492e-05	4.81327e-05	5.07653e-05	5.14148e-05	5.82994e-05	6.36076e-05	5.03568e-05	5.50512e-05	5.36658e-05	6.621e-05
lolD	b1117	P75957	6.25392e-05	9.17418e-05	8.65665e-05	8.5952e-05	8.80567e-05	7.02669e-05	8.24398e-05	9.75946e-05	8.06955e-05	6.72993e-05	4.74552e-05	4.08647e-05	5.88983e-05	6.9114e-05	0.000112863	7.55444e-05	9.02511e-05	8.15244e-05	5.03365e-05	6.45761e-05	5.68511e-05	5.84543e-05	5.05512e-05	6.72034e-05	6.91505e-05	7.26588e-05	5.54362e-05	6.91014e-05	7.04569e-05	7.40421e-05
lolE	b1118	P75958	1.61414e-05	1.6346e-05	1.76058e-05	1.74005e-05	1.97392e-05	1.49668e-05	1.73871e-05	2.09727e-05	2.14451e-05	1.56167e-05	1.31281e-05	1.15156e-05	1.39486e-05	1.72109e-05	2.74902e-05	1.82203e-05	2.01311e-05	1.99325e-05	1.48691e-05	1.58854e-05	1.39206e-05	1.52332e-05	1.26263e-05	1.44581e-05	1.64811e-05	1.55552e-05	1.47143e-05	1.45466e-05	1.61489e-05	1.74112e-05
lomR_1	b1369	P77184	0	0	0	0	0	0	0	0	0	0	0	0	0	0	0	0	0	0	0	0	0	0	0	0	0	0	0	0	0	0
lomR_2	b1371		0	0	0	0	0	0	0	0	0	0	0	0	0	0	0	0	0	0	0	0	0	0	0	0	0	0	0	0	0	0
lon	b0439	P0A9M0	0.00152274	0.00170935	0.0012173	0.00124539	0.000888402	0.00089963	0.00166491	0.00109216	0.000946578	0.00167194	0.00118371	0.0011382	0.000858123	0.00108745	0.00112599	0.00116009	0.000944406	0.0012256	0.00109266	0.00151617	0.00123947	0.00120854	0.000928677	0.000979016	0.00101351	0.00102913	0.000926796	0.000917476	0.00095545	0.000969104
lpcA	b0222	P63224	0.000252922	0.000285953	0.000301776	0.000336798	0.000287599	0.000293045	0.000269453	0.000301734	0.000292872	0.000274648	0.000414831	0.00031391	0.000325727	0.000239226	0.00028613	0.000286774	0.000214422	0.000301434	0.000391571	0.00030637	0.000353741	0.000382214	0.000339146	0.000279223	0.000306587	0.000222951	0.000341233	0.000235763	0.000261425	0.000290154
lpd	b0116	P0A9P0	0.0103277	0.0151643	0.017888	0.0172892	0.00213841	0.0167534	0.0101486	0.0121602	0.00790204	0.00959883	0.0100066	0.00549622	0.00963581	0.00921547	0.00797604	0.00897194	0.0106497	0.00908771	0.015229	0.0147966	0.0150643	0.014763	0.00710824	0.011373	0.0121522	0.0103186	0.0124517	0.0161146	0.012515	0.0107947
lplA	b4386	P32099	5.98541e-05	7.08072e-05	7.43676e-05	7.21696e-05	4.44233e-05	6.99553e-05	6.02952e-05	5.37775e-05	6.31812e-05	5.70614e-05	0.000116435	4.43402e-05	5.79166e-05	5.81824e-05	5.32739e-05	5.15458e-05	5.40184e-05	6.92203e-05	7.89653e-05	5.93351e-05	8.15198e-05	8.48783e-05	4.64495e-05	5.33645e-05	6.2279e-05	4.58913e-05	6.09532e-05	5.58502e-05	6.1114e-05	4.71943e-05
lplT	b2835	P39196	0	0	0	0	0	0	0	0	0	0	0	0	0	0	0	0	0	0	0	0	0	0	0	0	0	0	0	0	0	0
lpoA	b3147	P45464	0.000123693	0.000153522	0.00016556	0.000159443	0.000140905	0.000126176	0.000140945	0.000152672	0.000138947	0.000132972	0.000122877	0.000113436	0.00014792	0.00013682	0.000126712	0.000154681	0.000125837	0.000172792	0.000151018	0.000147765	0.00015273	0.000148969	0.000117334	0.000146681	0.000163404	0.000121513	0.000163109	0.000134168	0.000143029	0.000151945
lpoB	b1105	P0AB38	0.000123619	0.000113467	0.000132585	0.000122843	0.00010338	8.61412e-05	0.000100784	0.00013514	0.000112479	0.000102972	6.90558e-05	9.50581e-05	0.000115971	0.000103366	0.000165086	0.000117765	8.61537e-05	0.000103161	0.000163106	6.71134e-05	0.000133804	0.00012761	0.000113466	6.85717e-05	8.33581e-05	7.20965e-05	9.66252e-05	6.22566e-05	5.87542e-05	6.83459e-05
lpp	b1677	P69776	0.0215195	0.0371809	0.0296709	0.0333896	0.0321123	0.0256996	0.0315977	0.0394415	0.0288734	0.0287939	0.0202788	0.0193244	0.0370862	0.0357475	0.0344673	0.0254232	0.0245189	0.0162994	0.0130629	0.0167855	0.0139799	0.0162495	0.0453799	0.0329154	0.0295662	0.0331238	0.0291045	0.0358628	0.0350416	0.0304429
lptA	b3200	P0ADV1	9.2974e-05	7.55578e-05	8.78542e-05	8.61832e-05	9.25721e-05	7.91867e-05	9.43507e-05	0.000109922	0.000105033	9.07904e-05	8.68455e-05	9.90063e-05	0.000105791	8.22422e-05	0.000105865	6.4404e-05	7.93689e-05	8.60876e-05	9.39372e-05	9.46156e-05	8.77625e-05	9.79068e-05	0.000147916	8.44595e-05	7.93562e-05	7.38476e-05	0.000112975	8.16622e-05	8.37715e-05	9.70004e-05
lptB	b3201	P0A9V1	0.0001133	0.000117751	0.000118186	0.000117581	0.000115802	0.00010507	0.00011249	0.000122658	0.000128163	0.000126554	0.000117372	0.000102251	0.000131298	0.000102834	0.000129421	0.000118376	9.99539e-05	0.000108204	0.000136062	0.000133338	0.000138522	0.000133136	0.000131887	0.000117327	0.000107197	0.000104271	0.000155081	0.000110638	0.000116795	0.000134212
lptC	b3199	P0ADV9	2.09994e-05	2.36527e-05	1.77105e-05	1.67914e-05	1.94898e-05	1.51745e-05	1.93065e-05	2.09376e-05	1.87976e-05	1.84603e-05	1.68338e-05	1.47337e-05	1.80143e-05	2.00058e-05	2.65152e-05	1.47447e-05	1.97852e-05	1.46996e-05	1.42783e-05	1.85189e-05	1.3285e-05	1.58722e-05	2.07302e-05	2.0665e-05	1.73734e-05	1.87043e-05	2.07236e-05	1.80768e-05	1.79301e-05	2.34419e-05
lptD	b0054	P31554	0.00070469	0.000570305	0.000674869	0.000603777	0.000676574	0.000606897	0.000681537	0.000753317	0.000704426	0.000522209	0.000763057	0.000556065	0.000650858	0.000753145	0.000727354	0.00056996	0.000630574	0.000575074	0.000494285	0.000752407	0.000540487	0.00054879	0.000754996	0.000683687	0.000663168	0.00068383	0.000654246	0.000674638	0.000658091	0.000693851
lptE	b0641	P0ADC1	8.00595e-05	6.05387e-05	7.14065e-05	7.13788e-05	8.21506e-05	6.15972e-05	7.94273e-05	7.79267e-05	8.43929e-05	7.98877e-05	8.29728e-05	5.54775e-05	7.50742e-05	7.48069e-05	8.95079e-05	8.34749e-05	7.44122e-05	7.92211e-05	9.24052e-05	9.58441e-05	8.51552e-05	8.06204e-05	6.65892e-05	7.23171e-05	7.06695e-05	7.27064e-05	7.80611e-05	6.82643e-05	6.68452e-05	8.59779e-05
lptF	b4261	P0AF98	6.82496e-05	8.20128e-05	7.59119e-05	6.97269e-05	5.82852e-05	5.25314e-05	5.9992e-05	6.33932e-05	6.70005e-05	7.47866e-05	9.36688e-05	7.08951e-05	7.17393e-05	6.68165e-05	8.52773e-05	7.31045e-05	6.43874e-05	5.93752e-05	8.0748e-05	6.81905e-05	6.49194e-05	7.33298e-05	8.25307e-05	6.15222e-05	5.85753e-05	5.22895e-05	6.12791e-05	5.78185e-05	5.34199e-05	5.76293e-05
lptG	b4262	P0ADC6	3.84003e-05	4.56961e-05	3.99877e-05	3.72619e-05	3.79727e-05	3.10257e-05	3.82053e-05	4.00682e-05	3.69608e-05	4.12926e-05	5.28796e-05	4.61331e-05	3.66761e-05	3.34912e-05	4.87052e-05	4.25428e-05	3.59006e-05	3.40908e-05	5.1737e-05	4.94028e-05	4.56158e-05	3.95051e-05	5.14907e-05	3.49074e-05	3.66985e-05	3.53962e-05	3.39938e-05	3.46412e-05	3.25795e-05	3.61818e-05
lpxA	b0181	P0A722	0.00014513	0.000259413	0.000244498	0.00022297	0.000158392	0.000151098	0.00018916	0.00018959	0.00017203	0.000185742	0.000218982	0.00014258	0.000191408	0.000162736	0.000196595	0.000160156	0.000159916	0.000166423	0.000177639	0.000166489	0.000153402	0.000178155	0.000114749	0.000162274	0.000160115	0.000148699	0.000176949	0.000145659	0.000158977	0.000156003
lpxB	b0182	P10441	4.92036e-05	8.53456e-05	6.66482e-05	6.87394e-05	3.79596e-05	4.00336e-05	4.63254e-05	4.26553e-05	5.30655e-05	6.07974e-05	4.22573e-05	5.45718e-05	4.98045e-05	4.95627e-05	5.11407e-05	5.35551e-05	4.1566e-05	4.95004e-05	5.48079e-05	5.8036e-05	5.21893e-05	5.37508e-05	0	4.69603e-05	5.1947e-05	5.29449e-05	5.18291e-05	5.13817e-05	4.1346e-05	4.6387e-05
lpxC	b0096	P0A725	0.000380044	0.000892516	0.000584684	0.000646489	0.000359786	0.000364248	0.00051009	0.00045643	0.000468938	0.000289106	0.000437765	0.000374959	0.000333125	0.000325162	0.000672454	0.000268793	0.000343211	0.000270861	0.000531548	0.000318006	0.000350841	0.000290738	0.000350669	0.00031562	0.000340257	0.000277738	0.000381285	0.000303228	0.000424688	0.000403415
lpxD	b0179	P21645	0.000221451	0.000249039	0.000240821	0.000253163	0.000228075	0.000206456	0.000237355	0.000227225	0.000202408	0.000140267	0.000183186	0.000123813	0.000266602	0.000224858	0.000261617	0.000164163	0.000242016	0.000192241	0.000172393	0.000281868	0.000188585	0.000175992	0.000202056	0.00024658	0.00020075	0.000223231	0.000249101	0.000229533	0.000228231	0.000216813
lpxH	b0524	P43341	0	0	0	0	0	0	0	0	0	0	0	0	0	0	0	0	0	0	0	0	0	0	0	0	0	0	0	0	0	0
lpxK	b0915	P27300	3.08557e-05	5.1237e-05	4.52172e-05	3.42285e-05	2.75704e-05	2.91219e-05	3.69395e-05	2.67842e-05	3.07434e-05	3.55612e-05	0	3.87082e-05	2.74748e-05	3.02896e-05	3.32163e-05	3.3423e-05	2.68176e-05	2.6732e-05	2.86412e-05	3.65742e-05	3.59819e-05	3.1705e-05	1.98015e-05	3.10913e-05	3.6712e-05	3.18571e-05	2.72979e-05	3.06053e-05	3.14056e-05	2.50406e-05
lpxL	b1054	P0ACV0	2.11571e-05	2.94645e-05	2.75808e-05	2.23357e-05	2.00695e-05	0	2.3642e-05	0	0	2.22448e-05	0	1.96752e-05	2.00382e-05	2.24368e-05	0	2.21216e-05	0	2.38834e-05	2.19106e-05	2.8088e-05	2.64738e-05	2.84784e-05	1.17852e-05	1.78073e-05	2.18441e-05	2.2377e-05	1.91304e-05	0	1.80876e-05	0
lpxM	b1855	P24205	7.13795e-05	9.18636e-05	8.17116e-05	7.91533e-05	4.46359e-05	4.46259e-05	6.67701e-05	5.34315e-05	6.49478e-05	7.24069e-05	3.34711e-05	4.76739e-05	5.22077e-05	7.08069e-05	6.90315e-05	7.44848e-05	5.34696e-05	7.00976e-05	6.31171e-05	8.16697e-05	6.24924e-05	7.23472e-05	7.32552e-05	6.48459e-05	6.97703e-05	6.88282e-05	5.56343e-05	6.23223e-05	5.29803e-05	5.67151e-05
lpxP	b2378	P0ACV2	0	0	0	0	0	0	0	0	0	0	0	0	0	0	0	0	0	0	0	0	0	0	0	0	0	0	0	0	0	0
lpxT	b2174	P76445	1.8126e-05	2.1812e-05	1.69086e-05	1.42653e-05	0	1.43903e-05	3.61145e-05	1.18559e-05	0	1.6927e-05	0	1.22413e-05	7.9563e-06	1.57083e-05	9.01528e-06	1.50664e-05	1.74975e-05	2.62488e-05	1.83542e-05	4.60492e-05	1.9968e-05	2.28553e-05	0	1.78273e-05	1.85219e-05	1.92438e-05	8.10241e-06	2.57971e-05	2.65317e-05	1.06301e-05
lrhA	b2289	P36771	8.87561e-05	2.49123e-05	5.85315e-05	6.69389e-05	7.60926e-05	7.33132e-05	6.0387e-05	4.99184e-05	5.8771e-05	0.000131719	3.2767e-05	0	0.000122717	6.0704e-05	4.08325e-05	0.000136795	3.29632e-05	9.57985e-05	0.00011233	6.85546e-05	9.78192e-05	8.65684e-05	5.94326e-05	5.95402e-05	8.29247e-05	2.73978e-05	0.000121799	5.33923e-05	4.90426e-05	5.83797e-05
lrp	b0889	P0ACJ0	0.0010408	0.000774155	0.000901212	0.000949796	0.00108886	0.000996133	0.00106813	0.00137872	0.000998633	0.000786824	0.000506308	0.000246409	0.00118216	0.000962304	0.000506761	0.000869394	0.00113811	0.00094683	0.000411039	0.000300578	0.00039387	0.000417573	0.000840052	0.00100505	0.00104299	0.000812277	0.00112241	0.000973692	0.00095003	0.000864796
lspA	b0027	P00804	0	0	0	0	0	0	0	0	0	0	0	0	0	0	0	0	0	0	0	0	0	0	0	0	0	0	0	0	0	0
lsrA	b1513	P77257	0	0	0	0	0	0	0	0	0	0	0	0	0	0	0	0	0	0	0	0	0	0	0	0	0	0	0	0	0	0
lsrB	b1516	P76142	1.28059e-05	2.0928e-05	4.60501e-05	7.61616e-05	0	3.61184e-05	0	2.22649e-05	0	0.000204163	0	0.000238235	5.40929e-05	0	2.20318e-05	0.000264292	0	0	0.000363944	0	0.000446663	0.000280799	0.000339856	0	2.5986e-05	0	5.19771e-05	3.15579e-05	0	0
lsrC	b1514	P77672	0	0	0	0	0	0	0	0	0	0	0	0	0	0	0	0	0	0	0	0	0	0	0	0	0	0	0	0	0	0
lsrD	b1515	P0AFS1	0	0	0	0	0	0	0	0	0	0	0	0	0	0	0	0	0	0	0	0	0	0	0	0	0	0	0	0	0	0
lsrF	b1517	P76143	4.75658e-06	5.36143e-06	2.83382e-05	3.97511e-05	5.67144e-06	2.33378e-05	4.06109e-06	1.03106e-05	6.07705e-06	0.000108043	0	0.000182782	2.8231e-05	3.26915e-06	9.36059e-06	0.000147555	0	8.99938e-06	0.000274321	4.97057e-06	0.000288298	0.000195988	0.000105362	3.69212e-06	9.17746e-06	1.65926e-06	2.22537e-05	1.80857e-05	6.08814e-06	4.81291e-06
lsrG	b1518	P64461	0	3.51988e-06	0	1.51841e-05	0	0	0	0	0	0.000125145	0	0.000117046	1.66668e-05	0	0	0.00011622	0	0	0.000194903	0	0.000293869	0.000212731	2.97598e-05	0	0	0	0	1.24117e-05	9.42873e-06	0
lsrK	b1511	P77432	0	0	0	0	0	0	0	0	0	0	0	0.000116339	0	0	0	4.8162e-05	0	0	5.19806e-05	0	8.28028e-05	5.66133e-05	0.000150464	0	0	0	0	0	0	0
lsrR	b1512	P76141	0	0	0	3.91404e-05	6.98272e-06	3.62362e-05	0	0	0	5.2438e-05	0	7.34805e-05	4.4954e-05	0	0	5.26211e-05	0	8.42734e-06	0.000121828	0	0.000117662	0.000111405	0.00015429	1.06317e-05	0	0	1.14248e-05	0	0	6.02767e-05
ltaE	b0870	P75823	0.000171909	0.000149557	0.00016105	0.000144741	0.000179472	0.000165288	0.000189349	0.000204918	0.000168903	0.00014945	0.000166467	0.000124003	0.000137213	0.000190631	0.000195809	0.000143537	0.000177708	0.000175649	0.000159128	0.000115024	0.000170637	0.000158338	0.000114966	0.000151999	0.000145787	0.000138696	0.000152204	0.000132352	0.000154978	0.000128668
luxS	b2687	P45578	0.00132991	0.00147865	0.00089548	0.00109705	0.00110979	0.000582016	0.00102802	0.00212244	0.00102531	0.000923477	0.000631921	0.00127692	0.000763169	0.000930687	0.00271349	0.000862004	0.000971561	0.00109575	0.000883439	0.000571542	0.000788607	0.000738119	0.000926115	0.000680705	0.000619307	0.000768579	0.000578464	0.000640908	0.000614047	0.000771887
lysA	b2838	P00861	0.000376022	0.000247317	0.000272578	0.000235798	0.000440558	0.000295182	0.000400151	0.000303264	0.000339091	0.000203081	0.000228137	0	0.000253199	0.000386659	0.000341256	0.000236043	0.000363168	0.00054006	7.16248e-05	0	8.24838e-05	6.99293e-05	0.000162995	0.000394995	0.000353311	0.000424755	0.000315724	0.000387181	0.000335328	0.00043337
lysC	b4024	P08660	0.000816476	0.000428243	0.00053249	0.000712161	0.00193546	0.00100057	0.000853878	0.00575587	0.001148	0.000811847	9.01897e-05	2.16074e-05	0.000752827	0.000835352	0.000225803	0.00098039	0.00136482	0.000963183	4.08256e-05	7.18412e-05	4.55634e-05	5.76888e-05	0.000366617	0.00096931	0.00099985	0.000781821	0.000980277	0.000847433	0.000578302	0.00128814
lysO	b0874	P75826	0	0	0	0	0	0	0	0	0	0	0	0	0	0	0	0	0	0	0	0	0	0	0	0	0	0	0	0	0	0
lysP	b2156	P25737	0.00058099	0.000184152	0.000351213	0.000432423	0.000550447	0.000499485	0.000711973	0.000403397	0.000684449	0.000393579	0	0.000158751	0.000365847	0.000576876	0.000152661	0.000506821	0.000687055	0.000707727	0	0.000294161	0	0	0.000450933	0.000998241	0.00065525	0.000850966	0.000566959	0.000904685	0.000625289	0.000913737
lysR	b2839	P03030	0	0	0	0	0	0	0	0	0	0	0	0	0	0	0	0	0	0	0	0	0	0	0	0	0	0	0	0	0	0
lysS	b2890	P0A8N3	0.00101854	0.000719782	0.000745049	0.000684567	0.00103629	0.000782288	0.00104768	0.000904949	0.000944947	0.000834793	0.00120591	0.000777016	0.000758861	0.00103537	0.000875765	0.000844087	0.00102209	0.00116227	0.000827146	0.00171248	0.00101638	0.00106751	0.00117229	0.00106846	0.000892438	0.00119778	0.000970309	0.00105648	0.000908478	0.00120076
lysU	b4129	P0A8N5	6.99352e-05	4.19961e-05	4.52526e-05	4.135e-05	6.11582e-05	4.14237e-05	3.93141e-05	5.53148e-05	5.72726e-05	4.61038e-05	8.92484e-05	0.000363329	4.27969e-05	3.96776e-05	8.46845e-05	4.80178e-05	5.39442e-05	5.52138e-05	0.000536172	0.000284032	0.000530525	0.000515383	5.09704e-05	3.97842e-05	3.7968e-05	4.01992e-05	3.97254e-05	3.5007e-05	3.30692e-05	4.09222e-05
lyxK	b3580	P37677	0	0	0	0	0	0	0	0	0	0	0	0	0	0	0	0	0	0	0	0	0	0	0	0	0	0	0	0	0	0
maa	b0459	P77791	2.64907e-05	2.80984e-05	4.0209e-05	3.74649e-05	9.6009e-06	2.70889e-05	2.45976e-05	6.94242e-06	1.238e-05	2.22235e-05	1.21433e-05	1.26401e-05	4.03819e-05	2.04571e-05	0	2.33339e-05	1.28528e-05	2.82563e-05	3.56522e-05	5.58039e-05	6.40129e-05	6.20043e-05	0	2.56042e-05	2.89083e-05	8.47656e-06	2.74228e-05	1.50786e-05	2.3839e-05	1.03318e-05
macA	b0878	P75830	2.95939e-05	3.6419e-05	3.34963e-05	3.18634e-05	2.69449e-05	1.87929e-05	2.25585e-05	2.86554e-05	2.24708e-05	2.47612e-05	2.58759e-05	0	2.92818e-05	2.80834e-05	3.37368e-05	2.60471e-05	1.9574e-05	2.44149e-05	2.79233e-05	1.28272e-05	2.69645e-05	2.35922e-05	2.88745e-05	2.12837e-05	1.92562e-05	2.231e-05	2.65269e-05	2.66502e-05	1.66662e-05	2.10106e-05
macB	b0879	P75831	3.21695e-05	0	6.31586e-05	1.33872e-05	0	2.37064e-06	4.84151e-05	1.24452e-05	2.73057e-05	6.32569e-05	3.48606e-05	0	0	3.21476e-05	1.65501e-05	1.30152e-05	9.91349e-06	0	0	3.24152e-05	7.51064e-05	0	1.49043e-05	0	5.35305e-05	3.8586e-05	2.98666e-05	0	0	2.37905e-05
maeA	b1479	P26616	0.000359917	0.000402033	0.000470043	0.000401898	0.000204648	0.000644168	0.000466987	0.000310645	0.000356736	0.000403091	0.00074368	0.000474717	0.000419722	0.000319049	0.00024869	0.000283105	0.000579821	0.000607659	0.000442628	0.000697527	0.000483489	0.000488536	0.000367256	0.00039284	0.000392697	0.000242426	0.000393742	0.000552171	0.000534784	0.000262969
maeB	b2463	P76558	0.000618104	0.000490271	0.00132322	0.00109153	0.000207117	0.00201883	0.000566754	0.000483515	0.000469288	0.000968639	0.00196629	0.000997752	0.00152129	0.00055576	0.000375864	0.000999232	0.000471344	0.000670889	0.00236995	0.000998371	0.00193733	0.00176296	0.000883446	0.000754332	0.00109722	0.000326833	0.00163876	0.000708223	0.000888183	0.000434656
mak	b0394	P23917	5.71513e-05	0.000105653	0.000106057	0.000122939	8.12635e-05	8.50343e-05	6.75131e-05	9.17354e-05	5.0445e-05	0.000107057	0.000113419	0.000108242	0.00012791	6.5234e-05	0.000110958	0.00010287	6.0595e-05	6.37356e-05	0.000138738	5.36414e-05	0.000113147	0.000115129	8.91858e-05	5.74109e-05	7.18096e-05	5.07306e-05	9.72989e-05	5.15671e-05	6.78312e-05	3.62819e-05
malE	b4034	P0AEX9	0	0.000482386	0.000140079	0.000858092	3.31808e-05	0.000148331	9.48872e-06	6.57404e-05	7.48441e-06	0.0059461	0.000899134	0.00111127	0.00174889	2.55066e-05	0.00044902	0.00731291	0.000100286	7.74585e-05	0.00348374	0.000252371	0.00517777	0.00514567	0.00803874	3.51023e-05	0.000265805	0	0.000135011	8.77955e-05	4.93143e-05	4.10722e-06
malF	b4033	P02916	0	0	0	3.49803e-05	0	0	0	0	0	0.000328963	3.82252e-05	3.91463e-05	5.09289e-05	0	0	0.000453888	0	0	0.000120613	2.94912e-05	0.000184351	0.000175494	0.000264266	0	0	0	0	0	0	0
malG	b4032	P68183	0	0	0	0	0	0	0	0	0	0.000378589	0	0	0	0	0	0.000350516	0	0	8.45817e-05	0	0.000178514	0.000182354	0.000403013	0	0	0	0	0	0	0
malI	b1620	P18811	1.85133e-05	0	1.30857e-05	1.43874e-05	0	0	1.65175e-05	1.6565e-05	0	2.10785e-05	4.40255e-05	0	2.05254e-05	0	1.42017e-05	2.11699e-05	0	0	1.55902e-05	1.94828e-05	2.03358e-05	1.87037e-05	0	0	0	0	2.34202e-05	0	2.05414e-05	0
malK	b4035	P68187	0	4.98664e-05	0	6.13936e-05	0	7.93591e-06	0	0	0	0.00054133	5.9207e-05	6.46143e-05	9.22224e-05	0	0	0.000563535	0	1.15441e-05	0.000226179	2.35388e-05	0.000347029	0.000366583	0.000684288	0	2.4021e-05	0	0	0	0	0
malM	b4037	P03841	0	9.51138e-05	3.46654e-05	0.000204215	0	3.61908e-05	0	2.27884e-05	0	0.000507146	0.000271243	0.000227674	0.000399525	0	0	0.000566825	2.25985e-05	1.9101e-05	0.000340081	5.7839e-05	0.000572994	0.000588274	0.000428683	0	7.23703e-05	0	4.22984e-05	0	0	0
malP	b3417	P00490	9.60916e-05	0.000451813	0.000171564	0.000298238	0.000172786	0.000125385	8.09437e-05	0.000142356	8.10785e-05	0.00229344	0.000512692	0.000751701	0.000314759	0.000114449	0.000231568	0.00266952	0.000170133	0.000129994	0.000858237	0.0001332	0.00099731	0.00103664	0.00557735	7.07632e-05	0.000179418	4.3878e-05	8.11597e-05	8.39983e-05	5.49041e-05	4.2154e-05
malQ	b3416	P15977	2.34029e-05	0.000113824	4.50735e-05	7.45167e-05	4.02355e-05	4.23049e-05	2.42349e-05	4.73435e-05	2.70343e-05	0.000557517	8.9182e-05	0.000204705	9.74567e-05	3.07071e-05	5.36495e-05	0.000610421	4.17769e-05	3.49588e-05	0.000161836	3.47658e-05	0.000217682	0.000229036	0.000864937	1.20096e-05	5.26606e-05	6.08374e-06	4.4253e-05	2.14031e-05	0	0
malS	b3571	P25718	0	0	0	0	0	0	0	0	0	8.89151e-05	0	0	2.3476e-06	0	0	0.000101698	0	0	7.04566e-06	0	1.57619e-05	2.87528e-05	0.000118024	0	0	0	0	0	0	0
malT	b3418	P06993	8.76489e-05	0.00018592	0.000139107	0.000205607	0.000135738	0.000182965	0.000106245	8.60092e-05	9.04415e-05	0.00025479	0.000158817	3.6311e-05	0.000367533	9.68096e-05	0	0.000346036	0.00020432	0.00028695	9.95201e-05	0.000172143	0.000246546	0.000269157	0	0.000143715	0.000172625	0	0.00023351	9.23074e-05	0.000103562	6.09723e-05
malX	b1621	P19642	0	0	0	0	0	0	0	0	0	0	0	0	0	0	0	0	0	0	0	0	0	0	0	0	0	0	0	0	0	0
malY	b1622	P23256	5.95082e-05	5.10879e-05	5.38363e-05	5.82077e-05	5.24317e-05	6.04862e-05	6.07125e-05	5.62091e-05	5.34806e-05	6.0472e-05	7.46412e-05	7.02861e-05	5.45999e-05	5.21592e-05	6.80512e-05	5.83204e-05	5.7118e-05	5.97502e-05	8.02339e-05	5.76941e-05	8.3588e-05	8.53795e-05	4.70914e-05	5.38e-05	6.17388e-05	3.96106e-05	6.40432e-05	5.20735e-05	5.57963e-05	4.23455e-05
malZ	b0403	P21517	0	3.98273e-05	0	2.54236e-05	2.72459e-05	2.41425e-05	2.06416e-05	3.03048e-05	0	7.10808e-05	2.47611e-05	2.10136e-05	2.09549e-05	2.45941e-05	2.97522e-05	7.10975e-05	1.73697e-05	2.38212e-05	3.2468e-05	1.59342e-05	3.72489e-05	3.38374e-05	0	2.40109e-05	0	1.68066e-05	3.53284e-05	1.62359e-05	0	1.71384e-05
manA	b1613	P00946	0.000190611	0.000302218	0.000233778	0.000223967	0.00029432	0.000185543	0.000219098	0.000144985	0.000169815	0.000236496	0.00027658	0.000270055	0.000148935	0.000163301	0.000263984	0.00021177	0.000157898	0.000206291	0.00032864	0.000200513	0.000303962	0.000285006	0.000236272	0.000169845	0.000161858	0.000187583	0.000156761	0.000177703	0.000194346	0.000176831
manX	b1817	P69797	0.00036653	0.000679626	0.000278437	0.000211916	0.000694113	0.000227436	0.000509436	0.000392313	0.000397404	0.0016626	0.000377208	0.00062975	0.000515706	0.000432383	0.000224539	0.00175528	0.000515377	0.00111586	0.000520158	0.000296063	0.000560763	0.000586284	0.00108808	0.000265225	0.000235368	6.19819e-05	0.000255363	0.000132602	0.000106317	9.50981e-05
manY	b1818	P69801	0	0.000380034	0	0	0	0	0	0	0.00049129	0	0.000208485	0	0	0.000287013	0	0	0.000403298	0	0	0	0	0	0.000915337	0	0	0	0	0	0	0
manZ	b1819	P69805	0.000634063	0.000970516	0.000414118	0.000307694	0.00158412	0.000340011	0.000760169	0.000720401	0.000851918	0.00307131	0.000725385	0.000880323	0.00089097	0.000761721	0.000518803	0.0031108	0.000982611	0.00195703	0.000732725	0.000480486	0.000919947	0.00095811	0.00178234	0.00044501	0.0004588	0.000116282	0.000394204	0.000230369	0.000153509	0.000169564
map	b0168	P0AE18	0.000309062	0.000376686	0.00036419	0.000332829	0.000433615	0.000336994	0.000428437	0.000409711	0.000309005	0.000427263	0.000340089	0.000290098	0.000261792	0.000344272	0.000305851	0.000267254	0.000515623	0.000462176	0.000268789	0.000480337	0.000278479	0.000310207	0.000411965	0.000352106	0.000362651	0.000421591	0.00027034	0.000423605	0.000390675	0.000426244
marA	b1531	P0ACH5	0	0	0	0	0	0	0	0	0	0	0	0	0	0	0	0	0	0	0	0	0	0	0	0	0	0	0	0	0	0
marB	b1532	P31121	0	0	0	0	0	0	0	0	0	0	0	0	0	0	0	0	0	0	0	0	0	0	0	0	0	0	0	0	0	0
marC	b1529	P0AEY1	0	0	0	0	0	0	0	0	0	0	0	0	0	0	0	0	0	0	0	0	0	0	0	0	0	0	0	0	0	0
marR	b1530	P27245	0	0	0	0	0	0	0	0	0	0	0	0	0	0	0	0	0	0	0	0	0	0	0	0	0	0	0	0	0	0
matP	b0956	P0A8N0	0	0	0	0	0	0	0	0	0	0	0	0	0	0	0	0	0	0	0	0	0	0	0	0	0	0	0	0	0	0
mazE	b2783	P0AE72	0	0	0	0	0	0	0	0	0	0	0	0	0	0	0	0	0	0	0	0	0	0	0	0	0	0	0	0	0	0
mazF	b2782	P0AE70	3.47783e-05	0	4.60458e-05	4.67727e-05	3.2096e-05	0	3.11887e-05	0	0	4.34954e-05	0	0	3.15866e-05	4.24246e-05	6.86538e-05	1.88986e-05	3.92597e-05	3.75324e-05	0	1.78587e-05	3.40149e-05	0	0	4.57141e-05	4.89045e-05	0	0	0	0	0
mazG	b2781	P0AEY3	0.000111339	8.17419e-05	0	0	0.00011309	0.000114078	0.000131963	0.000177187	9.47809e-05	0	0.000147327	6.71934e-05	0	7.07834e-05	0.00012145	8.91275e-05	0.000126992	0.000118285	8.27953e-05	9.03514e-05	0.000112212	6.67549e-05	0	0	6.28104e-05	8.57192e-05	0	0	6.00777e-05	8.55607e-05
mcbA	b0806	P0AAX6	0	0	0	0	0	0	0	0	0	0	0	0	0	0	0	0	0	0	0	0	0	0	0	0	0	0	0	0	0	0
mcbR	b1450	P76114	0	0	0	0	0	0	0	0	0	0	0	0	0	0	0	0	0	0	0	0	0	0	0	0	0	0	0	0	0	0
mcrA	b1159	P24200	0	0	0	0	0	0	0	0	0	0	0	0	0	0	0	0	0	0	0	0	0	0	0	0	0	0	0	0	0	0
mcrB	b4346	P15005	3.74893e-05	0	4.21484e-05	3.15852e-05	4.26377e-05	3.81009e-05	3.94971e-05	0	4.60822e-05	2.59331e-05	0	1.39391e-05	2.2842e-05	3.75768e-05	2.62762e-05	2.20515e-05	3.88151e-05	6.23782e-05	4.98615e-05	6.89019e-05	5.46368e-05	6.49055e-05	0	4.87738e-05	3.98429e-05	5.10605e-05	3.78107e-05	4.03425e-05	4.02027e-05	4.60204e-05
mcrC	b4345	P15006	0	0	0	0	0	0	0	0	0	0	0	0	0	0	0	0	0	0	0	0	0	0	0	0	0	0	0	0	0	0
mdaB	b3028	P0AEY5	5.99212e-05	5.93958e-05	4.00566e-05	4.18151e-05	6.81417e-05	2.7359e-05	3.96268e-05	4.09083e-05	5.50657e-05	4.02741e-05	3.29061e-05	2.06012e-05	2.72545e-05	3.38806e-05	9.51431e-05	2.99276e-05	3.36175e-05	4.56891e-05	3.34298e-05	4.42107e-05	4.72062e-05	4.78194e-05	0	3.47786e-05	3.21076e-05	3.90184e-05	2.89225e-05	2.91412e-05	2.96605e-05	4.0623e-05
mdfA	b0842	P0AEY8	0	0	0	0	0	0	0	0	0	0	0	0	0	0	0	0	0	0	0	0	0	0	0	0	0	0	0	0	0	0
mdh	b3236	P61889	0.00680659	0.00529935	0.00609575	0.00534899	0.000447105	0.00787373	0.00511488	0.00479467	0.00356926	0.00375493	0.00502092	0.00378945	0.00452256	0.00413708	0.00257237	0.00387317	0.00440548	0.00448203	0.00568922	0.00268898	0.00556133	0.00585793	0.00339546	0.00515994	0.00496529	0.00236445	0.00492272	0.00458134	0.00556511	0.00305409
mdlA	b0448	P77265	0	0	0	0	0	0	0	0	0	0	0	0	0	0	0	0	0	0	0	0	0	0	0	0	0	0	0	0	0	0
mdlB	b0449	P0AAG5	0	0	0	0	0	0	0	0	0	0	0	0	0	0	0	0	0	0	0	0	0	0	0	0	0	0	0	0	0	0
mdtA	b2074	P76397	3.06951e-05	3.23855e-05	2.51294e-05	1.82925e-05	2.37367e-05	1.33796e-05	2.31574e-05	2.6823e-05	2.73677e-05	1.93382e-05	0	1.80591e-05	1.80682e-05	1.63326e-05	2.98661e-05	1.87787e-05	2.15979e-05	3.55683e-05	2.00648e-05	2.24031e-05	1.25026e-05	1.81638e-05	3.56525e-05	1.92573e-05	1.86387e-05	1.79979e-05	1.73515e-05	1.11083e-05	1.41903e-05	1.88665e-05
mdtB	b2075	P76398	0	3.51742e-05	0	0	0	0	0	5.84219e-05	0	0	0	0	0	4.87366e-05	5.95275e-05	3.10983e-05	0	6.01232e-05	0	0	0	0	5.68124e-05	0	4.67804e-05	0	0	5.40683e-05	0	0
mdtC	b2076	P76399	0	0	0	0	0	0	0	0	0	0	0	0	0	0	0	0	0	0	0	0	0	0	0	0	0	0	0	0	0	0
mdtD	b2077	P36554	0	0	0	0	0	0	0	0	0	0	0	0	0	0	0	0	0	0	0	0	0	0	0	0	0	0	0	0	0	0
mdtE	b3513	P37636	7.69311e-05	5.25156e-05	0	4.02563e-05	3.73343e-05	4.55488e-05	5.46909e-05	6.1438e-06	1.1855e-05	1.60769e-05	2.76875e-05	3.29757e-05	3.43968e-05	3.77827e-05	0.000147204	6.28953e-05	1.54461e-05	6.00493e-06	2.35478e-05	0	1.11988e-05	7.13267e-06	2.86558e-05	2.20212e-05	0	2.94052e-05	0	3.16769e-05	0	2.7158e-05
mdtF	b3514	P37637	0	0	0	0	0	0	0	0	0	0	0	0	0	0	0	0	0	0	0	0	0	0	0	0	0	0	0	0	0	0
mdtG	b1053	P25744	0	0	0	0	0	0	0	0	0	0	0	0	0	0	0	0	0	0	0	0	0	0	0	0	0	0	0	0	0	0
mdtH	b1065	P69367	0	0	0	0	0	0	0	0	0	0	0	0	0	0	0	0	0	0	0	0	0	0	0	0	0	0	0	0	0	0
mdtI	b1599	P69210	0	0	0	0	0	0	0	0	0	0	0	0	0	0	0	0	0	0	0	0	0	0	0	0	0	0	0	0	0	0
mdtJ	b1600	P69212	0	0	0	0	0	0	0	0	0	0	0	0	0	0	0	0	0	0	0	0	0	0	0	0	0	0	0	0	0	0
mdtK	b1663	P37340	4.60522e-05	3.14058e-05	2.9258e-05	3.33214e-05	2.44108e-05	0	3.49353e-05	2.43329e-05	2.32039e-05	3.19358e-05	3.45049e-05	3.45785e-05	2.41397e-05	5.1367e-06	3.18494e-05	3.19642e-05	0	2.04821e-05	3.95224e-05	2.15215e-05	3.00475e-05	2.87083e-05	4.92894e-05	2.78692e-05	3.22772e-05	2.37193e-05	2.98057e-05	0	0	2.09705e-05
mdtL	b3710	P31462	0	0	0	0	0	0	0	0	0	0	0	0	0	0	0	0	0	0	0	0	0	0	0	0	0	0	0	0	0	0
mdtM	b4337	P39386	0	0	0	0	0	0	0	0	0	0	0	0	0	0	0	0	0	0	0	0	0	0	0	0	0	0	0	0	0	0
mdtN	b4082	P32716	0	0	0	0	0	0	0	0	0	0	0	0	0	0	0	0	0	0	0	0	0	0	0	0	0	0	0	0	0	0
mdtO	b4081	P32715	0	0	0	0	0	0	0	0	0	0	0	0	0	0	0	0	0	0	0	0	0	0	0	0	0	0	0	0	0	0
mdtP	b4080	P32714	0	0	0	0	0	0	0	0	0	0	0	0	0	0	0	0	0	0	0	0	0	0	0	0	0	0	0	0	0	0
mdtQ	b2138	P33369	0	0	0	0	0	0	0	0	0	0	0	0	0	0	0	0	0	0	0	0	0	0	0	0	0	0	0	0	0	0
melA	b4119	P06720	0.000169268	0.000296085	0.000533306	0.00112187	0	0.000141456	0	0	0.000337792	0.000172698	0.000509362	0.000311348	0.000224961	0	0.000280459	0.000197718	0.00033816	0	0.000655975	0	0.000818151	0.000821429	0.000208632	0	0.0402804	0	0.00102277	0	0.000488591	0.000558606
melB	b4120	P02921	0	0	0	0	0	0	0	0	0	0	0	0	0	0	0	0	0	0	0	0	0	0	0	0	0	0	0	0	0	0
melR	b4118	P0ACH8	0	0	0	0	0	0	0	0	0	0	0	0	0	0	0	0	0	0	0	0	0	0	0	0	0	0	0	0	0	0
menA	b3930	P32166	0	0	0	0	0	0	0	0	0	0	0	0	0	0	0	0	0	0	0	0	0	0	0	0	0	0	0	0	0	0
menB	b2262	P0ABU0	0.000195715	0.000269582	0.000251039	0.000262246	0.000286832	0.000218932	0.00023723	0.000244421	0.000207494	0.000571369	0.000331582	0.000515355	0.000195673	0.000189221	0.000353127	0.000417984	0.00021495	0.000280571	0.000527096	0.000277721	0.000475195	0.000477236	0.000249694	0.000175662	0.000190684	0.000178483	0.000162823	0.000194877	0.000186814	0.000144362
menC	b2261	P29208	2.17459e-05	2.20912e-05	0	0	4.54238e-05	2.40401e-06	3.61753e-05	2.89631e-05	2.70478e-05	5.32054e-05	0	0	0	0	3.62907e-05	4.3122e-05	3.14837e-05	4.52861e-05	5.09659e-05	4.53193e-05	5.66671e-05	6.12615e-05	2.4431e-05	0	3.42116e-05	2.13169e-05	3.49541e-05	0	2.47772e-05	0
menD	b2264	P17109	0	0	0	0	5.83361e-05	0	3.12411e-05	0	0	7.68362e-05	6.59958e-05	6.82636e-05	0	2.84239e-05	5.06321e-05	6.5052e-05	3.5868e-05	3.29466e-05	7.18142e-05	5.09519e-05	7.1465e-05	6.44815e-05	0	0	0	0	0	0	0	0
menE	b2260	P37353	0	0	0	0	0	0	0	0	0	0	0	0	0	0	0	0	0	0	0	0	0	0	0	0	0	0	0	0	0	0
menF	b2265	P38051	1.33349e-05	1.73726e-05	1.74845e-05	1.81222e-05	1.91398e-05	1.96749e-05	1.69342e-05	1.48097e-05	1.93593e-05	2.58244e-05	2.23916e-05	2.70504e-05	1.42366e-05	1.57873e-05	3.02702e-05	2.35483e-05	1.85338e-05	2.38732e-05	1.70398e-05	3.14939e-05	2.70909e-05	2.61127e-05	1.29055e-05	1.83466e-05	1.85329e-05	2.0226e-05	1.85689e-05	2.087e-05	1.84844e-05	1.19639e-05
menH	b2263	P37355	0	0	0	0	0	0	0	0	0	0	0	0	0	0	0	0	0	0	0	0	0	0	0	0	0	0	0	0	0	0
menI	b1686	P77781	4.41797e-05	2.48767e-05	2.84984e-05	2.54427e-05	4.24072e-05	3.08166e-05	3.65254e-05	3.35503e-05	3.85445e-05	1.7613e-05	2.31632e-05	0	3.782e-05	3.73092e-05	3.39905e-05	1.79706e-05	3.34837e-05	2.91829e-05	1.0649e-05	1.74424e-05	1.23824e-05	1.38141e-05	1.2797e-05	3.86039e-05	2.89042e-05	3.2179e-05	3.8481e-05	3.69273e-05	3.69447e-05	4.14742e-05
mepA	b2328	P0C0T5	0	8.49507e-05	9.52585e-05	7.93034e-05	0.000119942	0	4.08793e-05	6.21586e-05	8.24703e-05	2.56712e-05	0.000129582	4.789e-05	0	4.0245e-05	0	5.48868e-05	0.00010054	7.15074e-05	5.86964e-05	7.80789e-05	8.81417e-05	7.58367e-05	0	8.19297e-05	5.72175e-05	0.000105483	6.24088e-05	7.84729e-05	7.72953e-05	0.000121407
mepH	b1655	P76190	5.08684e-06	0	2.59118e-06	0	1.83494e-05	2.77085e-06	0	6.28968e-06	0	0	0	0	3.60951e-06	4.41509e-06	3.92023e-06	0	5.06753e-06	0	0	6.64052e-06	3.14031e-06	3.43787e-06	2.55236e-06	2.99729e-06	0	3.10217e-06	3.38301e-06	4.40002e-06	0	1.05988e-05
mepM	b1856	P0AFS9	0	0	0	0	0	0	0	0	0	0	0	0	0	0	0	0	0	0	0	0	0	0	0	0	0	0	0	0	0	0
mepS	b2175	P0AFV4	3.24415e-05	8.58971e-05	0.000156341	0.000130146	0.000351173	0.000167476	0	0.000344728	6.7185e-05	0	0	0	0	0	0	0	0	0	0	0	0	0	0	2.25629e-05	4.60869e-05	0	0	0	5.28191e-05	0.000348422
metA	b4013	P07623	0.00083776	0.000696282	0.000663035	0.000568994	0.000554648	0.000234111	0.000324714	0.000746858	0.000386597	0.000192567	1.33258e-05	0	0.000437695	0.000508485	0.000247571	0.000250439	0.000560214	0.00026928	0	8.09471e-06	0	4.7997e-06	4.58647e-05	0.000437954	0.00037895	0.00047104	0.000472233	0.000290209	0.000368444	0.000390669
metB	b3939	P00935	0.000536964	0.00024957	0.000253344	0.000206424	0.000328235	0.00014973	0.000190014	0.000287084	0.000227912	0.000255215	6.4795e-05	2.0034e-05	0.000260039	0.000295954	0.000224054	0.000202801	0.000249209	0.000187082	2.09527e-05	3.13361e-05	3.08744e-05	3.02616e-05	0.000179179	0.000261877	0.000220121	0.000309611	0.000263274	0.000250706	0.000291577	0.000263843
metC	b3008	P06721	0.000599131	0.000494832	0.000558603	0.00051086	0.000736243	0.000451374	0.000547782	0.000789642	0.00046788	0.000499372	0.000196424	0.000142767	0.000542267	0.000601929	0.000500025	0.000557174	0.000737484	0.000475991	0.00013275	0.000110846	0.000116963	9.38647e-05	0.000418285	0.000501704	0.000493608	0.000490158	0.000450359	0.000450362	0.000508502	0.000490868
metE	b3829	P25665	0.0360328	0.0173981	0.0191978	0.0107713	0.0252277	0.0228798	0.0369711	0.0284912	0.0287566	0.0167093	7.19469e-05	0.000524059	0.0223678	0.0404396	0.0189421	0.0172858	0.0518635	0.0392871	0.000154446	0.000172204	0.000255943	0.000251331	0.00603775	0.0479037	0.0421255	0.0604034	0.0221483	0.0493387	0.0457829	0.0389114
metF	b3941	P0AEZ1	0.0010164	0.000599103	0.000591643	0.000421267	0.000810198	0.000418599	0.000713838	0.000731345	0.000483983	0.000437048	0	0	0.000652499	0.000872996	0.000374379	0.000549851	0.000699361	0.000602116	0	0	0	0	0.000205806	0.000942502	0.000608252	0.000955148	0.000664556	0.000935448	0.000855444	0.000833358
metG	b2114	P00959	0.00140283	0.00175361	0.00126804	0.00118071	0.00160914	0.00105517	0.00123198	0.00158425	0.0011755	0.00107955	0.00103489	0.000749285	0.00085743	0.00115291	0.00103701	0.00104228	0.00159752	0.00147791	0.000707696	0.00119444	0.000898208	0.000921966	0.000809281	0.00110412	0.00107775	0.00113457	0.00101556	0.00112695	0.00112028	0.00108697
metH	b4019	P13009	0.000481322	0.00110135	0.000860898	0.000793129	0.000476101	0.000526672	0.000613995	0.000660777	0.000518757	0.000445904	0.000193525	0.000102067	0.000550514	0.000879469	0.000398854	0.000569554	0.000690113	0.000467363	0.000224247	0.000203669	0.000237382	0.00023827	0.000184519	0.000746635	0.000596622	0.000734531	0.000555575	0.00054203	0.000712976	0.000563169
metI	b0198	P31547	0.000101752	0.000152372	0.00013052	0.000121914	0.000131091	9.59653e-05	0.000109123	7.66329e-05	8.73725e-05	9.21283e-05	0	0	0.000113308	0.000105343	9.72136e-05	9.84693e-05	0.000116869	8.21886e-05	2.55588e-05	4.16846e-05	2.56743e-05	0	4.55518e-05	0.000132096	0.000113448	0.000112067	0.000131525	0.000125546	0.000132941	0.00011508
metJ	b3938	P0A8U6	0.000217508	0.000165709	0.000208143	0.00015347	0.000208036	0.000160372	0.000174777	0.000129597	0.00015065	0.000165902	9.86167e-05	0.000112107	0.000159354	0.000180905	0.000184053	0.000179674	0.000173092	0.000182079	0.000134073	0.0001365	0.000140219	0.000151766	0.000178107	0.000157829	0.000144448	0.000176438	0.000152841	0.000173629	0.000149585	0.000142091
metK	b2942	P0A817	0.00367917	0.00323388	0.00253969	0.00236948	0.00285038	0.00162507	0.00265486	0.00328113	0.00220044	0.00128236	0.000471508	0.000209904	0.00174321	0.00249053	0.00267533	0.00141119	0.00329628	0.00228646	0.000257761	0.00118418	0.000634899	0.000706673	0.000329819	0.0024557	0.00199696	0.00274944	0.00184289	0.00214542	0.00195092	0.00233035
metL	b3940	P00562	0.000889582	0.000649855	0.000454879	0.000398962	0.000469732	0.000265993	0.000385528	0.00043148	0.000308083	0.000349452	0.00014846	5.41681e-05	0.00030377	0.000448851	0.000285141	0.000329611	0.000459234	0.000347546	0.000103157	0.000196166	0.000143818	0.000136672	0.000142554	0.000430292	0.000347989	0.000557524	0.00032949	0.000486529	0.000490628	0.000429292
metN	b0199	P30750	0.000402643	0.000546949	0.000536669	0.000486969	0.000402078	0.000364079	0.000412891	0.000281277	0.000326325	0.000294457	8.60858e-05	2.48116e-05	0.000473435	0.000397163	0.000291491	0.000289737	0.000388801	0.000328509	7.10892e-05	0.000140506	8.18503e-05	9.16899e-05	0.000175515	0.000488836	0.00047878	0.000396343	0.000529296	0.000455482	0.000480081	0.000468799
metQ	b0197	P28635	0.00240478	0.00302546	0.00287324	0.0027293	0.00316909	0.00208533	0.00249927	0.00280026	0.00263405	0.00226077	0.00043377	0.00019544	0.00342772	0.00288861	0.00244293	0.00224798	0.0030169	0.00209217	0.000269579	0.000325973	0.000323692	0.000338972	0.00189363	0.00303887	0.00292531	0.00269628	0.00377912	0.00283052	0.00310484	0.0027471
metR	b3828	P0A9F9	0.000102707	0.000170438	0.000126537	8.1176e-05	7.28033e-05	5.43013e-05	7.72627e-05	4.67242e-05	4.73504e-05	3.70394e-05	0	1.14308e-05	5.98158e-05	7.61092e-05	3.47021e-05	2.94364e-05	7.17544e-05	5.12103e-05	0	0	0	0	0	8.17757e-05	6.67304e-05	8.41032e-05	5.80849e-05	8.23145e-05	0.000100639	5.78659e-05
mfd	b1114	P30958	0.000117829	0.00018317	0.000158731	0.000157386	0.000129257	0.000107925	0.000130013	0.000122006	0.000116155	0.000113451	8.17051e-05	8.4963e-05	8.94184e-05	0.000100411	0.000134032	0.000114133	0.000121295	0.000130194	9.67046e-05	9.49662e-05	9.56083e-05	9.5572e-05	0.000107118	0.000111429	0.000114164	0.000108175	0.000105732	0.000117792	0.000111711	0.000109888
mglA	b2149	P0AAG8	1.89994e-05	8.32074e-06	6.48425e-05	7.58102e-05	0	0.000119852	1.40888e-05	1.54477e-05	2.04825e-05	9.81262e-05	0.00011404	1.77323e-05	0.000213798	1.03584e-05	0	0.00012154	1.434e-05	1.66863e-05	0.000161482	9.82708e-05	0.000162426	0.000153552	8.52307e-05	3.59242e-05	0.000290418	0	0.000669736	3.96777e-05	2.36286e-05	4.85929e-05
mglB	b2150	P0AEE5	0.00014909	0.000129385	0.000979319	0.00123232	0	0.00156995	8.68389e-05	0.00017823	0.000162849	0.00127428	0.00187095	0.000383647	0.00316542	9.62661e-05	4.62872e-05	0.00185626	0.000112608	0.000151015	0.00211339	0.00109871	0.00203127	0.00193863	0.00139413	0.000255673	0.00241313	2.15003e-05	0.00893919	0.00029302	0.000256386	0.000395312
mglC	b2148	P23200	1.83609e-05	9.487e-06	4.43288e-05	5.58197e-05	0	8.0186e-05	8.61795e-06	1.34651e-05	1.79488e-05	6.91655e-05	7.60246e-05	1.08251e-05	0.000147341	1.03217e-05	0	7.72674e-05	1.52037e-05	1.45534e-05	8.4676e-05	7.89599e-05	9.96112e-05	9.55571e-05	5.81712e-05	2.47542e-05	0.000236345	0	0.000564662	2.96774e-05	2.1389e-05	3.22584e-05
mgrB	b1826	P64512	0	0	0	0	0	0	0	0	0	0	0	0	0	0	0	0	0	0	0	0	0	0	0	0	0	0	0	0	0	0
mgsA	b0963	P0A731	0.000147642	0.0001387	0.000191149	0.000179849	0.000186763	0.000183471	0.000136262	0.00014439	0.000125396	0.000112207	0.000157892	0.000108947	0.000158699	0.000119851	0.000114751	0.000138515	9.49062e-05	0.000139003	0.000239025	0.000154739	0.000223553	0.000212526	0.000183381	0.000127242	0.000152524	0.000116493	0.000174916	0.0001107	0.000139672	0.000127289
mgtA	b4242	P0ABB8	1.88568e-05	3.23639e-05	2.16786e-05	3.67098e-05	0	7.26057e-05	0.000136615	2.30588e-05	0	0.000111315	0	9.45107e-05	0	0	0	5.68138e-05	5.33602e-05	4.167e-05	3.39189e-05	8.92183e-05	4.79195e-05	5.16816e-05	0	0	9.02355e-05	2.48954e-05	0	0.000101363	9.11153e-05	0
mgtL	b4702	E2JKY7	0	0	0	0	0	0	0	0	0	0	0	0	0	0	0	0	0	0	0	0	0	0	0	0	0	0	0	0	0	0
mhpA	b0347	P77397	0	0	0	0	0	0	0	0	0	0	0	0	0	0	0	0	0	0	0	0	0	0	0	0	0	0	0	0	0	0
mhpB	b0348	P0ABR9	0	0	0	0	0	0	0	0	0	0	0	0	0	0	0	0	0	0	0	0	0	0	0	0	0	0	0	0	0	0
mhpC	b0349	P77044	0	0	0	0	0	0	0	0	0	0	0	0	0	0	0	0	0	0	0	0	0	0	0	0	0	0	0	0	0	0
mhpD	b0350	P77608	0	0	0	0	0	0	0	0	0	0	0	0	0	0	0	0	0	0	0	0	0	0	0	0	0	0	0	0	0	0
mhpE	b0352	P51020	0	0	0	0	0	0	0	0	0	0	0	0	0	0	0	0	0	0	0	0	0	0	0	0	0	0	0	0	0	0
mhpF	b0351	P77580	0	0	0	0	0	0	0	0	0	0	0	0	0	0	0	0	0	0	0	0	0	0	0	0	0	0	0	0	0	0
mhpR	b0346	P77569	1.16251e-05	6.38199e-05	0.000156383	0.000163367	0	0.000184474	5.94996e-05	2.69547e-05	4.08745e-05	7.44776e-05	0	4.11049e-05	0.000118882	5.9902e-05	1.87777e-05	8.3031e-05	7.01817e-05	6.78953e-05	5.4601e-05	7.08857e-05	7.47226e-05	7.57394e-05	0	5.52471e-05	9.44886e-05	5.44307e-05	0.000145821	6.53528e-05	7.0898e-05	3.2666e-05
mhpT	b0353	P77589	0	0	0	0	0	0	0	0	0	0	0	0	0	0	0	0	0	0	0	0	0	0	0	0	0	0	0	0	0	0
miaA	b4171	P16384	3.41402e-05	4.2451e-05	3.10958e-05	3.24965e-05	2.76308e-05	2.4784e-05	3.14551e-05	3.725e-05	2.78661e-05	2.6476e-05	2.30956e-05	1.36407e-05	2.22975e-05	2.66114e-05	3.86074e-05	2.80471e-05	3.27674e-05	3.86573e-05	3.46303e-05	3.66181e-05	3.40201e-05	3.09655e-05	2.20229e-05	2.95886e-05	2.34979e-05	3.2845e-05	2.22531e-05	3.00915e-05	2.79837e-05	3.04586e-05
miaB	b0661	P0AEI1	0.000537901	0.000441227	0.000396808	0.000335059	0.000348553	0.000409153	0.00062841	0.000275806	0.000671542	0.000229883	0.000338793	0.000278091	0.000309583	0.000538968	0.000367398	0.000309903	0.000504029	0.00063163	0.000214498	0.000811926	0.000373702	0.000407442	0	0.000580163	0.000508231	0.000689509	0.000420869	0.000583142	0.000527236	0.000595179
minC	b1176	P18196	0.000118774	0.000132446	0.000113638	0.000114572	0.000118381	8.58532e-05	0.000114788	0.000133938	0.000104368	7.91991e-05	0.000109883	6.05359e-05	8.00434e-05	0.000104184	0.000153896	9.45072e-05	0.000111281	0.000108167	9.61051e-05	0.00010132	0.000104744	0.000108956	6.80993e-05	9.10646e-05	8.79388e-05	0.000110014	8.01582e-05	8.88025e-05	7.68052e-05	8.79316e-05
minD	b1175	P0AEZ3	0.00075677	0.000736434	0.000726734	0.000769566	0.00053557	0.000623564	0.000633211	0.000677797	0.000539078	0.000570468	0.000834487	0.00036932	0.000610484	0.000553464	0.000734524	0.000634466	0.000515547	0.00061829	0.000704236	0.000522717	0.000746657	0.000703098	0.000560292	0.00046985	0.000571997	0.000496372	0.000551979	0.000466948	0.000435912	0.000357925
minE	b1174	P0A734	0.000189529	0.000185741	0.000179847	0.000194795	0.000135258	0.000160914	0.000157964	0.000178597	0.000118758	0.000153729	0.000217291	9.9997e-05	0.000154715	0.000137917	0.000187699	0.000165387	0.000130454	0.000159646	0.000208465	0.000145496	0.000218973	0.000201385	0.000102884	0.000130032	0.00014837	0.000132537	0.000151638	0.00012763	0.000117409	9.54157e-05
mioC	b3742	P03817	7.59832e-05	0.000103407	9.3695e-05	9.32186e-05	5.22797e-05	7.47874e-05	9.02328e-05	0.000114084	7.67809e-05	7.90751e-05	0.000113061	4.34031e-05	7.0768e-05	7.98428e-05	7.65048e-05	4.92908e-05	6.69611e-05	8.92959e-05	4.94733e-05	8.47957e-05	6.20832e-05	6.24571e-05	3.62039e-05	7.19613e-05	7.39412e-05	7.47379e-05	7.22406e-05	6.54404e-05	7.39178e-05	9.05274e-05
mipA	b1782	P0A908	0.0012809	0.00135743	0.00129984	0.00130059	0.000550407	0.000951772	0.00111909	0.000687517	0.000902967	0.000852824	0.000330839	0.000602585	0.000711526	0.00107329	0.000545472	0.000802108	0.00083801	0.0013764	0.000766016	0.00104785	0.000895981	0.000906859	0.000548881	0.00106158	0.000953129	0.00103726	0.000623798	0.000908195	0.000947938	0.000693106
mlaA	b2346	P76506	0.000161142	0.000148015	0.000132365	0.000126379	9.46616e-05	0.000116802	0.000181518	0.000100498	0.00011303	0.000116803	0.000159883	0.000181	0.000104716	0.000156097	0.000113955	0.000112575	0.000100249	0.000136469	0.000135044	0.000194739	0.000139455	0.000147041	0.000164378	0.000152448	0.000122801	0.000154213	0.000111319	0.000134946	0.000144761	0.000120385
mlaB	b3191	P64602	3.74626e-05	2.92343e-05	2.47369e-05	2.51356e-05	2.01494e-05	2.68331e-05	4.1757e-05	3.53289e-05	2.4704e-05	4.79789e-05	2.9001e-05	2.96658e-05	2.57786e-05	3.10904e-05	2.95503e-05	2.85775e-05	2.77705e-05	3.38048e-05	2.82046e-05	3.77457e-05	2.96874e-05	2.59736e-05	2.20758e-05	2.80097e-05	3.06614e-05	3.004e-05	2.28845e-05	2.81032e-05	2.86392e-05	2.36674e-05
mlaC	b3192	P0ADV7	0.000392777	0.000425393	0.000401849	0.000424826	0.000253583	0.000294475	0.000416431	0.000362683	0.000276591	0.000566264	0.00026651	0.000387365	0.000392479	0.000322806	0.000496287	0.000310921	0.000281921	0.000384593	0.000415865	0.000308586	0.000353813	0.000325449	0.000390034	0.000282216	0.000337973	0.000255892	0.000306848	0.000262985	0.000285746	0.000223434
mlaD	b3193	P64604	9.99887e-05	6.50835e-05	5.82079e-05	5.39044e-05	5.99172e-05	5.32516e-05	0.000104236	7.98968e-05	6.17501e-05	0.000138448	6.35027e-05	5.43337e-05	5.68554e-05	7.28731e-05	6.41121e-05	6.77867e-05	7.28038e-05	8.5718e-05	5.75632e-05	9.25826e-05	6.62697e-05	6.53904e-05	4.57108e-05	6.25405e-05	7.34445e-05	6.80224e-05	5.77711e-05	6.88539e-05	6.93589e-05	6.08511e-05
mlaE	b3194	P64606	9.76645e-05	7.88681e-05	6.78016e-05	6.41694e-05	5.34872e-05	5.87778e-05	0.000102693	7.80671e-05	7.28896e-05	0.000110494	7.16493e-05	6.31765e-05	6.00288e-05	6.53353e-05	6.83062e-05	7.02022e-05	6.7138e-05	8.42305e-05	6.58583e-05	9.58586e-05	7.81074e-05	7.40791e-05	5.30402e-05	6.9677e-05	7.03804e-05	6.83582e-05	6.39602e-05	7.4237e-05	7.70915e-05	6.5406e-05
mlaF	b3195	P63386	5.86723e-05	4.61073e-05	4.30448e-05	3.71718e-05	3.85594e-05	3.83017e-05	6.81037e-05	4.99094e-05	4.04682e-05	7.39153e-05	3.66757e-05	3.85878e-05	3.62303e-05	4.91804e-05	4.9361e-05	4.51541e-05	4.55405e-05	5.72684e-05	3.97139e-05	4.96737e-05	4.54285e-05	4.21567e-05	2.78761e-05	4.58621e-05	4.43524e-05	4.50674e-05	3.92701e-05	4.90251e-05	4.65628e-05	3.2566e-05
mlc	b1594	P50456	9.10218e-05	0.000110979	8.55208e-05	7.88163e-05	9.40357e-05	8.62184e-05	8.30843e-05	9.64625e-05	6.6346e-05	0.000173289	9.46787e-05	6.55257e-05	0.000132553	7.43022e-05	5.61609e-05	0.000215596	7.34377e-05	0.000143316	0.000155814	9.29997e-05	0.000137387	0.000125291	8.70929e-05	5.52964e-05	7.58939e-05	3.52748e-05	9.11988e-05	6.07437e-05	5.05966e-05	4.55407e-05
mliC	b1639	P28224	5.06504e-06	1.09668e-05	0	0	2.96218e-06	8.11396e-06	0	9.97761e-06	0	4.79394e-06	0	0	3.49925e-06	0	1.2333e-05	5.40664e-06	4.76659e-06	0	6.24061e-06	0	0	0	1.46742e-05	0	0	0	0	0	0	0
mlrA	b2127	P33358	0	0	0	0	0	0	0	0	0	0	0	0	0	0	0	0	0	0	0	0	0	0	0	0	0	0	0	0	0	0
mltA	b2813	P0A935	9.08798e-05	0.000121841	0.00012302	0.000119051	9.60627e-05	8.49647e-05	0.000120844	0.00010088	0.000107356	7.63932e-05	5.44289e-05	3.40923e-05	8.09828e-05	0.000117534	0.000106473	8.00073e-05	0.00014016	0.000122743	5.3015e-05	0.000100568	8.14019e-05	7.60275e-05	0	9.90879e-05	0.000111041	0.000132547	7.09969e-05	0.000105094	0.000103017	7.94011e-05
mltB	b2701	P41052	0	0	0	0	0	0	0	0	0	0	0	0	0	0	0	0	0	0	0	0	0	0	0	0	0	0	0	0	0	0
mltC	b2963	P0C066	3.03969e-05	3.71221e-05	2.9987e-05	2.48037e-05	2.72088e-05	2.27487e-05	3.05815e-05	2.92118e-05	3.77378e-05	2.1312e-05	2.08257e-05	0	3.09144e-05	3.15256e-05	3.66579e-05	2.25502e-05	3.07958e-05	2.77676e-05	1.78697e-05	2.44223e-05	1.89236e-05	1.79901e-05	3.05704e-05	3.70465e-05	3.37078e-05	3.37902e-05	4.29828e-05	3.72223e-05	4.05811e-05	4.86705e-05
mltD	b0211	P0AEZ7	0	0	0	0	0	0	0	0	0	0	0	0	0	0	0	0	0	0	0	0	0	0	0	0	0	0	0	0	0	0
mltF	b2558	P0AGC5	0	0	0	0	0	0	0	0	0	0	0	0	0	0	0	0	0	0	0	0	0	0	0	0	0	0	0	0	0	0
mltG	b1097	P28306	2.59183e-05	4.36116e-05	2.97811e-05	2.71172e-05	2.128e-05	2.51687e-05	2.78372e-05	2.69144e-05	2.857e-05	2.19269e-05	2.79957e-05	1.99456e-05	2.11005e-05	2.45125e-05	2.65248e-05	3.31536e-05	2.25542e-05	2.27744e-05	0	2.72063e-05	4.87762e-05	4.80185e-05	2.83538e-05	2.78336e-05	2.53439e-05	2.64283e-05	2.54846e-05	2.74241e-05	2.3889e-05	2.6322e-05
mmuM	b0261	Q47690	0.000120699	8.87692e-05	8.21983e-05	7.83519e-05	5.4763e-05	5.06026e-05	4.767e-05	5.74286e-05	4.28549e-05	6.46964e-05	0	3.03777e-05	6.66055e-05	5.77384e-05	4.30302e-05	5.33676e-05	5.71178e-05	3.80088e-05	4.4594e-05	1.39139e-05	4.00578e-05	3.55696e-05	3.19743e-05	5.94451e-05	5.09192e-05	5.78836e-05	5.93864e-05	5.44522e-05	6.35609e-05	5.6373e-05
mmuP	b0260	Q47689	0.000231898	0.000123305	0.000112096	7.34351e-05	0.000118985	0	0	9.04893e-05	7.9349e-05	0	0	0	8.69308e-05	0.000108543	0	0	0.000113116	0	0	0	0	0	0	0.000131208	0.000116134	0.000179077	0.00011039	0.000138033	0.000142398	0.000132158
mnaT	b1448	P76112	2.61479e-05	1.85913e-05	2.00077e-05	2.02597e-05	3.36992e-05	1.80805e-05	3.28962e-05	7.07789e-05	2.47931e-05	2.66217e-05	1.16225e-05	0	2.37107e-05	3.48979e-05	3.44879e-05	2.89646e-05	4.45333e-05	2.30634e-05	0	7.62796e-06	0	0	1.93667e-05	2.53808e-05	2.47809e-05	2.65066e-05	2.72406e-05	1.75362e-05	2.35335e-05	2.20367e-05
mngA	b0731	P54745	0	0	0	0	0	0	0	0	0	0	0	0	0	0	0	0	0	0	0	0	0	0	0	0	0	0	0	0	0	0
mngB	b0732	P54746	0	0	0	0	0	0	0	0	0	0	0	0	0	0	0	0	0	0	0	0	0	0	0	0	0	0	0	0	0	0
mngR	b0730	P13669	1.41212e-05	0	1.1346e-05	0	0	0	1.01796e-05	9.50213e-06	0	0	0	0	0	1.36147e-05	9.46043e-06	1.48685e-05	0	1.55551e-05	0	0	1.49535e-05	0	0	0	1.7567e-05	1.35006e-05	0	0	0	0
mnmA	b1133	P25745	0.000215984	0.000253806	0.000190906	0.000190204	0.000161794	0.000162456	0.000200367	0.000194864	0.000193689	0.000163199	0.000150943	0.000112713	0.000130034	0.000166032	0.000194574	0.000132807	0.000173459	0.00021772	0.000140448	0.000215152	0.000160101	0.00016265	0.000140792	0.000168388	0.000145366	0.000177538	0.000136225	0.000160556	0.000147876	0.000173119
mnmC	b2324	P77182	0	0	0	0	0	0	0	0	0	0	0	0	0	0	0	0	0	0	0	0	0	0	0	0	0	0	0	0	0	0
mnmE	b3706	P25522	9.45621e-05	9.13885e-05	8.64354e-05	8.5346e-05	6.22554e-05	5.62238e-05	6.7929e-05	8.18074e-05	7.59499e-05	8.65833e-05	7.14614e-05	7.02127e-05	7.59689e-05	7.02887e-05	0.000145512	6.67993e-05	6.21763e-05	7.69839e-05	9.45191e-05	8.31942e-05	8.26244e-05	7.76081e-05	9.51542e-05	5.95275e-05	6.28966e-05	6.977e-05	6.2128e-05	5.8702e-05	5.59243e-05	6.489e-05
mnmG	b3741	P0A6U3	0.000208428	0.000183902	0.00016629	0.00015898	0.000181366	0.000150072	0.000225563	0.000152621	0.00022668	0.000224889	0.000185284	5.32693e-05	0.00014999	0.000212473	0.000139944	0.000127109	0.000203889	0.000208178	7.96552e-05	0.000284326	0.000131874	0.000121356	3.5954e-05	0.000213187	0.000186148	0.000247786	0.000170376	0.000213709	0.000189938	0.000230378
mntH	b2392	P0A769	0	0	0	0	0	0	0	0	0	0	0	0	0	0	0	0	0	0	0	0	0	0	0	0	0	0	0	0	0	0
mntP	b1821	P76264	0	0	0	0	0	0	0	0	0	0	0	0	0	0	0	0	0	0	0	0	0	0	0	0	0	0	0	0	0	0
mntR	b0817	P0A9F1	2.92591e-05	1.77983e-05	2.96904e-05	2.04616e-05	2.1576e-05	2.66818e-05	3.28743e-05	3.47017e-05	2.93231e-05	3.05274e-05	3.89113e-05	2.77694e-05	2.41404e-05	2.89028e-05	4.40614e-05	2.65536e-05	2.49615e-05	2.74871e-05	3.04239e-05	2.99115e-05	2.7123e-05	3.21061e-05	3.17448e-05	2.9964e-05	2.66685e-05	3.09979e-05	2.76488e-05	3.03158e-05	2.3452e-05	3.32505e-05
mntS	b4705	P0DKB3	0	0	0	0	0	0	0	0	0	0	0	0	0	0	0	0	0	0	0	0	0	0	0	0	0	0	0	0	0	0
moaA	b0781	P30745	0	0	0	0	0	0	0	0	0	0	0	0	0	0	0	0	0	0	0	0	0	0	0	0	0	0	0	0	0	0
moaB	b0782	P0AEZ9	0.000344329	0.000258622	0.000282675	0.000302618	0.000243506	0.000176276	0.000195451	0.000418868	0.000195303	0.000202805	0.000110853	0.000116805	0.000201027	0.000197441	0.000636163	0.000167809	0.000170733	0.000172418	0.000214143	9.37188e-05	0.000187185	0.000174844	0.000322031	0.000136405	0.000154587	0.000139313	0.000179378	0.000115608	0.000137066	0.000160869
moaC	b0783	P0A738	7.63702e-05	6.54412e-05	7.22163e-05	6.86687e-05	6.42229e-05	3.85306e-05	5.71972e-05	7.94586e-05	4.55112e-05	3.0229e-05	2.35616e-05	1.91875e-05	4.06089e-05	5.74051e-05	9.60997e-05	3.1124e-05	5.20326e-05	4.88423e-05	3.45467e-05	4.43377e-05	3.69315e-05	4.15115e-05	3.77235e-05	4.69589e-05	4.45926e-05	5.45914e-05	4.30295e-05	4.75941e-05	4.74844e-05	5.87303e-05
moaD	b0784	P30748	7.14466e-05	6.35659e-05	5.79906e-05	6.2713e-05	5.8085e-05	3.45817e-05	5.11844e-05	8.152e-05	4.24845e-05	3.78969e-05	3.07555e-05	2.46291e-05	3.92626e-05	5.24314e-05	9.71048e-05	3.38583e-05	4.50844e-05	4.64404e-05	3.5762e-05	4.38591e-05	4.08387e-05	3.75307e-05	3.79516e-05	4.2903e-05	4.16455e-05	5.46444e-05	4.47618e-05	4.22089e-05	4.5008e-05	5.38065e-05
moaE	b0785	P30749	8.25398e-05	6.96746e-05	7.0719e-05	7.30247e-05	7.94259e-05	4.09512e-05	5.35608e-05	0.000107353	5.61938e-05	4.27484e-05	3.12458e-05	3.26465e-05	5.17443e-05	5.69992e-05	0.000125743	4.05061e-05	4.93071e-05	4.31618e-05	4.2779e-05	3.99144e-05	4.95738e-05	4.10953e-05	4.34699e-05	4.48604e-05	4.30938e-05	4.59988e-05	4.85147e-05	4.28201e-05	4.25033e-05	5.59445e-05
mobA	b3857	P32173	2.20006e-05	2.0304e-05	2.08742e-05	2.11091e-05	2.0849e-05	0	1.35437e-05	2.69788e-05	1.85585e-05	1.3446e-05	9.62621e-06	1.44631e-05	1.55011e-05	1.62732e-05	3.23492e-05	1.51815e-05	1.65441e-05	2.11835e-05	1.81302e-05	1.703e-05	1.66387e-05	2.01537e-05	1.25678e-05	1.52327e-05	1.60302e-05	1.136e-05	2.00045e-05	1.21219e-05	1.22549e-05	1.26708e-05
mobB	b3856	P32125	1.60653e-05	1.66568e-05	1.76636e-05	1.74563e-05	1.54569e-05	1.19785e-05	1.43969e-05	2.25484e-05	1.34827e-05	1.14967e-05	1.17044e-05	0	1.32372e-05	1.43099e-05	2.40908e-05	1.31797e-05	1.23887e-05	1.48099e-05	1.49601e-05	9.74263e-06	1.29623e-05	1.38932e-05	1.28107e-05	1.16676e-05	1.31685e-05	1.15681e-05	1.13755e-05	1.05007e-05	8.88691e-06	1.33064e-05
mocA	b2877	Q46810	0	0	0	0	0	0	0	0	0	0	0	0	0	0	0	0	0	0	0	0	0	0	0	0	0	0	0	0	0	0
modA	b0763	P37329	7.9053e-05	5.54048e-05	7.54752e-05	6.82939e-05	9.2838e-05	0.000120736	6.63132e-05	0.000120735	7.19526e-05	0.000135923	9.76112e-05	0.000368892	0.000312399	7.63848e-05	6.6423e-05	6.69754e-05	4.21615e-05	4.13507e-05	0.00118087	0.00017818	0.000370438	0.000250699	7.49393e-05	0.000162465	6.80983e-05	4.73797e-05	0.000321141	9.8624e-05	0.000133398	0.000155578
modB	b0764	P0AF01	0	0	0	0	0	0	0	0	0	0	0	0	0	0	0	0	0	0	0	0	0	0	0	0	0	0	0	0	0	0
modC	b0765	P09833	4.94686e-06	0	6.95788e-06	1.47108e-06	1.70448e-05	2.72582e-05	6.62061e-06	1.89112e-05	1.42464e-05	1.03706e-05	1.09309e-05	1.41825e-05	4.41229e-05	6.83732e-06	3.96288e-06	4.61225e-06	3.49489e-06	5.17916e-06	4.56515e-05	2.00953e-05	3.35188e-05	8.08204e-06	2.61766e-06	1.90059e-06	0	0	3.29031e-05	5.46422e-06	8.32181e-06	2.13757e-05
modE	b0761	P0A9G8	1.68135e-05	2.66385e-05	2.99934e-05	2.64193e-05	2.17392e-05	2.35734e-05	2.49789e-05	1.85847e-05	2.27907e-05	2.13284e-05	2.08535e-05	1.46321e-05	1.82717e-05	2.28985e-05	2.57421e-05	1.88168e-05	2.42907e-05	3.42933e-05	1.78495e-05	2.62176e-05	2.26878e-05	2.66788e-05	1.25812e-05	1.87945e-05	2.04007e-05	1.97434e-05	1.93412e-05	2.61203e-05	2.48059e-05	2.05424e-05
modF	b0760	P31060	0.000138469	9.33182e-05	0.000129638	0.000103037	0.000100095	0.000193895	0.000120216	0.000132386	0.000140168	8.75697e-05	7.13593e-05	1.13673e-05	0.000112529	0.000123576	0.000113725	0.000108097	0.000154643	0.000153447	5.01339e-05	5.12443e-05	4.86643e-05	5.18465e-05	7.53282e-05	0.000129605	0.000136257	0.000115371	0.000168111	0.000115288	0.000138958	0.000139789
moeA	b0827	P12281	0.000156193	0.00019868	0.000172104	0.000175331	0.000175028	0.000146028	0.000171252	0.000171661	0.000127656	0.000164441	0.000143322	0.000147759	0.00012748	0.00013402	0.000194601	0.000171928	0.000128668	0.00017168	0.000200052	0.000166286	0.000186704	0.00019069	0.000173484	0.000122183	0.000115557	0.000117785	0.000119115	0.000113805	0.000120106	0.00011648
moeB	b0826	P12282	1.70268e-05	2.12511e-05	2.08227e-05	1.7423e-05	1.68548e-05	1.85871e-05	1.91707e-05	1.76539e-05	1.89965e-05	7.24917e-06	0	2.29874e-05	1.628e-05	1.74134e-05	2.36894e-05	6.93857e-06	1.85134e-05	1.90111e-05	3.33011e-05	1.75073e-05	2.35915e-05	2.01546e-05	1.01595e-05	1.92793e-05	1.80555e-05	1.79727e-05	2.02394e-05	1.52295e-05	2.06379e-05	1.1086e-05
mog	b0009	P0AF03	4.46297e-05	5.72193e-05	5.65251e-05	5.46367e-05	4.8079e-05	4.83332e-05	4.58631e-05	3.56825e-05	4.51212e-05	4.9498e-05	7.7567e-05	6.07065e-05	5.33408e-05	3.94732e-05	5.68907e-05	4.90404e-05	3.27176e-05	4.63007e-05	8.33307e-05	7.98325e-05	7.72878e-05	7.70207e-05	4.32255e-05	4.41393e-05	4.24887e-05	4.23915e-05	5.46387e-05	4.11328e-05	4.69281e-05	4.65582e-05
mokB	b1420	P76096	0	0	0	0	0	0	0	0	0	0	0	0	0	0	0	0	0	0	0	0	0	0	0	0	0	0	0	0	0	0
mokC	b0018	P33236	0	0	0	0	0	0	0	0	0	0	0	0	0	0	0	0	0	0	0	0	0	0	0	0	0	0	0	0	0	0
molR_1	b2115		0	0	0	0	0	0	0	0	0	0	0	0	0	0	0	0	0	0	0	0	0	0	0	0	0	0	0	0	0	0
molR_2	b2116		0	0	0	0	0	0	0	0	0	0	0	0	0	0	0	0	0	0	0	0	0	0	0	0	0	0	0	0	0	0
molR_3	b2117		0	0	0	0	0	0	0	0	0	0	0	0	0	0	0	0	0	0	0	0	0	0	0	0	0	0	0	0	0	0
motA	b1890	P09348	0	0	0	0	9.27734e-05	0.000140437	0	0	9.70943e-05	0	0.000136313	0	0.000277831	0	0	0	0	0	2.65234e-05	0.000180148	0.000149547	0.000192166	0	0.000174565	0	0	0.000354442	0.000155885	0.00022509	0.000257077
motB	b1889	P0AF06	0	0	0	0	5.34665e-05	0.000110326	0	0	6.44262e-05	0	5.97687e-05	0	0.000223121	0	0	0	0	0	2.56118e-05	0.000174954	0.000106619	0.000126441	0	0.000144771	0	0	0.000279268	0.000123551	0.000173337	0.000168732
mpaA	b1326	P0ACV6	0	0	0	0	0	0	0	0	0	0	0	0	0	0	0	0	0	0	0	0	0	0	0	0	0	0	0	0	0	0
mpl	b4233	P37773	0.000205449	0.000188396	0.000165271	0.000142643	0.000192662	0.000160253	0.000259524	0.000236653	0.000224607	0.000195401	0.0002832	0.000253138	0.00014279	0.00021396	0.000261418	0.000196559	0.000176774	0.000242055	0.000251242	0.000287655	0.000262087	0.000262265	0.000200804	0.000210805	0.000210667	0.000220523	0.000174025	0.000178029	0.000192397	0.00021446
mppA	b1329	P77348	7.78144e-05	5.39311e-05	0.000124114	0.000119869	7.25884e-05	0.000117191	7.87197e-05	8.52483e-05	6.07639e-05	0.000164173	0.000246508	0.000182294	0.000163999	8.07194e-05	8.78263e-05	0.000174532	6.82841e-05	8.14891e-05	0.000190598	0.000120951	0.000176277	0.000172232	0.000132434	7.40378e-05	0.000107911	6.61033e-05	0.00013841	7.06711e-05	7.79456e-05	5.15007e-05
mprA	b2684	P0ACR9	0.000824833	0.00066671	0.000523346	0.000451564	0.000380923	0.000356926	0.000549524	0.000307449	0.000497776	0.000384172	0.000186759	0.000131383	0.000237825	0.000503858	0.000464828	0.000394667	0.000446615	0.000563699	0.000293947	0.000412969	0.000305245	0.000333462	0.000200392	0.000503395	0.000393441	0.000281141	0.000231581	0.000434979	0.000429329	0.000299421
mqo	b2210	P33940	9.742e-05	0	0	0	0	0.00017108	0.000248631	0.000190511	0	0	0	0	0	9.31152e-05	0	0	0.000707667	0.000131641	0	0.000269575	0	0	0	0	0	0.000351116	0	0.000856629	0.000125796	0.000425585
mqsA	b3021	Q46864	1.66615e-05	0	1.32606e-05	1.58769e-05	1.15241e-05	1.39561e-05	3.02786e-05	1.1726e-05	0	8.17016e-06	0	0	0	1.19558e-05	1.78513e-05	6.25855e-06	7.69393e-06	1.23363e-05	1.02572e-05	1.34616e-05	1.51688e-05	1.62298e-05	0	1.09387e-05	1.23133e-05	1.11819e-05	1.27769e-05	8.28536e-06	0	4.11496e-06
mqsR	b3022	Q46865	0	0	0	0	0	0	0	0	0	0	0	0	0	0	0	0	0	0	0	0	0	0	0	0	0	0	0	0	0	0
mraY	b0087	P0A6W3	6.0577e-05	5.81424e-05	4.14581e-05	4.929e-05	4.5971e-05	3.85042e-05	5.38671e-05	6.87339e-05	5.44498e-05	5.89828e-05	4.65768e-05	2.4882e-05	3.50026e-05	4.67157e-05	5.74441e-05	7.61245e-05	5.56303e-05	5.74373e-05	4.89202e-05	5.54171e-05	5.79277e-05	5.3073e-05	5.18135e-05	4.18723e-05	5.08296e-05	5.38331e-05	3.82184e-05	5.13753e-05	4.22375e-05	5.43153e-05
mraZ	b0081	P22186	2.29328e-05	0	1.94541e-05	1.77873e-05	1.61995e-05	1.83548e-05	1.60035e-05	2.42651e-05	0	1.73703e-05	1.93531e-05	0	1.84937e-05	1.43423e-05	1.78492e-05	2.5115e-05	0	1.75455e-05	1.76871e-05	0	2.01666e-05	1.84073e-05	2.16046e-05	0	1.61428e-05	1.36821e-05	2.14155e-05	0	0	1.24895e-05
mrcA	b3396	P02918	7.37669e-05	7.3552e-05	7.36785e-05	6.97653e-05	6.01937e-05	5.60336e-05	7.0951e-05	6.49426e-05	6.74296e-05	5.75604e-05	5.99862e-05	1.99035e-05	5.77456e-05	6.68118e-05	7.22461e-05	5.88642e-05	6.33462e-05	7.00512e-05	3.19305e-05	8.26478e-05	4.96971e-05	4.92501e-05	3.16618e-05	7.84418e-05	7.43726e-05	7.27592e-05	6.99592e-05	7.3715e-05	6.5142e-05	7.23968e-05
mrcB	b0149	P02919	7.37631e-05	6.3284e-05	5.83862e-05	5.76223e-05	7.95116e-05	6.21058e-05	5.91125e-05	9.73587e-05	8.25136e-05	7.73295e-05	0.000121329	5.84794e-05	7.4858e-05	6.74171e-05	0.000109979	8.15113e-05	7.23401e-05	6.61168e-05	8.79546e-05	7.3505e-05	7.53789e-05	6.77808e-05	0.000106288	6.16949e-05	6.53425e-05	6.16597e-05	7.21986e-05	5.7228e-05	5.03485e-05	6.75546e-05
mrdA	b0635	P0AD65	1.57451e-05	2.77007e-05	1.80861e-05	1.60203e-05	0	1.51585e-05	1.58052e-05	1.40879e-05	1.32891e-05	1.4849e-05	0	0	1.36095e-05	1.18045e-05	1.31456e-05	1.11968e-05	1.606e-05	1.54474e-05	0	2.06177e-05	1.07582e-05	1.42675e-05	1.25331e-05	1.88817e-05	1.72867e-05	1.54658e-05	1.46105e-05	1.60302e-05	1.70216e-05	8.30193e-06
mrdB	b0634	P0ABG7	2.3628e-05	3.25537e-05	2.16094e-05	1.89677e-05	1.72412e-05	1.76325e-05	1.80901e-05	2.14276e-05	1.96159e-05	1.55945e-05	1.49192e-05	1.04736e-05	1.61623e-05	2.2048e-05	2.08407e-05	2.1574e-05	2.32999e-05	2.21221e-05	9.90182e-06	2.72776e-05	1.62502e-05	1.91343e-05	2.20298e-05	2.61936e-05	2.5194e-05	2.50915e-05	2.40257e-05	2.61501e-05	2.17119e-05	2.8253e-05
mreB	b3251	P0A9X4	0.000515451	0.000634517	0.000532414	0.000528059	0.000496412	0.000435469	0.000592482	0.000485167	0.000566582	0.000450338	0.000543528	0.00044099	0.000470137	0.000501084	0.0005153	0.000519157	0.000506824	0.000578965	0.00042143	0.000699527	0.000467445	0.000478251	0.000621335	0.000532855	0.000491634	0.000545161	0.000541428	0.000481684	0.000471933	0.000564527
mreC	b3250	P16926	3.15431e-05	4.9115e-05	3.76195e-05	4.1089e-05	3.7581e-05	3.4218e-05	4.03992e-05	3.62212e-05	4.31659e-05	3.20983e-05	3.43239e-05	2.60042e-05	3.2605e-05	3.66534e-05	4.15374e-05	3.30247e-05	3.92321e-05	3.54039e-05	2.2123e-05	4.18116e-05	2.7274e-05	3.04353e-05	2.93863e-05	3.84593e-05	4.15695e-05	4.04792e-05	3.25551e-05	4.05384e-05	3.6489e-05	4.0407e-05
mreD	b3249	P0ABH4	0	0	0	0	0	0	0	0	0	0	0	0	0	0	0	0	0	0	0	0	0	0	0	0	0	0	0	0	0	0
mrp	b2113	P0AF08	0.000491841	0.000345611	0.000382857	0.000382171	0.000394192	0.000378854	0.000438481	0.00043036	0.000435126	0.000353957	0.000355303	0.000336732	0.000316041	0.000389167	0.000392954	0.000350567	0.000385908	0.000446137	0.000505865	0.00045293	0.000557869	0.000549015	0.000267113	0.000408329	0.000317892	0.000403705	0.000373522	0.000394182	0.000371933	0.000382241
mrr	b4351	P24202	0.000118555	9.00866e-05	0.000123621	0.000110354	0.000123258	0.000125979	0.000117572	0.000108275	0.000116583	0.000107346	0	6.5553e-05	0.000124047	0.000117146	0.000111015	0.000133644	0.000112686	0.00013746	0.000167824	0.000133324	0.000183233	0.000177979	0	0.000116015	0.000124932	0.000101706	0.000128887	0.000109526	0.000128718	0.000114377
msbA	b0914	P60752	4.54654e-05	7.72975e-05	6.37818e-05	6.36662e-05	4.94055e-05	4.51707e-05	6.18653e-05	4.39023e-05	5.02566e-05	5.24869e-05	5.03674e-05	4.82384e-05	4.82102e-05	5.52315e-05	4.46942e-05	5.4301e-05	4.68141e-05	4.87728e-05	4.02696e-05	5.99326e-05	5.01876e-05	4.653e-05	3.44292e-05	5.45756e-05	5.30501e-05	5.3921e-05	4.96989e-05	5.21044e-05	5.51829e-05	4.84717e-05
mscK	b0465	P77338	0.000161297	0.000151067	0.000116991	0.000119735	0.000130591	9.49166e-05	0.000116669	0.000115626	0.000165991	9.88017e-05	0.000159797	8.30857e-05	9.32126e-05	0.000125331	0.000213829	0.000103984	0.000143155	0.000146201	8.60129e-05	0.000110112	9.73317e-05	9.10759e-05	0.000147368	0.000110892	0.000118486	0.000130682	0.00010534	0.000117475	8.53769e-05	0.000134616
mscL	b3291	P0A742	0.000171243	0.000412694	0.000313631	0.00035566	0.000111198	0.000150893	0.000163658	0.000191269	0.000137643	0.000197013	0.000354858	0.000196668	0.000233563	0.000202137	0.000197626	0.000139523	0.000132701	0.000161905	0.000191183	0.000131219	0.000178991	0.000191751	0.000547961	0.000139426	0.000134279	0.000124716	0.000125796	0.000124024	0.000137942	0.000107699
mscM	b4159	P39285	6.77003e-05	7.74102e-05	7.88304e-05	8.97867e-05	5.09545e-05	7.02116e-05	4.93155e-05	8.38666e-05	7.35224e-05	8.11352e-05	7.85829e-05	5.81583e-05	6.99299e-05	0	9.89799e-05	8.15859e-05	0	6.34361e-05	9.95859e-05	3.88438e-05	8.70372e-05	7.17332e-05	6.02184e-05	4.35887e-05	5.19156e-05	5.50395e-05	6.91228e-05	0	4.61997e-05	0
mscS	b2924	P0C0S1	0.000725062	0.000794494	0.000283395	0.000288492	0.000211104	0.00010493	0.000367463	0.000530951	0.000247728	0.000228049	0.000115965	0.000353953	0.000103995	0.000474301	0.000848542	0.000148904	0.000300628	0.000217753	0.000149605	0.000159797	0.000168431	0.000116694	0.000335818	0.00015705	0.000154551	0.000333562	5.50026e-05	0.000154474	0.000119567	9.966e-05
msrA	b4219	P0A744	8.39121e-05	0.000126428	0.000121439	0.000147514	9.13396e-05	9.50294e-05	0.000109418	0.00016839	8.00652e-05	0.000141216	0.000144965	0.000291468	0.00010678	9.92604e-05	0.000175527	0.000175013	8.17533e-05	8.81537e-05	0.000183506	3.99525e-05	0.000114717	0.000105274	0.000176899	6.17498e-05	7.28984e-05	5.15837e-05	6.77217e-05	5.8114e-05	6.53886e-05	4.30305e-05
msrB	b1778	P0A746	0.000282154	0.000258797	0.000452965	0.000443831	5.69587e-05	0.000452723	0.000297508	0.000251777	0.000260323	0.000148524	0.000172985	0.000172984	0.000361752	0.000218592	0.000221587	0.000257752	0.000241346	0.000211036	0.000408548	0.000209538	0.000398631	0.000386899	0.000180911	0.000204537	0.00025664	0.000152744	0.000334035	0.000224787	0.000201504	0.000165037
msrC	b1832	P76270	0.000209857	0.000209765	0.000175544	0.000194541	0.000154653	0.000136756	0.000186258	0.000216071	0.00016081	0.000104467	0.000123681	0.000107486	0.000164453	0.00019811	0.000166077	0.000122491	0.000203674	0.000157422	0.00010193	0.000109988	8.78532e-05	9.29337e-05	0.000140571	0.000162126	0.00015729	0.00016486	0.000123559	0.000159372	0.00015551	0.000150121
msrP	b1971	P76342	3.43679e-05	1.26744e-05	3.22056e-05	3.2569e-05	0	0	0	9.78447e-05	1.77004e-05	6.99858e-05	2.23865e-05	3.75891e-05	4.20949e-05	0	5.07911e-05	0.00018858	1.10987e-05	3.12528e-05	4.25614e-05	0	3.25675e-05	2.6837e-05	7.0621e-05	0	0	0	0	0	0	0
msrQ	b1972	P76343	0	0	0	0	0	0	0	0	0	0	0	0	0	0	0	0	0	0	0	0	0	0	0	0	0	0	0	0	0	0
msyB	b1051	P25738	0.000410227	0.000588511	0.000481837	0.000777017	0.000160124	0.00031147	0.000207154	0.000621989	0.000271826	0.00058478	0.000396057	0.00193907	0.000718714	0.000332575	0.00189992	0.000645655	0.000181753	0.000114898	0.00249421	5.51964e-05	0.00115154	0.000854797	0.00268329	0.000111679	0.00020705	8.94273e-05	0.000258232	0.000119205	8.62916e-05	6.86565e-05
mtfA	b1976	P76346	4.51657e-05	3.65834e-05	9.82327e-05	0.000113354	5.03683e-05	0.000134898	3.67401e-05	4.61477e-05	4.1103e-05	6.32498e-05	3.37073e-05	2.21621e-05	0.000143763	2.26648e-05	3.13322e-05	0.000117099	3.59368e-05	4.88279e-05	0.000101861	4.02887e-05	0.000136549	9.62196e-05	2.51998e-05	4.71712e-05	9.30037e-05	1.89368e-05	0.000174319	3.94572e-05	4.99852e-05	3.06697e-05
mtgA	b3208	P46022	0	0	0	0	0	0	0	0	0	0	0	0	0	0	0	0	0	0	0	0	0	0	0	0	0	0	0	0	0	0
mtlA	b3599	P00550	4.76354e-05	2.88473e-05	6.15076e-05	0.000120052	3.83369e-05	5.80009e-05	3.02355e-05	6.41954e-05	3.35621e-05	7.85558e-05	0.000134302	0.000145763	9.10278e-05	3.29099e-05	4.06083e-05	9.32485e-05	3.73989e-05	3.35088e-05	0.000132514	3.87017e-05	0.000101238	9.42914e-05	0.000287601	0.00124702	4.85348e-05	2.00196e-05	7.10132e-05	2.92475e-05	3.10194e-05	3.50511e-05
mtlD	b3600	P09424	8.62692e-05	8.95674e-05	8.63838e-05	0.000162235	0.000102903	7.1851e-05	5.69717e-05	0.000100475	7.83554e-05	0.000106349	9.48721e-05	0.000157333	9.071e-05	5.32112e-05	0.000148323	0.00010446	7.78292e-05	5.99138e-05	0.000113275	5.56077e-05	9.73453e-05	8.94806e-05	0.000356928	0.00111273	5.50576e-05	5.4037e-05	6.78874e-05	4.59548e-05	4.97381e-05	4.76381e-05
mtlR	b3601	P0AF10	1.78545e-05	0	0	0	3.90827e-06	1.08868e-05	1.44762e-05	1.67423e-05	1.5662e-05	0	0	0	0	0	0	0	1.01227e-05	1.16262e-05	7.76286e-06	1.41024e-05	5.98733e-06	0	1.71975e-05	6.33185e-05	0	0	0	0	0	0
mtn	b0159	P0AF12	0.000361949	0.000385864	0.000375086	0.000350745	0.000482301	0.000366661	0.000467502	0.000466712	0.000475952	0.000277426	0.000408124	0.000485226	0.00032268	0.000396264	0.000512922	0.00026482	0.000351191	0.000450502	0.000424223	0.000410012	0.000358535	0.000366734	0.000317218	0.000357131	0.000330924	0.000338696	0.000287473	0.000300175	0.000335376	0.000365655
mtr	b3161	P0AAD2	0	0	0	0	0	0	0	0	0	0	0	0	0	0	3.71399e-05	0	0	1.62604e-05	4.68317e-05	0	0.000161336	0.000199828	0	0	0	0	0	0	0	0
mug	b3068	P0A9H1	7.25972e-05	0.000112748	0.000108538	0.000109665	5.12916e-05	7.43974e-05	7.86453e-05	7.89008e-05	4.43383e-05	6.92616e-05	2.67683e-05	3.44541e-05	6.60595e-05	6.54797e-05	8.03536e-05	7.76797e-05	4.70502e-05	6.26264e-05	0.000113646	3.07583e-05	0.000104315	9.79759e-05	4.89986e-05	4.98735e-05	5.35895e-05	3.55889e-05	5.60219e-05	4.1879e-05	4.41254e-05	3.39129e-05
mukB	b0924	P22523	0.000481846	0.000482774	0.000460941	0.000451389	0.000419812	0.000390488	0.000408098	0.000471182	0.000437008	0.000412456	0.000498883	0.000182939	0.000442486	0.000421288	0.00044826	0.000443268	0.000419696	0.000518261	0.000367489	0.000605279	0.000517908	0.000523495	5.83593e-05	0.000387875	0.000424389	0.000408195	0.000447197	0.000387106	0.000382866	0.000401138
mukE	b0923	P22524	3.60828e-05	4.58293e-05	4.60668e-05	4.05209e-05	3.67579e-05	4.03102e-05	4.02039e-05	4.28652e-05	4.20861e-05	4.1513e-05	4.48404e-05	4.95449e-05	3.92648e-05	3.8178e-05	3.17092e-05	4.37373e-05	3.46575e-05	4.1807e-05	3.42573e-05	4.80381e-05	3.6485e-05	3.6965e-05	4.97698e-06	3.39021e-05	4.00072e-05	3.74018e-05	3.63913e-05	3.74127e-05	3.65565e-05	3.58041e-05
[truncated: 2,633 more rows]
