# Supplementary material for: From coarse to fine: the absolute Escherichia coli proteome under diverse growth conditions
Source: Mol Syst Biol. 2021 May 25;17(5):e9536. doi: 10.15252/msb.20209536 (PMC8144880; doi:10.15252/msb.20209536)
Supplement: Supplementary file 10 — Dataset EV9 [file MSB-17-e9536-s007.xlsx]

## Sheet: Description
Mori et al. 2021, From coarse to fine: The absolute Escherichia coli proteome under diverse growth conditions
Description
Absolute protein mass fractions computed from xTop protein intensities and corrected with ribosome profiling synthesis rates for the samples described in Dataset EV3 (Samples-2).

## Sheet: EV9-AbsoluteMassFractions-2
Gene name	Gene locus	Protein ID	A1-1	A1-2	A1-3	C1	F1-1	F1-2	F1-3	C2	C3	C4	C5	C6	C7	C8	D6	D7	D8	F4	F5	F6	F7	F8	D1	D2	D3	D4	D5	F2	F3	A2	E1	E2	E3	E4	H1	H5
aaeA	b3241	P46482	0	0	0	0	0	0	0	0	0	0	0	0	0	0	0	0	0	0	0	0	0	0	0	0	0	0	0	0	0	0	0	0	0	0	0	0
aaeB	b3240	P46481	0	0	0	0	0	0	0	0	0	0	0	0	0	0	0	0	0	0	0	0	0	0	0	0	0	0	0	0	0	0	0	0	0	0	0	0
aaeR	b3243	P67662	0	0	0	0	0	0	0	0	0	0	0	0	0	0	0	0	0	0	0	0	0	0	0	0	0	0	0	0	0	0	0	0	0	0	0	0
aaeX	b3242	P46478	0	0	0	0	0	0	0	0	0	0	0	0	0	0	0	0	0	0	0	0	0	0	0	0	0	0	0	0	0	0	0	0	0	0	0	0
aas	b2836	P31119	4.41658e-05	4.82415e-05	4.63135e-05	4.58925e-05	4.81888e-05	4.53731e-05	4.61926e-05	3.51293e-05	4.54166e-05	3.32529e-05	3.66258e-05	5.47798e-05	3.74645e-05	3.13459e-05	3.99807e-05	3.65404e-05	4.82664e-05	3.83708e-05	4.28697e-05	3.5521e-05	3.84374e-05	4.42608e-05	4.39413e-05	4.87092e-05	4.36702e-05	5.32441e-05	4.17814e-05	3.81219e-05	4.18732e-05	4.92662e-05	5.04297e-05	5.02874e-05	5.51513e-05	5.81826e-05	4.16575e-05	4.8339e-05
aat	b0885	P0A8P1	0	0	0	0	0	0	0	0	0	0	0	0	0	0	0	0	0	0	0	0	0	0	0	0	0	0	0	0	0	0	0	0	0	0	0	0
abgA	b1338	P77357	0	0	0	0	0	0	0	0	0	0	0	0	0	0	0	0	0	0	0	0	0	0	0	0	0	0	0	0	0	0	0	0	0	0	0	0
abgB	b1337	P76052	0	0	0	0	0	0	0	0	0	0	0	0	0	0	0	0	0	0	0	0	0	0	0	0	0	0	0	0	0	0	0	0	0	0	0	0
abgR	b1339	P77744	0	0	0	0	0	0	0	0	0	0	0	0	0	0	0	0	0	0	0	0	0	0	0	0	0	0	0	0	0	0	0	0	0	0	0	0
abgT	b1336	P46133	0	0	0	0	0	0	0	0	0	0	0	0	0	0	0	0	0	0	0	0	0	0	0	0	0	0	0	0	0	0	0	0	0	0	0	0
abpA	b2628	P52137	0	0	0	0	0	0	0	0	0	0	0	0	0	0	0	0	0	0	0	0	0	0	0	0	0	0	0	0	0	0	0	0	0	0	0	0
abpB	b2627	P52126	0	0	0	0	0	0	0	0	0	0	0	0	0	0	0	0	0	0	0	0	0	0	0	0	0	0	0	0	0	0	0	0	0	0	0	0
abrB	b0715	P75747	0	0	0	0	0	0	0	0	0	0	0	0	0	0	0	0	0	0	0	0	0	0	0	0	0	0	0	0	0	0	0	0	0	0	0	0
accA	b0185	P0ABD5	0.000411596	0.000419854	0.000422332	0.000480693	0.000500982	0.000484301	0.00047573	0.000655555	0.000602492	0.00058647	0.00053104	0.000539462	0.000525987	0.000570016	0.00059285	0.000584662	0.000583072	0.000603144	0.000570585	0.000547771	0.000572598	0.000552579	0.000562359	0.000600767	0.000626897	0.00061447	0.000621031	0.000615387	0.000630464	0.000620099	0.000663173	0.00068528	0.000719368	0.000695925	0.000607067	0.000610117
accB	b3255	P0ABD8	0.000687466	0.000692091	0.000688223	0.000694955	0.000660085	0.000645512	0.000685685	0.000751257	0.000647454	0.000653092	0.000702734	0.000709686	0.000726382	0.000659262	0.000741438	0.000764305	0.000714443	0.000653143	0.00065654	0.000732366	0.000704863	0.000751315	0.000594762	0.000655505	0.000688852	0.000752415	0.000688747	0.00064016	0.000700731	0.000834175	0.000804064	0.00076966	0.000764542	0.000760522	0.000802623	0.000787239
accC	b3256	P24182	0.000655333	0.000669751	0.000657777	0.00073083	0.000741095	0.000716507	0.000679254	0.00102128	0.000976585	0.00100243	0.000999689	0.00101357	0.000931841	0.000963409	0.000976555	0.000942326	0.000931953	0.000892524	0.000883415	0.000961992	0.000946064	0.00095971	0.00071493	0.000777924	0.000855694	0.000899531	0.00097387	0.000969045	0.000973722	0.00103347	0.000996561	0.000909487	0.000891049	0.000846977	0.00102751	0.0010585
accD	b2316	P0A9Q5	0.000602367	0.000583454	0.000584399	0.00061602	0.000585978	0.000593162	0.000590838	0.000738813	0.00068572	0.000691046	0.000660856	0.000629429	0.000628296	0.000657913	0.000681985	0.000671917	0.000658525	0.000725305	0.000662019	0.00068903	0.000669984	0.000647671	0.000673887	0.000702099	0.000720271	0.00075335	0.000733236	0.000712677	0.000728163	0.000801829	0.00085249	0.000856306	0.000918679	0.000925075	0.000813417	0.000812204
aceA	b4015	P0A9G6	0.00488865	0.00485244	0.00495017	0.00447715	0.0049047	0.00482062	0.00501014	0.00020155	0.000371533	0.000742038	0.0014235	0.00254439	0.00459763	0.000702378	0.00156416	0.00515143	0.00245038	0.000312324	0.000509167	0.00139687	0.00243264	0.00506825	0.000383436	0.000394571	0.000400541	0.000383989	0.000253343	0.000291913	0.00026012	0.000225716	0.000181663	0.000169185	0.000148938	0.000123918	0.000222565	0.000238268
aceB	b4014	P08997	0.00382604	0.00375167	0.00386706	0.00329847	0.00360956	0.00361216	0.00351644	0.000145992	0.000192184	0.00032033	0.000610011	0.000992568	0.00164879	0.000330255	0.000622622	0.00173538	0.00092654	0.000176048	0.000232683	0.00053138	0.000914896	0.00176259	0.000189994	0.000269671	0.000284938	0.000284995	0.000173304	0.000167358	0.000174782	0.000193968	0.000146793	0.000141858	0.000131557	8.92439e-05	0.000186611	0.000184448
aceE	b0114	P0AFG8	0.00379761	0.00381241	0.00385787	0.00454615	0.00444158	0.00438998	0.00439967	0.00437061	0.00334469	0.00293301	0.00276897	0.00293049	0.00306213	0.00289237	0.00271766	0.00303285	0.00294624	0.00370552	0.00307404	0.00268791	0.00313764	0.00324818	0.0066315	0.00653595	0.00624747	0.00559295	0.00392301	0.00386323	0.00436715	0.00339716	0.00391188	0.0040485	0.00402997	0.00405957	0.00360573	0.00366523
aceF	b0115	P06959	0.00229651	0.00232299	0.0025039	0.00268279	0.00249224	0.0025933	0.00263621	0.0024775	0.00190997	0.00180978	0.00166234	0.00189173	0.00192607	0.00169846	0.00163823	0.00187597	0.00179041	0.00198563	0.00167764	0.00149315	0.00178681	0.00189665	0.00477956	0.00451436	0.00425799	0.00355333	0.00243395	0.00243899	0.00234421	0.00212237	0.00218389	0.00206303	0.00196034	0.00199563	0.00224368	0.00234209
aceK	b4016	P11071	0	0	0	0	0	0	0	0	0	0	0	0	0	0	0	0	0	0	0	0	0	0	0	0	0	0	0	0	0	0	0	0	0	0	0	0
ackA	b2296	P0A6A3	0.000360511	0.000360092	0.000381342	0.000398507	0.000385354	0.000372408	0.000358749	0.000940816	0.00066792	0.000672314	0.000681015	0.000709013	0.000707846	0.000678131	0.000700822	0.000755632	0.000688749	0.000690254	0.000649644	0.000683927	0.000708126	0.000778607	0.000901482	0.000994371	0.000989491	0.000891788	0.000870326	0.000943074	0.000849164	0.000556608	0.000706159	0.000828805	0.000903583	0.000900791	0.000570098	0.000582201
acnA	b1276	P25516	0.000579563	0.000587582	0.00056861	0.000632206	0.000631277	0.00062648	0.000620168	0.000211093	0.000251903	0.000312864	0.000355692	0.000473486	0.000582797	0.000300791	0.000385654	0.00062841	0.000476256	0.000214127	0.000254835	0.00032251	0.000458578	0.000613719	0.00063246	0.00052596	0.000436176	0.000369541	0.000213567	0.000199119	0.000202484	0.000458971	0.000336859	0.000307895	0.000295551	0.000269729	0.000445031	0.000443597
acnB	b0118	P36683	0.00521969	0.00519609	0.0052566	0.00483401	0.00524121	0.005169	0.00524303	0.00468004	0.00684549	0.00880018	0.0100876	0.0116621	0.0120581	0.00846336	0.00986852	0.0119943	0.0109344	0.00578744	0.00760712	0.0100519	0.0112505	0.0127723	0.00415141	0.00435576	0.0047269	0.004955	0.00454559	0.00456319	0.00470834	0.00621007	0.00641249	0.00642334	0.00620911	0.00560429	0.00608413	0.00631804
acpH	b0404	P21515	0	0	0	0	0	0	0	0	0	0	0	0	0	0	0	0	0	0	0	0	0	0	0	0	0	0	0	0	0	0	0	0	0	0	0	0
acpP	b1094	P0A6A8	0.00525839	0.00536209	0.00489815	0.00514607	0.00562277	0.00552804	0.00551457	0.00426647	0.00424628	0.00393397	0.00376603	0.003758	0.0039163	0.0042505	0.00474581	0.00453683	0.0044125	0.004316	0.00415201	0.00426019	0.00423203	0.00433847	0.00492933	0.00511201	0.00477107	0.00490833	0.0049064	0.00475574	0.00488627	0.00424555	0.00488409	0.0050076	0.00533732	0.00532433	0.00465435	0.00430215
acpS	b2563	P24224	1.03021e-05	1.13093e-05	1.56779e-05	1.58354e-05	1.71743e-05	1.52671e-05	1.48058e-05	1.42492e-05	1.35753e-05	1.56019e-05	1.10586e-05	1.35242e-05	1.20209e-05	1.46121e-05	1.26443e-05	1.12583e-05	1.45412e-05	1.49677e-05	1.35903e-05	1.13339e-05	1.02954e-05	1.25107e-05	1.81152e-05	1.70736e-05	1.87098e-05	1.80544e-05	1.58778e-05	1.47972e-05	1.62533e-05	1.64975e-05	1.5008e-05	1.82454e-05	1.81399e-05	1.62723e-05	1.49407e-05	1.74472e-05
acpT	b3475	P37623	1.72944e-05	2.28344e-05	1.71494e-05	2.09922e-05	2.00553e-05	1.86952e-05	1.97474e-05	2.29526e-05	2.56386e-05	3.09287e-05	0	2.63302e-05	3.80214e-05	0	0	4.17188e-05	3.55201e-05	3.54927e-05	2.09463e-05	3.15637e-05	3.10809e-05	3.36785e-05	2.57319e-05	2.30997e-05	2.63655e-05	2.72642e-05	2.7856e-05	2.73185e-05	2.69942e-05	2.54273e-05	1.74629e-05	1.61606e-05	0	1.15708e-05	2.39868e-05	2.23995e-05
acrA	b0463	P0AE06	0.000378256	0.000377071	0.000373761	0.000415019	0.000420455	0.000408841	0.000394016	0.000459749	0.000421006	0.000424545	0.00040862	0.00045824	0.000452808	0.00041471	0.000425669	0.000468488	0.000444349	0.000431928	0.000415298	0.000427654	0.00045165	0.000454313	0.000567156	0.000519953	0.000509596	0.00048721	0.000426911	0.000435018	0.000432734	0.000524474	0.000528765	0.000507506	0.000482008	0.000493389	0.000534736	0.000577992
acrB	b0462	P31224	0.000345796	0.000351527	0.000353057	0.000367654	0.000361892	0.000356988	0.000346853	0.00041649	0.000375943	0.000383599	0.000364725	0.000402159	0.000388408	0.000360591	0.000378132	0.000397669	0.00039413	0.000378284	0.00037061	0.000357443	0.000403128	0.000401297	0.000537939	0.000498601	0.000463418	0.000446179	0.000390115	0.0003712	0.000381441	0.000479174	0.000496318	0.000481986	0.000484988	0.000497788	0.000483694	0.000515272
acrD	b2470	P24177	0	0	0	0	0	0	0	0	0	0	0	0	0	0	0	0	0	0	0	0	0	0	0	0	0	0	0	0	0	0	0	0	0	0	0	0
acrE	b3265	P24180	0	0	0	0	0	0	0	0	0	0	0	0	0	0	0	0	0	0	0	0	0	0	0	0	0	0	0	0	0	0	0	0	0	0	0	0
acrF	b3266	P24181	8.06879e-07	7.83303e-07	8.09395e-07	7.99857e-07	8.84164e-07	8.37181e-07	7.12276e-07	9.2937e-07	8.75107e-07	8.53352e-07	8.3529e-07	1.00984e-06	9.47085e-07	8.37866e-07	8.4988e-07	9.35408e-07	1.01042e-06	8.66776e-07	7.66709e-07	8.2561e-07	9.81631e-07	9.40145e-07	1.3398e-06	1.00792e-06	1.06844e-06	1.06207e-06	8.28157e-07	8.3323e-07	8.73462e-07	9.55369e-07	1.04866e-06	9.97472e-07	1.01958e-06	1.00982e-06	9.78792e-07	1.04858e-06
acrR	b0464	P0ACS9	0	0	0	0	1.55746e-05	0	0	0	1.92496e-05	5.30372e-06	7.73399e-06	1.88227e-05	4.76938e-06	1.69702e-05	0	0	8.68718e-06	5.7433e-06	6.59716e-06	7.20849e-06	0	4.28871e-06	0	4.30957e-06	0	0	7.09942e-06	1.77663e-05	3.96867e-06	0	2.15101e-05	7.51161e-06	0	8.02043e-06	1.00906e-05	4.95937e-06
acrZ	b0762	P0AAW9	0	0	0	0	0	0	0	0	0	0	0	0	0	0	0	0	0	0	0	0	0	0	0	0	0	0	0	0	0	0	0	0	0	0	0	0
acs	b4069	P27550	0.000334385	0.000326118	0.00033934	0.000339676	0.000336481	0.000327364	0.000330502	0.000254457	0.00101016	0.00228475	0.00319666	0.00413088	0.00469561	0.00211557	0.00316318	0.0046992	0.00384045	0.000596152	0.00158092	0.003112	0.00381344	0.00460158	0.000210562	0.000241008	0.000259478	0.000301418	0.00031028	0.000311947	0.000309882	0.000562153	0.000394611	0.000311808	0.000261625	0.00021171	0.000522862	0.000505245
actP	b4067	P32705	2.11093e-05	0	1.27393e-05	2.58666e-05	1.99562e-05	2.11569e-05	1.73998e-05	1.79324e-05	0.000103535	0.000345113	0.000549992	0.000778171	0.00089338	0.000312963	0.000610899	0.00105077	0.000765697	5.13105e-05	0.000214865	0.0005472	0.000719564	0.000955146	2.70515e-05	2.70773e-05	1.92059e-05	2.49025e-05	2.62994e-05	2.41586e-05	2.59069e-05	3.05744e-05	2.3827e-05	1.05824e-05	0	0	3.12541e-05	2.98834e-05
ada	b2213	P06134	0	0	0	0	0	0	0	0	0	0	0	0	0	0	0	0	0	0	0	0	0	0	0	0	0	0	0	0	0	0	0	0	0	0	0	0
add	b1623	P22333	6.44212e-05	6.80912e-05	6.49033e-05	7.22064e-05	7.23633e-05	7.08211e-05	7.36671e-05	5.03307e-05	6.17298e-05	6.31219e-05	7.69595e-05	0.000106109	0.000148345	5.83801e-05	8.23652e-05	0.000161268	0.000109007	5.70597e-05	5.95106e-05	7.80504e-05	0.00010162	0.000158156	0.00010589	8.44116e-05	6.07402e-05	5.99668e-05	5.02327e-05	5.323e-05	5.42439e-05	5.46321e-05	5.57104e-05	5.12693e-05	5.6896e-05	4.89092e-05	5.67139e-05	5.54481e-05
adeD	b3665	P31441	1.7618e-05	1.80307e-05	0	2.03018e-05	2.32812e-05	2.32178e-05	2.47205e-05	3.61908e-05	3.91709e-05	4.4713e-05	4.93986e-05	5.77217e-05	5.55003e-05	4.48061e-05	5.09698e-05	5.82257e-05	6.13014e-05	3.0172e-05	3.17387e-05	4.09426e-05	5.32075e-05	5.49028e-05	0	0	0	2.58996e-05	2.74656e-05	1.56807e-05	3.16789e-05	4.14984e-05	3.54866e-05	4.17946e-05	4.1345e-05	4.94044e-05	4.0267e-05	3.57704e-05
adeP	b3714	P31466	0.000203269	0.000115279	0	0.000247622	0.000210123	0	0.000202348	0.000104719	0.000124389	0	0.00012091	5.41899e-05	0	0	0	4.64205e-05	8.71585e-05	0.000124225	9.57913e-05	7.90099e-05	0	0	0	0	0	0.000132948	0.000161619	7.3819e-05	0.000159971	0.000172695	0.000200285	0.00023554	0.000227286	0.000235542	0.000185393	0.000181355
adeQ	b3664	P31440	0	0	0	0	0	0	0	0	0	0	0	0	0	0	0	0	0	0	0	0	0	0	0	0	0	0	0	0	0	0	0	0	0	0	0	0
adhE	b1241	P0A9Q7	0.00321008	0.00316316	0.00315062	0.00347278	0.00328733	0.00324203	0.00324195	0.00241004	0.00185918	0.00155133	0.0014209	0.00148704	0.00166887	0.00160508	0.00149265	0.0016832	0.00158681	0.00201815	0.00161212	0.00134195	0.00164146	0.00167821	0.00548664	0.00462886	0.00372943	0.00317126	0.00256388	0.00255202	0.00271892	0.00205965	0.00202267	0.00184412	0.00180387	0.00177877	0.00220485	0.00213804
adhP	b1478	P39451	0	0	0	0.00023347	0.000174906	0	0.000190084	0	0	0	0	0	0	0	0	0	0	0	0	0	0	0	0	0	0	0	0	0	0	0	0	0	0	0	0	0
adiA	b4117	P28629	0	0	0	0	0	0	0	0	0	0	0	0	0	0	0	0	0	0	0	0	0	0	0	0	0	0	0	0	0	0	0	0	0	0	0	0
adiC	b4115	P60061	0	0	0	0	0	0	0	0	0	0	0	0	0	0	0	0	0	0	0	0	0	0	0	0	0	0	0	0	0	0	0	0	0	0	0	0
adiY	b4116	P33234	0	0	0	0	0	0	0	0	0	0	0	0	0	0	0	0	0	0	0	0	0	0	0	0	0	0	0	0	0	0	0	0	0	0	0	0
adk	b0474	P69441	0.00120169	0.00118029	0.00123264	0.00117967	0.00124606	0.00122934	0.00125309	0.00071369	0.00058274	0.000550008	0.000514039	0.000550504	0.00048909	0.000552198	0.000532461	0.000521751	0.000556416	0.00066147	0.000585753	0.000534822	0.000513812	0.000510277	0.000927169	0.000931762	0.000909963	0.000867644	0.000716422	0.000723718	0.000696826	0.00106467	0.000822941	0.000848457	0.000846994	0.000819084	0.000930585	0.000969764
aegA	b2468	P37127	2.5959e-06	2.42596e-06	2.55986e-06	1.62415e-06	1.72737e-06	1.78736e-06	1.75088e-06	2.3021e-06	1.67723e-06	1.31277e-06	1.08606e-06	1.12215e-06	9.13468e-07	1.24956e-06	0	0	0	1.96492e-06	1.46244e-06	1.23664e-06	1.10937e-06	1.00129e-06	0	0	0	0	0	3.33904e-06	3.83422e-06	1.71279e-06	1.49013e-06	1.66865e-06	1.39464e-06	1.16891e-06	1.77931e-06	1.94757e-06
aer	b3072	P50466	0	0	0	0	0	0	0	6.17148e-05	0.000180209	0.000248503	0.000251112	0.000267788	0.000156893	0.00022948	0.000233102	0.000162628	0.000230057	0.000176712	0.000282054	0.000334084	0.000226218	0.000157115	0	0	0	0	9.7767e-05	8.86547e-05	8.79945e-05	8.83891e-05	0.000155395	7.64943e-05	4.0928e-05	0	0.000130809	0.000133365
aes	b0476	P23872	0	0	0	0	0	0	0	0	0	0	0	0	0	0	0	0	0	0	0	0	0	0	0	0	0	0	0	0	0	0	0	0	0	0	0	0
afuB	b0263	P75681	0	0	0	0	0	0	0	0	0	0	0	0	0	0	0	0	0	0	0	0	0	0	0	0	0	0	0	0	0	0	0	0	0	0	0	0
afuC	b0262	P37009	0	0	0	0	0	0	0	0	0	0	0	0	0	0	0	0	0	0	0	0	0	0	0	0	0	0	0	0	0	0	0	0	0	0	0	0
agaA	b3135	P42906	0	0	0	0	0	0	0	0	0	0	0	0	0	0	0	0	0	0	0	0	0	0	0	0	0	0	0	0	0	0	0	0	0	0	0	0
agaB	b3138	P42909	0	0	0	0	0	0	0	0	0	0	0	0	0	0	0	0	0	0	0	0	0	0	0	0	0	0	0	0	0	0	0	0	0	0	0	0
agaC	b3139	P42910	0	0	0	0	0	0	0	0	0	0	0	0	0	0	0	0	0	0	0	0	0	0	0	0	0	0	0	0	0	0	0	0	0	0	0	0
agaD	b3140	P42911	0	0	0	0	0	0	0	0	0	0	0	0	0	0	0	0	0	0	0	0	0	0	0	0	0	0	0	0	0	0	0	0	0	0	0	0
agaI	b3141	P42912	0	0	0	0	0	0	0	0	0	0	0	0	0	0	0	0	0	0	0	0	0	0	0	0	0	0	0	0	0	0	0	0	0	0	0	0
agaR	b3131	P0ACK2	3.97895e-05	3.88366e-05	4.20403e-05	3.8783e-05	0	3.92251e-05	3.96211e-05	4.8371e-05	4.59981e-05	4.915e-05	4.73028e-05	4.45857e-05	4.85608e-05	4.60405e-05	5.58271e-05	6.37218e-05	5.98975e-05	4.38196e-05	4.19257e-05	4.6497e-05	5.68165e-05	5.2841e-05	4.79257e-05	5.36892e-05	5.09974e-05	5.37403e-05	4.7855e-05	4.2553e-05	4.38904e-05	4.20982e-05	4.83614e-05	5.57352e-05	5.42496e-05	5.5996e-05	4.2461e-05	5.11786e-05
agaS	b3136	P42907	0	0	0	0	0	0	0	0	0	0	0	0	0	0	0	0	0	0	0	0	0	0	0	0	0	0	0	0	0	0	0	0	0	0	0	0
agaV	b3133	P42904	0	0	0	0	0	0	0	0	0	0	3.63757e-05	4.13393e-05	5.11697e-05	3.09744e-05	3.8563e-05	5.30231e-05	0	0	0	3.53931e-05	4.86575e-05	5.59447e-05	7.46019e-06	0	0	0	0	0	0	0	0	0	0	0	0	0
agaW	b3134	P42905	0	0	0	0	0	0	0	0	0	0	0	0	0	0	0	0	0	0	0	0	0	0	0	0	0	0	0	0	0	0	0	0	0	0	0	0
agp	b1002	P19926	0.000103214	9.70993e-05	9.41595e-05	0.000108371	0.000107334	9.83368e-05	9.53264e-05	4.66467e-05	7.98001e-05	0.000114616	0.000166577	0.000251796	0.000330819	0.000127167	0.000181399	0.000342137	0.000242229	5.17979e-05	0.00010617	0.000166758	0.000232956	0.000344247	0.0001018	7.82903e-05	6.46592e-05	5.98089e-05	3.94431e-05	4.29741e-05	3.8789e-05	6.25244e-05	2.15252e-05	0	3.69024e-05	0	5.38561e-05	4.70246e-05
ahpC	b0605	P0AE08	0.00558882	0.00574309	0.00559957	0.00519117	0.00548301	0.00541686	0.00576032	0.00540877	0.00498849	0.00527988	0.00568407	0.00615777	0.00744053	0.00534505	0.00575103	0.00764719	0.00660295	0.00534271	0.00513926	0.00594447	0.00709101	0.00811513	0.00622756	0.00625043	0.00534672	0.00536505	0.00481893	0.00536992	0.00528522	0.00457092	0.00394573	0.00385701	0.00394914	0.00390836	0.00434662	0.00418078
ahpF	b0606	P35340	0.000602743	0.00062101	0.000610798	0.000621186	0.000664571	0.000660321	0.000631044	0.00056849	0.000531177	0.000500993	0.000447896	0.000468802	0.000437077	0.000516269	0.000468153	0.000460453	0.00047547	0.000482348	0.000458057	0.000428236	0.000462088	0.000462769	0.000617485	0.000592752	0.000563709	0.000567502	0.000552551	0.000565208	0.000553424	0.00057483	0.000618815	0.000720896	0.000768192	0.000799626	0.000585689	0.000578958
ahr	b4269	P27250	6.84695e-05	7.66825e-05	7.11047e-05	9.5286e-05	9.17949e-05	8.86108e-05	9.32944e-05	0	0	0	5.10156e-05	9.28762e-05	0.00013824	0	6.57657e-05	0.000133296	7.99097e-05	1.71713e-05	3.03371e-05	4.73714e-05	7.52753e-05	0.000112389	0.000100071	8.29901e-05	7.66848e-05	4.46319e-05	0	2.34417e-05	0	4.96354e-05	0	0	1.50525e-05	2.54962e-05	3.97001e-05	4.75399e-05
aidB	b4187	P33224	0	0	0	0	0	0	0	0	0	0	0	0	0	0	0	0	0	0	0	0	0	0	0	0	0	0	0	0	0	0	0	0	0	0	0	0
ais	b2252	P45565	2.24796e-05	3.18484e-05	2.91293e-05	0	0	0	0	0	0	0	0	0	0	0	0	0	0	0	0	0	0	0	1.29059e-05	1.4868e-05	1.09537e-05	9.66181e-06	0	0	0	0.000101976	9.44143e-05	9.9056e-05	0.000117625	0.000145029	0.000114568	0.000117619
alaA	b2290	P0A959	0.000162767	0.000175514	0.000168614	0.000176009	0.00018406	0.000180293	0.000171584	0.000171248	0.000195335	0.000207426	0.000223789	0.000247967	0.0002578	0.000212233	0.000246461	0.000280185	0.000260808	0.000183464	0.000185119	0.000234092	0.000234395	0.000256124	0.000203406	0.000199474	0.000163766	0.000163054	0.000185371	0.000172491	0.000163621	0.000163125	0.000182937	0.000161572	0.000161491	0.00016085	0.00015928	0.0001712
alaC	b2379	P77434	0.000125777	0.000125343	0.000116663	0.000122898	0.000110905	0.000114458	0.000121909	0.000107825	0.000110791	0.00011271	0.000119866	0.00013789	0.000142098	0.000101257	0.000120949	0.000155518	0.0001331	0.000103797	0.000101755	0.000119821	0.000129699	0.000148205	0.000160566	0.00015914	0.000141752	0.000140695	0.000116732	0.000106685	0.000109067	0.000129248	0.000127805	0.000123899	0.000135971	0.000130921	0.000120299	0.000130386
alaE	b2670	P64550	0	0	0	0	0	0	0	0	0	0	0	0	0	0	0	0	0	0	0	0	0	0	0	0	0	0	0	0	0	0	0	0	0	0	0	0
alaS	b2697	P00957	0.00122235	0.00120956	0.001207	0.00125194	0.00128585	0.00128506	0.00122952	0.00196004	0.00169608	0.00154749	0.00141448	0.00139947	0.00135312	0.00153014	0.00145818	0.00137773	0.00146245	0.00180737	0.00157916	0.00143283	0.00145185	0.00136366	0.00168279	0.00178324	0.00185025	0.00187912	0.00187196	0.00183376	0.00191134	0.00160157	0.00186169	0.00203895	0.00206649	0.00208301	0.00165448	0.00168132
aldA	b1415	P25553	0.0005959	0.000622601	0.000591993	0.000623965	0.0006029	0.00060728	0.000626477	0.0010137	0.00308328	0.00533849	0.00732063	0.00881894	0.0118561	0.00497523	0.006988	0.0119121	0.00860464	0.00219762	0.00459743	0.00744795	0.00914025	0.0124112	0.000697164	0.000643281	0.000708312	0.000832535	0.000966771	0.00109664	0.00110034	0.00127031	0.000697166	0.000432376	0.000327233	0.000230766	0.00123624	0.00119852
aldB	b3588	P37685	0	0	2.37932e-05	3.29383e-05	3.41357e-05	3.31451e-05	0	5.53698e-05	5.44023e-05	0	4.94985e-05	7.92241e-05	0.000158901	2.23299e-05	4.91697e-05	0.000173844	8.48671e-05	0	0	3.69593e-05	9.09768e-05	0.000156391	3.32892e-05	2.02776e-05	5.36208e-05	1.54702e-05	6.65907e-05	5.78617e-05	0	0	3.8242e-05	4.72479e-05	0	0	0	5.96338e-05
alkA	b2068	P04395	0	0	0	0	0	0	0	0	0	0	0	0	0	0	0	0	0	0	0	0	0	0	0	0	0	0	0	0	0	0	0	0	0	0	0	0
alkB	b2212	P05050	2.8479e-06	2.93589e-06	3.13067e-06	2.97709e-06	2.90187e-06	2.85085e-06	2.92791e-06	3.89876e-06	3.33749e-06	3.89931e-06	3.5717e-06	3.58976e-06	3.42548e-06	3.64267e-06	3.8927e-06	3.91174e-06	3.79369e-06	3.64058e-06	3.2714e-06	3.48166e-06	3.5731e-06	3.52037e-06	5.80847e-06	5.22142e-06	4.99222e-06	4.43216e-06	4.39491e-06	4.34262e-06	4.02124e-06	3.66596e-06	4.01343e-06	3.51851e-06	3.49897e-06	3.79214e-06	3.94293e-06	4.4124e-06
allA	b0505	P77731	0	0	0	0	0	0	0	0	0	0	0	0	0	0	0	0	0	0	0	0	0	0	0	0	0	0	0	0	0	0	0	0	0	0	0	0
allB	b0512	P77671	0	0	0	0	0	0	0	0	2.10936e-05	0	0	3.91758e-05	3.91673e-05	3.22216e-05	3.86516e-05	4.26847e-05	0	0	0	0	3.45564e-05	3.82028e-05	0	0	1.03029e-05	0	0	0	0	0	0	1.55244e-05	0	0	0	0
allC	b0516	P77425	0	0	0	0	0	0	0	0	0	0	0	0	0	0	0	0	0	0	0	0	0	0	0	0	0	0	0	0	0	0	0	0	0	0	0	0
allD	b0517	P77555	0	0	0	0	0	0	0	0	0	0	0	0	0	0	0	0	0	0	0	0	0	0	0	0	0	0	0	0	0	0	0	0	0	0	0	0
allE	b0515	P75713	0	0	0	0	0	0	0	0	0	0	0	0	0	0	0	0	0	0	0	0	0	0	0	0	0	0	0	0	0	0	0	0	0	0	0	0
allR	b0506	P0ACN4	0.00016248	0.000161115	0.000177363	0.000183205	0.000193041	0.000210235	0.000180099	0.000160929	0.000135036	0.000117102	0.000113919	0.000120328	0.000109467	0.0001197	0.000130591	0.000110667	0.000127157	0.00012046	0.000104214	0.000100144	0.000105828	0.000104818	0.000243199	0.000234001	0.000229162	0.000225242	0.000158044	0.000150982	0.000144813	0.000181924	0.000172226	0.000195444	0.000185979	0.000178562	0.000174945	0.000175211
allS	b0504	P0ACR0	0	0	0	0	0	0	0	0	0	0	0	0	0	0	0	0	0	0	0	0	0	0	0	0	0	0	0	0	0	0	0	0	0	0	0	0
alpA	b2624	P33997	0	0	0	0	0	0	0	0	0	0	0	0	0	0	0	0	0	0	0	0	0	0	0	0	0	0	0	0	0	0	0	0	0	0	0	0
alr	b4053	P0A6B4	4.2819e-05	4.44979e-05	3.59166e-05	4.66577e-05	4.70295e-05	4.8145e-05	4.71041e-05	5.57695e-05	4.9997e-05	4.64044e-05	4.38509e-05	4.17353e-05	4.41624e-05	4.34852e-05	4.53916e-05	4.61309e-05	4.51655e-05	5.44728e-05	4.79799e-05	5.05417e-05	5.14321e-05	4.59324e-05	5.19206e-05	5.27965e-05	4.52384e-05	5.12545e-05	5.65778e-05	5.31299e-05	5.93086e-05	5.48949e-05	6.83397e-05	8.14494e-05	9.58599e-05	9.13393e-05	5.53028e-05	5.27049e-05
alsA	b4087	P32721	0	0	0	0	0	0	0	0	0	0	0	0	0	0	0	0	0	0	0	0	0	0	0	0	0	0	0	0	0	0	0	0	0	0	0	0
alsB	b4088	P39265	9.12767e-06	9.23959e-06	8.82532e-06	1.00551e-05	1.1242e-05	1.05096e-05	9.38856e-06	0	1.07911e-05	1.44534e-05	1.70789e-05	1.92105e-05	2.15093e-05	1.48417e-05	1.85512e-05	2.3677e-05	1.95363e-05	9.77754e-06	1.27547e-05	1.88059e-05	1.87843e-05	2.31094e-05	1.20477e-05	1.19778e-05	1.10321e-05	1.0962e-05	1.04849e-05	8.50862e-06	8.17518e-06	1.01832e-05	1.00297e-05	9.43982e-06	9.97316e-06	9.05502e-06	1.0292e-05	9.45345e-06
alsC	b4086	P32720	0	0	0	0	0	0	0	0	0	0	0	0	0	0	0	0	0	0	0	0	0	0	0	0	0	0	0	0	0	0	0	0	0	0	0	0
alsE	b4085	P32719	0	0	0	0	0	0	0	0	0	0	0	0	0	0	0	0	0	0	0	0	0	0	0	0	0	0	0	0	0	0	0	0	0	0	0	0
alsK	b4084	P32718	0	0	0	0	0	0	0	0	0	0	0	0	0	0	0	0	0	0	0	0	0	0	0	0	0	0	0	0	0	0	0	0	0	0	0	0
alx	b3088	P42601	0	0	0	0	0	0	0	4.28973e-05	0	3.48189e-05	0	0	0	0	3.20696e-05	0	0	0	0	0	0	0	0	3.38049e-05	4.10069e-05	4.09778e-05	4.08382e-05	3.15416e-05	4.1565e-05	0	0	0	0	0	0	0
amiA	b2435	P36548	9.41248e-05	3.80634e-05	8.81183e-05	5.98265e-05	0	6.05242e-05	5.21622e-05	5.98617e-05	5.42992e-05	6.11735e-05	4.67586e-05	6.34625e-05	4.50817e-05	7.28075e-05	4.11152e-05	4.04767e-05	3.69336e-05	6.26702e-05	5.10414e-05	5.46456e-05	6.2032e-05	6.41536e-05	2.51088e-05	3.81123e-05	4.56944e-05	3.18941e-05	4.00405e-05	8.49505e-05	7.09983e-05	7.92764e-05	6.87979e-05	6.92867e-05	8.25883e-05	8.44306e-05	4.4988e-05	4.54028e-05
amiB	b4169	P26365	0	7.01162e-05	4.91432e-05	6.40395e-05	5.9216e-05	5.37488e-05	6.39354e-05	7.50976e-05	7.19868e-05	6.01277e-05	6.39003e-05	5.46051e-05	5.84433e-05	6.19887e-05	6.61752e-05	5.68329e-05	6.28803e-05	6.7252e-05	6.67122e-05	6.44029e-05	6.10734e-05	5.24033e-05	0.000109426	0.000108066	0.000101647	9.23418e-05	7.64748e-05	7.52457e-05	7.33532e-05	5.62684e-05	6.05932e-05	6.07362e-05	7.30406e-05	6.82636e-05	6.56581e-05	5.83803e-05
amiC	b2817	P63883	1.9676e-05	1.89952e-05	1.94818e-05	2.21797e-05	2.83754e-05	2.80503e-05	1.9884e-05	3.54365e-05	4.17368e-05	4.1027e-05	4.78877e-05	4.76511e-05	4.07258e-05	4.82511e-05	4.63576e-05	4.04018e-05	4.51353e-05	3.94112e-05	3.77315e-05	4.80678e-05	4.14676e-05	4.17545e-05	4.13875e-05	4.36845e-05	3.71284e-05	3.66592e-05	4.32287e-05	4.08956e-05	3.89564e-05	3.96381e-05	5.4984e-05	4.91207e-05	5.12649e-05	5.23154e-05	4.2407e-05	3.837e-05
amiD	b0867	P75820	1.5009e-05	1.78779e-05	1.65904e-05	1.90021e-05	1.97723e-05	1.85298e-05	2.12238e-05	1.49954e-05	0	1.3026e-05	1.35805e-05	1.3616e-05	1.59111e-05	0	1.12755e-05	1.58038e-05	1.51961e-05	1.13324e-05	1.10094e-05	1.19383e-05	1.19137e-05	1.4744e-05	2.29034e-05	2.17426e-05	2.23935e-05	1.6621e-05	1.75556e-05	1.57086e-05	1.27337e-05	1.51105e-05	1.7361e-05	1.85885e-05	1.60703e-05	1.74233e-05	1.44999e-05	1.61351e-05
amn	b1982	P0AE12	0.000371459	0.000413209	0.000382187	0.000461646	0.000467398	0.000468053	0.000435633	0.000270486	0.000306326	0.000300517	0.000324349	0.000355919	0.000404254	0.00031633	0.000330279	0.00039877	0.000363849	0.000274639	0.000274881	0.000305341	0.000361006	0.00041315	0.000908173	0.000671121	0.000538239	0.000451897	0.000292723	0.000279612	0.000301757	0.000286676	0.000274082	0.000259182	0.0002668	0.000191911	0.000320979	0.000323494
ampC	b4150	P00811	3.70346e-05	3.82512e-05	4.00237e-05	4.26995e-05	3.8493e-05	4.07681e-05	3.9038e-05	1.83971e-05	1.67802e-05	0	1.74952e-05	1.68835e-05	0	1.8871e-05	2.90248e-05	1.98012e-05	2.01096e-05	2.18288e-05	1.721e-05	2.13234e-05	0	0	1.61529e-05	1.90364e-05	1.84168e-05	1.53139e-05	2.18521e-05	1.62602e-05	1.81947e-05	2.10408e-05	2.54833e-05	0	1.9567e-05	0	2.30396e-05	2.42387e-05
ampD	b0110	P13016	0	0	0	0	0	0	0	0	0	0	0	0	0	0	0	0	0	0	0	0	0	0	0	0	0	0	0	0	0	0	0	0	0	0	0	0
ampE	b0111	P0AE14	1.60344e-05	0	1.57328e-05	2.42075e-05	2.6849e-05	2.35569e-05	1.83732e-05	0	0	1.63904e-05	1.8183e-05	0	2.35256e-05	1.59192e-05	0	2.30408e-05	1.69944e-05	0	1.2196e-05	1.63135e-05	1.9705e-05	2.47148e-05	3.39046e-05	3.11751e-05	2.62017e-05	2.19679e-05	1.30413e-05	1.48764e-05	0	2.30394e-05	1.72094e-05	1.78425e-05	7.62899e-06	0	2.17193e-05	1.59166e-05
ampG	b0433	P0AE16	0	0	0	0	0	0	0	4.85416e-05	0	0	0	0	0	4.88612e-05	0	0	0	0	0	4.00214e-05	0	4.02529e-05	0	0	0	0	0	5.40109e-05	0	0	0	5.23816e-05	0	0	5.89659e-05	0
ampH	b0376	P0AD70	3.46668e-05	3.52022e-05	3.04879e-05	3.21166e-05	3.63132e-05	3.6452e-05	3.96616e-05	4.7933e-05	6.62969e-05	5.93684e-05	6.13895e-05	5.28454e-05	5.85088e-05	6.31177e-05	6.20018e-05	5.14793e-05	6.1473e-05	5.3113e-05	5.62608e-05	5.69201e-05	5.30647e-05	4.94021e-05	3.51766e-05	4.17521e-05	3.89376e-05	3.89036e-05	4.79854e-05	4.45335e-05	4.30339e-05	4.75813e-05	3.7746e-05	4.03192e-05	4.02379e-05	3.84924e-05	4.0972e-05	3.66293e-05
amtB	b0451	P69681	0	0	0	0	0	0	0	0	0	0	0	0	0	0	0	0	0	0	0	0	0	0	0	0	0	0	0	0	0	0	0	0	0	0	0	0
amyA	b1927	P26612	0.000160027	0.000157272	0.000144204	0.000182286	0.00017694	0.000150234	0.00015903	4.9722e-05	8.90988e-05	8.73165e-05	0.000106103	0.000124704	0.000157342	9.03865e-05	0.00010341	0.000180914	0.000132021	8.47956e-05	5.59826e-05	0.000121051	0.000134509	0.000168748	0.000133437	0.000137069	0.000112206	9.10144e-05	5.03906e-05	9.32573e-05	7.34485e-05	6.26467e-05	8.31596e-05	0	0	0	8.06073e-05	6.86979e-05
anmK	b1640	P77570	4.67272e-05	4.53392e-05	4.68085e-05	4.61716e-05	4.15025e-05	3.6168e-05	3.87233e-05	5.2996e-05	5.32318e-05	5.52403e-05	5.82687e-05	7.77702e-05	7.18173e-05	5.33238e-05	5.51552e-05	8.10202e-05	6.66006e-05	4.10172e-05	4.60313e-05	5.42556e-05	6.58977e-05	8.02688e-05	7.97304e-05	6.83519e-05	7.50081e-05	6.27334e-05	5.33273e-05	5.88476e-05	4.1967e-05	6.33681e-05	4.60537e-05	5.98808e-05	4.85836e-05	4.86393e-05	4.81044e-05	5.55328e-05
ansA	b1767	P0A962	0.000110443	0.000115273	0.000112252	0.000112301	0.000128672	0.00012011	0.000114881	0.00010661	0.000104047	9.68641e-05	9.12396e-05	9.15015e-05	8.70039e-05	9.94832e-05	9.96677e-05	9.15527e-05	9.26747e-05	0.000106265	9.94175e-05	9.76879e-05	9.10172e-05	8.80239e-05	8.45148e-05	0.000103601	0.000107277	0.000103336	0.000104906	0.000115125	0.000111453	8.90426e-05	0.00011056	0.000115296	0.000117006	0.000115136	9.84422e-05	0.000104351
ansB	b2957	P00805	0	0	0	0	0	0	0	0	0	0	0	0	0	0	0	0	0	0	0	0	0	0	0	0	0	0	0	0	0	0	0	0	0	0	0	0
ansP	b1453	P77610	0	0	0	0	0	0	0	0	0	0	0	0	0	0	0	0	0	0	0	0	0	0	0	0	0	0	0	0	0	0	0	0	0	0	0	0
apaG	b0050	P62672	2.34803e-05	2.50955e-05	2.5361e-05	2.89623e-05	2.48391e-05	2.6678e-05	2.69196e-05	2.42751e-05	1.70479e-05	1.96342e-05	2.29844e-05	3.58444e-05	3.75293e-05	2.16729e-05	2.38417e-05	3.9786e-05	2.79898e-05	1.67798e-05	1.46401e-05	1.96765e-05	2.61245e-05	3.68545e-05	6.78668e-05	5.73156e-05	4.27033e-05	3.13974e-05	1.83455e-05	2.17252e-05	1.34822e-05	2.0043e-05	2.04392e-05	1.94793e-05	1.81041e-05	1.49535e-05	1.96151e-05	2.12697e-05
apaH	b0049	P05637	4.34011e-05	4.19006e-05	4.69177e-05	3.96094e-05	4.17592e-05	4.0124e-05	3.55812e-05	2.75867e-05	3.31054e-05	3.3209e-05	3.56596e-05	3.80093e-05	4.09705e-05	3.84892e-05	3.54856e-05	4.51726e-05	4.08802e-05	4.06862e-05	3.35866e-05	3.64602e-05	4.05424e-05	4.02945e-05	4.97439e-05	5.26044e-05	4.23604e-05	4.27518e-05	3.8911e-05	4.21552e-05	4.1612e-05	4.55179e-05	3.95724e-05	4.12675e-05	3.79228e-05	3.65724e-05	4.40824e-05	4.09129e-05
aphA	b4055	P0AE22	0	0	0	1.07178e-05	1.18155e-05	1.27521e-05	0	1.25207e-05	1.9112e-05	2.42367e-05	3.25958e-05	4.31641e-05	5.54454e-05	2.44557e-05	3.64178e-05	6.40743e-05	4.03574e-05	0	2.13284e-05	3.84181e-05	4.0103e-05	6.11243e-05	1.7298e-05	1.57537e-05	1.1856e-05	0	1.44946e-05	0	1.10947e-05	1.44208e-05	1.87448e-05	2.14396e-05	0	0	7.67837e-06	1.69564e-05
appA	b0980	P07102	0	1.60716e-05	1.36369e-05	1.47848e-05	1.4074e-05	1.2802e-05	0	1.97978e-05	1.80068e-05	0	1.28602e-05	1.1179e-05	0	1.58052e-05	6.95613e-06	0	0	1.80221e-05	1.60392e-05	1.4677e-05	1.01633e-05	1.0066e-05	0	0	0	1.24014e-05	1.02978e-05	1.70385e-05	1.78561e-05	1.96756e-05	1.79877e-05	2.0019e-05	2.51118e-05	2.36691e-05	1.77223e-05	1.71073e-05
appB	b0979	P26458	0	0	0	0	0	0	0	0	0	0	0	0	0	0	0	0	0	0	0	0	0	0	0	0	0	0	0	0	0	0	0	0	0	0	0	0
appC	b0978	P26459	0	0	0	0	0	0	0	0	0	0	0	0	0	0	0	0	0	0	0	0	0	0	0	0	0	0	0	0	0	0	0	0	0	0	0	0
appX	b4592	P24244	0	0	0	0	0	0	0	0	0	0	0	0	0	0	0	0	0	0	0	0	0	0	0	0	0	0	0	0	0	0	0	0	0	0	0	0
appY	b0564	P05052	0	0	0	0	0	0	0	0	0	0	0	0	0	0	0	0	0	0	0	0	0	0	0	0	0	0	0	0	0	0	0	0	0	0	0	0
apt	b0469	P69503	0.000280119	0.000284165	0.000264217	0.000301718	0.000298148	0.000303566	0.00030161	0.000336698	0.000283748	0.000251009	0.000215834	0.000194868	0.000168512	0.000266409	0.000232979	0.000168489	0.000236035	0.000304766	0.000253592	0.000233151	0.000208443	0.000162524	0.000202378	0.000240655	0.000285232	0.000318888	0.000331532	0.000328016	0.000310896	0.000313844	0.000361676	0.00037273	0.000392615	0.000399708	0.000320345	0.000332239
aqpZ	b0875	P60844	0	0	0	0	0	0	0	0	0	0	0	0	0	0	0	0	0	0	0	0	0	0	0	0	0	0	0	0	0	0	0	0	0	0	0	0
araA	b0062	P08202	0	0	0	0	0	0	0	0	0	0	0	0	0	0	0	0	0	0	0	0	0	0	0	0	0	0	0	0	0	0	0	0	0	0	0	0
araB	b0063	P08204	0	0	0	0	0	0	0	0	1.81154e-05	2.05434e-05	1.83678e-05	2.62093e-05	3.14512e-05	0	0	0	0	0	0	0	0	3.01395e-05	0	0	0	0	0	0	0	0	0	0	0	0	0	0
araC	b0064	P0A9E0	0	0	0	0	0	0	0	0	0	0	0	0	0	0	0	0	0	0	0	0	0	0	0	0	0	0	0	0	0	0	0	0	0	0	0	0
araD	b0061	P08203	0	0	0	0	0	0	0	0	0	0	0	0	0	0	0	0	0	0	0	0	0	0	0	0	0	0	0	0	0	0	0	0	0	0	0	0
araE	b2841	P0AE24	0	0	0	0	0	0	0	0	0	0	0	0	0	0	0	0	0	0	0	0	0	0	0	0	0	0	0	0	0	0	0	0	0	0	0	0
araF	b1901	P02924	0	0	2.61783e-06	2.41324e-06	2.44236e-06	2.52239e-06	1.59494e-06	2.04563e-06	8.13553e-07	1.40863e-06	2.05232e-06	2.73384e-06	3.49939e-06	1.47874e-06	2.17263e-06	3.71821e-06	2.712e-06	4.92171e-07	1.10881e-06	2.08107e-06	2.62192e-06	3.83376e-06	3.46394e-07	0	2.1471e-06	0	3.14479e-07	3.16532e-07	4.67054e-07	0	3.11676e-07	0	0	0	3.61519e-07	2.12975e-06
araG	b1900	P0AAF3	2.88084e-06	0	1.38264e-06	2.29969e-06	3.19524e-06	3.32143e-06	3.61053e-06	0	5.05685e-05	7.0573e-05	9.01519e-05	0.000116465	0.000148926	7.20271e-05	0.000107344	0.000175477	0.000133723	4.16875e-05	6.06198e-05	9.92028e-05	0.000124212	0.000171339	1.57987e-05	1.52924e-05	1.55414e-05	1.91475e-05	2.34893e-05	0	1.99077e-05	1.97128e-05	2.8536e-05	1.60383e-05	1.38986e-05	1.16449e-05	2.12947e-05	2.38422e-05
araH	b4460	P0AE26	0	0	0	0	0	0	0	0	0	0	0	2.67309e-05	3.58506e-05	0	2.57778e-05	3.75714e-05	2.54221e-05	0	0	0	0	3.40779e-05	0	0	0	0	0	0	0	0	0	0	0	0	0	0
araJ	b0396	P23910	0	0	0	0	0	0	0	0	0	0	0	0	0	0	0	0	0	0	0	0	0	0	0	0	0	0	0	0	0	0	0	0	0	0	0	0
arcA	b4401	P0A9Q1	0.000663714	0.000664857	0.000691551	0.000740968	0.000740035	0.000768588	0.000682663	0.000602971	0.000635739	0.0008471	0.000982707	0.00100158	0.00116939	0.000788846	0.00104728	0.00119412	0.001066	0.000592937	0.000758129	0.00101126	0.00106956	0.00121917	0.000907078	0.000836481	0.000747047	0.000702961	0.000590899	0.000625425	0.000607776	0.000634349	0.000786544	0.000926518	0.00103806	0.00104374	0.000654397	0.000658399
arcB	b3210	P0AEC3	5.75342e-05	5.96795e-05	5.91662e-05	6.15116e-05	6.36038e-05	6.53562e-05	6.16313e-05	5.56023e-05	5.82511e-05	5.99005e-05	6.68559e-05	7.65593e-05	7.82521e-05	5.84265e-05	7.18138e-05	8.12174e-05	7.58679e-05	6.63357e-05	5.7017e-05	7.45363e-05	8.20712e-05	8.24008e-05	9.67128e-05	8.92394e-05	8.08632e-05	7.4614e-05	6.22648e-05	5.97492e-05	6.40613e-05	6.11241e-05	7.37889e-05	7.9284e-05	8.05184e-05	8.54803e-05	6.68467e-05	6.06229e-05
arfA	b4550	P36675	0	0	0	0	0	0	0	0	0	0	0	0	0	0	0	0	0	0	0	0	0	0	0	0	0	0	0	0	0	0	0	0	0	0	0	0
arfB	b0191	P40711	0	0	0	0	0	0	0	0	0	0	0	0	0	0	0	0	0	0	0	0	0	0	0	0	0	0	0	0	0	0	0	0	0	0	0	0
argA	b2818	P0A6C5	0.000406517	0.000410864	0.000353493	0.000401979	0.000414893	0.000402691	0.00040269	0.000506915	0.000467084	0.000413811	0.000366751	0.000332407	0.00034257	0.000411414	0.000346076	0.000316234	0.000339879	0.000501041	0.000401697	0.000362949	0.00035663	0.000353201	0.000483735	0.000559916	0.000590322	0.000564063	0.000474679	0.000469313	0.000498195	0.00048599	0.000488162	0.000446862	0.000425195	0.000401782	0.000535509	0.000512859
argB	b3959	P0A6C8	0.000325559	0.000314399	0.000314784	0.000363554	0.000367259	0.000364197	0.000341251	0.000449357	0.000387432	0.000323723	0.000304994	0.000286682	0.000269925	0.000337411	0.000309586	0.000281807	0.000294448	0.00038619	0.000322224	0.000311145	0.00030928	0.00028589	0.00128746	0.0012297	0.000930999	0.000702599	0.000393387	0.00042387	0.000416194	0.000417202	0.000399307	0.000362227	0.000354567	0.000329101	0.000413749	0.000402761
argC	b3958	P11446	0.000300372	0.000283995	0.000276937	0.000272016	0.000287162	0.000274325	0.000259447	0.000332035	0.000299412	0.000268639	0.000232934	0.000229452	0.000204777	0.000260739	0.0002268	0.000196037	0.000234674	0.000310718	0.000250194	0.000221516	0.000228199	0.000209022	0.000936584	0.000928815	0.00072428	0.000536949	0.000315323	0.000344785	0.000328824	0.000366145	0.000283352	0.000223651	0.000201396	0.000166305	0.000331814	0.000338155
argD	b3359	P18335	0.000773584	0.000786373	0.000801734	0.000818461	0.000810767	0.000808648	0.000810788	0.00108907	0.000938206	0.000873337	0.000834049	0.000796431	0.0007027	0.000863996	0.000819144	0.000674451	0.000794921	0.000992753	0.000912463	0.000823869	0.000841595	0.000709104	0.00209118	0.00206747	0.00183093	0.00154069	0.00105561	0.00110706	0.00107128	0.00113067	0.00103993	0.000956866	0.00086203	0.000821132	0.00112518	0.00112356
argE	b3957	P23908	0.000428877	0.000404705	0.000430859	0.000476898	0.000448464	0.000457543	0.000431974	0.000750032	0.000651594	0.000571884	0.000460905	0.000484584	0.000463134	0.000550506	0.000501918	0.000475825	0.000492438	0.000683343	0.000574666	0.000466998	0.000514608	0.000472583	0.00195945	0.00162736	0.00122104	0.000984159	0.000733968	0.000762718	0.000728421	0.000628161	0.00061078	0.000553873	0.000516509	0.000490456	0.000643527	0.000611776
argF	b0273	P06960	0.000670271	0.00067561	0.000666489	0.000700553	0.000676368	0.000653457	0.000660241	0.000334083	0.000279486	0.0002553	0.000247625	0.000297256	0.000315821	0.000258821	0.000307844	0.000352298	0.000333021	0.000305182	0.000280058	0.00032229	0.000318945	0.000336627	0.00155579	0.00119711	0.000818577	0.000608418	0.000332205	0.000329419	0.000324599	0.000434251	0.000345795	0.000231029	0.000179653	0.000149825	0.000416962	0.000414236
argG	b3172	P0A6E4	0.00290882	0.002926	0.00294603	0.00294696	0.00300888	0.00293304	0.00297968	0.00303187	0.0024256	0.00207277	0.00182474	0.00167039	0.00139982	0.00205382	0.00169714	0.00133083	0.0016033	0.00275201	0.002272	0.00169678	0.00168934	0.00140741	0.00555982	0.00508184	0.00446154	0.00375825	0.00286845	0.00290271	0.00305056	0.00324496	0.00279425	0.00242551	0.00213532	0.00186424	0.00303864	0.00309715
argH	b3960	P11447	0.000712049	0.000712323	0.00070022	0.000638073	0.000676452	0.000671706	0.000647622	0.000875913	0.000704164	0.000589938	0.000494997	0.000456408	0.000405596	0.000582242	0.000465305	0.000381464	0.000444122	0.000773694	0.000594485	0.000482532	0.000461577	0.000394351	0.00248726	0.00223202	0.00179254	0.00133755	0.00081246	0.00088132	0.000849099	0.000986779	0.000824608	0.000733176	0.00062187	0.000508827	0.00088525	0.0009223
argI	b4254	P04391	0.000679234	0.000698663	0.000684962	0.00069027	0.000689301	0.000690289	0.00062725	0.000592985	0.000529164	0.000526385	0.000468044	0.000652233	0.000521294	0.00047628	0.000467488	0.000517001	0.000490271	0.000467781	0.00043984	0.000525002	0.000523888	0.000620519	0.00207999	0.00167066	0.00113349	0.000838662	0.000503602	0.000543287	0.000485858	0.000724355	0.000558058	0.000382564	0.00032946	0.000241695	0.000653893	0.000682407
argK	b2918	P27254	0	0	0	0	0	0	0	0	0	0	0	0	0	0	0	0	0	0	0	0	0	0	0	0	0	0	0	0	0	0	0	0	0	0	0	0
argO	b2923	P11667	0	0	0	0	0	0	0	0	0	0	0	0	0	0	0	0	0	0	0	0	0	0	0	0	0	0	0	0	0	0	0	0	0	0	0	0
argP	b2916	P0A8S1	0.000146989	0.000135889	0.000139165	0.000158279	0.000156099	0.000160048	0.000152511	0.000164572	0.000141946	0.000133783	0.000126826	0.000126211	0.000132168	0.000132993	0.000127981	0.000126249	0.00013305	0.000152591	0.000138227	0.000132746	0.000132033	0.00014162	0.000226424	0.000232641	0.000218471	0.000207172	0.000147872	0.000151185	0.000148321	0.000145232	0.000138821	0.000133286	0.000128022	0.000121325	0.000156917	0.000155875
argR	b3237	P0A6D0	0	0	0	0	0.000152491	0.00015465	6.42803e-05	0.000290569	0.000180274	0.000202382	0.00022513	0.000269521	0.000253175	0.000224916	0	0.000399374	0.000401863	0.000227848	0.000296911	0.00029053	0.000273148	0.000294668	0.000271809	0.00028668	0	0.000306714	0.000266463	0.000274033	0.000268594	0.000263684	0.000259772	0.000267723	0	0.000295644	0.000304605	0.000220718
argS	b1876	P11875	0.000409008	0.000413614	0.000407335	0.000467782	0.000477941	0.000466837	0.000461934	0.000501029	0.000460381	0.000429754	0.000408323	0.0003757	0.000362353	0.000427143	0.000419083	0.000365671	0.000405078	0.000475298	0.000425841	0.000395622	0.000380325	0.000340685	0.000421365	0.000463419	0.000478354	0.000509941	0.000540335	0.000502015	0.000509067	0.000530613	0.000543518	0.000583929	0.000638667	0.000653841	0.000531344	0.000535938
argT	b2310	P09551	0.000606739	0.000613809	0.000628045	0.000592123	0.000574149	0.000598805	0.000541578	0.000394611	0.00061297	0.00108519	0.0015738	0.00200118	0.00285518	0.000985397	0.00165116	0.0028482	0.00206349	0.000539494	0.000977058	0.00196815	0.00194795	0.00263229	0.000875473	0.000826787	0.000714968	0.000633266	0.000485837	0.000488761	0.000439093	0.000462585	0.000391217	0.000315978	0.000275435	0.000249579	0.000454352	0.000432166
ariR	b1166	P75993	0	0	0	0	0	0	0	0	0	0	0	0	0	0	0	0	0	0	0	0	0	0	0	0	0	0	0	0	0	0	0	0	0	0	0	0
arnA	b2255	P77398	0.000129514	0.000128948	0.000137906	0	0	0.000221634	0.000224806	0	0	0	3.09006e-05	0	6.84243e-05	0	0	4.65304e-05	0	0	0	0.000115375	0	3.44387e-05	0.000107202	0.000107226	7.9507e-05	5.57718e-05	0.000258714	0	0	0.000378605	0.000288653	0.000297346	0.000301012	0.000334145	0.000439922	0.000454357
arnB	b2253	P77690	0.000198585	0.00018389	0.000182905	5.72164e-05	0.000145012	2.45239e-05	3.24214e-05	0	0	2.46047e-05	0	4.87287e-05	6.99925e-05	4.81104e-05	0	6.54637e-05	0	0	0	3.58583e-05	4.9577e-05	5.52501e-05	9.43368e-05	9.54907e-05	7.33116e-05	7.95368e-05	0	0	0	0.000393314	0.000317929	0.000350892	0.000365647	0.000438293	0.000428482	0.000458164
arnC	b2254	P77757	5.08543e-05	5.60225e-05	4.98765e-05	6.47693e-06	9.22166e-05	0.000119062	7.84102e-05	8.58036e-05	8.50976e-05	9.27537e-05	0.000114184	0.000382114	5.64382e-06	0.000848781	0	0	0	0	0	0	0	9.27242e-06	2.70549e-05	3.21954e-05	0	0	0	4.35206e-05	0	0.000122661	8.55093e-05	9.22159e-05	0.000102521	0.000112141	0.000111537	0.00011337
arnD	b2256	P76472	0	0	0	1.00316e-05	0	8.97824e-06	8.98948e-06	0	9.30995e-06	8.18168e-06	8.40162e-06	0	9.37806e-06	1.61073e-06	8.84407e-06	9.522e-06	8.66062e-06	1.07413e-05	0	0	9.49033e-06	0	0	0	8.56251e-06	1.00897e-05	9.97237e-06	0	0	8.7377e-06	1.06144e-05	1.16274e-05	1.17668e-05	1.34553e-05	9.98698e-06	9.49359e-06
arnE	b4544	Q47377	0	0	0	0	0	0	0	0	0	0	0	0	0	0	0	0	0	0	0	0	0	0	0	0	0	0	0	0	0	0	0	0	0	0	0	0
arnF	b2258	P76474	0	0	0	0	0	0	0	0	0	0	0	0	0	0	0	0	0	0	0	0	0	0	0	0	0	0	0	0	0	0	0	0	0	0	0	0
arnT	b2257	P76473	0	0	0	0	0	0	0	0	0	0	0	0	0	0	0	0	0	0	0	0	0	0	0	0	0	0	0	0	0	0	0	0	0	0	0	0
aroA	b0908	P0A6D3	0.000559206	0.000533634	0.000521705	0.000541425	0.000551766	0.000552744	0.000548858	0.000741858	0.000499841	0.000388274	0.000340279	0.000327008	0.000282868	0.000405202	0.000349814	0.000294927	0.000337061	0.000587276	0.000415734	0.000362455	0.000318793	0.000271643	0.000943292	0.000961314	0.000928961	0.000912564	0.000693175	0.000684786	0.000679956	0.000645371	0.000622406	0.000578418	0.000537843	0.000469311	0.000669779	0.000670737
aroB	b3389	P07639	0.000125991	0.000120295	0.000122981	0.000122945	0.000129194	0.00012587	0.000125341	0.000133118	0.000130353	0.000140275	0.000147095	0.000151301	0.00016723	0.000139188	0.000156744	0.000169136	0.000164373	0.000122426	0.000128217	0.000148203	0.000150464	0.00017216	0.000318621	0.000271417	0.000220519	0.000184748	0.000128968	0.000134841	0.000125594	0.000137292	0.000135617	0.000138628	0.000141072	0.000155137	0.000132755	0.000134532
aroC	b2329	P12008	0.00023078	0.000225828	0.000221405	0.000232887	0.000233486	0.000231665	0.000242096	0.00029894	0.000281296	0.000288237	0.000295229	0.000292002	0.000304247	0.000282063	0.000281214	0.00029179	0.000274555	0.000296048	0.000293719	0.000303308	0.000283691	0.000305671	0.000353309	0.000359144	0.000325536	0.000326091	0.000277496	0.000311356	0.000284157	0.000274291	0.000276289	0.00028427	0.000291572	0.000257552	0.000274512	0.000286974
aroD	b1693	P05194	9.19147e-05	8.92903e-05	9.27192e-05	9.07369e-05	9.59745e-05	9.16443e-05	8.90775e-05	0.000120728	0.000103298	9.73144e-05	0.000104981	0.000111145	0.000123707	0.000105358	0.000107761	0.000131524	0.000117277	9.96802e-05	9.3289e-05	0.000100316	0.00010986	0.000125221	0.000305583	0.000273651	0.000233803	0.000203483	0.000119522	0.000124384	0.000115369	0.000102073	8.78393e-05	8.10128e-05	7.71171e-05	7.75999e-05	9.64464e-05	9.84674e-05
aroE	b3281	P15770	4.76263e-05	4.31561e-05	4.19001e-05	5.226e-05	4.98794e-05	4.82557e-05	4.97421e-05	5.89377e-05	5.54438e-05	5.75578e-05	5.75477e-05	5.38415e-05	5.3758e-05	5.45666e-05	5.35402e-05	6.12881e-05	6.48553e-05	6.05759e-05	5.19069e-05	0	5.6769e-05	6.21241e-05	8.08974e-05	6.92032e-05	6.09426e-05	6.05713e-05	5.88201e-05	5.69089e-05	5.70596e-05	5.59881e-05	6.53635e-05	7.72383e-05	7.27097e-05	7.80057e-05	6.45375e-05	6.13318e-05
aroF	b2601	P00888	0.00037955	0.000372192	0.000377938	0.000335555	0.00037004	0.000353083	0.000365051	0.000680437	0.000779147	0.000586728	0.000517943	0.000458872	0.000323143	0.000549329	0.000459087	0.000336463	0.000405662	0.00111741	0.000893936	0.000831143	0.000413579	0.000327211	0.000109752	0.000143534	0.000210178	0.000282455	0.000768922	0.000790384	0.000739842	0.000592834	0.000543019	0.000442389	0.000373413	0.000267464	0.000593119	0.000647008
aroG	b0754	P0AB91	0.00195464	0.00194104	0.00194287	0.00162353	0.00179541	0.00175186	0.00179088	0.00179138	0.00135655	0.00105955	0.000862605	0.000839596	0.0006247	0.00103211	0.000847581	0.000648947	0.000750974	0.00156185	0.00120065	0.000977714	0.000843983	0.000679961	0.00131565	0.00146106	0.00167953	0.00184768	0.00164266	0.00194978	0.00184108	0.00190142	0.00179389	0.00173635	0.00162512	0.00152109	0.00182488	0.00189004
aroH	b1704	P00887	0.000199723	0.000185706	0.000194739	0.000179582	0.000204249	0.000217834	0.000174128	0.000196238	0.000168374	0.000132907	0.000101674	0.000115301	8.46943e-05	0.00013142	0.000117623	8.09608e-05	0.0001132	0.000198768	0.000130387	0.000121242	0.000116693	8.4004e-05	0.00014298	0.000145344	0.000140534	0.000161005	0.000181301	0.000178742	0.000177629	0.000200279	0.00021049	0.000274825	0.000305779	0.000330159	0.000170277	0.000200924
aroK	b3390	P0A6D7	0.000292762	0.000287406	0.000300353	0.000380463	0.000392073	0.000382241	0.000376861	0.000472954	0.000382435	0.000382828	0.000339545	0.000332561	0.000272356	0.000363777	0.000351059	0.000254964	0.000321168	0.000379416	0.000367689	0.000322626	0.00030651	0.00028395	0.000265829	0.000314592	0.000360263	0.000409522	0.000437001	0.000445111	0.00041526	0.000419648	0.000640313	0.00079479	0.000891566	0.000962913	0.000502166	0.000516993
aroL	b0388	P0A6E1	5.0185e-05	5.14653e-05	5.01032e-05	5.54194e-05	5.48066e-05	5.73581e-05	5.39698e-05	6.78084e-05	6.80097e-05	6.81231e-05	7.05008e-05	6.56198e-05	6.86655e-05	6.91692e-05	7.71595e-05	6.85953e-05	7.11617e-05	7.45841e-05	7.49637e-05	7.54415e-05	6.60846e-05	6.56119e-05	4.932e-05	5.01325e-05	6.15691e-05	6.33909e-05	7.74564e-05	6.95471e-05	7.36775e-05	6.56393e-05	7.32974e-05	8.31722e-05	8.78428e-05	8.23922e-05	7.30059e-05	6.78585e-05
aroM	b0390	P0AE28	2.29519e-05	2.31694e-05	2.27161e-05	2.04259e-05	2.03703e-05	1.92496e-05	1.64493e-05	1.61265e-05	0	0	0	0	3.02586e-05	0	0	0	0	0	0	0	0	0	0	0	0	0	0	0	0	0	2.28112e-05	2.5927e-05	2.86459e-05	3.02491e-05	0	0
aroP	b0112	P15993	0.000389042	0.00041406	0.000373654	0.000456952	0.000455251	0.0004646	0.000442125	0.000585033	0.000547678	0.000569515	0.000596342	0.0006083	0.000628417	0.000524613	0.000518944	0.000620937	0.000567486	0.000599902	0.000600148	0.000564143	0.000563797	0.000600678	0.000466482	0.000472484	0.000519555	0.000573087	0.000547237	0.000513639	0.00056289	0.000411943	0.000496946	0.000511903	0.00052401	0.000568489	0.000458107	0.000489376
arpA	b4017	P23325	0	0	0	0	0	0	0	0	0	0	0	0	0	0	0	0	0	0	0	0	0	0	0	0	0	0	0	0	0	0	0	0	0	0	0	0
arpB_1	b1720	P76205	0	0	0	0	0	0	0	0	0	0	0	0	0	0	0	0	0	0	0	0	0	0	0	0	0	0	0	0	0	0	0	0	0	0	0	0
arpB_2	b1721		0	0	0	0	0	0	0	0	0	0	0	0	0	0	0	0	0	0	0	0	0	0	0	0	0	0	0	0	0	0	0	0	0	0	0	0
arsB	b3502	P0AB93	0	0	0	0	0	0	0	0	0	0	0	0	0	0	0	0	0	0	0	0	0	0	0	0	0	0	0	0	0	0	0	0	0	0	0	0
arsC	b3503	P0AB96	0	0	0	0	0	0	0	0	0	0	0	0	0	0	0	0	0	0	0	0	0	0	0	0	0	0	0	0	0	0	0	0	0	0	0	0
arsR	b3501	P37309	0	0	0	0	0	0	0	0	0	0	0	0	0	0	0	0	0	0	0	0	0	0	0	0	0	0	0	0	0	0	0	0	0	0	0	0
artI	b0863	P30859	0.000406786	0.000397594	0.000396715	0.00039454	0.000416003	0.000418492	0.000399078	0.000324269	0.000337985	0.000378448	0.000372085	0.000373814	0.000370724	0.000373996	0.000376689	0.000369894	0.000381962	0.000336961	0.000355969	0.000357796	0.000376344	0.000349505	0.000356653	0.000370519	0.000363397	0.000330083	0.000370542	0.000353214	0.000343446	0.000466035	0.00049237	0.000575708	0.000596374	0.000611361	0.000444789	0.000459837
artJ	b0860	P30860	0.00112373	0.00110958	0.00115942	0.00110676	0.00115364	0.00116036	0.00113873	0.00168714	0.00149165	0.00144488	0.00130536	0.00125072	0.00105658	0.00142262	0.00129867	0.00105613	0.00120743	0.0015691	0.00149751	0.0012432	0.00125212	0.0010085	0.00410483	0.00364303	0.00293211	0.00230119	0.00169161	0.00177715	0.00159683	0.00176279	0.00184626	0.00164767	0.00143106	0.00133621	0.00183513	0.00183819
artM	b0861	P0AE30	0	0	0	0	0	0	0	0	0	0	0	0	0	0	0	0	0	0	0	0	0	0	0	0	0	0	0	0	0	0	0	0	0	0	0	0
artP	b0864	P0AAF6	9.09292e-05	9.44589e-05	8.33399e-05	9.03714e-05	8.8002e-05	9.15206e-05	8.74471e-05	0.000107604	0.000101835	9.57011e-05	8.66091e-05	8.89324e-05	8.7041e-05	9.21684e-05	9.82933e-05	0.000102335	9.18425e-05	7.95539e-05	8.98423e-05	8.62642e-05	9.23365e-05	8.72004e-05	0.000104442	0.000106436	0.000118992	0.000115089	0.000111581	0.000105492	0.000106061	0.00012855	0.000150537	0.000188017	0.000223024	0.000230135	0.000121283	0.000126801
artQ	b0862	P0AE34	1.90637e-05	0	1.95305e-05	0	2.26515e-05	1.9487e-05	0	2.81457e-05	1.97067e-05	0	0	0	0	0	0	0	0	2.95735e-05	0	0	0	2.55114e-05	0	0	0	2.24782e-05	0	2.23806e-05	2.63783e-05	3.38653e-05	4.56211e-05	5.36046e-05	5.91655e-05	6.65151e-05	2.82547e-05	3.06866e-05
ascB	b2716	P24240	0	0	0	0	0	0	0	0	0	0	0	0	0	0	0	0	0	0	0	0	0	0	0	0	0	0	0	0	0	0	0	0	0	0	0	0
ascF	b2715	P24241	0	0	0	0	0	0	0	0	0	0	0	0	0	0	0	0	0	0	0	0	0	0	0	0	0	0	0	0	0	0	0	0	0	0	0	0
ascG	b2714	P24242	0	0	0	0	0	0	0	0	0	0	0	0	0	0	0	0	0	0	0	0	0	0	0	0	0	0	0	0	0	0	0	0	0	0	0	0
asd	b3433	P0A9Q9	0.00357088	0.00363293	0.00376971	0.00239111	0.00270681	0.00254677	0.00272608	0.00260991	0.00255944	0.0020849	0.00197676	0.00189382	0.001575	0.00216429	0.00136398	0.00118036	0.00136172	0.00239702	0.00206293	0.00160073	0.00174082	0.00154487	0.00406365	0.00421685	0.00431783	0.00414669	0.00153502	0.00205735	0.00176207	0.00244127	0.00136031	0.000913102	0.000721718	0.000569626	0.0019212	0.00209562
aslA	b3801	P25549	0	0	0	0	0	0	0	0	0	0	0	0	0	0	0	0	0	0	0	0	0	0	0	0	0	0	0	0	0	0	0	0	0	0	0	0
aslB	b3800	P25550	0	0	0	0	0	0	0	0	0	0	0	0	0	0	0	0	0	0	0	0	0	0	0	0	0	0	0	0	0	0	0	0	0	0	0	0
asmA	b2064	P28249	3.23302e-05	3.39897e-05	3.19636e-05	3.94145e-05	4.03091e-05	4.27789e-05	3.94646e-05	4.69706e-05	4.89197e-05	5.18598e-05	6.09878e-05	6.86568e-05	7.40297e-05	5.23372e-05	5.66863e-05	7.51186e-05	6.24577e-05	4.5717e-05	4.81341e-05	5.87276e-05	6.86961e-05	7.42617e-05	6.09292e-05	5.59734e-05	5.47321e-05	5.31107e-05	4.50591e-05	4.17749e-05	4.21389e-05	5.16188e-05	5.01532e-05	5.17904e-05	5.52351e-05	5.94793e-05	5.2917e-05	4.97406e-05
asnA	b3744	P00963	0.000212247	0.000209322	0.000216702	0.000207709	0.000214314	0.000206842	0.000196643	0.000336242	0.000349129	0.000314323	0.000310432	0.000301873	0.000218958	0.000301925	0.00030691	0.000215884	0.000265631	0.000364865	0.000351578	0.000341733	0.00027345	0.000227857	0.00102298	0.00092935	0.000915307	0.00081528	0.000338577	0.000349036	0.000325215	0.000340081	0.00028471	0.000225437	0.000193668	0.000160868	0.000306663	0.00033223
asnB	b0674	P22106	0.000584826	0.000566691	0.000589086	0.000609684	0.000631459	0.000635368	0.000610603	0.00088838	0.000824939	0.000752628	0.00072916	0.000724856	0.000651045	0.000727939	0.000713918	0.000639118	0.000661579	0.00079555	0.000789546	0.000743084	0.000698992	0.000660053	0.00143629	0.00146055	0.00145784	0.00135387	0.000819985	0.000858911	0.000850355	0.000717084	0.00065696	0.000545559	0.000462435	0.000419814	0.000779052	0.000766689
asnC	b3743	P0ACI6	0	0	0	0	0	0	0	0	0	0	0	0	0	0	0	0	0	0	0	0	0	0	0	0	0	0	0	0	0	0	0	0	0	0	0	0
asnS	b0930	P0A8M0	0.00146429	0.00145281	0.00149428	0.0016271	0.00167636	0.00163265	0.00165249	0.00189889	0.00165233	0.00145377	0.00129433	0.00118094	0.00103769	0.00146287	0.00133853	0.00106893	0.00127657	0.00171063	0.00150024	0.00127392	0.00124688	0.00105937	0.00138779	0.00154462	0.00174046	0.00180613	0.00193998	0.00183062	0.00190968	0.0016617	0.00170282	0.00157813	0.00146882	0.00147549	0.00169686	0.00172562
aspA	b4139	P0AC38	2.3753e-05	2.61643e-05	2.24889e-05	2.58791e-05	3.04573e-05	2.98842e-05	2.88945e-05	5.50374e-05	0.000190221	0.000338477	0.000457785	0.000541636	0.000687642	0.000327028	0.000504065	0.000699828	0.000567338	0.000115443	0.000241061	0.000421532	0.000554038	0.000683963	2.47686e-05	3.2692e-05	3.18158e-05	3.71859e-05	6.31578e-05	6.43688e-05	6.53261e-05	5.96305e-05	4.60523e-05	3.97244e-05	3.37047e-05	2.852e-05	5.70234e-05	5.54969e-05
aspC	b0928	P00509	0.00231552	0.00232682	0.00234855	0.00220507	0.00220585	0.00220812	0.00217212	0.00277721	0.00330362	0.00309653	0.00297788	0.00300091	0.00302837	0.00311625	0.00301559	0.00306457	0.00315057	0.00329532	0.00324566	0.00309701	0.00289856	0.00296402	0.00449239	0.00409386	0.00361995	0.00340207	0.0029878	0.00290879	0.00280036	0.00278393	0.00203041	0.00188034	0.00182297	0.00173185	0.00270273	0.00269577
aspS	b1866	P21889	0.000850883	0.000846751	0.000814117	0.000944403	0.000962096	0.000941682	0.000965769	0.00115225	0.00110551	0.00109475	0.00105488	0.00100276	0.000963394	0.00102849	0.00100925	0.000973866	0.00101717	0.00116017	0.00107791	0.00105626	0.00102507	0.000966001	0.00104335	0.00105679	0.00110842	0.00110873	0.0011527	0.00113663	0.00116217	0.00111074	0.00128108	0.00142709	0.00146699	0.0014922	0.0011742	0.00122831
asr	b1597	P36560	0	0	0	0	0	0	0	0	0	0	0	0	0	0	0	0	0	0	0	0	0	0	0	0	0	0	0	0	0	0	0	0	0	0	0	0
astA	b1747	P0AE37	0	0	0	0	0	0	0	0	0	0	0	0	0	0	0	0	0	0	0	0	0	0	0	0	0	0	0	0	0	0	0	0	0	0	0	0
astB	b1745	P76216	0	0	0	0	0	0	0	0	0	0	0	1.61738e-05	1.90851e-05	0	0	1.8976e-05	1.34828e-05	0	0	0	1.12373e-05	6.22797e-05	5.90096e-05	5.22762e-05	4.85883e-05	0	0	0	0	0	0	0	0	0	0	0
astC	b1748	P77581	3.04351e-05	0	2.44645e-05	0	3.37756e-05	0	0	0	0	0	2.65579e-05	3.71417e-05	4.63421e-05	6.50624e-06	3.82955e-05	6.09515e-05	4.43298e-05	0	0	3.02776e-05	0	5.32771e-05	4.31794e-05	3.81342e-05	0	0	0	0	0	2.36715e-05	0	0	0	0	0	2.64158e-05
astD	b1746	P76217	0	0	0	0	0	0	0	0	0	0	4.19924e-05	5.76189e-05	8.46921e-05	0	0	8.6751e-05	0	0	0	0	6.64107e-05	7.02667e-05	5.38275e-05	4.74095e-05	0	0	0	0	0	0	0	0	0	0	0	0
astE	b1744	P76215	0	0	0	0	0	0	0	0	0	0	0	0	0	0	0	0	0	0	0	0	0	0	0	0	0	0	0	0	0	0	0	0	0	0	0	0
atl	b0454	P0AFP2	0	0	0	0	0	0	0	0	0	0	0	0	0	0	0	0	0	0	0	0	0	0	0	0	0	0	0	0	0	0	0	0	0	0	0	0
atoA	b2222	P76459	0	0	0	0	0	0	0	0	0	0	0	0	0	0	0	0	0	0	0	0	0	0	0	0	0	0	0	0	0	0	0	0	0	0	0	0
atoB	b2224	P76461	0	0	0	0	0	0	0	0	0	0	0	0	0	0	0	0	0	0	0	0	0	0	0	0	0	0	0	0	0	0	0	0	0	0	0	0
atoC	b2220	Q06065	0	0	1.20766e-05	0	0	1.18653e-05	0	1.31493e-05	1.16412e-05	1.73878e-05	2.02789e-05	2.42142e-05	2.83746e-05	1.8225e-05	1.95916e-05	3.21602e-05	2.09716e-05	1.13862e-05	0	1.64534e-05	2.04493e-05	2.5419e-05	0	0	0	0	0	0	0	0	0	0	0	0	1.07418e-05	0
atoD	b2221	P76458	0	0	0	0	0	0	0	0	0	0	0	0	0	0	0	0	0	0	0	0	0	0	0	0	0	0	0	0	0	0	0	0	0	0	0	0
atoE	b2223	P76460	0	0	0	0	0	0	0	0	0	0	0	0	0	0	0	0	0	0	0	0	0	0	0	0	0	0	0	0	0	0	0	0	0	0	0	0
atoS	b2219	Q06067	0	0	0	0	0	0	0	0	0	0	0	0	0	0	0	0	0	0	0	0	0	0	0	0	0	0	0	0	0	0	0	0	0	0	0	0
atpA	b3734	P0ABB0	0.00374352	0.0037367	0.00391622	0.00381066	0.00380512	0.00380127	0.00387878	0.00381374	0.00466114	0.00510528	0.0050223	0.00513899	0.00520373	0.00499202	0.0053311	0.00512558	0.00522443	0.00418515	0.00481999	0.00485935	0.00463237	0.00491001	0.00388306	0.00414581	0.00428062	0.00427858	0.00401624	0.00384926	0.00368226	0.0051449	0.00410234	0.00386561	0.0036461	0.00354487	0.00476885	0.00484375
atpB	b3738	P0AB98	0	0	0	0	0	0	0	0	0	0	0	0	0	0	0	0	0	0	0	0	0	0	0	0	0	0	0	0	0	0	0	0	0	0	0	0
atpC	b3731	P0A6E6	0.000400712	0.000396106	0.000390139	0.000413803	0.000397016	0.000396777	0.000372465	0.000404108	0.000471582	0.000518538	0.000531816	0.000532225	0.00050477	0.000480616	0.000465237	0.000486181	0.000487431	0.000418922	0.000486859	0.000471629	0.000477219	0.000474054	0.00036704	0.000345027	0.000408229	0.000394087	0.000369668	0.000380308	0.000361501	0.000536202	0.000413299	0.000407632	0.00039955	0.000356792	0.000470128	0.000534209
atpD	b3732	P0ABB4	0.00281258	0.00282022	0.00276428	0.00312757	0.00308722	0.0030976	0.00313785	0.0031095	0.00360984	0.00390838	0.00372798	0.00392725	0.00388076	0.00379835	0.0037353	0.00386519	0.00379591	0.00345869	0.00382709	0.00381498	0.00379381	0.0039007	0.00287312	0.00294115	0.00315165	0.00319564	0.00295955	0.00290152	0.00301843	0.00374878	0.00330626	0.00318473	0.0031044	0.00297604	0.00365115	0.00364079
atpE	b3737	P68699	0.000773331	0.000678334	0.000690036	0.00207539	0.0016531	0.00206073	0.00198826	0.00225286	0.00223141	0.00318794	0.00366194	0.00461153	0.00559514	0.00310251	0.00271626	0.00420303	0.0032651	0.00190787	0.00288557	0.0026732	0.00396176	0.00426962	0.00135426	0.00189314	0.00201705	0.00182301	0.000740217	0.000539665	0.00145213	0.00105774	0.00133212	0.000849741	0.00100706	0.00113545	0.000281852	0.00123962
atpF	b3736	P0ABA0	0.000562876	0.000574019	0.000590989	0.000537597	0.000529573	0.000558088	0.000527653	0.000536966	0.000630998	0.000695175	0.000707198	0.000724796	0.000685134	0.000674751	0.000713848	0.000751545	0.000731034	0.000587367	0.000685464	0.000673335	0.000679512	0.000669792	0.000487414	0.000531441	0.000599908	0.000582126	0.000544659	0.000551413	0.000506349	0.000727853	0.00060787	0.000536498	0.000519675	0.000483747	0.000688027	0.000675683
atpG	b3733	P0ABA6	0.000714975	0.000705346	0.00068762	0.000688661	0.000726443	0.000741631	0.000715353	0.000755872	0.000846546	0.000871159	0.000879726	0.000891288	0.000891957	0.000929109	0.000888473	0.000927828	0.000894343	0.000820028	0.0008856	0.000914534	0.000915799	0.000919766	0.000674984	0.000703488	0.000731042	0.000732444	0.000702982	0.000702057	0.000752171	0.000933482	0.00066312	0.000588449	0.000531919	0.000467226	0.000757964	0.000757086
atpH	b3735	P0ABA4	0.00035275	0.000383782	0.000380606	0.00036809	0.000385383	0.000373731	0.000364277	0.000364443	0.000407538	0.000463198	0.000456887	0.000398285	0.000476034	0.000455622	0.000473883	0.000496612	0.000494533	0.000385096	0.000436834	0.000455114	0.000467931	0.00046704	0.00037192	0.000401182	0.000410419	0.000418622	0.000376161	0.000378525	0.000353187	0.000474392	0.000401275	0.000376551	0.00035089	0.000346848	0.00043591	0.000451273
atpI	b3739	P0ABC0	0	0	0	0	0	0	0	0	0	0	0	0	0	0	0	0	0	0	0	0	0	0	0	0	0	0	0	0	0	0	0	0	0	0	0	0
avtA	b3572	P09053	0.000283303	0.000278278	0.000273023	0.000290946	0.000293685	0.00028143	0.000292348	0.000261489	0.000220127	0.000209886	0.000222054	0.00021405	0.000217445	0.000220746	0.00020164	0.000203427	0.000210075	0.000231956	0.00019232	0.000204492	0.000205355	0.000201229	0.000377739	0.000354281	0.000292812	0.000281868	0.000260722	0.000264836	0.000252615	0.000278334	0.000307939	0.000358037	0.000354895	0.000334987	0.000296767	0.000300556
azoR	b1412	P41407	0.000168656	0.000173713	0.000183849	0.000167229	0.000180391	0.000174695	0.000166686	0.00017399	0.000173117	0.000148184	0.000139939	0.000153896	0.000146048	0.000159601	0.000162277	0.000161755	0.000173731	0.000130542	0.000138013	0.000115043	0.000138142	0.000136538	0.00132516	0.00117426	0.000873618	0.000645788	0.000201929	0.000195048	0.000153309	0.000143589	0.000113245	9.96613e-05	8.41794e-05	8.52581e-05	0.000126658	0.000132044
azuC	b4663	C1P605	0	0	0	0	0	0	0	0	0	0	0	0	0	0	0	0	0	0	0	0	0	0	0	0	0	0	0	0	0	0	0	0	0	0	0	0
bacA	b3057	P60932	4.38043e-05	0	0	5.22297e-05	0	0	0	5.85493e-05	5.45306e-05	6.73357e-05	5.6843e-05	5.60843e-05	5.58367e-05	6.84459e-05	4.97721e-05	5.26183e-05	5.5121e-05	4.69611e-05	4.55906e-05	4.84579e-05	5.46869e-05	4.80469e-05	6.94493e-05	6.21159e-05	7.75979e-05	7.97056e-05	5.67114e-05	6.02474e-05	5.48718e-05	4.10869e-05	5.23078e-05	6.1111e-05	6.43076e-05	5.84684e-05	5.64357e-05	5.85615e-05
baeR	b2079	P69228	4.18479e-05	4.19274e-05	4.00842e-05	4.85344e-05	4.90727e-05	4.70855e-05	4.44325e-05	4.28214e-05	4.13087e-05	3.68027e-05	3.69641e-05	4.00591e-05	4.59334e-05	4.15699e-05	4.65141e-05	4.3897e-05	4.55314e-05	3.92292e-05	3.85968e-05	3.83832e-05	4.81945e-05	4.689e-05	8.43069e-05	8.02321e-05	6.37121e-05	6.05197e-05	4.45139e-05	4.24978e-05	4.83049e-05	4.3646e-05	4.33571e-05	4.73521e-05	4.75081e-05	4.23506e-05	4.18216e-05	4.20587e-05
baeS	b2078	P30847	1.13231e-05	6.84988e-06	8.38956e-06	0	0	9.81735e-06	6.38908e-06	8.31012e-06	1.10774e-05	1.10949e-05	0	1.32605e-05	1.69861e-05	1.26604e-05	1.66617e-05	1.21658e-05	1.33123e-05	0	0	0	1.04064e-05	1.3281e-05	2.44308e-05	2.2028e-05	1.71576e-05	1.5621e-05	9.81088e-06	1.12901e-05	1.27265e-05	0	0	8.66704e-06	0	0	0	7.77962e-06
bamA	b0177	P0A940	0.00101315	0.00100695	0.00101484	0.00096224	0.000976369	0.000971822	0.00093629	0.00105665	0.00116325	0.00124531	0.00126119	0.00135765	0.0014178	0.00125497	0.00130799	0.00142923	0.00131455	0.00107336	0.00118334	0.0013205	0.00131507	0.00142104	0.000979566	0.00105133	0.00107153	0.00110952	0.00104305	0.00106609	0.00104188	0.00108206	0.00108814	0.00111605	0.0011382	0.00117218	0.0010491	0.00108235
bamB	b2512	P77774	0.000320615	0.000323551	0.000336289	0.00031707	0.000331049	0.000317939	0.000307771	0.000356817	0.000371903	0.000389216	0.000392401	0.000414825	0.000449219	0.000388684	0.000401495	0.000448915	0.000411986	0.000349301	0.000375853	0.000401686	0.000396122	0.000432121	0.000369818	0.000369437	0.000375289	0.00036975	0.000358383	0.000366938	0.000347952	0.000418171	0.00038067	0.000360165	0.000353022	0.000350293	0.00039233	0.000396599
bamC	b2477	P0A903	0.000302619	0.000304631	0.000293482	0.000292538	0.000290851	0.000287675	0.000282675	0.000364034	0.000343801	0.000364303	0.000381942	0.000426988	0.000439802	0.000373886	0.000373976	0.000432223	0.000396165	0.000348283	0.000372731	0.000409868	0.00041234	0.000468789	0.000421244	0.000405487	0.000401788	0.000387853	0.000327758	0.000376927	0.000344056	0.00038606	0.000344709	0.000357923	0.000375817	0.000376384	0.0003687	0.00038197
bamD	b2595	P0AC02	0.000466795	0.000477817	0.000474771	0.000416854	0.000436353	0.00041977	0.000422081	0.000417975	0.000436741	0.000434292	0.000419645	0.000440249	0.00047306	0.000416562	0.000431642	0.000483643	0.000444813	0.000417999	0.00043871	0.000462305	0.000440117	0.000443738	0.000380927	0.000408765	0.000430078	0.000439784	0.000399341	0.000406133	0.000399635	0.000430576	0.00039529	0.000356457	0.000354534	0.000342329	0.000432726	0.000406356
bamE	b2617	P0A937	0.000179951	0.000180016	0.000176343	0.000153612	0.000170998	0.000162311	0.000164915	0.000159089	0.000169681	0.000168065	0.000183442	0.000218236	0.000220026	0.000165003	0.000182678	0.000222912	0.000199062	0.000158781	0.000174626	0.000201585	0.000190751	0.000210708	0.000217687	0.000201013	0.000175424	0.000180932	0.000167411	0.000164198	0.000154519	0.000180662	0.000183824	0.000206827	0.00021405	0.000251663	0.000181839	0.000186824
barA	b2786	P0AEC5	3.60749e-05	3.25715e-05	3.9748e-05	4.5018e-05	5.37369e-05	4.51414e-05	3.65711e-05	1.29083e-05	2.86177e-05	3.23267e-05	0	7.88847e-05	3.18997e-05	0	3.91558e-05	5.75118e-05	0	0	2.4835e-05	3.12676e-05	2.92212e-05	3.98723e-05	5.05087e-05	2.63029e-05	4.28537e-05	4.53887e-05	4.52689e-05	4.02349e-05	3.59369e-05	4.697e-05	3.63741e-05	5.3475e-05	3.28836e-05	4.70942e-05	2.81403e-05	4.0888e-05
basR	b4113	P30843	0.000124483	0.00012351	0.000126302	8.3351e-05	6.44705e-05	0	5.92391e-05	0	0	7.26689e-05	9.23826e-05	0	0.000132494	8.21695e-05	9.72344e-05	0.000120642	0.000109375	5.42323e-05	5.80726e-05	7.73358e-05	9.10595e-05	0.000122483	0.0001302	0.000111566	0.00010575	7.65481e-05	0	4.34013e-05	4.68145e-05	0.000263932	0.00029623	0.000371053	0.000366882	0.000397115	0.000347474	0.000356904
basS	b4112	P30844	3.4859e-05	0	0	0	0	0	0	0	0	0	0	0	0	0	0	2.38053e-05	0	0	0	0	0	0	0	0	0	0	0	0	0	3.64346e-05	3.57367e-05	3.58348e-05	3.88376e-05	4.02683e-05	4.17757e-05	3.37576e-05
bax	b3570	P27297	0	0	0	0	0	0	0	0	0	0	0	0	0	0	0	0	0	0	0	0	0	0	0	0	0	0	0	0	0	0	0	0	0	0	0	0
bcp	b2480	P0AE52	0.000597943	0.000594627	0.000595004	0.00072147	0.000683793	0.000664071	0.000670138	0.000759007	0.000644248	0.000616656	0.000565869	0.000585355	0.000602527	0.000614047	0.000622564	0.000621663	0.000629779	0.000660003	0.000560925	0.000577293	0.000619014	0.000629046	0.00104572	0.00107794	0.00104256	0.00102254	0.000722989	0.000711251	0.000725247	0.000581439	0.000526776	0.000448977	0.000405621	0.000351277	0.000622004	0.000638495
bcr	b2182	P28246	0	0	2.73519e-05	2.1299e-05	0	0	0	2.19727e-05	0	1.56976e-05	0	1.59615e-05	0	0	1.69196e-05	1.48127e-05	0	0	1.94772e-05	0	1.94576e-05	0	0	0	0	2.0935e-05	0	0	1.94524e-05	0	0	3.3732e-05	0	0	0	3.19452e-05
bcsA	b3533	P37653	0	0	0	0	0	0	0	0	0	0	0	0	0	0	0	0	0	0	0	0	0	0	0	0	0	0	0	0	0	0	0	0	0	0	0	0
bcsB	b3532	P37652	2.30537e-05	2.56218e-05	0	2.60927e-05	9.47703e-06	2.12438e-05	1.70792e-05	5.42626e-05	4.90545e-05	5.06331e-05	5.50993e-05	7.12494e-05	7.24621e-05	4.3329e-05	6.36253e-05	7.50013e-05	6.45228e-05	5.12988e-05	4.29269e-05	5.77194e-05	6.37954e-05	7.25659e-05	9.67502e-05	9.68437e-05	9.56475e-05	8.46177e-05	5.56825e-05	5.374e-05	5.36884e-05	6.08405e-05	5.10473e-05	5.95552e-05	5.25141e-05	5.65287e-05	5.70932e-05	5.60953e-05
bcsC	b3530	P37650	0	1.56059e-05	1.52472e-05	1.5895e-05	0	0	0	1.4951e-05	1.3495e-05	1.54877e-05	1.48123e-05	1.08939e-05	2.00262e-05	0	1.94333e-05	1.86929e-05	1.74981e-05	1.56494e-05	1.27884e-05	1.73086e-05	1.20679e-05	1.16944e-05	2.37346e-05	2.58182e-05	2.39411e-05	2.0988e-05	1.47492e-05	1.95186e-05	1.39707e-05	1.33812e-05	1.46981e-05	1.43331e-05	1.42708e-05	1.09278e-05	1.51378e-05	1.4866e-05
bcsE	b3536	P37657	9.89595e-05	6.82291e-05	0	0.000105069	7.442e-05	0.000146669	9.56236e-05	0.000110083	0	0	6.77913e-05	0	0	0	0	0	0	0	0	7.83895e-05	0	0	0	0	0	9.92229e-05	0.000104577	0	8.85656e-05	0	7.32239e-05	0	7.58086e-05	0	0	0
bcsF	b3537	P0ADJ5	0	0	0	0	0	0	0	0	0	0	0	0	0	0	0	0	0	0	0	0	0	0	0	0	0	0	0	0	0	0	0	0	0	0	0	0
bcsG	b3538	P37659	4.98233e-05	4.99983e-05	6.37945e-05	5.84173e-05	5.90021e-05	6.16115e-05	6.01806e-05	3.54039e-05	3.39813e-05	3.50078e-05	3.43166e-05	4.1983e-05	4.23705e-05	3.2369e-05	0	4.23037e-05	3.88464e-05	3.37472e-05	2.75975e-05	3.40379e-05	3.74487e-05	4.24035e-05	5.66997e-05	5.17703e-05	5.68441e-05	5.62892e-05	3.6308e-05	3.50582e-05	3.72848e-05	0	0	3.61246e-05	0	4.25219e-05	2.60194e-05	4.40911e-05
bcsQ	b3534	P37655	0	0	0	0	0	0	0	0	0	0	0	0	0	0	0	0	0	0	0	0	0	0	0	0	0	0	0	0	0	0	0	0	0	0	0	0
bcsZ	b3531	P37651	0	0	0	0	0	0	0	0	0	0	0	0	0	0	0	0	0	0	0	0	0	0	0	0	0	0	0	0	0	0	0	0	0	0	0	0
bdcA	b4249	P39333	0	0	0	0	0	0	0	0	0	0	0	0	0	0	0	0	0	0	0	0	0	0	0	0	0	0	0	0	0	0	0	0	0	0	0	0
bdcR	b4251	P39334	1.82664e-05	0	0	3.48556e-05	4.05024e-05	3.19187e-05	3.17312e-05	3.92898e-05	3.2507e-05	3.38323e-05	3.30729e-05	3.72001e-05	3.17992e-05	3.45496e-05	3.21168e-05	3.0778e-05	3.73644e-05	3.77128e-05	3.39277e-05	3.3775e-05	3.38569e-05	3.55357e-05	3.17521e-05	3.55657e-05	3.94095e-05	3.94056e-05	3.87777e-05	3.0778e-05	2.12963e-05	3.16715e-05	4.25576e-05	4.83789e-05	5.38503e-05	4.61248e-05	3.57475e-05	4.05255e-05
bdm	b1481	P76127	0	0	0	0	0	0	0	0	0	0	0	0	0	0	0	0	0	0	0	0	0	0	0	0	0	0	0	0	0	0	0	0	0	0	0	0
bepA	b2494	P66948	8.94645e-05	8.72585e-05	8.48241e-05	9.0049e-05	9.05777e-05	8.60227e-05	9.05081e-05	8.74563e-05	8.0842e-05	9.73039e-05	0.000105806	0.00012598	0.000150519	9.46676e-05	0.000110494	0.000155502	0.000129119	8.36291e-05	8.77368e-05	0.000115666	0.00012608	0.000164675	0.000175681	0.000156796	0.000129397	0.000115238	8.71156e-05	8.79051e-05	8.53845e-05	8.84233e-05	7.38135e-05	7.23097e-05	7.77393e-05	6.97094e-05	8.51307e-05	8.72406e-05
betA	b0311	P17444	0	0	0	0	0	0	0	0	0	0	0	0	0	0	0	0	0	0	0	0	0	0	0	0	0	0	0	0	0	0	0	0	0	0	0	0
betB	b0312	P17445	7.96377e-05	7.36222e-05	8.21101e-05	9.07087e-05	8.87745e-05	9.12149e-05	7.95837e-05	7.94687e-05	6.14851e-05	6.76367e-05	6.36841e-05	5.49176e-05	4.76659e-05	7.08292e-05	6.37353e-05	5.44264e-05	6.73311e-05	6.50271e-05	4.76698e-05	5.97026e-05	5.74851e-05	5.30407e-05	9.12258e-05	0.00010106	9.32755e-05	9.03723e-05	8.16696e-05	8.15959e-05	7.4608e-05	0.000100185	0.000116104	0.0001324	0.000121425	0.000129141	9.42772e-05	0.000114515
betI	b0313	P17446	0	0	0	0	0	0	0	0	0	0	0	0	0	0	0	0	0	0	0	0	0	0	0	0	0	0	0	0	0	0	0	0	0	0	0	0
betT	b0314	P0ABC9	0	0	0	0	0	0	0	0	0	0	0	0	0	0	0	0	0	0	0	0	0	0	0	0	0	0	0	0	0	0	0	0	0	0	0	0
bfd	b3337	P0AE56	0	0	0	0	0	0	0	0	0	0	0	0	0	0	0	0	0	0	0	0	0	0	0	0	0	0	0	0	0	0	0	0	0	0	0	0
bfr	b3336	P0ABD3	0.00053902	0.0005409	0.000534714	0.000544872	0.000533163	0.000519029	0.000538681	0	0	2.81672e-05	4.79533e-05	8.85546e-05	0.000177967	0	5.52021e-05	0.000200874	9.11681e-05	0	1.94012e-05	5.22063e-05	0.000103728	0.000187926	0.000343452	0.000221	0.00012313	7.2364e-05	0	0	0	4.18287e-05	2.79054e-05	3.69537e-05	5.0299e-05	1.60436e-05	5.23549e-05	5.11819e-05
bglA	b2901	Q46829	0.000381104	0.00037164	0.000369307	0.000359562	0.000345519	0.000368767	0.000340938	0.000363699	0.000382815	0.000353035	0.000362133	0.000355243	0.000384896	0.000376704	0.000331734	0.000358439	0.00034503	0.000347961	0.000343566	0.000336919	0.000337945	0.000323285	0.000465242	0.000405213	0.000407714	0.00039342	0.000362817	0.000376137	0.000344207	0.000340886	0.000297812	0.000261354	0.000268459	0.000243826	0.000336372	0.000332461
bglB	b3721	P11988	0	0	0	0	0	0	0	0	0	0	0	0	0	0	0	0	0	0	0	0	0	0	0	0	0	0	0	0	0	0	0	0	0	0	0	0
bglF	b3722	P08722	0	0	0	0	0	0	0	0	0	0	0	0	0	0	0	0	0	0	0	0	0	0	0	0	0	0	0	0	0	0	0	0	0	0	0	0
bglG	b3723	P11989	0	0	0	0	0	0	0	0	0	0	0	0	0	0	0	0	0	0	0	0	0	0	0	0	0	0	0	0	0	0	0	0	0	0	0	0
bglH	b3720	P26218	0	0	0	0	0	0	0	0	0	0	0	0	0	0	0	0	0	0	0	0	0	0	0	0	0	0	0	0	0	0	0	0	0	0	0	0
bglJ	b4366	P39404	0	0	0	0	0	0	0	0	0	0	0	0	0	0	0	0	0	0	0	0	0	0	0	0	0	0	0	0	0	0	0	0	0	0	0	0
bglX	b2132	P33363	0.000133012	0.000135331	0.000125343	0.000138564	0.000146759	0.000143697	0.000133291	0.000156731	0.000150749	0.000155046	0.000153352	0.000162368	0.000151444	0.000156475	0.000152018	0.000153651	0.000154047	0.000153416	0.0001455	0.000152685	0.000148347	0.000156026	0.000146438	0.000155715	0.00016249	0.000164718	0.000154556	0.000151957	0.000146858	0.000185814	0.00018674	0.000194862	0.000198007	0.000188949	0.000176872	0.000185004
bhsA	b1112	P0AB40	0	0	0	0	0	0	0	0	0	0	0	0	0	0	0	0	0	0	0	0	0	0	0	0	0	0	0	0	0	0	0	0	0	0	0	0
bioA	b0774	P12995	8.89252e-05	8.45205e-05	8.3678e-05	9.33403e-05	9.00846e-05	8.99151e-05	8.7024e-05	6.39338e-05	6.33969e-05	6.2687e-05	6.97187e-05	5.98242e-05	6.00875e-05	6.9127e-05	6.45682e-05	6.72261e-05	6.64222e-05	6.74703e-05	6.28846e-05	6.56895e-05	6.58589e-05	6.18761e-05	8.40593e-05	7.50578e-05	6.2265e-05	5.87188e-05	6.68429e-05	6.05144e-05	6.43572e-05	8.31463e-05	8.18244e-05	9.09587e-05	9.74375e-05	0.0001043	9.15141e-05	8.52105e-05
bioB	b0775	P12996	0.000247771	0.000244248	0.000237968	0.000274392	0.000230732	0.000255518	0.000254129	0.000407309	0.000323389	0.00030471	0.000263009	0.000243133	0.000184801	0.000294418	0.000264642	0.000168296	0.000215157	0.000337862	0.000309639	0.000274023	0.000244222	0.000182716	0.000140795	0.000187789	0.000223099	0.000267282	0.000322286	0.000337208	0.000322729	0.000453893	0.000429876	0.000408973	0.000408664	0.000419266	0.000505642	0.000507414
bioC	b0777	P12999	0	0	0	0	0	0	0	0	0	0	0	0	0	0	0	0	0	0	0	0	0	0	0	0	0	0	0	0	0	0	0	0	0	0	0	0
bioD	b0778	P13000	0.000127178	0.00013132	0.000132551	0.000114147	0.000104543	0.000109238	0.000102947	5.82566e-05	5.90268e-05	6.49801e-05	6.94401e-05	6.89676e-05	7.41764e-05	5.86433e-05	7.00932e-05	7.86989e-05	7.20131e-05	4.62442e-05	5.33389e-05	6.78256e-05	7.39293e-05	7.7585e-05	0.000181852	0.000149091	0.000112738	9.60352e-05	6.4967e-05	6.84637e-05	5.92492e-05	7.81159e-05	7.69682e-05	7.46808e-05	7.9554e-05	8.35403e-05	8.61731e-05	8.15088e-05
bioF	b0776	P12998	3.56235e-05	3.54312e-05	3.57737e-05	3.66032e-05	3.63266e-05	3.50717e-05	4.13661e-05	2.5402e-05	2.40488e-05	2.32495e-05	2.64673e-05	1.93078e-05	2.5831e-05	2.231e-05	2.40387e-05	2.07012e-05	2.34873e-05	2.48419e-05	2.63397e-05	3.00309e-05	2.42057e-05	2.32879e-05	5.39788e-05	0	0	6.12226e-05	5.02752e-05	4.15214e-05	2.86425e-05	4.16967e-05	3.82211e-05	3.33134e-05	4.86416e-05	6.71555e-05	4.7957e-05	4.17192e-05
bioH	b3412	P13001	3.28979e-05	2.90687e-05	2.69987e-05	3.56661e-05	3.52048e-05	3.53008e-05	3.14714e-05	2.52264e-05	2.19002e-05	2.12038e-05	2.45195e-05	2.32641e-05	2.82496e-05	2.24792e-05	2.35886e-05	3.09153e-05	3.30977e-05	2.51661e-05	2.21724e-05	3.05805e-05	2.5553e-05	2.87541e-05	3.41796e-05	3.57064e-05	3.07851e-05	2.97365e-05	2.8809e-05	2.32509e-05	2.68439e-05	2.52891e-05	2.71435e-05	3.7318e-05	3.45421e-05	3.06002e-05	2.50746e-05	2.68791e-05
bipA	b3871	P32132	0.00154902	0.00157317	0.00157681	0.00164894	0.00154639	0.00151921	0.00147884	0.00184694	0.00153239	0.00124769	0.00112949	0.00104167	0.000913722	0.00126593	0.00115357	0.000900869	0.00107999	0.0018636	0.00135842	0.00117101	0.00098956	0.000830331	0.00164544	0.00179296	0.00194903	0.00209242	0.00190937	0.00178917	0.0017174	0.00189519	0.00215904	0.0024501	0.00251449	0.00259122	0.00177425	0.00182886
birA	b3973	P06709	3.39442e-05	3.39005e-05	3.44168e-05	3.17082e-05	3.39839e-05	3.58591e-05	2.91794e-05	4.22709e-05	3.75537e-05	4.07766e-05	4.1382e-05	4.06854e-05	4.00515e-05	3.60119e-05	3.88324e-05	4.26889e-05	4.40828e-05	4.17965e-05	3.79616e-05	4.06209e-05	3.88023e-05	4.06198e-05	4.68237e-05	4.38738e-05	5.01812e-05	3.87694e-05	3.88332e-05	4.48849e-05	3.97984e-05	4.92917e-05	4.53027e-05	4.49795e-05	4.32201e-05	4.75251e-05	4.18685e-05	3.78165e-05
bisC	b3551	P20099	0.00010801	0.000114069	9.44632e-05	0.000113716	0.000102018	0.000111956	9.92456e-05	5.9488e-05	6.16075e-05	5.81995e-05	6.1534e-05	5.75856e-05	6.53682e-05	6.06293e-05	6.19788e-05	7.04245e-05	6.2163e-05	6.70421e-05	6.28509e-05	6.12869e-05	6.45651e-05	6.3813e-05	9.65244e-05	0.000105858	0.000118188	9.53625e-05	9.02347e-05	7.82514e-05	6.75177e-05	8.0621e-05	6.66416e-05	6.12781e-05	6.59218e-05	7.03651e-05	8.35221e-05	7.89329e-05
blc	b4149	P0A901	5.07372e-05	5.98725e-05	5.0229e-05	6.82352e-05	2.88447e-05	5.54257e-05	6.33824e-05	0	0	0	0	0	3.0557e-05	0	0	3.09657e-05	0	0	0	0	6.67032e-06	1.18749e-05	4.31726e-05	1.95419e-05	2.97698e-05	0	0	0	0	6.69278e-06	0	0	0	0	0	0
blr	b4409	P56976	0	0	0	0	0	0	0	0	0	0	0	0	0	0	0	0	0	0	0	0	0	0	0	0	0	0	0	0	0	0	0	0	0	0	0	0
bluF	b1163	P75990	0	0	0	0	0	0	0	0	0	0	0	0	0	0	0	0	0	0	0	0	0	0	0	0	0	0	0	0	0	0	0	0	0	0	0	0
bluR	b1162	P75989	0	0	0	0	0	0	0	0	0	0	0	0	0	0	0	0	0	0	0	0	0	0	0	0	0	0	0	0	0	0	0	0	0	0	0	0
bolA	b0435	P0ABE2	0.000173031	0.000184578	0.000186601	0.000171092	0.00016854	0.000171212	0.00016958	4.70145e-05	4.73992e-05	5.06914e-05	4.966e-05	5.70073e-05	5.7835e-05	5.12547e-05	4.08125e-05	6.54161e-05	4.69601e-05	3.4974e-05	4.03812e-05	3.66176e-05	4.1145e-05	4.37928e-05	6.61546e-05	6.49475e-05	7.35621e-05	5.95359e-05	5.63747e-05	5.13523e-05	4.6165e-05	5.25883e-05	6.25133e-05	6.56357e-05	6.15377e-05	7.33213e-05	5.49235e-05	5.83778e-05
borD	b0557	P77330	0.000223674	0.000241608	0.000209898	0.000226351	0.000258177	0.00025827	0.000238266	0.00145266	0.00123438	0.00122491	0.00103684	0.000967499	0.000776604	0.00133387	0.00103982	0.000743278	0.00100178	0.00110523	0.00102942	0.000892412	0.0010634	0.000849166	0.00023935	0.0002977	0.000327789	0.000462587	0.000712436	0.000777455	0.000735931	0.00145994	0.00184577	0.00263211	0.00298865	0.00332252	0.00140314	0.00138454
brnQ	b0401	P0AD99	0	0	0	0	0	0	0	0	0	0	0	0	0	0	0	0	0	0	0	0	0	0	0	0	0	0	0	0	0	0	0	0	0	0	0	0
bsmA	b4189	P39297	1.1907e-05	1.29824e-05	1.16352e-05	1.30786e-05	1.35388e-05	1.32621e-05	1.08217e-05	6.39757e-06	7.76333e-06	7.04998e-06	0	8.63856e-06	7.66145e-06	5.88e-06	3.44036e-06	8.4846e-06	6.65886e-06	5.98847e-06	6.7492e-06	5.98997e-06	0	8.17308e-06	1.22959e-05	1.23653e-05	9.97593e-06	1.08166e-05	7.67375e-06	0	6.50271e-06	8.96491e-06	0	8.15063e-06	0	1.00692e-05	8.03528e-06	9.03655e-06
bssR	b0836	P0AAY1	0	0	0	0	0	0	0	0	0	0	0	0	0	0	0	0	0	0	0	0	0	0	0	0	0	0	0	0	0	0	0	0	0	0	0	0
bssS	b1060	P0AB33	0	0	0	0	0	0	0	0	0	0	0	0	0	0	0	0	0	0	0	0	0	0	0	0	0	0	0	0	0	0	0	0	0	0	0	0
btuB	b3966	P06129	0.000279071	0.000277757	0.000273096	0.000270208	0.000288194	0.00027805	0.000274076	0.00039281	0.000407322	0.000398079	0.000399415	0.000431164	0.000429026	0.000396114	0.00040843	0.000420458	0.000424453	0.000411215	0.000417407	0.000462845	0.000390046	0.000406484	0.000407324	0.00042375	0.00042346	0.000438549	0.000411189	0.000394549	0.000375008	0.000438525	0.000435921	0.000411237	0.000372643	0.000323178	0.000428778	0.000421006
btuC	b1711	P06609	0	0	0	0	0	0	0	0	0	0	0	0	0	0	0	0	0	0	0	0	0	0	0	0	0	0	0	0	0	0	0	0	0	0	0	0
btuD	b1709	P06611	0	0	0	0	0	2.40047e-05	1.21288e-05	0	0	0	0	0	2.67444e-05	0	2.96065e-05	0	0	0	1.81586e-05	0	2.18681e-05	2.61815e-05	0	0	2.35026e-05	2.33562e-05	0	0	1.83128e-05	0	2.51e-05	2.04182e-05	0	0	2.38933e-05	0
btuE	b1710	P06610	0.000144701	0.000142818	0.000151565	0.000156725	0.000148837	0.000144319	0.000137417	6.39442e-05	7.13326e-05	7.67753e-05	8.19033e-05	0.00010088	0.000123103	7.56822e-05	8.75196e-05	0.000125637	9.87723e-05	7.07368e-05	6.3518e-05	8.5681e-05	9.64576e-05	0.000115125	0.000135657	0.000129973	0.000107081	9.24045e-05	6.34189e-05	6.98645e-05	6.28038e-05	7.62475e-05	7.25707e-05	6.6833e-05	6.61446e-05	6.20613e-05	8.14716e-05	8.45961e-05
btuF	b0158	P37028	0	0	0	0	0	0	0	0	0	0	0	0	0	0	0	0	0	0	0	0	0	0	0	0	0	0	0	0	0	0	0	0	0	0	0	0
btuR	b1270	P0A9H5	3.4147e-05	1.36765e-05	1.17623e-05	1.39045e-05	2.72176e-05	2.66008e-05	1.63334e-05	3.98444e-05	4.34115e-05	4.95054e-05	4.98055e-05	5.44932e-05	5.13161e-05	4.86334e-05	5.20886e-05	5.98015e-05	5.50975e-05	4.318e-05	4.31222e-05	4.9207e-05	4.96321e-05	4.95302e-05	6.08625e-05	5.51582e-05	5.19098e-05	5.4654e-05	4.29069e-05	4.1925e-05	3.92024e-05	3.8468e-05	4.48319e-05	3.9053e-05	4.64653e-05	4.19713e-05	4.16654e-05	3.54856e-05
cadA	b4131	P0A9H3	0	0	0	0	0	0	0	0	0	0	0	0	0	0	0	0	0	0	0	0	0	0	0	0	0	0	0	0	0	0	0	0	0	0	0	0
cadB	b4132	P0AAE8	0	0	0	0	0	0	0	0	0	0	0	0	0	0	0	0	0	0	0	0	0	0	0	0	0	0	0	0	0	0	0	0	0	0	0	0
cadC	b4133	P23890	0	0	0	0	0	0	0	0	0	0	0	0	0	0	0	0	0	0	0	0	0	0	0	0	0	0	0	0	0	0	0	0	0	0	0	0
caiA	b0039	P60584	0	0	0	0	0	0	0	0	0	0	0	0	0	0	0	0	0	0	0	0	0	0	0	0	0	0	0	0	0	0	0	0	0	0	0	0
caiB	b0038	P31572	0	0	0	0	0	0	0	0	0	0	0	0	0	0	0	0	0	0	0	0	0	0	0	0	0	0	0	0	0	0	0	0	0	0	0	0
caiC	b0037	P31552	0	0	0	0	0	0	0	0	0	0	0	0	0	0	0	0	0	0	0	0	0	0	0	0	0	0	0	0	0	0	0	0	0	0	0	0
caiD	b0036	P31551	0	0	0	0	0	0	0	0	0	0	0	0	0	0	0	0	0	0	0	0	0	0	0	0	0	0	0	0	0	0	0	0	0	0	0	0
caiE	b0035	P39206	0	0	0	0	0	0	0	0	0	0	0	0	0	0	0	0	0	0	0	0	0	0	0	0	0	0	0	0	0	0	0	0	0	0	0	0
caiF	b0034	P0AE58	0	0	0	0	0	0	0	0	0	0	0	0	0	0	0	0	0	0	0	0	0	0	0	0	0	0	0	0	0	0	0	0	0	0	0	0
caiT	b0040	P31553	0	0	0	0	0	0	0	0	0	0	0	0	0	0	0	0	0	0	0	0	0	0	0	0	0	0	0	0	0	0	0	0	0	0	0	0
can	b0126	P61517	0.000982466	0.000954627	0.000938307	0.000937449	0.00084207	0.000851242	0.000851893	0.000978093	0.000861842	0.000777836	0.000799686	0.000827538	0.000824035	0.000774312	0.000770507	0.000788669	0.000825636	0.000745843	0.000667765	0.000614953	0.000781342	0.000697724	0.00156723	0.00151861	0.00141316	0.00126672	0.00094622	0.00092708	0.000887425	0.00100428	0.000804059	0.000672295	0.000638266	0.000610163	0.000929697	0.00084082
carA	b0032	P0A6F1	0.0016085	0.00161604	0.00167388	0.00169757	0.00167174	0.00163328	0.00163109	0.00116975	0.00089249	0.000768985	0.000680414	0.000631005	0.000544625	0.000810567	0.000669672	0.000546676	0.000644569	0.000981036	0.000813549	0.000693469	0.000657844	0.000553459	0.00188584	0.00175668	0.00154307	0.00137628	0.00104935	0.00107633	0.00104233	0.0012048	0.00116134	0.00106758	0.000985362	0.000887099	0.00114427	0.00117487
carB	b0033	P00968	0.0049028	0.00491229	0.00490675	0.00513805	0.00500043	0.0050302	0.00495753	0.00320047	0.00250098	0.00222485	0.00199199	0.00193414	0.00176451	0.00217946	0.00204412	0.00182866	0.0019996	0.00289522	0.00235069	0.00209473	0.00200077	0.00184469	0.00600867	0.00540432	0.00457618	0.00405379	0.00303876	0.00286224	0.00305617	0.00355068	0.00324156	0.00287646	0.00268046	0.00230484	0.00347896	0.00351231
cas1	b2755	Q46896	0	0	0	0	0	0	0	0	0	0	0	0	0	0	0	0	0	0	0	0	0	0	0	0	0	0	0	0	0	0	0	0	0	0	0	0
cas2	b2754	P45956	0	0	0	0	0	0	0	0	0	0	0	0	0	0	0	0	0	0	0	0	0	0	0	0	0	0	0	0	0	0	0	0	0	0	0	0
cas3	b2761	P38036	0	0	0	0	0	0	0	0	0	0	0	0	0	0	0	0	0	0	0	0	0	0	0	0	0	0	0	0	0	0	0	0	0	0	0	0
casA	b2760	Q46901	0	0	0	0	0	0	0	0	0	0	0	0	0	0	0	0	0	0	0	0	0	0	0	0	0	0	0	0	0	0	0	0	0	0	0	0
casB	b2759	P76632	0	0	0	0	0	0	0	0	0	0	0	0	0	0	0	0	0	0	0	0	0	0	0	0	0	0	0	0	0	0	0	0	0	0	0	0
casC	b2758	Q46899	0	0	0	0	0	0	0	0	0	0	0	0	0	0	0	0	0	0	0	0	0	0	0	0	0	0	0	0	0	0	0	0	0	0	0	0
casD	b2757	Q46898	0	0	0	0	0	0	0	0	0	0	0	0	0	0	0	0	0	0	0	0	0	0	0	0	0	0	0	0	0	0	0	0	0	0	0	0
casE	b2756	Q46897	0	0	0	0	0	0	0	0	0	0	0	0	0	0	0	0	0	0	0	0	0	0	0	0	0	0	0	0	0	0	0	0	0	0	0	0
cbeA	b2004	P76364	0	0	0	0	0	0	0	0	0	0	0	0	0	0	0	0	0	0	0	0	0	0	0	0	0	0	0	0	0	0	0	0	0	0	0	0
cbl	b1987	Q47083	0.000107728	0	0	9.46307e-05	8.93964e-05	9.48335e-05	9.23868e-05	9.39265e-05	0	0	0	0	0	0	0	0	0	0.000103013	0	0	0	0	0	0	0	0	9.73737e-05	9.38394e-05	9.75453e-05	0.000103633	9.36878e-05	0.00010424	0.000146277	0.000125458	0.00012665	0.000110931
cbpA	b1000	P36659	0.000134065	0.000155141	0.000150186	0.000148083	0.000144291	0.000135495	0.000141183	0	0	2.0284e-05	0	0	0	0	0	0	0	0	0	0	3.56388e-05	0	8.63229e-05	7.51686e-05	6.61393e-05	7.06441e-05	0	0	0	7.98247e-05	6.03554e-05	6.17174e-05	6.52769e-05	0	0	7.09088e-05
cbpM	b0999	P63264	0	0	0	0	0	0	0	0	0	0	0	0	0	0	0	0	0	0	0	0	0	0	0	0	0	0	0	0	0	0	0	0	0	0	0	0
cbrA	b3690	P31456	0	0	0	0	0	0	0	0	0	0	0	0	0	0	0	0	0	0	0	0	0	0	0	0	0	0	0	0	0	0	0	0	0	0	0	0
cbrB	b3716	P31468	0	0	0	0	0	0	0	0	0	0	0	0	0	0	0	0	0	0	0	0	0	0	0	0	0	0	0	0	0	0	0	0	0	0	0	0
cbrC	b3717	P31469	0	0	0	0	0	0	0	0	0	0	0	0	0	0	0	0	0	0	0	0	0	0	0	0	0	0	0	0	0	0	0	0	0	0	0	0
cbtA	b2005	P64524	0	0	0	0	0	0	0	0	0	0	0	0	0	0	0	0	0	0	0	0	0	0	0	0	0	0	0	0	0	0	0	0	0	0	0	0
cca	b3056	P06961	4.4109e-05	3.95485e-05	3.8823e-05	3.74149e-05	4.63729e-05	3.98531e-05	3.83005e-05	3.24559e-05	3.16858e-05	2.99306e-05	3.31142e-05	3.75675e-05	4.1831e-05	3.31338e-05	3.65448e-05	4.53358e-05	3.65965e-05	3.63305e-05	2.94376e-05	3.61458e-05	3.71358e-05	4.19947e-05	4.45944e-05	4.31876e-05	4.03352e-05	3.54074e-05	2.66993e-05	3.38754e-05	3.23227e-05	4.06366e-05	3.44327e-05	3.86475e-05	3.84552e-05	3.90856e-05	3.75779e-05	3.5903e-05
ccmA	b2201	P33931	0	0	0	0	0	0	0	0	0	0	0	0	0	0	0	0	0	0	0	0	0	0	0	0	0	0	0	0	0	0	0	0	0	0	0	0
ccmB	b2200	P0ABL8	0	0	0	0	0	0	0	0	0	0	0	0	0	0	0	0	0	0	0	0	0	0	0	0	0	0	0	0	0	0	0	0	0	0	0	0
ccmC	b2199	P0ABM1	0	0	0	0	0	0	0	0	0	0	0	0	0	0	0	0	0	0	0	0	0	0	0	0	0	0	0	0	0	0	0	0	0	0	0	0
ccmD	b2198	P0ABM5	0	0	0	0	0	0	0	0	0	0	0	0	0	0	0	0	0	0	0	0	0	0	0	0	0	0	0	0	0	0	0	0	0	0	0	0
ccmE	b2197	P69490	0	0	0	0	0	0	0	0	0	0	0	0	0	0	0	0	0	0	0	0	0	0	0	0	0	0	0	0	0	0	0	0	0	0	0	0
ccmF	b2196	P33927	0	0	0	0	0	0	0	0	0	0	0	0	0	0	0	0	0	0	0	0	0	0	0	0	0	0	0	0	0	0	0	0	0	0	0	0
ccmG	b2195	P0AA86	0	0	0	0	0	0	0	0	0	9.1436e-06	0	0	6.24489e-06	0	1.18463e-05	1.48632e-05	1.15004e-05	0	0	0	0	0	0	0	0	1.129e-05	0	0	0	5.87289e-06	9.29688e-06	0	0	0	0	0
ccmH	b2194	P0ABM9	0	0	0	0	0	0	0	0	0	0	0	0	0	0	0	0	2.47926e-05	0	0	0	0	2.87356e-05	0	0	0	0	0	0	0	0	3.76029e-05	0	0	0	0	0
cdaR	b0162	P37047	0	0	0	0	0	0	0	0	0	0	0	0	0	0	0	0	0	0	0	0	0	0	0	0	0	0	0	0	0	0	0	0	0	0	0	0
cdd	b2143	P0ABF6	6.48271e-05	6.22539e-05	5.91932e-05	6.87496e-05	6.45859e-05	6.94443e-05	6.8658e-05	3.24568e-05	3.78275e-05	4.18404e-05	5.60334e-05	7.47294e-05	0.000100393	4.5662e-05	6.30972e-05	0.000103346	7.37194e-05	3.13388e-05	3.74083e-05	5.60949e-05	6.75311e-05	0.000104241	0.000173555	0.000151312	0.000104607	7.97537e-05	3.66876e-05	3.47225e-05	4.12772e-05	4.05595e-05	4.31064e-05	4.2522e-05	3.844e-05	4.0841e-05	3.91622e-05	3.80264e-05
cdgI	b1785	P76236	0	0	0	0	0	0	0	0	0	0	0	0	0	0	0	0	0	0	0	0	0	0	0	0	0	0	0	0	0	0	0	0	0	0	0	0
cdh	b3918	P06282	1.12216e-05	1.12188e-05	1.02789e-05	1.1196e-05	1.28258e-05	1.50847e-05	1.09988e-05	1.96088e-05	2.06833e-05	1.24391e-05	2.77198e-05	1.78275e-05	1.00474e-05	2.02507e-05	2.37475e-05	1.13638e-05	1.41439e-05	1.96012e-05	1.81215e-05	2.82746e-05	1.93654e-05	1.26824e-05	1.17011e-05	1.17948e-05	1.33572e-05	1.85142e-05	2.60236e-05	1.99139e-05	2.48902e-05	2.1492e-05	2.95774e-05	3.10141e-05	2.73216e-05	2.63096e-05	2.62712e-05	2.60007e-05
cdsA	b0175	P0ABG1	2.72131e-05	0	0	4.76037e-05	5.17773e-05	4.13398e-05	3.89223e-05	4.88321e-05	5.58834e-05	5.42271e-05	5.50443e-05	5.27596e-05	5.21512e-05	4.70051e-05	5.22127e-05	5.4228e-05	5.2298e-05	5.1119e-05	5.13821e-05	5.56476e-05	5.09683e-05	5.42849e-05	4.79237e-05	5.08103e-05	4.74654e-05	4.71385e-05	5.48179e-05	5.77164e-05	4.84215e-05	4.18773e-05	5.95386e-05	6.45229e-05	5.07498e-05	5.79836e-05	5.69251e-05	6.34988e-05
cedA	b1731	P0AE60	8.88955e-06	8.81669e-06	8.76036e-06	1.01786e-05	9.91489e-06	9.34877e-06	9.12454e-06	1.00293e-05	9.6801e-06	8.20038e-06	6.25307e-06	8.22034e-06	7.51864e-06	9.18681e-06	9.52652e-06	0	9.14725e-06	8.00334e-06	6.26183e-06	6.47838e-06	7.70972e-06	0	1.07603e-05	1.08337e-05	1.17818e-05	1.11055e-05	1.12309e-05	1.02677e-05	9.69065e-06	1.23054e-05	1.26591e-05	1.34295e-05	1.40926e-05	1.4947e-05	1.15504e-05	1.22689e-05
cfa	b1661	P0A9H7	0.000530893	0.000538562	0.000544276	0.000547051	0.000542579	0.000528969	0.000538208	0.000175235	0.00015914	0.000153555	0.000193089	0.000166231	0.000163755	0.000136173	0.000170614	0.000156165	0.000175428	0.000176892	0.000130278	0.000150465	0.000191586	0.000185173	0.000367324	0.000370963	0.00038127	0.000353237	0.00023123	0.000214536	0.000226742	0.000292607	0.0002555	0.000287584	0.000289813	0.000267756	0.000285182	0.000286195
chaA	b1216	P31801	4.49216e-05	5.3734e-05	0	6.44965e-05	2.50516e-05	0	9.03875e-05	5.95777e-05	0	0	0	0	0	0	0	0	4.50105e-05	6.62226e-05	8.70826e-05	0.000104412	4.51857e-05	5.40825e-05	0	0.000211711	0.000260733	0	0	5.37651e-05	0.000265423	0.000144023	0	0	8.74422e-05	9.23609e-05	0	0
chaB	b1217	P0AE63	3.00613e-05	2.66072e-05	2.10053e-05	2.87858e-05	2.35976e-05	3.06588e-05	2.03268e-05	0	0	0	0	0	0	0	0	0	0	0	0	0	0	0	1.01625e-05	2.93835e-05	1.09485e-05	0	0	0	0	0	0	0	0	0	0	0
chaC	b1218	P39163	0	0	0	0	0	0	0	0	0	0	0	0	0	0	0	0	0	0	0	0	0	0	0	0	0	0	0	0	0	0	0	0	0	0	0	0
chbA	b1736	P69791	0	0	0	0	0	0	0	0	0	0	0	0	0	0	0	0	0	0	0	0	0	0	0	0	0	0	0	0	0	0	0	0	0	0	0	0
chbB	b1738	P69795	1.313e-05	1.37623e-05	1.04606e-06	1.46725e-05	1.58449e-05	1.54462e-05	1.73787e-05	1.11161e-05	8.73843e-06	1.79536e-05	2.15919e-05	2.60059e-05	2.73162e-05	1.51663e-05	1.88271e-05	2.7194e-05	1.6988e-05	1.05169e-05	1.21999e-05	2.62203e-05	2.84582e-05	3.11181e-05	2.58331e-05	1.41168e-05	1.6031e-05	1.41189e-05	8.9523e-06	6.85831e-06	0	7.07327e-06	1.38266e-05	1.31404e-05	1.97923e-05	3.56923e-06	1.41154e-05	1.54578e-05
chbC	b1737	P17334	0	0	0	0	0	0	0	0	0	0	0	0	0	0	0	0	0	0	0	0	0	0	0	0	0	0	0	0	0	0	0	0	0	0	0	0
chbF	b1734	P17411	0	0	0	0	0	0	0	0	0	0	0	0	0	0	0	0	0	0	0	0	0	0	0	0	0	0	0	0	0	0	0	0	0	0	0	0
chbG	b1733	P37794	0	0	0	0	0	0	0	0	0	0	0	0	0	0	0	0	0	0	0	0	0	0	0	0	0	0	0	0	0	0	0	0	0	0	0	0
chbR	b1735	P17410	0	0	0	0	0	0	0	0	0	0	0	0	0	0	0	0	0	0	0	0	0	0	0	0	0	0	0	0	0	0	0	0	0	0	0	0
cheA	b1888	P07363	0	0	0	0	0	0	0	0.000941368	0.00140263	0.00167705	0.0018891	0.00182888	0.00163452	0.0015775	0.00178636	0.00165686	0.00169806	0.00138838	0.00174344	0.00206557	0.00161567	0.00157815	0	2.5387e-05	7.6962e-05	0.000192237	0.00128852	0.00117854	0.00128935	0.000608799	0.00120738	0.000545055	0.000193517	0	0.000956269	0.000963498
cheB	b1883	P07330	0	0	0	0	0	0	0	0.000170635	0.000219862	0.000265548	0.000304416	0.000321347	0.000300829	0.000256225	0.000274249	0.000285761	0.00026581	0.000229807	0.000263818	0.000333226	0.000276008	0.00028551	2.5645e-05	2.19476e-05	2.72999e-05	4.87452e-05	0.000189886	0.000207969	0.000207492	0.000129455	0.000211716	0.00013367	5.35869e-05	0	0.000181242	0.000176663
cheR	b1884	P07364	0	0	0	0	0	0	0	7.19695e-05	0.000129291	0.000143462	0.000158635	0.000165755	0.000154818	0.000149471	0.000134703	0.000137923	0.000155993	0.000114953	0.000129244	0.000151469	0.00011316	0.000124842	0	0	0	0	0.000134988	0.000138204	0.000102238	6.79267e-05	0.000108399	6.45455e-05	0	0	9.48453e-05	0.000103364
cheW	b1887	P0A964	0	0	6.06672e-06	6.46197e-06	0	0	0	0.000823508	0.00115945	0.00135353	0.00155858	0.00151156	0.00145359	0.00130102	0.00149906	0.00154151	0.00144225	0.00114607	0.00142622	0.00168815	0.00138559	0.00142035	4.53467e-05	5.39393e-05	0.000105007	0.000207271	0.00114259	0.00108059	0.00111392	0.000549761	0.000975257	0.000495607	0.000174655	1.67013e-05	0.000851342	0.000828761
cheY	b1882	P0AE67	0	0	0	0	0	0	0	0.000731193	0.000973586	0.00109344	0.00123975	0.00138747	0.00130242	0.00105737	0.00125366	0.00125836	0.00126372	0.00112373	0.0012212	0.00151458	0.00131758	0.00136165	0.000163572	0.000120999	0.000156889	0.000250231	0.000955362	0.00102014	0.00101161	0.000502836	0.00106469	0.000613218	0.000260337	1.38498e-05	0.000816753	0.00078312
cheZ	b1881	P0A9H9	0	0	0	0	0	0	0	0.000620907	0.000924667	0.00107103	0.00122921	0.0012868	0.00103252	0.00101511	0.000958204	0.000957383	0.00101585	0.000984027	0.00116887	0.00128386	0.00107925	0.000990339	0	0	4.44309e-05	0.000134111	0.000830112	0.000873652	0.00088105	0.000420016	0.000630325	0.000282998	0.000126976	0	0.000644823	0.000669742
chiA	b3338	P13656	0	0	0	0	0	0	0	0	0	0	0	0	0	0	0	0	0	0	0	0	0	0	0	0	0	0	0	0	0	0	0	0	0	0	0	0
chiP	b0681	P75733	0	0	0	0	0	0	0	0	0	0	0	0	0	0	0	0	0	0	0	0	0	0	0	0	0	0	0	0	0	0	0	0	0	0	0	0
cho	b1741	P76213	0	0	0	0	0	0	0	0	0	0	0	0	0	0	0	0	0	0	0	0	0	0	0	0	0	0	0	0	0	0	0	0	0	0	0	0
chpB	b4225	P33647	0	0	0	0	0	0	0	0	0	0	0	0	0	0	0	0	0	0	0	0	0	0	0	0	0	0	0	0	0	0	0	0	0	0	0	0
chpS	b4224	P08365	0	0	0	0	0	0	0	0	0	0	0	0	0	0	0	0	0	0	0	0	0	0	0	0	0	0	0	0	0	0	0	0	0	0	0	0
cirA	b2155	P17315	3.14472e-05	2.94769e-05	2.76427e-05	6.17333e-05	4.63855e-05	5.08351e-05	4.67772e-05	9.72804e-05	0.000103548	8.38877e-05	7.99835e-05	7.53449e-05	5.82475e-05	9.38598e-05	8.17959e-05	5.80287e-05	7.11276e-05	0.000116617	0.000104044	8.90252e-05	6.90286e-05	6.63499e-05	4.1722e-05	4.32362e-05	5.11367e-05	6.34702e-05	0.00010832	0.00011797	0.000105592	3.49309e-05	3.69183e-05	0	1.18351e-05	1.98887e-05	4.50846e-05	2.26084e-05
citC	b0618	P77390	0	0	0	0	0	0	0	0	0	0	0	0	0	0	0	0	0	0	0	0	0	0	0	0	0	0	0	0	0	0	0	0	0	0	0	0
citD	b0617	P69330	0	0	0	0	0	0	0	0	0	0	0	0	0	0	0	0	0	0	0	0	0	0	0	0	0	0	0	0	0	0	0	0	0	0	0	0
citE	b0616	P0A9I1	0	0	0	0	0	0	0	0	0	0	0	0	0	0	0	0	0	0	0	0	0	0	0	0	0	0	0	0	0	0	0	0	0	0	0	0
citF	b0615	P75726	0	0	0	0	0	0	0	0	0	0	0	0	0	0	0	0	0	0	0	0	0	0	0	0	0	0	0	0	0	0	0	0	0	0	0	0
citG	b0613	P77231	0	0	0	0	0	0	0	0	0	0	0	0	0	0	0	0	0	0	0	0	0	0	0	0	0	0	0	0	0	0	0	0	0	0	0	0
citT	b0612	P0AE74	0	0	0	0	0	0	0	0	0	0	0	0	0	0	0	0	0	0	0	0	0	0	0	0	0	0	0	0	0	0	0	0	0	0	0	0
citX	b0614	P0A6G5	0	0	0	0	0	0	0	0	0	0	0	0	0	0	0	0	0	0	0	0	0	0	0	0	0	0	0	0	0	0	0	0	0	0	0	0
clcA	b0155	P37019	0	0	0	0	0	0	0	0	0	0	0	0	0	0	0	0	0	0	0	0	0	0	0	0	0	0	0	0	0	0	0	0	0	0	0	0
clcB	b1592	P76175	0	2.51906e-06	0	0	0	3.58171e-06	3.49659e-06	5.23796e-06	5.22196e-06	5.23951e-06	5.14328e-06	5.43265e-06	5.98097e-06	4.81033e-06	5.62978e-06	6.87256e-06	6.34544e-06	5.12379e-06	4.62155e-06	4.72606e-06	6.22692e-06	7.3725e-06	7.32938e-06	5.72186e-06	4.84538e-06	5.30786e-06	0	5.07281e-06	5.2849e-06	5.41932e-06	0	5.43132e-06	4.33009e-06	4.47967e-06	4.79193e-06	5.84083e-06
clpA	b0882	P0ABH9	0.00142402	0.00138504	0.00140546	0.00151418	0.00152654	0.00156038	0.00144122	0.00109294	0.000977113	0.00100685	0.00103728	0.00112195	0.00119796	0.0010115	0.0010777	0.00127655	0.00117268	0.00108809	0.000955529	0.00107731	0.00117768	0.0012905	0.00163547	0.00149113	0.00142376	0.00134563	0.00103559	0.000994995	0.00110651	0.000994306	0.00105825	0.00112689	0.00106552	0.00100388	0.00103737	0.00101892
clpB	b2592	P63284	0.000951956	0.000955363	0.000976356	0.000971216	0.00101131	0.000988174	0.000976853	0.000641052	0.000656984	0.000656862	0.000633021	0.000653581	0.000701261	0.000678867	0.000688301	0.000728345	0.000664256	0.000564827	0.000547515	0.000538913	0.000681868	0.000772374	0.00156513	0.00114383	0.000825759	0.000724625	0.000627962	0.00063413	0.000649172	0.000724955	0.000706315	0.000822101	0.000829021	0.000774657	0.000753821	0.000775266
clpP	b0437	P0A6G7	0.000537373	0.000552452	0.000518692	0.000529843	0.000564759	0.000539281	0.000550095	0.000411014	0.000419386	0.000397954	0.000415787	0.000404202	0.000429169	0.000409492	0.000433614	0.000453846	0.00043375	0.000420484	0.00043811	0.000446879	0.000447241	0.000448699	0.000518475	0.000485245	0.000461974	0.000458265	0.000400873	0.000430009	0.000423297	0.000388988	0.000424773	0.000497333	0.000512279	0.000540228	0.000394858	0.000397329
clpS	b0881	P0A8Q6	0	0	0	0	0	0	0	0	0	0	0	0	0	0	0	0	0	0	0	0	0	0	0	0	0	0	0	0	0	0	0	0	0	0	0	0
clpX	b0438	P0A6H1	0.000800437	0.000813081	0.000788674	0.000856801	0.000872618	0.000842905	0.000811878	0.000825147	0.000803441	0.000765008	0.000727195	0.000702667	0.000699689	0.000787195	0.000791699	0.000713441	0.000770012	0.000816399	0.000752163	0.000779072	0.00074611	0.00073087	0.000693488	0.000786483	0.000811875	0.000820821	0.000826591	0.000782531	0.000797091	0.00077676	0.000916696	0.00103367	0.00108801	0.0010826	0.000778812	0.000785883
clsA	b1249	P0A6H8	9.08699e-05	9.25148e-05	9.44272e-05	0	0	9.28328e-05	0.000122773	0	0	0	7.74891e-05	0	0	0	0	0	0	3.12996e-05	8.27521e-05	0	0	0	0.000117389	0.000128391	0.000117025	0	0	0	0	0	0	0	0.000182494	0.000167457	0	0
clsB	b0789	P0AA84	0	0	0	0	0	0	0	0	0	0	0	0	0	0	0	0	0	0	0	0	0	0	0	0	0	0	0	0	0	0	0	0	0	0	0	0
clsC	b1046	P75919	0	0	0	0	0	0	0	0	0	0	0	0	0	0	0	0	0	0	0	0	0	0	0	0	0	0	0	0	0	0	0	0	0	0	0	0
cmk	b0910	P0A6I0	8.99356e-05	9.64323e-05	9.26298e-05	9.91303e-05	9.97306e-05	0.000101822	8.9386e-05	7.94856e-05	7.13383e-05	7.17436e-05	6.85327e-05	6.80036e-05	7.49527e-05	6.89744e-05	7.37948e-05	7.91346e-05	7.80188e-05	7.24494e-05	6.51099e-05	6.38277e-05	7.61787e-05	7.86829e-05	0.000101557	9.59361e-05	8.74983e-05	8.31151e-05	8.22544e-05	7.79082e-05	8.27247e-05	8.59796e-05	9.44453e-05	0.000100601	0.000107805	0.000117014	8.19081e-05	8.61559e-05
cmoA	b1870	P76290	6.01829e-05	5.90425e-05	5.9254e-05	6.91924e-05	6.60101e-05	6.31554e-05	6.54729e-05	6.29716e-05	5.96898e-05	5.26533e-05	5.10654e-05	4.53793e-05	4.29168e-05	4.93665e-05	5.28933e-05	4.49598e-05	4.85683e-05	6.1918e-05	5.68016e-05	4.78024e-05	5.08722e-05	4.58616e-05	4.66775e-05	4.84186e-05	4.84812e-05	5.64648e-05	5.795e-05	6.06372e-05	5.92059e-05	6.08007e-05	7.37265e-05	9.1194e-05	0.000106984	0.00011659	6.32614e-05	6.25811e-05
cmoB	b1871	P76291	5.13933e-05	5.03582e-05	4.63832e-05	5.57457e-05	6.24358e-05	6.24954e-05	5.89126e-05	5.49177e-05	5.20476e-05	4.33926e-05	3.9801e-05	4.13288e-05	3.86789e-05	5.0212e-05	4.36513e-05	3.73702e-05	4.47942e-05	5.11507e-05	4.52375e-05	4.08957e-05	4.1167e-05	4.15819e-05	4.10642e-05	4.29513e-05	4.9796e-05	5.09793e-05	5.38793e-05	4.7662e-05	5.34955e-05	5.78339e-05	6.16167e-05	7.50958e-05	8.39407e-05	7.78722e-05	5.53333e-05	5.52838e-05
cmoM	b0921	P36566	1.60985e-05	1.4815e-05	0	1.35038e-05	0	1.44111e-05	0	0	0	1.2782e-05	0	1.18734e-05	0	1.14618e-05	0	1.39692e-05	0	1.26452e-05	0	0	1.65405e-05	0	1.36676e-05	0	1.4699e-05	1.64988e-05	1.36495e-05	0	0	1.22653e-05	1.25619e-05	1.71632e-05	1.6928e-05	1.96436e-05	1.3166e-05	1.11918e-05
cmtA	b2933	P69826	0	0	0	0	0	0	0	0	0	0	0	0	0	0	0	0	0	0	0	0	0	0	0	0	0	0	0	0	0	0	0	0	0	0	0	0
cmtB	b2934	P69824	0	0	0	0	0	0	0	0	0	0	0	0	0	0	0	0	0	0	0	0	0	0	0	0	0	0	0	0	0	0	0	0	0	0	0	0
cnu	b1625	P64467	7.96414e-06	9.73121e-06	9.71112e-06	1.15552e-05	1.31568e-05	1.41331e-05	1.18121e-05	1.22293e-05	1.287e-05	1.14123e-05	1.21162e-05	9.52759e-06	9.55263e-06	1.40987e-05	1.37197e-05	1.19905e-05	1.31009e-05	1.3974e-05	1.32706e-05	1.49734e-05	1.32553e-05	1.21074e-05	1.011e-05	1.0648e-05	1.31385e-05	1.33601e-05	1.22374e-05	1.29053e-05	1.41272e-05	1.87246e-05	2.83486e-05	3.19363e-05	3.12013e-05	2.81946e-05	2.00454e-05	2.08651e-05
coaA	b3974	P0A6I3	8.95964e-05	9.05381e-05	8.56577e-05	8.17965e-05	8.59096e-05	8.3423e-05	7.81035e-05	9.3021e-05	9.54129e-05	8.86413e-05	0.00010146	0.000107054	0.000107681	9.42915e-05	9.80736e-05	0.000110937	0.000108605	9.67118e-05	9.57202e-05	0.000112823	0.000104926	0.000113128	0.000102089	0.000102824	9.43182e-05	9.1282e-05	9.33515e-05	8.67509e-05	8.96061e-05	9.92145e-05	8.91756e-05	9.03442e-05	8.06347e-05	8.14161e-05	8.99899e-05	0.000100031
coaD	b3634	P0A6I6	4.29696e-05	4.3298e-05	4.17855e-05	4.15465e-05	3.93263e-05	4.04703e-05	3.98055e-05	4.16695e-05	3.90852e-05	3.02964e-05	3.47948e-05	3.39165e-05	3.8843e-05	3.48172e-05	3.5065e-05	3.47625e-05	3.45583e-05	3.5665e-05	3.15934e-05	3.91421e-05	3.33964e-05	3.77362e-05	5.93137e-05	5.5124e-05	4.64036e-05	4.6377e-05	4.03766e-05	3.85793e-05	4.09906e-05	4.32862e-05	3.97223e-05	4.29171e-05	4.43272e-05	4.17303e-05	3.87943e-05	3.9274e-05
coaE	b0103	P0A6I9	2.03683e-05	1.81323e-05	2.11867e-05	2.20098e-05	2.30301e-05	2.32169e-05	2.36917e-05	1.88992e-05	1.82933e-05	1.80944e-05	1.94625e-05	1.99748e-05	2.02514e-05	1.96159e-05	2.19488e-05	2.43522e-05	2.40146e-05	1.93362e-05	2.05804e-05	1.98224e-05	2.05954e-05	2.17023e-05	2.86276e-05	2.84166e-05	2.44431e-05	2.34755e-05	2.1658e-05	1.9857e-05	1.81816e-05	2.25422e-05	2.14539e-05	2.26307e-05	2.25895e-05	2.4844e-05	1.80552e-05	2.21539e-05
cobB	b1120	P75960	0.000124461	0.000127785	0.000122242	0.000126711	0.000135125	0.000131461	0.000135756	0.000121527	0.000134312	0.000125874	0.000134419	0.000152558	0.000160389	0.000134404	0.000136279	0.000163608	0.000140044	0.000119776	0.000121601	0.00013965	0.000148631	0.000163929	0.000170613	0.000177032	0.000145241	0.000135897	0.000123942	0.000129731	0.000130106	0.000142202	0.000128512	0.000124198	0.000115518	0.000106849	0.000131634	0.000136664
cobC	b0638	P52086	0	0	0	0	0	0	0	0	0	0	0	0	0	0	0	0	0	0	0	0	0	0	0	0	0	0	0	0	0	0	0	0	0	0	0	0
cobS	b1992	P36561	2.19255e-05	2.66849e-05	2.7532e-05	2.93978e-05	3.39357e-05	3.04609e-05	2.9078e-05	3.53313e-05	3.09857e-05	2.85349e-05	3.10059e-05	3.13493e-05	3.41299e-05	3.50577e-05	3.24439e-05	3.29752e-05	3.26603e-05	3.5711e-05	2.68575e-05	3.40369e-05	2.99182e-05	3.68691e-05	5.01706e-05	4.9271e-05	4.8838e-05	4.50222e-05	3.53792e-05	3.92273e-05	3.52502e-05	3.28638e-05	3.74288e-05	4.86038e-05	5.18179e-05	5.68e-05	3.21394e-05	3.53195e-05
cobT	b1991	P36562	3.17785e-05	2.77244e-05	3.13099e-05	3.0155e-05	2.86247e-05	3.05816e-05	2.48131e-05	3.10378e-05	3.35177e-05	3.25428e-05	3.43558e-05	3.69456e-05	3.78615e-05	3.26024e-05	3.51201e-05	3.53508e-05	3.96418e-05	3.03652e-05	3.04192e-05	3.51859e-05	3.77384e-05	3.75609e-05	4.65282e-05	4.30026e-05	4.64222e-05	4.16266e-05	3.43132e-05	3.40754e-05	3.12295e-05	3.35822e-05	3.48706e-05	3.64346e-05	3.73711e-05	3.782e-05	3.49266e-05	3.67366e-05
cobU	b1993	P0AE76	0	0	0	0	0	0	0	2.76814e-05	0	0	0	0	3.90626e-05	0	3.50733e-05	3.19885e-05	2.98234e-05	0	0	0	0	0	3.81078e-05	3.54844e-05	3.15154e-05	3.02508e-05	0	0	0	0	3.51042e-05	3.48576e-05	4.0521e-05	0	0	0
codA	b0337	P25524	0.000709716	0.00070945	0.000710664	0.000840796	0.000841409	0.000850429	0.000849688	0.000313476	0.000255146	0.000256892	0.00023094	0.000255414	0.000228897	0.000243688	0.000245158	0.000230354	0.00025166	0.000274401	0.000249015	0.000232235	0.000263732	0.0002413	0.000228488	0.000232097	0.000235249	0.000241941	0.000279225	0.000270291	0.000296064	0.000303621	0.000261392	0.00023209	0.000216942	0.000207216	0.000316357	0.000312935
codB	b0336	P0AA82	0.000466684	0.000447039	0.000476672	0.00045862	0.000481409	0.000461234	0.00045519	0.000100783	0.000110453	8.69311e-05	0	0	6.62569e-05	9.64609e-05	7.38702e-05	0	0	0.000103499	8.31753e-05	4.32553e-05	8.18571e-05	0	0	0	8.2935e-05	9.50419e-05	0.000110054	0.000107071	9.30233e-05	0.000128876	0.000120347	0.000100549	7.63766e-05	7.18916e-05	0.000151299	0.00018388
cof	b0446	P46891	0	0	0	0	0	0	0	0	0	0	0	0	0	0	0	0	0	0	0	0	0	0	0	0	0	0	0	0	0	0	0	0	0	0	0	0
comR	b1111	P75952	0	0	0	0	0	0	0	8.2688e-05	9.07788e-05	9.24806e-05	0.000119655	0.000133684	0.000136062	0.000101424	0.000108239	0.000128371	0.000111138	9.71798e-05	9.99439e-05	0.000130941	0.000136511	0.000139481	0	0	3.54834e-05	4.72335e-05	7.98641e-05	7.45178e-05	8.70181e-05	5.6324e-05	6.62253e-05	9.31418e-05	0	0	6.56133e-05	0
copA	b0484	Q59385	0.000851438	0.000842499	0.000850689	0.000496522	0.00036365	0.000353323	0.000335514	0.000725627	0.000700075	0.000679399	0.000686472	0.000731097	0.000869141	0.000675301	0.000756164	0.00091533	0.00083268	0.000723316	0.000636612	0.000681681	0.000744144	0.000831347	0.00186368	0.0016203	0.00138807	0.00119208	0.000830332	0.000821312	0.000814578	0.000349653	0.00038699	0.00034735	0.00037499	0.000454603	0.000407102	0.000295388
corA	b3816	P0ABI4	0.000116986	0.000114207	0.000110121	0.000130783	0.000129269	0.0001233	0.000123091	0.000107941	0.000100258	0.000110142	0.000115623	0.000120446	0.000145924	0.000109086	0.000128964	0.000155989	0.000122745	9.69401e-05	9.4459e-05	0.0001161	0.000131281	0.000156162	0.00018045	0.000171114	0.00014398	0.000136631	0.000103513	9.0974e-05	0.000104959	8.38193e-05	0.000109607	0.000134767	0.000155087	0.000191657	8.80411e-05	8.9109e-05
cpdA	b3032	P0AEW4	3.17493e-05	3.39229e-05	2.98579e-05	3.51066e-05	3.81692e-05	3.38681e-05	3.49979e-05	3.86706e-05	4.4414e-05	5.13431e-05	5.28279e-05	6.0616e-05	6.90369e-05	5.17821e-05	5.79528e-05	7.10996e-05	6.35923e-05	4.19153e-05	4.30004e-05	5.05652e-05	5.57723e-05	7.30229e-05	5.75269e-05	5.90236e-05	5.21374e-05	5.02743e-05	4.43732e-05	4.13147e-05	3.97869e-05	4.32988e-05	4.46371e-05	4.30207e-05	4.74408e-05	4.52771e-05	4.37671e-05	4.5314e-05
cpdB	b4213	P08331	0.000101842	0.000100763	9.77663e-05	0.00011008	0.000109664	0.000108694	0.000110682	8.84556e-05	0.000139151	0.000181866	0.000220377	0.000255542	0.000277446	0.000177765	0.000221026	0.000282484	0.000250797	0.000103462	0.000148146	0.000201449	0.000238145	0.000280725	0.0001255	0.000126951	0.000126374	0.000117863	9.88744e-05	9.54562e-05	8.97337e-05	0.000111291	9.75951e-05	9.05193e-05	8.64865e-05	7.47072e-05	0.000113316	0.000116328
cpoB	b0742	P45955	0.00028983	0.000285119	0.000285857	0.000312641	0.000336295	0.000328065	0.00031937	0.000351816	0.000302359	0.000278186	0.000241169	0.000245032	0.000223031	0.000288601	0.000263538	0.000212764	0.000260948	0.000326814	0.00028362	0.000262114	0.000250809	0.000210095	0.00038832	0.000381262	0.000380932	0.000377493	0.000367992	0.000406956	0.000378562	0.000351373	0.00048143	0.000583904	0.00063581	0.00068709	0.000359516	0.000368616
cpsB	b2049	P24174	0	0	0	0	0	0	0	0	0	0	0	0	0	0	0	0	0	0	0	0	0	0	0	0	0	0	0	0	0	0	0	0	0	0	0	0
cpsG	b2048	P24175	0	0	0	0	0	0	0	0	0	0	0	0	0	0	0	0	0	0	0	0	0	0	0	0	0	0	0	0	0	0	0	0	0	0	0	0
cptA	b2896	Q46824	0	0	0	0	0	0	0	0	0	0	0	0	0	0	0	0	0	0	0	0	0	0	0	0	0	0	0	0	0	0	0	0	0	0	0	0
cpxA	b3911	P0AE82	3.74196e-05	3.46263e-05	3.60428e-05	4.11292e-05	4.19352e-05	4.09522e-05	4.27092e-05	4.33107e-05	4.10254e-05	3.99692e-05	4.3553e-05	3.9404e-05	5.04297e-05	3.99308e-05	4.75517e-05	4.77279e-05	4.58755e-05	4.03194e-05	3.79161e-05	4.28925e-05	4.51502e-05	4.38054e-05	5.83167e-05	5.88781e-05	4.97473e-05	4.87015e-05	4.77169e-05	4.75336e-05	4.56882e-05	3.09476e-05	3.84495e-05	3.787e-05	3.83354e-05	4.01577e-05	3.72634e-05	3.86074e-05
cpxP	b4484	P0AE85	1.54729e-05	1.36867e-05	1.27019e-05	1.80655e-05	2.03649e-05	1.77919e-05	1.60526e-05	6.56813e-05	7.06717e-05	8.40173e-05	7.86356e-05	7.52075e-05	9.65078e-05	8.26196e-05	8.86951e-05	9.1659e-05	9.62247e-05	4.43192e-05	5.47221e-05	5.62667e-05	8.26392e-05	8.20426e-05	7.50113e-05	5.80389e-05	5.23565e-05	4.71624e-05	4.26762e-05	5.11764e-05	4.43852e-05	1.83963e-05	1.32444e-05	1.07024e-05	9.64573e-06	0	2.16944e-05	2.08929e-05
cpxR	b3912	P0AE88	0.000279956	0.000283506	0.000278265	0.000308025	0.000302177	0.000292034	0.000292705	0.000358609	0.000344348	0.000341384	0.000338213	0.000339696	0.000409027	0.000341534	0.000345347	0.000396097	0.000363875	0.000294235	0.000303993	0.000295787	0.000322401	0.000366621	0.000525372	0.000465315	0.000436234	0.000396026	0.000368453	0.000368427	0.000339215	0.000240835	0.000225053	0.000249355	0.000269877	0.000271969	0.000237427	0.000245608
cra	b0080	P0ACP1	8.02782e-05	8.74439e-05	6.72733e-05	8.83163e-05	9.53279e-05	9.24533e-05	8.71034e-05	9.73583e-05	0.000105895	0.0001214	0.000132762	0.000136746	0.000173121	0.000118125	0.000150319	0.000167638	0.000161511	0.000106403	0.000131217	0.000152068	0.000155055	0.000173358	0.000112627	0.00010255	0.000104629	9.30223e-05	8.46449e-05	9.64981e-05	8.67556e-05	8.8683e-05	9.1253e-05	9.65287e-05	9.73043e-05	9.70336e-05	8.95775e-05	8.32935e-05
crcB	b0624	P37002	0	0	0	0	0	0	0	0	0	0	0	0	0	0	0	0	0	0	0	0	0	0	0	0	0	0	0	0	0	0	0	0	0	0	0	0
creA	b4397	P0AE91	6.05326e-05	6.10944e-05	5.44826e-05	5.91976e-05	6.31405e-05	6.31483e-05	6.02355e-05	6.32124e-05	5.79791e-05	5.56825e-05	6.18729e-05	6.04957e-05	6.8039e-05	5.97063e-05	6.43654e-05	6.7804e-05	6.46334e-05	5.72897e-05	5.55824e-05	6.02507e-05	6.85086e-05	6.94768e-05	7.917e-05	7.98506e-05	6.8388e-05	7.14943e-05	5.70702e-05	6.24952e-05	5.98232e-05	6.34442e-05	8.13456e-05	9.2404e-05	0.000100395	0.000111655	6.73359e-05	6.26637e-05
creB	b4398	P08368	0	0	0	0	0	0	0	0	0	0	0	0	0	0	0	0	0	0	0	0	0	0	0	0	0	0	0	0	0	0	0	0	0	0	0	0
creC	b4399	P08401	0	0	0	0	0	0	0	0	0	0	0	0	0	0	0	0	0	0	0	0	0	0	0	0	0	0	0	0	0	0	0	0	0	0	0	0
creD	b4400	P08369	0	0	0	0	0	0	0	0	0	0	0	0	0	0	0	0	0	0	0	0	0	0	0	0	0	0	0	0	0	0	0	0	0	0	0	0
crfC	b4109	P0DM85	0	0	0	0	0	0	0	3.14966e-05	0	0	5.16486e-05	0	9.00343e-05	4.06051e-05	0	0	0.000100297	5.55295e-05	6.92438e-05	8.29774e-05	9.78598e-05	9.11695e-05	0	0	0	0	0	2.93767e-05	5.68032e-05	0	5.36468e-05	6.87659e-05	4.73948e-05	2.32514e-05	0	0
crl	b0240	P24251	0.000118164	0.000116195	0.000115356	0.000115308	0.000114417	0.00012666	0.000114484	8.99813e-05	7.72299e-05	8.7959e-05	9.08675e-05	8.6731e-05	7.70615e-05	9.06868e-05	9.43359e-05	8.24325e-05	9.3036e-05	7.26884e-05	7.83426e-05	8.94328e-05	8.23679e-05	7.53282e-05	7.86767e-05	0.000109653	0.00013609	0.000137902	9.05086e-05	8.32609e-05	8.23358e-05	0.000149832	0.000120272	0.000102976	9.52582e-05	8.82491e-05	0.000128057	0.000133225
crp	b3357	P0ACJ8	0.000686633	0.000696737	0.000654379	0.000664438	0.000637633	0.000629957	0.000660674	0.000480901	0.000544816	0.000573423	0.000693326	0.00075237	0.000911874	0.000623269	0.000745082	0.000953231	0.000781483	0.000483678	0.000510879	0.000603088	0.000647847	0.000808077	0.00102291	0.000929414	0.000812013	0.000726032	0.000526188	0.000453358	0.000450347	0.000558242	0.000491871	0.000449607	0.000443616	0.000425596	0.000512458	0.000500685
crr	b2417	P69783	0.00187903	0.00185721	0.00194504	0.00186536	0.00181381	0.00184941	0.00183008	0.00182039	0.0017555	0.00163478	0.00144418	0.00145263	0.00134627	0.00159021	0.00144772	0.00138997	0.00143563	0.00168971	0.0017482	0.00151661	0.00148566	0.00137457	0.00296484	0.00259955	0.00232246	0.00203249	0.00177023	0.00184728	0.00177209	0.00158407	0.00158288	0.00156094	0.00162903	0.00181734	0.00171483	0.0016809
csdA	b2810	Q46925	2.1815e-05	2.35793e-05	2.25211e-05	2.23561e-05	2.2225e-05	2.28262e-05	2.19305e-05	2.54837e-05	2.37656e-05	2.12668e-05	1.93619e-05	1.99887e-05	2.25119e-05	2.15691e-05	1.8363e-05	2.23873e-05	2.23019e-05	2.31037e-05	1.86611e-05	1.8985e-05	2.01272e-05	1.98373e-05	3.30919e-05	3.30595e-05	3.14321e-05	2.78688e-05	2.63059e-05	2.4735e-05	2.51305e-05	2.67577e-05	3.52274e-05	4.19357e-05	4.71837e-05	5.10747e-05	2.77259e-05	2.60546e-05
csdE	b2811	P0AGF2	2.04805e-05	2.18333e-05	2.12143e-05	1.88611e-05	1.98963e-05	1.81773e-05	2.50193e-05	2.24098e-05	2.25156e-05	2.15562e-05	2.09046e-05	2.22979e-05	1.70905e-05	2.041e-05	1.80123e-05	2.22102e-05	2.27938e-05	2.25039e-05	2.09762e-05	2.00161e-05	2.1659e-05	2.22696e-05	3.23786e-05	2.79287e-05	2.77761e-05	2.80649e-05	2.74493e-05	2.32456e-05	2.88355e-05	2.46828e-05	2.82554e-05	3.72602e-05	4.26082e-05	4.69672e-05	2.5469e-05	2.80566e-05
csgA	b1042	P28307	0	0	0	0	0	0	0	0	0	0	0	0	0	0	0	0	0	0	0	0	0	0	0	0	0	0	0	0	0	0	0	0	0	0	0	0
csgB	b1041	P0ABK7	0	0	0	0	0	0	0	0	0	0	0	0	0	0	0	0	0	0	0	0	0	0	0	0	0	0	0	0	0	0	0	0	0	0	0	0
csgC	b1043	P52107	0	0	0	0	0	0	0	0	0	0	0	0	0	0	0	0	0	0	0	0	0	0	0	0	0	0	0	0	0	0	0	0	0	0	0	0
csgD	b1040	P52106	0	0	0	0	0	0	0	0	0	0	0	0	0	0	0	0	0	0	0	0	0	0	0	0	0	0	0	0	0	0	0	0	0	0	0	0
csgE	b1039	P0AE95	0	0	0	0	0	0	0	0	0	0	0	0	0	0	0	0	0	0	0	0	0	0	0	0	0	0	0	0	0	0	0	0	0	0	0	0
csgF	b1038	P0AE98	0	0	0	0	0	0	0	0	0	0	0	0	0	0	0	0	0	0	0	0	0	0	0	0	0	0	0	0	0	0	0	0	0	0	0	0
csgG	b1037	P0AEA2	0	0	0	0	0	0	0	0	0	0	0	0	0	0	0	0	0	0	0	0	0	0	0	0	0	0	0	0	0	0	0	0	0	0	0	0
csiD	b2659	P76621	0	0	0	0	0	0	0	0	0	1.06158e-05	2.79245e-05	2.62816e-05	2.52831e-05	0	2.9438e-05	3.69747e-05	3.20372e-05	0	7.10659e-06	3.35704e-05	2.46872e-05	2.43779e-05	0	0	0	0	0	0	0	0	0	0	0	0	0	0
csiE	b2535	P54901	0	0	0	0	0	0	0	0	0	0	0	0	0	0	0	0	0	0	0	0	0	0	0	0	0	0	0	0	0	0	0	0	0	0	0	0
csiR	b2664	P37338	0	0	0	0	0	0	0	0	0	0	0	0	0	0	0	0	0	0	0	0	0	0	0	0	0	0	0	0	0	0	0	0	0	0	0	0
cspA	b3556	P0A9X9	9.68543e-05	8.97706e-05	0.000101764	0.000130681	0.00011448	0.000112461	0.000108003	0.000192801	0.000113741	7.51654e-05	4.50376e-05	7.22969e-05	5.04138e-05	7.4512e-05	6.54136e-05	4.11395e-05	4.71607e-05	0.000176874	0.000118469	8.59297e-05	7.17252e-05	6.7537e-05	8.5239e-05	6.49265e-05	0.000103511	0.000110364	0.000214292	0.000118623	0.000181917	0.000157969	0.000379082	0.000659109	0.00115571	0.00154564	0.000163107	0.000137191
cspB	b1557	P36995	0	0	0	0	0	0	1.8885e-06	0	0	0	0	1.36704e-06	1.02904e-06	1.33383e-06	1.34783e-06	0	0	0	0	1.83493e-06	0	0	0	0	0	0	0	0	0	0	7.64005e-06	0	0	0	0	0
cspC	b1823	P0A9Y6	0.00265127	0.00283424	0.00271369	0.00261164	0.00250095	0.00264104	0.00277918	0.00167727	0.0019086	0.00184274	0.00178034	0.00144643	0.00137707	0.00175722	0.001733	0.0012975	0.00165492	0.00208831	0.00226335	0.00219417	0.00144257	0.0012157	0.00120619	0.0015853	0.00161159	0.00188376	0.00185826	0.00174442	0.00166815	0.00228654	0.00232033	0.00255362	0.00254882	0.00267282	0.00210375	0.00197231
cspD	b0880	P0A968	0.000152886	0.000144529	0.00015181	0.000157168	0.000149719	0.000153908	0.000152613	8.28844e-05	0.000159923	0.000297029	0.000383161	0.00052529	0.0005857	0.000274381	0.000385963	0.000602075	0.000420099	0.000111655	0.000217552	0.000332999	0.000421149	0.000600168	4.64331e-05	6.97391e-05	8.66685e-05	8.05423e-05	7.85063e-05	8.31398e-05	7.6384e-05	0.000120437	0.000131077	0.000129673	0.000108224	0.000106482	0.000115012	0.000117222
cspE	b0623	P0A972	0.00164255	0.00173647	0.00163714	0.00150475	0.00150172	0.00144561	0.00155281	0.0021905	0.00255397	0.00258865	0.00256123	0.00248542	0.00248504	0.00256961	0.00275591	0.00254604	0.00255109	0.00276728	0.00287117	0.00319548	0.002554	0.00247694	0.00136083	0.00179972	0.00188608	0.00215683	0.00250993	0.00261178	0.00252188	0.00242883	0.00314869	0.00320278	0.00327681	0.00265795	0.00259157	0.00247799
cspF	b1558	P0A976	0	0	0	0	0	0	0	0	0	0	0	0	0	0	0	0	0	0	0	0	0	0	0	0	0	0	0	0	0	0	0	0	0	0	0	0
cspG	b0990	P0A978	3.40338e-06	3.70251e-06	4.3808e-06	4.96905e-06	4.3209e-06	3.9078e-06	3.85958e-06	7.49958e-06	3.75797e-06	2.75459e-06	1.70496e-06	2.57749e-06	2.31383e-06	2.82341e-06	3.12619e-06	0	1.82373e-06	5.93637e-06	4.53831e-06	3.6583e-06	2.56626e-06	2.75269e-06	2.54616e-06	2.34978e-06	3.70694e-06	3.42103e-06	6.72722e-06	5.21856e-06	6.07492e-06	5.26989e-06	1.42467e-05	2.33874e-05	4.3147e-05	5.43416e-05	5.77743e-06	5.15345e-06
cspH	b0989	P0A982	0	0	0	0	0	0	0	0	0	0	0	0	0	0	0	0	0	0	0	0	0	0	0	0	0	0	0	0	0	0	0	0	0	0	0	0
cspI	b1552	P0A986	0	0	0	0	0	0	0	0	0	0	0	0	0	0	0	0	0	0	0	0	0	0	0	0	0	0	0	0	0	0	0	0	0	0	0	0
csrA	b2696	P69913	0.0005617	0.000562019	0.000574745	0	0	6.6489e-05	9.54278e-05	0	0	0	0	0	0	8.14975e-05	0	0	0	0	0	0	0	0	0	0	0	4.91584e-05	0	7.53477e-05	9.19568e-05	0.000405749	0	0	0	0	0	0
csrD	b3252	P13518	0	0	0	0	0	0	0	0	0	0	0	0	0	0	0	0	0	0	0	0	0	0	0	0	0	0	0	0	0	0	0	0	0	0	0	0
cstA	b0598	P15078	9.89699e-05	9.61143e-05	8.45676e-05	9.57062e-05	0.00010501	0.000110748	8.14275e-05	9.84218e-05	0.000469147	0.000886805	0.00103318	0.0012294	0.00130972	0.000802012	0.00104132	0.00137571	0.00105894	0.000292216	0.000749831	0.00108806	0.00108146	0.00135079	0.000105305	8.17461e-05	7.55506e-05	9.80654e-05	0.00012193	0.000121643	0.000123749	0.000147923	0.00012165	8.43492e-05	9.46081e-05	7.27155e-05	0.000163944	0.000164587
cueO	b0123	P36649	0.00104529	0.00104339	0.00102132	0.000762676	0.000624628	0.000610803	0.000544688	0.000872988	0.000698531	0.00067027	0.000573866	0.000554817	0.000600534	0.000672072	0.000629496	0.000610861	0.000635711	0.000720551	0.000640319	0.000602375	0.000613655	0.000592541	0.00105243	0.00116186	0.00108278	0.00103374	0.000816791	0.000874329	0.000834626	0.000583795	0.000572099	0.000491536	0.000469819	0.000506426	0.000672137	0.00052009
cueR	b0487	P0A9G4	5.16302e-05	4.83761e-05	4.61538e-05	4.39428e-05	5.15229e-05	4.85986e-05	4.67729e-05	3.94009e-05	3.37903e-05	3.43016e-05	4.36483e-05	4.02627e-05	4.41388e-05	3.60153e-05	5.16658e-05	5.05292e-05	4.90535e-05	3.84367e-05	3.44973e-05	4.36195e-05	4.35735e-05	4.32148e-05	3.04188e-05	4.09374e-05	4.57759e-05	4.26997e-05	4.19813e-05	3.91079e-05	3.80851e-05	3.75419e-05	3.42634e-05	3.87563e-05	3.39102e-05	3.21281e-05	3.26055e-05	3.38335e-05
curA	b1449	P76113	0.000114777	0.00011674	0.000118621	0.000146701	0.000132355	0.000121629	0.000126079	2.49969e-05	3.20343e-05	4.33944e-05	5.50229e-05	7.60295e-05	0.000114937	3.45128e-05	6.12893e-05	0.000112781	8.23616e-05	3.6271e-05	4.51261e-05	5.53358e-05	7.4726e-05	0.000115486	0.000134664	0.000109426	7.90992e-05	5.80252e-05	1.62441e-05	3.63406e-05	0	3.17253e-05	6.20177e-05	0	2.35209e-05	0	3.33742e-05	3.42383e-05
cusA	b0575	P38054	0	0	2.70914e-06	1.11345e-06	0	0	3.60084e-06	1.59104e-05	1.44092e-05	1.33029e-05	1.18754e-05	1.20937e-05	1.31789e-05	1.34464e-05	1.29641e-05	1.33879e-05	1.32664e-05	1.58957e-05	1.38254e-05	1.29774e-05	1.21988e-05	1.21296e-05	1.98994e-05	1.83182e-05	1.75578e-05	1.77245e-05	1.65471e-05	1.54531e-05	1.66764e-05	1.16772e-06	2.16764e-06	1.5711e-06	1.52199e-06	2.27836e-06	1.97048e-06	0
cusB	b0574	P77239	0	0	0	1.93585e-06	0	0	0	2.9583e-05	2.80822e-05	2.49497e-05	2.19942e-05	2.23317e-05	2.39141e-05	2.48349e-05	2.23386e-05	2.34802e-05	2.34171e-05	2.91132e-05	2.5392e-05	2.25109e-05	2.10701e-05	2.22536e-05	4.02973e-05	3.31095e-05	3.10708e-05	3.06188e-05	3.03799e-05	2.98778e-05	3.02958e-05	2.19398e-06	2.88517e-06	1.92034e-06	2.43956e-06	3.74985e-06	2.6083e-06	0
cusC	b0572	P77211	1.29326e-06	1.76687e-06	1.24983e-06	1.27614e-06	2.60271e-06	2.6875e-06	0	1.19684e-05	1.23029e-05	1.12213e-05	1.06918e-05	1.12714e-05	1.28725e-05	1.20457e-05	1.04925e-05	1.24425e-05	1.21207e-05	1.24692e-05	1.10681e-05	9.76696e-06	9.63748e-06	1.05978e-05	2.03835e-05	1.73059e-05	1.53639e-05	1.45437e-05	1.34272e-05	1.18275e-05	1.11875e-05	1.14308e-06	2.08743e-06	1.64208e-06	2.20933e-06	3.42477e-06	1.63196e-06	0
cusF	b0573	P77214	0	0	0	3.90932e-06	0	0	0	5.85014e-05	5.11977e-05	4.97918e-05	3.60158e-05	3.13215e-05	3.10212e-05	5.06984e-05	3.80589e-05	2.48855e-05	3.8138e-05	6.27588e-05	5.61157e-05	4.43674e-05	3.66212e-05	2.73548e-05	6.09941e-05	5.15196e-05	5.17459e-05	4.89692e-05	6.33755e-05	6.50269e-05	5.48804e-05	4.49136e-06	5.18653e-06	4.83276e-06	5.14287e-06	8.05489e-06	5.40048e-06	1.71099e-06
cusR	b0571	P0ACZ8	1.69027e-05	1.62997e-05	1.89997e-05	2.99792e-05	1.74115e-05	2.03186e-05	1.93199e-05	0.00018212	0.000178674	0.000165975	0.000183778	0.000160204	0.000237935	0.00017844	0.00017184	0.000222813	0.000212634	0.000156271	0.000134125	0.000131797	0.000156497	0.000179261	0.00028475	0.000263992	0.000252986	0.000213292	0.000173377	0.000174938	0.00016134	2.6684e-05	2.58845e-05	3.58767e-05	3.72021e-05	7.07391e-05	2.35376e-05	1.87735e-05
cusS	b0570	P77485	0	1.07002e-05	0	0	0	0	0	4.38132e-05	4.44787e-05	4.67009e-05	4.74584e-05	4.4101e-05	5.50352e-05	4.75269e-05	4.3023e-05	5.5687e-05	4.92944e-05	4.17337e-05	3.89991e-05	4.29722e-05	4.30481e-05	5.32287e-05	6.28984e-05	5.9791e-05	5.85763e-05	4.97331e-05	5.11858e-05	4.72781e-05	4.49841e-05	8.51534e-06	1.33247e-05	0	1.2739e-05	2.07792e-05	1.40939e-05	0
cutA	b4137	P69488	2.37232e-05	2.61094e-05	1.88371e-05	1.39593e-05	1.46022e-05	1.41048e-05	1.6843e-05	0	0	0	0	0	0	0	0	0	0	0	0	0	0	0	0	0	0	0	0	0	0	0	0	0	0	0	0	0
cutC	b1874	P67826	3.60342e-05	3.80318e-05	3.47337e-05	3.82793e-05	3.9981e-05	3.96354e-05	3.55839e-05	3.93517e-05	3.13859e-05	3.18003e-05	3.20289e-05	3.30317e-05	3.39397e-05	3.3232e-05	3.45305e-05	3.42787e-05	3.35221e-05	3.20344e-05	2.76025e-05	3.26635e-05	3.34597e-05	3.72828e-05	5.80745e-05	6.17783e-05	5.7292e-05	5.4069e-05	3.71064e-05	3.85054e-05	3.93879e-05	4.0681e-05	4.49976e-05	4.69785e-05	4.67009e-05	5.08654e-05	4.2634e-05	4.65408e-05
cvpA	b2313	P08550	0	0	0	0	0	0	0	0	0	0	0	0	0	0	0	0	0	0	0	0	0	0	0	0	0	0	0	0	0	0	0	0	0	0	0	0
cvrA	b1191	P76007	2.60845e-05	2.91262e-05	2.08671e-05	2.2763e-05	2.48782e-05	2.45546e-05	0	3.21789e-05	4.20506e-05	4.36425e-05	5.01451e-05	4.68807e-05	5.07445e-05	4.3306e-05	4.86026e-05	4.42549e-05	4.71312e-05	4.45321e-05	4.71929e-05	4.90354e-05	4.30781e-05	4.23208e-05	2.99441e-05	2.01665e-05	2.69142e-05	2.95193e-05	3.69284e-05	2.79613e-05	3.56663e-05	2.43129e-05	3.80428e-05	2.9892e-05	2.89292e-05	0	4.3009e-05	4.01988e-05
cyaA	b3806	P00936	0.000168573	0.000161226	0.000139945	0.000200912	0.00021025	0.000212439	0.000193069	0.000171253	0.000137051	0.000115907	9.20949e-05	0.000101768	0	0.000106508	9.94373e-05	9.77329e-05	8.99279e-05	0.00015746	0.000115235	0.000134575	0.000112769	0	0.000154451	0.000176112	0.000188585	0.00017715	0.000162688	0.000161581	0.000167655	0.000159194	0.000205021	0.000245495	0.000261129	0.000261853	0.00019525	0.000190613
cyaY	b3807	P27838	9.32916e-05	9.25207e-05	8.0621e-05	7.91639e-05	7.626e-05	8.29592e-05	8.38047e-05	0.000105947	9.17616e-05	9.50138e-05	0.000106434	9.72266e-05	0.000109785	0.00010069	0.000111769	0.000100615	0.000124638	0.000103744	0.000100542	0.000104872	0.000101618	0.000110232	0.000118931	0.000102862	0.000106334	0.000110209	9.83191e-05	0.000106069	9.40964e-05	0.00010913	0.000111583	0.000116752	0.000117566	0.000126348	8.01924e-05	9.49842e-05
cybB	b1418	P0ABE5	0	0	0	0	0	0	0	0	0	0	0	0	0	0	0	0	0	0	0	0	0	0	0	0	0	0	0	0	0	0	0	0	0	0	0	0
cycA	b4208	P0AAE0	0.000178769	0.00017433	0.000175425	0.00021899	0.000226429	0.000225951	0.000209594	0.00017427	0.000198552	0.000262932	0.000359006	0.000395554	0.000433133	0.000236664	0.000350082	0.000481855	0.000397055	0.000198548	0.000282283	0.000386789	0.000365849	0.000441482	0.000218887	0.000224962	0.000227759	0.000215311	0.000180935	0.000166435	0.000180875	0.00017037	0.000162496	0.000160663	0.000151645	0.000156844	0.000197964	0.000206528
cydA	b0733	P0ABJ9	0.000253806	0.000244673	0.000245824	0.000269918	0.000269553	0.000263098	0.00025362	0.00017178	0.000168669	0.000171274	0.000215935	0.000295826	0.000344288	0.000187967	0.000229913	0.000394865	0.000290991	0.000159688	0.000174216	0.000219978	0.000255585	0.000380903	0.000727344	0.000585092	0.000432131	0.000324286	0.00023071	0.000209184	0.000221024	0.000189532	0.000173378	0.000166504	0.000163358	0.000159037	0.000190447	0.000198568
cydB	b0734	P0ABK2	0.000121302	0.000111913	0.000130983	0.000152077	0.000143525	0.00014656	0.000143656	6.52463e-05	7.83737e-05	0.000103726	0.000131591	0.000155801	0.000199379	0.000108919	0.000121725	0.000202172	0.000160403	0.000105768	0.00010909	0.000131099	0.000156231	0.000212067	0.000370666	0.000259681	0.00023825	0.00017266	0.000145102	0.000115262	0.000124729	7.42771e-05	8.40488e-05	6.82075e-05	9.66731e-05	8.25858e-05	0.000117756	0.000127806
cydC	b0886	P23886	5.82005e-05	6.06594e-05	4.72425e-05	6.76823e-05	7.12426e-05	5.50367e-05	7.14304e-05	5.43623e-05	4.86732e-05	5.62741e-05	0	4.74659e-05	7.14793e-05	7.8245e-05	5.37674e-05	6.58224e-05	6.13902e-05	6.51313e-05	0	4.4764e-05	6.67683e-05	4.84415e-05	8.25525e-05	8.88578e-05	3.77347e-05	5.72891e-05	8.35756e-05	7.04359e-05	7.21692e-05	5.46307e-05	5.4985e-05	5.16933e-05	5.85548e-05	4.31359e-05	6.40248e-05	6.44332e-05
cydD	b0887	P29018	6.33256e-05	6.62382e-05	6.82164e-05	8.13525e-05	8.29595e-05	7.86599e-05	7.71523e-05	8.874e-05	7.05437e-05	6.81881e-05	6.00174e-05	6.32842e-05	6.9206e-05	6.83759e-05	6.73352e-05	7.36141e-05	7.58429e-05	7.16495e-05	6.33644e-05	6.14414e-05	7.03155e-05	7.50708e-05	7.73425e-05	7.30911e-05	7.66904e-05	8.61723e-05	7.98902e-05	9.06746e-05	8.57231e-05	6.02229e-05	7.4158e-05	7.20807e-05	6.31518e-05	6.17734e-05	6.77271e-05	8.21603e-05
cydX	b4515	P56100	0	0	0	0	0	0	0	0	0	0	0	0	0	0	0	0	0	0	0	0	0	0	0	0	0	0	0	0	0	0	0	0	0	0	0	0
cynR	b0338	P27111	0	0	0	0	0	0	0	0	0	0	0	0	0	0	0	0	0	0	0	0	0	0	0	0	0	0	0	0	0	0	0	0	0	0	0	0
cynS	b0340	P00816	0	0	0	0	0	0	0	0	0	0	0	0	0	0	0	0	0	0	0	0	0	0	0	0	0	0	0	0	0	0	0	0	0	0	0	0
cynT	b0339	P0ABE9	0	0	0	0	0	0	0	0	0	0	0	0	0	0	0	0	0	0	0	0	0	0	0	0	0	0	0	0	0	0	0	0	0	0	0	0
cynX	b0341	P17583	0	0	0	0	0	0	0	0	0	0	0	0	0	0	0	0	0	0	0	0	0	0	0	0	0	0	0	0	0	0	0	0	0	0	0	0
cyoA	b0432	P0ABJ1	0.000822877	0.000805849	0.000828652	0.00088145	0.000893708	0.000889807	0.000889171	0.000588152	0.000540327	0.000459574	0.000447543	0.000488206	0.000499466	0.000473912	0.000412378	0.000471875	0.000421525	0.000569323	0.000488225	0.000415804	0.000471525	0.000494795	0.000448704	0.000474607	0.000471395	0.000471503	0.00048565	0.000544071	0.000569388	0.000677716	0.000594189	0.000679331	0.000681196	0.000688648	0.000630526	0.000663509
cyoB	b0431	P0ABI8	0.00115064	0.00113789	0.00111835	0.00116694	0.00120688	0.00119851	0.00116422	0.000872345	0.000810142	0.000707999	0.000730706	0.000794155	0.000820662	0.000737714	0.000674376	0.00075112	0.000698251	0.000811103	0.000747949	0.000623174	0.000727488	0.000839891	0.000964593	0.000926567	0.000832507	0.000860831	0.000832419	0.000768419	0.000828998	0.00100687	0.000870195	0.000795801	0.000726584	0.000752489	0.000945758	0.00100617
cyoC	b0430	P0ABJ3	0	0	0	0	0	0	0	0	0	0	0	0	0	0	0	0	0	0	0	0	0	0	0	0	0	0	0	0	0	0	0	0	0	0	0	0
cyoD	b0429	P0ABJ6	0	0	0	0	0	0	0	0	0	0	0	0	0	0	0	0	0	0	0	0	0	0	0	0	0	0	0	0	0	0	0	0	0	0	0	0
cyoE	b0428	P0AEA5	0	0	0	0	0	0	0	0	0	0	0	0	0	0	0	0	0	0	0	0	0	0	0	0	0	0	0	0	0	0	0	0	0	0	0	0
cysA	b2422	P16676	0.000612606	0.000623421	0.000594612	0.000727165	0.000666204	0.000717374	0.000626323	0.00104094	0.0010249	0.000979815	0.000944276	0.000800712	0.000745586	0.00104415	0.000896433	0.000733222	0.000820916	0.00100447	0.000937149	0.000815529	0.000837522	0.000746384	0.000756287	0.000765588	0.000880114	0.000901935	0.00104291	0.000999433	0.000953989	0.0010349	0.00100056	0.000847274	0.000774887	0.00068435	0.00104265	0.00103081
cysB	b1275	P0A9F3	0.000233623	0.000229842	0.000219744	0.000243627	0.000243772	0.000241114	0.000226111	0.000205191	0.000208052	0.000223904	0.000232639	0.000245971	0.0002312	0.000227354	0.000228419	0.000226461	0.00023277	0.000218492	0.00021422	0.000231831	0.000230081	0.000228277	0.000202937	0.000217804	0.00021884	0.000235869	0.000227183	0.00021329	0.00023301	0.000289508	0.000322205	0.000353994	0.000346505	0.000353974	0.000281632	0.000290966
cysC	b2750	P0A6J1	0.000169626	0.00015657	0.000164594	0.000155529	0.000144661	0.000149998	0.000132868	0.000197241	0.000173313	0.000154546	0.000129902	0.000135702	0.000106591	0.000152041	0.000120548	9.02044e-05	0.000111966	0.000134566	0.000156945	0.000133888	0.00012183	0.000101964	6.54878e-05	8.82366e-05	0.000117942	0.000133739	0.000174251	0.000199671	0.000161693	0.000238178	0.000186095	0.000170134	0.000159713	0.000138671	0.000196751	0.000195694
cysD	b2752	P21156	0.000944622	0.000937679	0.00092952	0.00109829	0.0011315	0.00113045	0.00106967	0.00129509	0.00101962	0.000900292	0.000802884	0.000747134	0.000551519	0.000938218	0.00078289	0.000560645	0.000740032	0.00116705	0.000979183	0.000811499	0.000819391	0.000596497	0.000435779	0.000592216	0.00075009	0.000939961	0.00111323	0.00124303	0.00126859	0.00137779	0.00112571	0.000923024	0.000813001	0.000697932	0.00129232	0.00133769
cysE	b3607	P0A9D4	0.00011569	0.000111789	0.000119011	0.000100407	0.000115546	0.000109711	0.000104002	0.000145521	0.00016706	0.00016292	0.000190198	0.000177301	0.000196722	0.000173074	0.000179456	0.000186142	0.000179432	0.00014668	0.000148824	0.000175803	0.000171486	0.000181471	0.000160726	0.000168921	0.00017467	0.000158009	0.000135704	0.00015138	0.000145347	0.00012933	0.000112079	0.000113025	0.000114923	0.000109364	0.000110971	0.000117386
cysG	b3368	P0AEA8	4.47359e-05	4.78549e-05	4.72499e-05	4.54443e-05	4.94359e-05	4.85246e-05	4.90753e-05	6.26111e-05	5.99463e-05	5.84045e-05	6.01526e-05	5.23987e-05	5.16362e-05	5.67355e-05	5.75246e-05	5.29358e-05	5.9215e-05	6.57351e-05	5.90557e-05	5.64204e-05	5.62496e-05	5.82006e-05	7.25823e-05	7.08919e-05	6.76741e-05	6.70356e-05	6.17162e-05	5.74655e-05	5.74953e-05	6.61981e-05	5.72821e-05	5.63852e-05	6.14151e-05	6.26126e-05	6.2064e-05	6.01283e-05
cysH	b2762	P17854	0.000321494	0.000320871	0.000326213	0.000325322	0.000311309	0.000302674	0.000303917	0.000480387	0.000431803	0.000403574	0.000363869	0.000339908	0.000286708	0.000409434	0.000353789	0.000277632	0.000331858	0.000454302	0.000416473	0.000392787	0.00034559	0.000290365	0.000209511	0.000285728	0.000355757	0.00041403	0.000458991	0.000462008	0.000445428	0.0005226	0.000441692	0.000407936	0.000415327	0.000417426	0.000512745	0.000504894
cysI	b2763	P17846	0.00116886	0.00116699	0.00115592	0.00120206	0.00121582	0.00117373	0.00117709	0.00133467	0.0012645	0.00111469	0.000946708	0.000898697	0.000729072	0.00113937	0.000937945	0.000729835	0.00090807	0.00129307	0.00119797	0.000999688	0.000897409	0.00070618	0.000624355	0.000742441	0.000844531	0.00102863	0.0012596	0.00131368	0.00132027	0.00151682	0.00143644	0.0013868	0.00137374	0.00128426	0.0014367	0.0014653
cysJ	b2764	P38038	0.000920316	0.000932556	0.000944758	0.00102451	0.00103081	0.0010185	0.000993729	0.00102777	0.000906054	0.000780513	0.000661418	0.000605477	0.000482233	0.000790345	0.000669013	0.000485552	0.000629885	0.000949561	0.000887526	0.000691511	0.00063629	0.000497388	0.000444279	0.000505608	0.000591468	0.000726516	0.000930417	0.000912685	0.00096863	0.00106992	0.00103	0.00103789	0.00103568	0.00103299	0.00103844	0.00105445
cysK	b2414	P0ABK5	0.00593644	0.00584033	0.00645916	0.00577055	0.00629067	0.0061302	0.006302	0.00458944	0.00454434	0.00463079	0.00443479	0.00434487	0.00410258	0.00466953	0.00496333	0.00428985	0.00484427	0.004365	0.00443542	0.00409408	0.00463644	0.00432832	0.00489658	0.00472257	0.0050105	0.00467506	0.00470059	0.00481396	0.00462767	0.00511629	0.0045046	0.00511068	0.0055421	0.00634182	0.00485856	0.00482581
cysM	b2421	P16703	0.000332815	0.000333372	0.000338528	0.000319649	0.000340561	0.000336217	0.000324945	0.000312452	0.000303982	0.000293212	0.000307527	0.000295919	0.000252035	0.000295655	0.000307292	0.00027123	0.000298017	0.000306591	0.000311582	0.000309931	0.000294078	0.000280306	0.000274572	0.00028317	0.00030446	0.000322589	0.00033133	0.000350174	0.000321748	0.000381322	0.000444873	0.000519402	0.000541191	0.000582954	0.000367965	0.000363813
cysN	b2751	P23845	0.00112184	0.0010885	0.00105382	0.00125243	0.0012123	0.00122219	0.00116456	0.00151576	0.0012403	0.00110872	0.00101621	0.000888514	0.000741347	0.00111211	0.000935037	0.000684605	0.000867629	0.00130333	0.00117449	0.000943777	0.000943508	0.000711436	0.000529944	0.000672591	0.000900124	0.001055	0.001253	0.00123387	0.00134436	0.0015481	0.00132392	0.00114832	0.00103725	0.000910368	0.00157561	0.0016436
cysP	b2425	P16700	0.000622009	0.000618989	0.00063636	0.000626098	0.000607755	0.000603163	0.000600084	0.000715758	0.000711319	0.000717517	0.000688781	0.000652735	0.000654715	0.000736099	0.0006508	0.00061532	0.000650477	0.00068084	0.000697468	0.000649355	0.000705524	0.000642458	0.00069971	0.000668322	0.000680609	0.000711568	0.000656346	0.000751686	0.000679078	0.000810157	0.000776376	0.000835077	0.000930584	0.000963987	0.00073247	0.00076169
cysQ	b4214	P22255	0.000103606	0.000106628	0.000102328	0.000112985	0.00010358	0.000103336	9.66849e-05	0.000100464	9.69607e-05	0.00010283	0.000111106	0.000130483	0.000152122	9.9322e-05	0.000112987	0.000150787	0.000126389	8.40844e-05	9.10946e-05	0.000109118	0.000128848	0.000156144	0.000184396	0.00016215	0.000130291	0.000125416	8.27773e-05	8.83973e-05	8.57649e-05	0.000105402	0.000105104	0.000103963	0.000113982	0.000112257	9.94062e-05	9.58154e-05
cysS	b0526	P21888	0.000346076	0.00032783	0.000330429	0.000321818	0.000322431	0.000319955	0.000309764	0.000343938	0.000321925	0.000307753	0.000274454	0.00029159	0.000262112	0.000305067	0.000286473	0.000254205	0.000275637	0.000323698	0.000281959	0.000275236	0.000270195	0.000247437	0.000300098	0.000328107	0.000334421	0.000344224	0.000332454	0.000342396	0.000324113	0.000414069	0.000324715	0.000332771	0.000339559	0.000341039	0.000364423	0.000376716
cysU	b2424	P16701	5.22775e-05	7.27478e-05	0.000103034	7.77879e-05	8.97783e-05	0.000153729	0	0.000212592	0.000170723	0.000231734	0.000178986	6.97947e-05	0.000122284	0.000173655	0.000145585	0.000109121	0.000110332	0.000201849	0.000193074	0.000210017	0.000149224	0.000182413	0.000105928	7.08308e-05	0.000161763	0.000233667	0.000234978	0.000253424	9.63319e-05	0.000160422	0.00028581	0.000211755	0.000284493	0.000215566	0.000256755	0.000146239
cysW	b2423	P0AEB0	0	0	0	0	0	0	0	0	0	0	0	0	0	0	0	0	0	0	0	0	0	0	0	0	0	0	0	0	0	0	0	0	0	0	0	0
cysZ	b2413	P0A6J3	0	0	0	0	0	0	0	0	0	0	0	0	0	0	0	0	0	0	0	0	0	0	0	0	0	0	0	0	0	0	0	0	0	0	0	0
cytR	b3934	P0ACN7	0	0	0	1.39377e-05	2.91842e-05	3.01502e-05	0	4.80408e-05	4.52008e-05	4.36947e-05	5.10243e-05	3.4817e-05	4.63848e-05	5.17712e-05	4.38855e-05	4.55371e-05	0	0	0	0	4.32503e-05	4.5992e-05	3.06379e-05	0	3.19347e-05	3.9125e-05	4.18995e-05	3.37555e-05	4.22866e-05	4.5493e-05	3.94363e-05	3.73635e-05	4.10188e-05	4.91229e-05	0	0
dacA	b0632	P0AEB2	0.000372682	0.000374447	0.000368407	0.000385624	0.00037733	0.000386705	0.000376035	0.000386333	0.000341316	0.000314756	0.000291286	0.000280968	0.000261371	0.000310322	0.000293068	0.000261796	0.000279954	0.00034572	0.000315877	0.000299185	0.00029178	0.000258182	0.00033539	0.000334819	0.000324868	0.000340992	0.000343274	0.00036293	0.000372109	0.000353768	0.000357644	0.00038118	0.000368305	0.000375699	0.000344221	0.00034515
dacB	b3182	P24228	5.88495e-05	6.64691e-05	6.30811e-05	3.03122e-05	0	4.12452e-05	3.68453e-05	0.000111372	9.97707e-05	0.000104197	9.58377e-05	9.4994e-05	8.80597e-05	0.000108564	0	4.51669e-05	0	9.79821e-05	9.35793e-05	9.00637e-05	8.91762e-05	8.24995e-05	0.000101462	0.00012149	0.000114473	0.00010437	9.82537e-05	0.000101162	0.000107532	8.50389e-05	9.05977e-05	9.05952e-05	8.2597e-05	7.68459e-05	8.47803e-05	7.67736e-05
dacC	b0839	P08506	0.000277559	0.0002753	0.000275712	0.000283639	0.000276248	0.000277077	0.000261352	0.000303323	0.000303402	0.000308987	0.000297046	0.000292471	0.000354847	0.000307906	0.000295662	0.000354683	0.000325454	0.000239414	0.000252328	0.000260933	0.000320496	0.000346443	0.000464692	0.000414898	0.000372949	0.000350449	0.000264112	0.000288438	0.000281267	0.000178177	0.000168592	0.000180437	0.000176425	0.000185607	0.000175761	0.000169492
dacD	b2010	P33013	1.97114e-06	1.95683e-06	1.7736e-06	1.90772e-06	1.84889e-06	1.83097e-06	1.77769e-06	1.77505e-06	1.50595e-06	1.45197e-06	1.41497e-06	1.24232e-06	1.17374e-06	1.37212e-06	1.03782e-06	9.41312e-07	1.04887e-06	1.61697e-06	1.2354e-06	1.38956e-06	1.35222e-06	1.05373e-06	1.14058e-06	1.02367e-06	1.16193e-06	1.22287e-06	1.26498e-06	1.58478e-06	1.67165e-06	1.63978e-06	1.54518e-06	1.67024e-06	1.70062e-06	1.61694e-06	1.6573e-06	1.56558e-06
dadA	b1189	P0A6J5	4.90789e-05	5.33648e-05	5.23696e-05	6.26631e-05	7.37567e-05	8.01043e-05	6.32713e-05	0.000110925	0.000155869	0.000186501	0.000192267	0.000191572	0.0001796	0.000197198	0.000217578	0.000195309	0.000195345	0.000141399	0.000170563	0.000180327	0.00017596	0.000187428	9.35573e-05	0.000118162	0.000147511	0.000139881	0.000142249	0.000127252	0.000129875	8.82983e-05	9.98575e-05	0.000114576	0.00014284	0.000130193	7.76244e-05	9.01469e-05
dadX	b1190	P29012	0	0	0	0	0	0	0	4.48987e-05	7.24715e-05	9.07257e-05	0.000103644	0.000110675	0.000124325	9.50074e-05	0.000121724	0.000132911	0.000120993	5.98523e-05	8.87601e-05	0.000106105	0.000113213	0.000128573	6.70923e-05	7.72562e-05	8.67059e-05	7.64536e-05	5.43294e-05	5.15636e-05	4.88753e-05	2.83725e-05	3.79384e-05	4.83468e-05	4.06597e-05	3.05996e-05	4.03785e-05	3.94908e-05
dam	b3387	P0AEE8	3.0198e-05	2.82183e-05	2.66208e-05	3.30182e-05	0	2.97886e-05	2.81025e-05	2.34346e-05	2.74484e-05	0	3.78877e-05	4.53907e-05	0	3.6633e-05	0	1.55818e-05	0	2.958e-05	2.7549e-05	4.96994e-05	3.49624e-05	9.26078e-06	3.89312e-05	4.50277e-05	3.81842e-05	4.05309e-05	3.96068e-05	3.18769e-05	2.71407e-05	2.58485e-05	2.91489e-05	2.9557e-05	3.12231e-05	3.38642e-05	2.84177e-05	2.75061e-05
damX	b3388	P11557	0.000300615	0.000301443	0.000306363	0.000261912	0.00025254	0.000254398	0.000247558	0.000298595	0.000283956	0.000287479	0.000271088	0.000327693	0.00032631	0.000289262	0.000277889	0.00032158	0.000294359	0.000250885	0.000242463	0.000234953	0.00026663	0.000263583	0.000517894	0.000456386	0.000447333	0.000391304	0.000326562	0.000289012	0.000286321	0.000324902	0.000336491	0.000378251	0.000387454	0.000440347	0.000332067	0.000330139
dapA	b2478	P0A6L2	0.000481509	0.000459633	0.0004778	0.000492459	0.000519776	0.000497266	0.000506438	0.000593055	0.000554171	0.000537013	0.000525863	0.000545372	0.000499475	0.00053203	0.000553167	0.000515982	0.000525505	0.000555072	0.00054645	0.00052354	0.000524938	0.000515452	0.000731007	0.000714883	0.000716327	0.000672801	0.000554637	0.00057058	0.000564596	0.000603093	0.000542848	0.000552571	0.000529129	0.000528551	0.000590216	0.000606441
dapB	b0031	P04036	0.000392002	0.000402491	0.000397732	0.000425142	0.000432762	0.000428993	0.000422055	0.00057354	0.000503464	0.000359391	0.000311664	0.000329578	0.00026951	0.000369005	0.000299461	0.000254143	0.000298741	0.000519367	0.000370532	0.000308416	0.000313458	0.000271973	0.00143882	0.0015266	0.00161379	0.00155313	0.000554934	0.000587662	0.000578719	0.000575467	0.000422216	0.00034682	0.000293248	0.000218309	0.000563642	0.000575874
dapD	b0166	P0A9D8	0.00193565	0.00192545	0.00184796	0.001794	0.00177858	0.00177647	0.00180453	0.0037414	0.00320295	0.00257277	0.00215331	0.00202936	0.0016875	0.00253947	0.00210489	0.00159156	0.00204851	0.0029735	0.00226163	0.00182196	0.00175493	0.00142958	0.00565244	0.00597981	0.0065585	0.00632416	0.00393753	0.00381963	0.00340874	0.00297541	0.00241747	0.00202369	0.0017399	0.00148635	0.00284119	0.00283892
dapE	b2472	P0AED7	8.06592e-05	7.40712e-05	6.66587e-05	7.92896e-05	7.61784e-05	8.52028e-05	8.48128e-05	0.000110086	0.00010434	9.31381e-05	8.10997e-05	8.81028e-05	7.09347e-05	9.45389e-05	8.70669e-05	7.13126e-05	7.96323e-05	0.000104524	9.67566e-05	8.66419e-05	8.02936e-05	7.81851e-05	7.57525e-05	9.50074e-05	0.000117573	0.000124936	0.000108928	0.000119734	0.000114543	0.000112379	0.000115386	0.000150595	0.000154131	0.000148513	0.000102874	0.000103088
dapF	b3809	P0A6K1	6.17445e-05	5.74543e-05	6.24645e-05	6.42709e-05	6.88691e-05	6.99761e-05	6.26153e-05	6.03368e-05	6.0613e-05	5.96394e-05	6.27566e-05	5.91551e-05	7.33953e-05	6.02774e-05	6.80858e-05	7.64936e-05	7.02569e-05	5.7491e-05	5.40983e-05	6.22868e-05	6.2974e-05	6.88451e-05	6.82072e-05	7.09239e-05	6.69077e-05	6.52965e-05	5.64122e-05	5.24411e-05	5.36908e-05	5.14948e-05	5.37308e-05	5.70473e-05	5.32429e-05	5.46936e-05	5.07774e-05	5.15555e-05
dauA	b1206	P0AFR2	0	0	0	0	0	0	0	0	0	0	0	0	2.0583e-05	0	0	0	0	0	0	0	0	0	0	0	0	0	0	0	0	0	0	0	5.45203e-05	5.08888e-05	0	0
dbpA	b1343	P21693	0	0	0	0	0	0	0	0	0	3.02445e-05	0	0	0	0	0	0	0	3.57107e-05	0	0	0	0	0	0	0	0	0	0	3.43307e-05	0	3.95783e-05	5.95351e-05	5.33909e-05	5.34557e-05	3.48328e-05	2.31492e-05
dcd	b2065	P28248	0.00011798	0.000121754	0.000116419	0.000132256	0.00013951	0.000131818	0.000116992	0.000137085	0.000148513	0.000168804	0.000179305	0.00021023	0.000223832	0.000174569	0.000195667	0.00024213	0.000216486	0.000133519	0.0001389	0.000175375	0.000203914	0.000233977	0.000208913	0.000204365	0.000175098	0.000171837	0.000116539	0.000114911	0.000122746	0.00016716	0.000166238	0.000167307	0.000156393	0.000160878	0.000177088	0.000178855
dcm	b1961	P0AED9	0	0	1.36891e-05	0	0.000111581	0	0	6.68512e-05	6.59548e-05	7.0081e-05	6.38577e-05	7.60513e-05	7.85266e-05	4.98038e-05	7.34978e-05	7.47998e-05	7.09441e-05	6.42747e-05	6.04712e-05	7.66878e-05	5.66491e-05	6.66652e-05	0	0	0	0	9.03111e-05	6.32341e-05	5.80183e-05	4.33464e-05	7.91009e-05	7.89645e-05	9.24088e-05	9.97927e-05	8.59287e-05	8.3855e-05
dcp	b1538	P24171	0.000566433	0.000557007	0.000557375	0.00053832	0.000543161	0.000527816	0.000518388	0.000379725	0.000396936	0.000389404	0.000410456	0.000457798	0.000498872	0.000406534	0.00044926	0.000564578	0.000506937	0.000341779	0.000335885	0.000356187	0.000429323	0.000468178	0.000566569	0.000556933	0.0005397	0.00052087	0.000456725	0.000378514	0.000384422	0.00043514	0.000384157	0.00035183	0.0003179	0.000285853	0.000417364	0.000423263
dcrB	b3472	P0AEE1	0.000195308	0.000199589	0.00020528	0.000204376	0.000203169	0.000203163	0.000202744	0.00015575	0.000157896	0.000157478	0.000162485	0.000170618	0.000177583	0.000156409	0.000169092	0.00018175	0.000174064	0.000157725	0.000152133	0.000162307	0.000169572	0.000192814	0.000287496	0.000245657	0.000209867	0.000191999	0.000161411	0.000160068	0.000150973	0.000168496	0.000164178	0.000173718	0.000184387	0.000190121	0.000168814	0.000178438
dctA	b3528	P0A830	0	0	3.55476e-05	0	3.48536e-05	0	0	3.67392e-05	2.42553e-05	3.44818e-05	4.10483e-05	5.20275e-05	5.27954e-05	4.2622e-05	4.05445e-05	6.20928e-05	5.11455e-05	2.30966e-05	2.59928e-05	3.28318e-05	4.66032e-05	6.42059e-05	0	0	3.06933e-05	0	9.52074e-06	0	0	0	2.98246e-05	3.08782e-05	0	0	0	3.94691e-05
dctR	b3507	P37195	0	0	0	0	0	0	0	0	0	0	0	0	0	0	0	0	0	0	0	0	0	0	0	0	0	0	0	0	0	0	0	0	0	0	0	0
dcuA	b4138	P0ABN5	0.000181428	0.000157588	0.00016576	0.000195566	0.0002109	0.000204768	0.000215542	0.000154195	0.000150541	0.000150275	0.000166255	0.000189056	0.000207533	0.000156142	0.000166876	0.000188348	0.000191989	0.000141815	0.000146928	0.000168326	0.000205337	0.000219785	0.000167535	0.000153781	0.000140813	0.000155157	0.00012863	0.000123641	0.000140338	0.000154118	0.000171557	0.000169382	0.000142389	0.000146579	0.000131846	0.000144404
dcuB	b4123	P0ABN9	0	0	0	0	0	0	0	0	0	0	0	0	0	0	0	0	0	0	0	0	0	0	0	0	0	0	0	0	0	0	0	0	0	0	0	0
dcuC	b0621	P0ABP3	0	0	0	0	0	0	0	0	0	0	0	0	0	0	0	0	0	0	0	0	0	0	0	0	0	0	0	0	0	0	0	0	0	0	0	0
dcuD	b3227	P45428	0	0	0	0	0	0	0	0	0	0	0	0	0	0	0	0	0	0	0	0	0	0	0	0	0	0	0	0	0	0	0	0	0	0	0	0
dcuR	b4124	P0AD01	0	0	0	0	0	0	0	0	0	0	0	0	0	0	0	0	0	0	0	0	0	0	0	0	0	0	0	0	0	0	0	0	0	0	0	0
dcuS	b4125	P0AEC8	0	0	0	0	0	0	0	0	0	0	0	0	0	0	0	0	0	0	0	0	0	0	0	0	0	0	0	0	0	0	0	0	0	0	0	0
dcyD	b1919	P76316	0.000197143	0.000200585	0.000197022	0.00021016	0.000206245	0.00019853	0.000203445	0.000180797	0.000198749	0.000220362	0.000265822	0.000294692	0.000333037	0.000220367	0.000270415	0.000355243	0.000301207	0.000201547	0.000213003	0.000281423	0.00030636	0.000346953	0.000234723	0.00021416	0.000189203	0.000190537	0.00019312	0.000188152	0.000195173	0.0002045	0.000212961	0.000201677	0.00019889	0.000197168	0.000209317	0.000202859
ddlA	b0381	P0A6J8	7.92358e-05	7.85544e-05	8.20847e-05	7.84465e-05	9.0767e-05	9.23192e-05	8.65483e-05	7.86608e-05	6.39924e-05	6.08875e-05	5.10544e-05	4.18041e-05	5.17633e-05	6.60647e-05	5.37587e-05	4.50193e-05	5.46865e-05	7.17361e-05	5.594e-05	4.99013e-05	5.06284e-05	4.58544e-05	8.06853e-05	9.16606e-05	9.67813e-05	8.96079e-05	7.7499e-05	7.86452e-05	8.08452e-05	0.000108252	0.000123715	0.000158135	0.000168924	0.000171059	0.000110999	0.000111789
ddlB	b0092	P07862	6.86801e-05	6.50489e-05	6.23668e-05	7.36094e-05	8.04402e-05	7.45494e-05	6.69614e-05	8.0079e-05	7.78028e-05	7.07755e-05	7.0624e-05	7.75645e-05	8.32384e-05	7.41823e-05	7.80998e-05	8.19778e-05	8.40064e-05	7.81443e-05	6.6622e-05	7.3498e-05	7.52231e-05	8.73588e-05	0.000117403	0.00011431	9.94342e-05	9.67776e-05	8.08592e-05	7.68553e-05	7.61475e-05	7.71576e-05	8.30631e-05	9.28937e-05	9.77071e-05	9.58709e-05	8.1427e-05	8.06053e-05
ddpA	b1487	P76128	1.71194e-05	1.72164e-05	1.64471e-05	2.05967e-05	1.57298e-05	1.5697e-05	1.31127e-05	1.09854e-05	1.23611e-05	2.4149e-05	3.42681e-05	4.7263e-05	7.24817e-05	1.92132e-05	3.5151e-05	8.24867e-05	4.98193e-05	1.12634e-05	1.58996e-05	3.36072e-05	4.41584e-05	6.57494e-05	3.16368e-05	2.68784e-05	2.0092e-05	2.03529e-05	2.30153e-05	1.88463e-05	2.14649e-05	1.35825e-05	1.1559e-05	0	0	0	1.77322e-05	1.7055e-05
ddpB	b1486	P77308	0	0	0	0	0	0	0	0	0	0	0	0	0	0	0	0	0	0	0	0	0	0	0	0	0	0	0	0	0	0	0	0	0	0	0	0
ddpC	b1485	P77463	0	0	0	0	0	0	0	0	0	0	0	0	0	0	0	0	0	0	0	0	0	0	0	0	0	0	0	0	0	0	0	0	0	0	0	0
ddpD	b1484	P77268	0	0	0	0	0	0	0	0	0	0	0	0	0	0	0	0	0	0	0	0	0	0	0	0	0	0	0	0	0	0	0	0	0	0	0	0
ddpF	b1483	P77622	0	0	0	0	0	0	0	0	0	0	0	0	0	0	0	0	0	0	0	0	0	0	0	0	0	0	0	0	0	0	0	0	0	0	0	0
ddpX	b1488	P77790	0	0	0	0	0	0	0	0	0	0	0	0	0	0	0	0	0	0	0	0	0	0	0	0	0	0	0	0	0	0	0	0	0	0	0	0
deaD	b3162	P0A9P6	0.000402141	0.000410729	0.000410575	0.000468879	0.000463406	0.000455439	0.000431821	0.000487481	0.000366709	0.000317573	0.000254085	0.000221182	0.000160782	0.000315213	0.000295096	0.00017845	0.000233266	0.000482398	0.00038095	0.000318089	0.000249722	0.000182359	0.000135487	0.000185147	0.000277716	0.000340405	0.000460318	0.000433533	0.000479306	0.00045159	0.00112017	0.00196957	0.00248746	0.00277249	0.000476484	0.000476182
dedA	b2317	P0ABP6	0	0	0	0	0	0	0	0	0	0	0	0	0	0	0	0	0	0	0	0	0	0	0	0	0	0	0	0	0	0	0	0	0	0	0	0
dedD	b2314	P09549	3.59458e-05	3.36451e-05	3.34816e-05	3.47397e-05	3.27154e-05	3.4017e-05	3.26223e-05	3.26903e-05	3.34811e-05	3.31301e-05	3.41684e-05	3.61156e-05	3.7868e-05	3.54163e-05	3.57774e-05	4.13184e-05	3.78698e-05	3.21221e-05	2.77001e-05	3.21798e-05	3.55781e-05	3.76486e-05	4.91624e-05	4.98444e-05	4.54182e-05	4.33374e-05	3.50802e-05	3.2597e-05	3.21239e-05	4.42743e-05	4.34729e-05	4.10864e-05	4.58625e-05	4.54177e-05	4.39e-05	4.19937e-05
def	b3287	P0A6K3	8.90909e-05	8.97455e-05	9.01614e-05	9.22761e-05	9.88712e-05	9.29784e-05	9.84861e-05	5.75676e-05	5.12003e-05	4.56953e-05	3.87847e-05	4.2628e-05	3.6273e-05	4.54278e-05	2.55418e-05	2.14649e-05	2.70488e-05	5.71404e-05	4.87186e-05	4.65786e-05	4.42492e-05	3.8645e-05	2.54323e-05	2.95475e-05	3.17294e-05	3.76277e-05	3.61095e-05	5.84387e-05	6.31166e-05	0.000126453	0.000160933	0.000172675	0.0001937	0.00017995	0.00013826	0.000132374
degP	b0161	P0C0V0	0.000573184	0.00056792	0.000590361	0.000565729	0.00057495	0.000581566	0.000558427	0.000968266	0.00107448	0.00111492	0.00110448	0.00129574	0.00160301	0.00114664	0.00116098	0.00163597	0.00136977	0.000786656	0.000977662	0.00111818	0.00136208	0.00174209	0.00111878	0.00103628	0.000958308	0.000938399	0.000855069	0.000986799	0.000907518	0.000529137	0.000311843	0.000259061	0.000229626	0.000219244	0.000509141	0.00055733
degQ	b3234	P39099	0.000158587	0.00015962	0.00015134	0.000170324	0.0001741	0.00017402	0.00016842	0.000154903	0.000157576	0.000175083	0.000185033	0.000210083	0.000241889	0.000172222	0.000199971	0.000245661	0.000222966	0.000150691	0.000158637	0.000196497	0.000218003	0.000247445	0.000290191	0.000274327	0.000245759	0.00021325	0.000154315	0.000151199	0.000151437	0.000159409	0.000155192	0.000135691	0.000127649	0.00013168	0.000153997	0.000157379
degS	b3235	P0AEE3	3.1066e-05	3.08648e-05	3.50017e-05	3.76413e-05	4.11208e-05	4.12262e-05	3.64779e-05	3.81251e-05	3.27369e-05	3.04311e-05	3.04538e-05	3.34013e-05	3.25213e-05	3.11816e-05	3.09594e-05	3.43402e-05	3.43428e-05	3.49713e-05	2.71174e-05	2.74208e-05	3.47108e-05	3.49617e-05	5.08801e-05	4.6651e-05	3.75412e-05	3.89005e-05	3.72481e-05	3.61395e-05	3.86079e-05	3.28801e-05	3.76266e-05	3.89621e-05	3.94919e-05	3.9464e-05	3.40762e-05	3.46715e-05
deoA	b4382	P07650	8.22634e-05	7.64998e-05	7.44149e-05	8.13373e-05	8.02037e-05	8.47924e-05	8.6033e-05	4.04198e-05	4.16823e-05	4.54803e-05	5.96563e-05	7.73522e-05	9.28001e-05	5.46061e-05	7.99465e-05	9.89175e-05	7.45167e-05	3.4466e-05	3.92227e-05	6.30377e-05	7.69387e-05	0.00010419	0.000135483	0.000121309	9.3503e-05	7.92012e-05	3.95168e-05	4.13212e-05	3.97386e-05	4.93804e-05	2.86131e-05	3.19151e-05	3.12858e-05	2.67069e-05	4.12503e-05	4.54331e-05
deoB	b4383	P0A6K6	0.000312376	0.00029813	0.000307909	0.000346556	0.000339982	0.000333492	0.000327445	0.000220272	0.000231966	0.000254326	0.00030812	0.000359884	0.00043978	0.000269228	0.000328501	0.000466747	0.000377099	0.000204074	0.000219866	0.000276631	0.000354287	0.000455512	0.000448529	0.000412799	0.000345333	0.000286841	0.000221066	0.000209397	0.000204851	0.000164534	0.00018554	0.000179266	0.000172416	0.000190823	0.000190295	0.000183025
deoC	b4381	P0A6L0	0.00013328	0.000124875	0.000123689	0.000125596	0.000132506	0.000129298	0.000122563	5.68775e-05	6.2261e-05	5.64061e-05	6.17941e-05	6.87805e-05	8.31269e-05	6.20177e-05	6.70008e-05	8.92516e-05	7.2342e-05	5.39585e-05	5.00181e-05	6.26845e-05	7.07281e-05	9.11943e-05	0.000152099	0.000137265	0.00010416	9.45193e-05	5.89141e-05	5.75715e-05	5.77282e-05	6.76303e-05	4.96061e-05	5.09219e-05	5.28014e-05	5.10547e-05	6.42097e-05	6.04995e-05
deoD	b4384	P0ABP8	0.000565519	0.000563792	0.000561919	0.000572366	0.000564307	0.000548797	0.000541987	0.000541145	0.000707858	0.000737112	0.000758472	0.000785174	0.000786008	0.000769713	0.000696084	0.000763785	0.000724397	0.000555115	0.000630483	0.000674875	0.000739792	0.000793734	0.000442103	0.00043507	0.000442856	0.000449884	0.000486769	0.000525005	0.000512639	0.000519011	0.00048589	0.000477213	0.000455114	0.000440028	0.000522645	0.000523754
deoR	b0840	P0ACK5	0	0	0	0	0	0	0	0	0	9.32702e-06	7.2982e-06	8.50642e-06	1.06398e-05	0	9.37108e-06	0	1.06665e-05	0	0	0	0	0	1.29746e-05	1.31252e-05	1.24924e-05	0	0	0	0	0	9.93224e-06	0	0	0	0	0
der	b2511	P0A6P5	0.000233314	0.000233682	0.00023251	0.000262209	0.000257204	0.000260135	0.000249612	0.000298292	0.000276168	0.000254534	0.00025866	0.000256457	0.000247476	0.000258903	0.000270504	0.000271061	0.00026396	0.000291253	0.000264427	0.000278103	0.000269779	0.000274657	0.000289332	0.000286129	0.000270213	0.000285712	0.000292758	0.000268715	0.000287983	0.000253341	0.000315795	0.000378217	0.000430803	0.000479649	0.000266275	0.000261577
dfp	b3639	P0ABQ0	7.8188e-05	8.24981e-05	7.88753e-05	9.31741e-05	9.71364e-05	0.000102148	9.46155e-05	0.000111221	0.000109234	0.000114528	0.000119961	0.000133036	0.00013767	0.000114568	0.000126873	0.000155836	0.000142445	0.0001059	0.00010537	0.000114678	0.000126988	0.000143186	0.00017849	0.000166039	0.000149734	0.000131834	0.000113332	0.000116021	0.000111737	9.99625e-05	9.77235e-05	0.000100499	0.000105994	9.35467e-05	0.00011483	0.000116058
dgcC	b0385	P0AAP1	0	0	0	0	0	0	0	0	0	0	0	0	0	0	0	0	0	0	0	0	0	0	0	0	0	0	0	0	0	0	0	0	0	0	0	0
dgcE	b2067	P38097	0	0	0	0	0	0	0	0	0	0	0	0	0	0	0	0	0	0	0	0	0	0	0	0	0	0	0	0	0	0	0	0	0	0	0	0
dgcF	b1522	P76147	0	0	0	0	0	0	0	0	0	0	0	0	0	0	0	0	0	0	0	0	0	0	0	0	0	0	0	0	0	0	0	0	0	0	0	0
dgcI	b0834	P75801	0	0	0	0	0	0	0	0	0	0	0	0	0	0	0	0	0	0	0	0	0	0	0	0	0	0	0	0	0	0	0	0	0	0	0	0
dgcJ	b1786	P76237	0	9.0423e-06	8.26624e-06	0	0	0	1.17165e-05	0	0	0	0	8.56666e-06	1.14164e-05	0	0	1.44361e-05	0	0	0	0	0	0	2.08046e-05	1.80006e-05	1.87988e-05	0	5.97842e-06	0	5.99598e-06	1.47755e-05	1.34601e-05	1.55276e-05	1.98912e-05	2.34031e-05	0	0
dgcM	b1341	P77302	0	0	0	0	0	0	0	0	0	0	0	0	0	0	0	0	0	0	0	0	0	0	0	0	0	0	0	0	0	0	0	0	0	0	0	0
dgcN	b2604	P46139	0	0	0	0	0	0	0	0	0	0	0	0	0	0	0	0	0	0	0	0	0	0	0	0	0	0	0	0	0	0	0	0	0	0	0	0
dgcP	b1794	P76245	0	0	0	0	0	0	0	0	0	0	0	0	0	0	0	0	0	0	0	0	0	0	0	0	0	0	0	0	0	0	0	0	0	0	0	0
dgcQ	b1956	P76330	0	0	0	0	0	0	0	0	0	0	0	0	0	0	0	0	0	0	0	0	0	0	0	0	0	0	0	0	0	0	0	0	0	0	0	0
dgcT	b1025	P75908	0	0	0	0	0	0	0	0	0	0	0	0	0	0	0	0	0	0	0	0	0	0	0	0	0	0	0	0	0	0	0	0	0	0	0	0
dgcZ	b1535	P31129	0	0	0	0	0	0	0	0	0	0	0	0	0	0	0	0	0	0	0	0	0	0	0	0	0	0	0	0	0	0	0	0	0	0	0	0
dgkA	b4042	P0ABN1	6.02725e-05	0	6.47755e-05	6.78252e-05	6.64398e-05	6.04649e-05	6.15923e-05	6.92132e-05	5.90152e-05	5.83269e-05	5.81379e-05	5.6301e-05	5.16895e-05	5.39109e-05	5.72459e-05	0	0	6.5949e-05	5.93296e-05	5.16205e-05	5.37863e-05	4.50133e-05	0.000105952	0	8.28135e-05	7.58488e-05	8.56901e-05	6.62461e-05	6.91748e-05	5.85176e-05	6.58454e-05	5.67546e-05	0	6.89074e-05	6.8799e-05	7.37638e-05
dgoA	b4477	Q6BF16	0	0	0	0	0	0	0	0	0	0	0	0	0	0	0	0	0	0	0	0	0	0	0	0	0	0	0	0	0	0	0	0	0	0	0	0
dgoD	b4478	Q6BF17	0	0	0	0	0	0	0	0	0	0	0	0	0	0	0	0	0	0	0	0	0	0	0	0	0	0	0	0	0	0	0	0	0	0	0	0
dgoK	b3693	P31459	0	0	0	0	0	0	0	0	0	0	0	0	0	0	0	0	0	0	0	0	0	0	0	0	0	0	0	0	0	0	0	0	0	0	0	0
dgoR	b4479	P31460	2.5786e-05	0	0	3.26078e-05	3.36973e-05	3.46326e-05	3.27109e-05	3.22207e-05	3.52972e-05	3.58645e-05	3.40863e-05	3.6025e-05	4.4744e-05	3.35378e-05	4.33297e-05	5.79204e-05	5.06273e-05	3.30897e-05	3.30559e-05	4.35222e-05	4.84861e-05	5.51587e-05	4.61582e-05	4.3679e-05	4.30101e-05	3.7391e-05	4.0069e-05	0	3.58699e-05	3.16111e-05	3.63305e-05	3.71408e-05	3.44567e-05	2.81632e-05	3.42956e-05	3.67471e-05
dgoT	b3691	P0AA76	0	0	0	0	0	0	0	0	0	0	0	0	0	0	0	0	0	0	0	0	0	0	0	0	0	0	0	0	0	0	0	0	0	0	0	0
dgt	b0160	P15723	3.62866e-05	0	7.18939e-05	0	0	0	0	0	0	0	6.03137e-05	0	5.02025e-05	0	0	4.96542e-05	4.15423e-05	0	0	0	0	0	0.000120921	0.000137828	0	0	0	0	0	0	0	0	0	0	0	0
dhaK	b1200	P76015	9.17265e-05	8.80676e-05	8.31505e-05	8.82079e-05	9.00403e-05	8.86301e-05	8.44828e-05	6.00698e-05	7.55811e-05	8.74707e-05	9.46832e-05	0.000134642	0.000146028	9.08961e-05	9.49107e-05	0.000143823	0.000116982	6.66138e-05	7.02757e-05	9.29908e-05	0.000112072	0.000151338	8.46493e-05	7.9202e-05	7.50561e-05	7.09349e-05	5.59862e-05	6.07229e-05	5.40047e-05	8.01422e-05	7.18884e-05	6.62572e-05	7.19334e-05	5.96494e-05	7.27992e-05	7.90412e-05
dhaL	b1199	P76014	8.13714e-05	7.24696e-05	8.60778e-05	0	5.62458e-05	5.53715e-05	4.88318e-05	9.37144e-05	7.8633e-05	8.96418e-05	8.73095e-05	0.000108574	0.000114168	7.26376e-05	0	0	0	9.28998e-05	8.4293e-05	8.91959e-05	0.000115399	0.000134808	0	0	0	0	0	7.94021e-05	7.33285e-05	7.04641e-05	6.48775e-05	8.1476e-05	6.85934e-05	6.12857e-05	7.34079e-05	7.9266e-05
dhaM	b1198	P37349	0.000151092	0.000145712	0.00014105	0.000153309	0.000153243	0.000165319	0.000165005	0.000121763	8.08766e-05	7.06274e-05	6.95977e-05	7.88502e-05	7.33887e-05	8.01408e-05	7.14342e-05	7.3535e-05	7.40806e-05	9.98322e-05	7.1907e-05	7.41135e-05	8.68349e-05	7.47243e-05	0.000149663	0.000157094	0.000143966	0.000127292	9.7631e-05	9.84166e-05	9.12575e-05	0.000130282	0.000136761	0.000152911	0.000154778	0.000126967	0.000128622	0.000138875
dhaR	b1201	P76016	0	0	0	0	0	0	0	0	0	0	0	0	0	0	0	0	0	0	0	0	0	0	0	0	0	0	0	0	0	0	0	0	0	0	0	0
diaA	b3149	P66817	3.36026e-05	3.59914e-05	3.6486e-05	3.8333e-05	4.13657e-05	3.56534e-05	3.31228e-05	3.76218e-05	4.2746e-05	4.15211e-05	4.29822e-05	4.30413e-05	4.17968e-05	3.75457e-05	3.88998e-05	4.52934e-05	4.87648e-05	4.06855e-05	3.96341e-05	4.54176e-05	4.5371e-05	4.90321e-05	4.55072e-05	4.6078e-05	4.08741e-05	4.92014e-05	3.90783e-05	4.16523e-05	4.67544e-05	5.17982e-05	5.31001e-05	5.32525e-05	5.1049e-05	5.02545e-05	4.57636e-05	4.13918e-05
dicA	b1570	P06966	3.20922e-05	3.31348e-05	2.81291e-05	4.01451e-05	4.12227e-05	4.09543e-05	3.73424e-05	4.49507e-05	3.21453e-05	2.55038e-05	3.39713e-05	3.44076e-05	4.55083e-05	2.94016e-05	3.94398e-05	4.61125e-05	3.93019e-05	3.76816e-05	3.5724e-05	3.90165e-05	4.50355e-05	5.2731e-05	5.01212e-05	4.63077e-05	4.08645e-05	3.74771e-05	3.59168e-05	3.11702e-05	3.96358e-05	3.11054e-05	5.11436e-05	6.98192e-05	8.15899e-05	8.58536e-05	4.13629e-05	3.68383e-05
dicB	b1575	P09557	0	0	0	0	0	0	0	0	0	0	0	0	0	0	0	0	0	0	0	0	0	0	0	0	0	0	0	0	0	0	0	0	0	0	0	0
dicC	b1569	P06965	0	0	0	0	0	0	0	0	0	0	0	0	0	0	0	0	0	0	0	0	0	0	0	0	0	0	0	0	0	0	0	0	0	0	0	0
dinB	b0231	Q47155	0	0	0	0	0	0	0	0	0	0	0	0	0	0	0	0	0	0	0	0	0	0	0	0	0	0	0	0	0	0	0	0	0	0	0	0
dinD	b3645	P23840	0	0	0	0	0	0	0	0	0	0	0	0	0	0	0	0	0	0	0	0	0	0	0	0	0	0	0	0	0	0	0	0	0	0	0	0
dinF	b4044	P28303	0	0	0	0	0	0	0	0	0	0	0	0	0	0	0	0	0	0	0	0	0	0	0	0	0	0	0	0	0	0	0	0	0	0	0	0
dinG	b0799	P27296	0	0	0	0	0	0	0	0	0	0	0	0	0	0	0	0	0	0	0	0	0	0	0	0	0	0	0	0	0	0	0	0	0	0	0	0
dinI	b1061	P0ABR1	4.00766e-05	4.71654e-05	4.187e-05	4.98563e-05	2.66499e-05	4.43328e-05	4.4654e-05	4.56695e-05	3.96097e-05	0	0	3.24935e-05	0	4.06592e-05	2.9451e-05	0	3.22028e-05	3.28558e-05	0	0	0	0	0	0	0	3.85529e-05	4.75973e-05	4.04483e-05	4.91531e-05	4.3233e-05	4.82443e-05	5.10272e-05	4.54726e-05	0	5.46135e-05	4.61118e-05
dinJ	b0226	Q47150	5.30839e-05	5.35732e-05	4.48546e-05	6.48575e-05	7.25482e-05	7.36793e-05	5.94882e-05	4.28317e-05	3.99517e-05	3.89304e-05	3.89319e-05	4.77761e-05	4.38141e-05	3.9245e-05	4.15824e-05	5.36717e-05	5.1965e-05	4.03397e-05	3.445e-05	4.64875e-05	4.35164e-05	5.17552e-05	5.5655e-05	5.75402e-05	5.49251e-05	5.57877e-05	4.83497e-05	5.2935e-05	4.30663e-05	3.72464e-05	5.30154e-05	5.75323e-05	5.48159e-05	5.30022e-05	4.58908e-05	5.26198e-05
dinQ	b4613	A5A624	0	0	0	0	0	0	0	0	0	0	0	0	0	0	0	0	0	0	0	0	0	0	0	0	0	0	0	0	0	0	0	0	0	0	0	0
djlA	b0055	P31680	2.8949e-05	2.91205e-05	3.02146e-05	2.65163e-05	2.82973e-05	3.11917e-05	3.59434e-05	3.03112e-05	3.33992e-05	2.90499e-05	3.01564e-05	3.08511e-05	3.43446e-05	3.139e-05	3.87644e-05	3.40706e-05	3.62207e-05	3.34016e-05	3.43548e-05	3.83648e-05	3.65351e-05	3.05475e-05	4.55555e-05	4.05188e-05	3.61156e-05	3.75618e-05	3.5688e-05	2.84899e-05	3.41682e-05	3.40633e-05	3.43396e-05	4.067e-05	5.32663e-05	4.79424e-05	3.8238e-05	3.14403e-05
djlB	b0646	P77381	0	0	0	0	0	0	0	0	0	0	0	0	0	0	0	0	0	0	0	0	0	0	0	0	0	0	0	0	0	0	0	0	0	0	0	0
djlC	b0649	P77359	0	0	0	0	0	0	0	0	0	0	0	0	0	0	0	0	0	0	0	0	0	0	0	0	0	0	0	0	0	0	0	0	0	0	0	0
dkgA	b3012	Q46857	0.000136478	0.000137274	0.000134119	0.000142075	0.000127327	0.000131694	0.000127444	4.7159e-05	3.80695e-05	4.44715e-05	5.01511e-05	5.1464e-05	6.51921e-05	4.13782e-05	5.66447e-05	6.46991e-05	4.83776e-05	3.8517e-05	3.79297e-05	5.39746e-05	4.68187e-05	6.95752e-05	0.000277201	0.000230432	0.000156995	0.000115062	4.24193e-05	4.49702e-05	3.6158e-05	4.06436e-05	3.69279e-05	0	2.86282e-05	4.86098e-05	3.4297e-05	3.98815e-05
dkgB	b0207	P30863	5.33576e-05	4.83525e-05	4.79877e-05	4.68018e-05	5.04293e-05	5.19802e-05	5.08555e-05	4.58199e-05	4.70122e-05	4.87709e-05	4.51085e-05	4.04833e-05	4.37394e-05	4.67339e-05	4.3996e-05	4.44072e-05	4.54146e-05	4.61458e-05	4.2934e-05	3.56356e-05	4.41139e-05	4.89998e-05	3.88535e-05	3.12026e-05	3.4535e-05	3.71004e-05	4.37984e-05	4.48521e-05	4.68763e-05	4.03464e-05	3.71118e-05	3.66745e-05	3.95954e-05	3.51882e-05	4.5326e-05	4.20248e-05
dksA	b0145	P0ABS1	0.000648493	0.00064783	0.000706704	0.00071913	0.000698763	0.000683668	0.000660152	0.000819864	0.00092891	0.001041	0.0010427	0.0010067	0.000951197	0.00100716	0.000806724	0.00078473	0.000876748	0.00083286	0.0009309	0.000964973	0.00097499	0.000882023	0.000747892	0.00064762	0.000634853	0.000712199	0.000647631	0.000837036	0.000798872	0.000978472	0.000955368	0.00102297	0.00103586	0.00106044	0.000943732	0.000968245
dld	b2133	P06149	0.000469578	0.000493487	0.000466189	0.000528749	0.000506754	0.000505445	0.000493876	0.0004122	0.000484227	0.000518031	0.000577596	0.000620534	0.000697289	0.000520361	0.000583495	0.000694408	0.000605242	0.000429552	0.000458571	0.000533394	0.000610357	0.000662912	0.000653225	0.000672657	0.00062228	0.000592555	0.000420677	0.000415186	0.000388037	0.000424125	0.000378359	0.000328992	0.000327953	0.000331614	0.000419472	0.000430783
dmlA	b1800	P76251	0	0	0	0	0	0	0	0	0	0	0	0	0	0	0	0	0	0	0	0	0	0	0	0	0	0	0	0	0	0	0	0	0	0	0	0
dmlR	b1799	P76250	0	0	0	0	0	0	0	0	0	0	0	0	0	0	0	0	0	0	0	0	0	0	0	0	0	0	0	0	0	0	0	0	0	0	0	0
dmsA	b0894	P18775	0	0	0	0	0	0	0	0	0.000122685	0.000154697	0.000156403	0.000125553	0	0.00013455	0	0	0	0	0	0	0.000170648	0.000178363	0	0	0	0	0	0	0	0.000120708	0	6.60501e-05	0.000121887	0	0	0
dmsB	b0895	P18776	0	0	0	0	0	0	0	0	0	0	0	0	0	0	0	0	0	0	0	0	0	0	0	0	0	0	0	0	0	0	0	0	0	0	0	0
dmsC	b0896	P18777	0	0	0	0	0	0	0	0	0	0	0	0	0	0	0	0	0	0	0	0	0	0	0	0	0	0	0	0	0	0	0	0	0	0	0	0
dmsD	b1591	P69853	3.86606e-05	2.5366e-05	3.00118e-05	3.70745e-05	4.00452e-05	3.81829e-05	3.63868e-05	2.93996e-05	2.95556e-05	3.04604e-05	2.8607e-05	2.57752e-05	2.89018e-05	3.17034e-05	3.24288e-05	3.20706e-05	3.54491e-05	3.14099e-05	2.83186e-05	2.81128e-05	3.00178e-05	3.12775e-05	3.45942e-05	3.38997e-05	3.30576e-05	3.1797e-05	3.72553e-05	3.41984e-05	3.41658e-05	3.0833e-05	4.04379e-05	4.56256e-05	5.03328e-05	5.45262e-05	3.63023e-05	4.00932e-05
dnaA	b3702	P03004	9.97281e-05	0.000116454	9.94314e-05	0.000113381	0.000114122	0.000110147	0.000111891	0.000134131	0.000125227	0.00012938	0.000125358	0.000113186	0.000120176	0.000124852	0.000135822	0.000132121	0.000130627	0.000137062	0.000138103	0.000122047	0.000135398	0.000134977	9.6649e-05	0.000113166	0.000103081	0.000121183	0.000132071	0.000112674	0.000142252	0.000131161	0.000155713	0.000184183	0.000206818	0.000239545	0.000119626	0.000116944
dnaB	b4052	P0ACB0	7.29604e-05	7.26739e-05	7.23299e-05	8.55275e-05	8.59231e-05	8.75103e-05	7.68848e-05	7.78313e-05	7.04966e-05	6.81875e-05	6.86163e-05	6.24222e-05	5.59419e-05	7.21043e-05	7.27273e-05	6.68989e-05	7.25351e-05	7.43565e-05	6.31977e-05	7.27082e-05	6.69688e-05	6.48174e-05	8.9507e-05	8.16066e-05	8.29087e-05	8.26779e-05	8.15499e-05	8.60058e-05	7.05657e-05	7.4746e-05	8.60662e-05	8.57821e-05	8.80888e-05	9.3734e-05	7.65835e-05	7.67835e-05
dnaC	b4361	P0AEF0	2.8333e-05	2.6189e-05	1.91515e-05	2.958e-05	2.96925e-05	3.02334e-05	2.59587e-05	2.91028e-05	2.66246e-05	2.75636e-05	2.58282e-05	2.82403e-05	3.20147e-05	3.00673e-05	2.89469e-05	3.65162e-05	3.27044e-05	2.62795e-05	2.57454e-05	3.05864e-05	3.14565e-05	3.34083e-05	4.75645e-05	4.76159e-05	4.5225e-05	4.02079e-05	3.12654e-05	2.94303e-05	3.13484e-05	2.24974e-05	2.39553e-05	2.78359e-05	2.86693e-05	2.71997e-05	3.16751e-05	2.84767e-05
dnaE	b0184	P10443	0	0	0	0	0	0	0	0	4.79443e-05	5.41981e-05	6.69939e-05	0	0	0	0	0	6.56441e-05	6.61525e-05	5.27684e-05	0	7.06844e-05	0	0	0	0	0	7.25118e-05	0	5.86178e-05	6.54019e-05	6.34348e-05	5.94357e-05	6.67747e-05	6.69829e-05	5.17189e-05	6.57852e-05
dnaG	b3066	P0ABS5	4.31023e-05	4.11557e-05	4.40044e-05	5.10493e-05	5.19119e-05	4.73442e-05	4.42248e-05	5.6065e-05	4.74318e-05	5.6458e-05	5.75006e-05	5.74757e-05	5.86136e-05	5.42034e-05	5.55197e-05	5.43517e-05	5.89778e-05	4.57677e-05	5.20025e-05	6.05071e-05	5.66663e-05	6.13204e-05	4.77221e-05	4.70278e-05	5.04825e-05	5.27209e-05	5.0053e-05	5.4509e-05	5.00508e-05	5.2175e-05	5.93358e-05	5.82817e-05	5.641e-05	5.64176e-05	5.82195e-05	5.18176e-05
dnaJ	b0015	P08622	0.000281526	0.000268376	0.000273829	0.000297978	0.000276039	0.000278969	0.000267318	0.000353503	0.00036317	0.000374927	0.000354979	0.000321174	0.0003169	0.000381257	0.000366616	0.000319359	0.000342376	0.000309394	0.000319163	0.000290766	0.000321185	0.000322833	0.000281738	0.000283535	0.000294624	0.000299447	0.000350628	0.000320757	0.000323465	0.000321283	0.000393418	0.000497494	0.00055698	0.000564121	0.000346784	0.000348035
dnaK	b0014	P0A6Y8	0.00511499	0.00521724	0.00516432	0.00537913	0.0052888	0.00531795	0.00539834	0.00593385	0.00633379	0.0061216	0.00554893	0.00494851	0.00481272	0.00611939	0.00555581	0.00482079	0.00499927	0.0055435	0.00525746	0.00471265	0.0050862	0.00473018	0.00453231	0.0043285	0.00458117	0.00466511	0.00555376	0.00567431	0.00558987	0.00558683	0.00571761	0.00637543	0.00613585	0.0056398	0.00575353	0.00590985
dnaN	b3701	P0A988	0.00014539	0.00014718	0.000139842	0.000163523	0.000160334	0.000166777	0.000157836	0.000135507	0.00013859	0.000135375	0.000127651	0.000132818	0.000133792	0.000133475	0.000136213	0.000138656	0.000145791	0.000132822	0.000135165	0.000133466	0.000135207	0.000141791	0.000162544	0.000156754	0.000153073	0.000152734	0.000145783	0.000136145	0.00013697	0.000154224	0.000196031	0.00022694	0.000258016	0.000285356	0.000152788	0.000154943
dnaQ	b0215	P03007	9.91675e-05	0	0	0	0	0	0	0	0	0	8.84294e-05	0	7.94895e-05	0	0	0	8.36505e-05	0	0	0	0	4.02712e-05	0	0	0	0	0	5.27621e-05	3.45046e-05	0.000106908	8.41324e-05	0	0.000119473	0	0.000102507	0.000113709
dnaT	b4362	P0A8J2	1.13195e-05	1.0106e-05	0	1.36244e-05	1.41081e-05	1.37777e-05	1.46334e-05	1.5534e-05	1.46412e-05	1.37838e-05	1.38608e-05	1.36616e-05	1.36496e-05	1.46673e-05	1.62961e-05	1.52022e-05	1.75296e-05	1.69618e-05	1.23566e-05	0	1.64203e-05	1.38273e-05	1.50751e-05	1.79565e-05	1.62389e-05	1.81768e-05	1.7264e-05	1.52648e-05	1.55504e-05	0	1.8048e-05	2.37238e-05	2.68301e-05	2.5679e-05	1.33135e-05	1.57591e-05
dnaX	b0470	P06710	6.91719e-05	6.94261e-05	7.07978e-05	9.7297e-05	0.000107231	9.35556e-05	9.86533e-05	0.000107673	0.000101541	9.63007e-05	0.000109832	0.00010438	0.0001046	0.000106736	0.000103387	0.000116563	0.000106213	0.000108133	0.000100948	0.000113674	0.000116263	0.000129053	0.000121677	0.000113761	0.00011223	0.000102766	0.000102851	0.000101504	0.000113693	9.71078e-05	0.000125764	0.000142535	0.000148649	0.000156081	0.000108152	0.000106564
dosC	b1490	P0AA89	0	0	0	0	0	0	0	0	0	0	0	0	0	0	0	0	0	0	0	0	0	0	0	0	0	0	0	0	0	0	0	0	0	0	0	0
dosP	b1489	P76129	0	0	0	0	0	0	0	0	0	0	0	0	0	0	0	0	0	0	0	0	0	0	0	0	0	0	0	0	0	0	0	0	0	0	0	0
dpiA	b0620	P0AEF4	0	0	0	0	0	0	0	0	0	0	0	0	0	0	0	0	0	0	0	0	0	0	0	0	0	0	0	0	0	0	0	0	0	0	0	0
dpiB	b0619	P77510	0	0	0	0	0	0	0	0	0	0	0	0	0	0	0	0	0	0	0	0	0	0	0	0	0	0	0	0	0	0	0	0	0	0	0	0
dppA	b3544	P23847	0.00226512	0.00226478	0.00221317	0.00239934	0.00237521	0.0023425	0.00230661	0.00358969	0.0046053	0.00625595	0.00802474	0.00796436	0.00885328	0.00598947	0.00650918	0.00763645	0.00707621	0.00458031	0.00605626	0.00769328	0.00769525	0.00830203	0.00215635	0.00230798	0.00270615	0.00265676	0.00350939	0.00379686	0.00363453	0.00261961	0.00360647	0.00380287	0.00361263	0.00361678	0.00273256	0.0027141
dppB	b3543	P0AEF8	2.72765e-05	0	4.5297e-05	9.0055e-05	9.43192e-05	8.53635e-05	9.64872e-05	0.000145811	0.000131651	0.000153836	0.000173629	0.00015099	0.000148942	0.000133833	0.000162746	0.00014364	0.000159174	0.000161644	0.000188682	0.00021137	0.000214613	0.000195907	6.23769e-05	7.27628e-05	6.95525e-05	8.30739e-05	0.000115781	9.57784e-05	0.000147264	6.59884e-05	0.000167104	0.000179079	0.00017821	0.00018614	0.00010468	0.000106849
dppC	b3542	P0AEG1	3.65233e-05	4.22806e-05	3.54414e-05	6.13263e-05	5.72093e-05	6.10531e-05	8.38695e-05	8.92394e-05	0.000102938	0.000127018	0.000165354	0.000147597	0.000149671	0.000101708	0.000124827	0.000105305	0.00011018	0.000105537	0.000132288	0.000145523	0.000134105	0.000125685	5.35116e-05	4.98473e-05	6.08588e-05	6.26862e-05	8.70768e-05	9.89769e-05	9.0503e-05	5.30152e-05	0.000113691	0.000120583	0.000121021	0.000113814	0.000101764	8.88225e-05
dppD	b3541	P0AAG0	8.6181e-05	9.48902e-05	8.53032e-05	9.57183e-05	0.000102215	9.71971e-05	0.000101742	0.000117241	0.000141975	0.00017302	0.000189382	0.000196766	0.000194106	0.000167267	0.000203212	0.000186211	0.000201649	0.000147089	0.000169469	0.000214201	0.000187454	0.000188962	9.4261e-05	9.66628e-05	0.000102899	0.000100262	0.000137156	0.000131932	0.000138025	0.000109261	0.000154112	0.000153325	0.00014509	0.000125349	0.000128645	0.00012575
dppF	b3540	P37313	0.000112146	0.000115915	0.000105769	0.000101006	0.000114323	0.000112837	0.000116916	0.000131713	0.000150327	0.000189376	0.000222797	0.000210815	0.000199889	0.000192969	0.000196448	0.000192753	0.000196296	0.000158104	0.000191314	0.000227239	0.000202209	0.000204117	0.00010357	0.000105832	0.000112498	0.000114541	0.000153415	0.000152228	0.000153741	0.000136697	0.000157515	0.000159305	0.000143904	0.000129011	0.00013629	0.000143207
dps	b0812	P0ABT2	0.00168723	0.001713	0.0016755	0.00167501	0.0018526	0.00181282	0.00180132	5.72201e-05	7.10123e-05	6.06823e-05	6.28298e-05	9.85135e-05	0.000128144	5.46475e-05	7.50379e-05	0.000136429	9.82248e-05	4.31614e-05	4.79861e-05	7.26741e-05	9.09177e-05	0.000119854	0.000246865	0.000202843	0.00014936	0.000117979	5.90867e-05	5.57881e-05	6.41471e-05	0.000145499	9.04496e-05	9.09092e-05	8.75036e-05	7.36848e-05	0.000122004	0.000149556
dsbA	b3860	P0AEG4	0.000428392	0.000419744	0.000417905	0.000446181	0.0004503	0.000446137	0.000445623	0.000411298	0.000393272	0.00037682	0.000308892	0.000298696	0.000280706	0.000390634	0.000325175	0.000266885	0.000309539	0.000400256	0.00039027	0.000345715	0.000319867	0.000248657	0.000437064	0.000401735	0.000358887	0.000396105	0.000403505	0.000460276	0.000439735	0.000352894	0.000296293	0.000261478	0.000242851	0.000234652	0.000345574	0.000354237
dsbB	b1185	P0A6M2	4.67777e-05	4.6885e-05	5.79439e-05	5.59907e-05	4.89726e-05	5.01795e-05	5.33873e-05	8.6624e-05	8.01166e-05	9.70102e-05	0.000110156	0.00010636	0.000118154	9.19588e-05	0	2.7048e-05	0	9.82999e-05	0.000102353	0.000126461	0.00011723	0.000119134	2.74748e-05	2.00535e-05	2.06477e-05	3.11908e-05	6.35776e-05	9.95461e-05	0.000102161	5.26837e-05	7.97844e-05	8.13022e-05	6.46967e-05	7.812e-05	7.83297e-05	7.82699e-05
dsbC	b2893	P0AEG6	0.000138063	0.000134813	0.000131321	0.000125547	0.000130865	0.00012646	0.000125379	0.000160943	0.00016599	0.000156692	0.00014674	0.000144566	0.000131219	0.000157027	0.000129845	0.000122152	0.000137759	0.00014926	0.000151852	0.000135629	0.000142975	0.00014035	0.00012733	0.000135226	0.000132143	0.000131754	0.000128593	0.000153408	0.000143958	0.000136205	0.000129487	0.00013603	0.000152623	0.000156629	0.00013886	0.000133566
dsbD	b4136	P36655	5.05193e-05	6.18964e-05	6.49632e-05	7.03823e-05	0	7.77492e-05	6.13942e-05	6.00913e-05	5.53022e-05	0	3.47319e-05	4.16822e-05	4.04724e-05	0	0	0	0	0	0	3.90579e-05	0	4.23807e-05	4.81176e-05	5.79711e-05	7.15699e-05	6.0759e-05	5.31947e-05	0	6.0611e-05	6.67794e-05	6.89699e-05	4.52059e-05	0	3.97659e-05	5.51718e-05	6.13425e-05
dsbG	b0604	P77202	4.16014e-05	4.49148e-05	4.51361e-05	4.99396e-05	4.83164e-05	4.59847e-05	4.10008e-05	5.22169e-05	5.54658e-05	5.45086e-05	4.69931e-05	4.5203e-05	4.46273e-05	5.45601e-05	5.33299e-05	3.96867e-05	4.9518e-05	5.59873e-05	5.38563e-05	5.22512e-05	5.07436e-05	4.61219e-05	4.76562e-05	5.17097e-05	5.39e-05	5.70909e-05	5.23012e-05	5.44872e-05	5.58418e-05	5.56159e-05	5.96266e-05	6.27486e-05	6.04714e-05	6.06747e-05	5.47551e-05	5.49867e-05
dsdA	b2366	P00926	4.50634e-05	4.61982e-05	3.96859e-05	4.64862e-05	4.71842e-05	4.92989e-05	4.29752e-05	3.35459e-05	3.38863e-05	3.129e-05	2.99484e-05	4.23613e-05	4.27857e-05	3.43215e-05	3.29487e-05	4.58503e-05	4.2223e-05	3.26438e-05	2.90682e-05	2.90955e-05	3.91699e-05	4.70152e-05	6.16553e-05	5.64284e-05	4.45311e-05	4.29051e-05	2.97549e-05	3.6223e-05	3.48727e-05	3.70008e-05	3.23074e-05	3.08425e-05	3.22433e-05	3.44297e-05	3.70016e-05	3.62958e-05
dsdC	b2364	P46068	0	0	0	0	0	0	0	0	0	0	0	0	0	0	0	0	0	0	0	0	0	0	0	0	0	0	0	0	0	0	0	0	0	0	0	0
dsdX	b2365	P08555	0	0	0	0	0	0	0	0	0	0	0	0	0	0	0	0	0	0	0	0	0	0	0	0	0	0	0	0	0	0	0	0	0	0	0	0
dsrB	b1952	P0AEG8	0	0	0	0	0	0	0	0	0	0	0	0	0	0	0	0	0	0	0	0	0	0	0	0	0	0	0	0	0	0	0	0	0	0	0	0
dtd	b3887	P0A6M4	0	0	3.34328e-05	0	0	0.000116254	0	6.67825e-05	6.01772e-05	6.35999e-05	7.87903e-05	7.84749e-05	9.46767e-05	6.85266e-05	7.19406e-05	8.9167e-05	7.91444e-05	5.94308e-05	6.56342e-05	6.63567e-05	8.69265e-05	0.000108132	8.99014e-05	9.09592e-05	7.99071e-05	8.71559e-05	6.78317e-05	6.54835e-05	7.0572e-05	4.28974e-05	7.03514e-05	6.86207e-05	6.98055e-05	6.17866e-05	5.69074e-05	5.93225e-05
dtpA	b1634	P77304	0	0	0	0	0	0	0	0	4.68516e-05	0	0.000100742	7.83493e-05	7.21113e-05	0	0	0	0	6.74889e-05	8.20026e-05	3.35005e-05	0	7.18218e-05	0	0	0	0	0	0	5.45354e-05	0	0	0	0	6.82787e-05	0	0
dtpB	b3496	P36837	0	0	0	0	0	0	0	0	0	0	0	0	0	0	0	0	0	0	0	0	0	0	0	0	0	0	0	0	0	0	0	0	0	0	0	0
dtpC	b4130	P39276	0	0	0	0	0	0	0	0	0	0	0	0	0	0	0	0	0	0	0	0	0	0	0	0	0	0	0	0	0	0	0	0	0	0	0	0
dtpD	b0709	P75742	0	0	0	0	0	0	0	0	0	0	0	0	0	0	0	0	0	0	0	0	0	0	0	0	0	0	0	0	0	0	0	0	0	0	0	0
dusA	b4049	P32695	6.77548e-05	6.83825e-05	6.4215e-05	7.74808e-05	7.40093e-05	7.45389e-05	6.8991e-05	6.78713e-05	6.23336e-05	5.94139e-05	5.55393e-05	5.58989e-05	6.01529e-05	6.01993e-05	6.21803e-05	5.92057e-05	6.02823e-05	5.91202e-05	5.41784e-05	5.67529e-05	6.01566e-05	5.95084e-05	7.63152e-05	7.36171e-05	7.39825e-05	7.54893e-05	6.11099e-05	6.31546e-05	6.29713e-05	7.08877e-05	7.4945e-05	8.4693e-05	9.16162e-05	9.17317e-05	7.10321e-05	7.28398e-05
dusB	b3260	P0ABT5	2.22963e-05	2.62269e-05	0	2.99332e-05	3.95803e-05	2.88118e-05	2.36026e-05	3.16378e-05	0	2.46942e-05	2.90075e-05	0	2.55192e-05	2.54779e-05	1.85813e-05	3.45294e-05	1.28074e-05	4.21219e-05	1.44146e-05	3.42755e-05	2.60514e-05	0	2.11145e-05	2.74979e-05	2.83899e-05	3.09447e-05	4.09226e-05	2.77684e-05	3.09337e-05	3.43435e-05	3.5517e-05	4.20128e-05	4.82248e-05	4.54874e-05	3.64469e-05	0
dusC	b2140	P33371	0	0	0	0	0	0	0	0	0	0	0	0	0	0	0	0	0	0	0	0	0	0	0	0	0	0	0	0	0	0	0	0	0	0	0	0
dut	b3640	P06968	0.000171719	0.000160655	0.000169568	0.000166191	0.000167089	0.000166669	0.000169838	0.000167185	0.000150422	0.000148942	0.000148442	0.000161874	0.000151018	0.000151435	0.000161679	0.000153499	0.000160129	0.000146978	0.00014448	0.000137558	0.000148245	0.000147322	0.000185995	0.000196689	0.000178769	0.000175444	0.000151026	0.000154564	0.000153777	0.000161699	0.000185155	0.000181098	0.000195797	0.00019114	0.000186355	0.000191477
dxr	b0173	P45568	3.60284e-05	3.57716e-05	3.87337e-05	4.03442e-05	4.33439e-05	3.91667e-05	3.37306e-05	3.60547e-05	3.72243e-05	3.68149e-05	4.12286e-05	3.69464e-05	4.08052e-05	3.43181e-05	0	1.47895e-05	4.71321e-05	3.67764e-05	3.39024e-05	3.17397e-05	4.08764e-05	3.25897e-05	4.86241e-05	3.75311e-05	4.87603e-05	4.433e-05	4.16079e-05	4.34331e-05	3.76202e-05	4.51607e-05	4.60944e-05	4.27069e-05	4.58994e-05	4.72545e-05	3.8677e-05	4.14221e-05
dxs	b0420	P77488	0.000138265	0.000140048	0.000137322	0.000155464	0.000162135	0.000157583	0.000160298	0.000150483	0.000164605	0.000170743	0.000175599	0.000176241	0.00018235	0.000170126	0.000182828	0.000194776	0.000186838	0.00016124	0.000163456	0.000188556	0.000199957	0.000215831	0.000145747	0.000141261	0.000127614	0.000139749	0.000143002	0.000136305	0.000153148	0.000165254	0.000169485	0.00017661	0.000187833	0.000175586	0.000159138	0.000165502
eaeH	b0297	P36943	0	0	0	0	0	0	0	0	0	0	0	0	0	0	0	0	0	0	0	0	0	0	0	0	0	0	0	0	0	0	0	0	0	0	0	0
eamA	b1533	P31125	0	0	0	0	0	0	0	0	0	0	0	0	0	0	0	0	0	0	0	0	0	0	0	0	0	0	0	0	0	0	0	0	0	0	0	0
eamB	b2578	P38101	0	0	0	0	0	0	0	0	0	0	0	0	0	0	0	0	0	0	0	0	0	0	0	0	0	0	0	0	0	0	0	0	0	0	0	0
ebgA	b3076	P06864	0	0	0	0	0	0	0	0	0	0	0	0	0	0	0	0	0	0	0	0	0	0	0	0	0	0	0	0	0	0	0	0	0	0	0	0
ebgC	b3077	P0AC73	0	0	0	0	0	0	0	0	0	0	0	0	0	0	0	0	0	0	0	0	0	0	0	0	0	0	0	0	0	0	0	0	0	0	0	0
ebgR	b3075	P06846	1.67321e-05	1.4139e-05	1.67591e-05	1.99599e-05	2.01643e-05	1.67848e-05	1.76475e-05	2.03279e-05	1.75303e-05	1.66145e-05	1.96993e-05	2.21454e-05	1.87947e-05	1.90748e-05	2.01554e-05	1.84709e-05	2.1376e-05	1.36644e-05	1.32792e-05	1.73721e-05	1.64658e-05	1.85655e-05	2.20021e-05	2.325e-05	2.53886e-05	2.15198e-05	1.77153e-05	1.82262e-05	1.64856e-05	1.83313e-05	2.06996e-05	2.26746e-05	2.19788e-05	1.96778e-05	1.84855e-05	1.59354e-05
ecnA	b4410	P0ADB4	0	0	0	0	0	0	0	0	0	0	0	0	0	0	0	0	0	0	0	0	0	0	0	0	0	0	0	0	0	0	0	0	0	0	0	0
ecnB	b4411	P0ADB7	0.000885165	0.000887907	0.000861813	0.000839854	0.000779892	0.000759246	0.000750362	2.93758e-05	2.53937e-05	3.31076e-05	4.22221e-05	6.55073e-05	0.000104118	3.10697e-05	5.25347e-05	0.000111377	6.28047e-05	2.06718e-05	2.69433e-05	3.67387e-05	6.18212e-05	9.2372e-05	0.000591855	0.000464744	0.000326206	0.000199923	3.25037e-05	2.92558e-05	2.66718e-05	0.000130062	6.18267e-05	4.96349e-05	4.94406e-05	6.39948e-05	0.000106351	9.93316e-05
eco	b2209	P23827	2.62784e-05	2.31864e-05	1.97154e-05	2.60953e-05	2.48098e-05	2.3048e-05	2.31276e-05	8.59073e-06	0	0	0	0	1.70257e-05	1.3973e-05	1.53785e-05	1.1668e-05	0	0	0	0	1.56716e-05	0	1.83461e-05	1.95716e-05	1.70874e-05	1.71835e-05	0	1.41058e-05	6.68855e-06	2.19016e-05	1.91228e-05	2.03612e-05	2.28104e-05	2.30345e-05	1.82635e-05	1.62382e-05
ecpA	b0293	P0AAA3	0	0	0	0	0	0	0	0	0	0	0	0	0	0	0	0	0	0	0	0	0	0	0	0	0	0	0	0	0	0	0	0	0	0	0	0
ecpB	b0292	P77188	0	0	0	0	0	0	0	0	0	0	0	0	0	0	0	0	0	0	0	0	0	0	0	0	0	0	0	0	0	0	0	0	0	0	0	0
ecpC	b0291	P77802	0	0	0	0	0	0	0	0	0	0	0	0	0	0	0	0	0	0	0	0	0	0	0	0	0	0	0	0	0	0	0	0	0	0	0	0
ecpD	b0290	P77694	0	0	0	0	0	0	0	0	0	0	0	0	0	0	0	0	0	0	0	0	0	0	0	0	0	0	0	0	0	0	0	0	0	0	0	0
ecpE	b0289	P77263	0	0	0	0	0	0	0	0	0	0	0	0	0	0	0	0	0	0	0	0	0	0	0	0	0	0	0	0	0	0	0	0	0	0	0	0
ecpR	b0294	P71301	0	0	0	0	0	0	0	0	0	0	0	0	0	0	0	0	0	0	0	0	0	0	0	0	0	0	0	0	0	0	0	0	0	0	0	0
eda	b1850	P0A955	0.00056396	0.000540808	0.000539095	0.000480082	0.000537675	0.000536329	0.000525315	0.000455543	0.00037638	0.00033961	0.000321618	0.000339468	0.000320875	0.000344565	0.000365133	0.000333248	0.00037075	0.000427883	0.000363576	0.000331321	0.00035048	0.000347306	0.000662981	0.00065229	0.000582821	0.000560727	0.000506896	0.000471184	0.000471837	0.000450198	0.000448151	0.000459057	0.000454428	0.000434073	0.000450201	0.000444381
edd	b1851	P0ADF6	3.53998e-05	3.72851e-05	3.35312e-05	4.01389e-05	3.85101e-05	2.84115e-05	4.82243e-05	8.61875e-05	7.43795e-05	5.16275e-05	4.90804e-05	5.04748e-05	3.66647e-05	5.34993e-05	4.76632e-05	4.17309e-05	4.67989e-05	8.63314e-05	6.48717e-05	6.37615e-05	4.06276e-05	4.02728e-05	2.96285e-05	4.37715e-05	4.2009e-05	4.20391e-05	7.92521e-05	8.50976e-05	8.09304e-05	5.18493e-05	6.36989e-05	5.7904e-05	5.40325e-05	4.93666e-05	5.96931e-05	5.81216e-05
efeB	b1019	P31545	1.81327e-05	2.07373e-05	1.68243e-05	3.00689e-05	2.6347e-05	2.65352e-05	1.93312e-05	2.49752e-05	1.64665e-05	0	0	1.32505e-05	0	1.22852e-05	0	0	1.34309e-05	1.44481e-05	1.10284e-05	0	1.47563e-05	0	0	0	1.68235e-05	1.79625e-05	1.92339e-05	1.88065e-05	1.75472e-05	1.80697e-05	2.77773e-05	1.6709e-05	1.94934e-05	2.81027e-05	2.34025e-05	1.63319e-05
efeO	b1018	P0AB24	0.000144393	0.000148401	0.000145583	0.00019736	0.000178368	0.000179784	0.000180673	9.50216e-05	8.67162e-05	7.38809e-05	8.05493e-05	8.55556e-05	7.22531e-05	7.69471e-05	8.51585e-05	8.58522e-05	7.84069e-05	8.86424e-05	7.48254e-05	7.65219e-05	8.21789e-05	8.28435e-05	9.10791e-05	0.000107972	0.000119129	0.000113194	0.00010725	0.000104887	9.97909e-05	9.59086e-05	0.000109984	7.10613e-05	7.47322e-05	9.52319e-05	0.000116891	7.69907e-05
efeU_1	b1016		0	0	0	0	0	0	0	0	0	0	0	0	0	0	0	0	0	0	0	0	0	0	0	0	0	0	0	0	0	0	0	0	0	0	0	0
efp	b4147	P0A6N4	0.00113184	0.00113622	0.00116806	0.00113678	0.00109457	0.00107612	0.00110079	0.00128253	0.00116314	0.00113703	0.00103371	0.00109494	0.000945991	0.00110409	0.000948977	0.000814589	0.000956886	0.00120638	0.00115896	0.00109316	0.00100005	0.000946631	0.000634197	0.000654518	0.000755503	0.000925369	0.00104045	0.0012375	0.00114951	0.00131752	0.00130881	0.00143222	0.00146383	0.00144421	0.00122175	0.00123458
elaA	b2267	P0AEH3	5.92063e-05	5.72213e-05	5.22095e-05	5.1738e-05	5.04132e-05	5.07438e-05	4.92623e-05	2.39105e-05	2.76223e-05	2.44433e-05	2.35919e-05	2.61219e-05	2.38547e-05	2.50423e-05	2.69478e-05	2.74935e-05	2.91608e-05	2.70128e-05	2.3166e-05	2.573e-05	2.48848e-05	2.35371e-05	3.122e-05	3.42575e-05	3.61929e-05	3.7242e-05	2.89423e-05	2.84619e-05	2.64854e-05	4.04926e-05	2.8659e-05	2.67696e-05	2.49807e-05	2.09608e-05	3.25422e-05	3.05145e-05
elaB	b2266	P0AEH5	0.000858054	0.000831991	0.000821156	0.0010901	0.000997311	0.00100943	0.000911803	4.01577e-05	4.3559e-05	5.70415e-05	0	0.000130011	0.000340912	4.62921e-05	0.000120331	0.000367479	0.000167339	0	0	0	0.000200341	0.00033771	0.000946251	0.000673107	0.000394113	0.000242176	5.06037e-05	3.30407e-05	7.30581e-05	1.13289e-05	5.8757e-05	4.64752e-05	0	0	0	7.56162e-05
elaD	b2269	Q47013	3.28761e-06	3.08931e-06	3.47131e-06	4.02793e-06	3.77287e-06	3.56721e-06	4.19696e-06	0	2.6789e-06	6.03828e-06	1.01108e-05	6.04168e-06	4.64198e-06	3.91701e-06	6.48196e-06	3.79588e-06	6.84983e-06	5.98366e-06	3.45265e-05	3.71405e-05	5.19636e-06	2.90237e-06	0	0	0	0	0	0	0	0	0	0	0	0	0	0
elbB	b3209	P0ABU5	0.00013857	0.000134098	0.00014195	0.00015372	0.000158515	0.000155366	0.000158594	0.000128529	0.000140787	0.000172112	0.00019318	0.00022044	0.000212529	0.000161917	0.000178996	0.00022903	0.000214769	0.000120024	0.000138109	0.000167865	0.000210899	0.000230388	0.000151303	0.000143863	0.000139531	0.000128782	0.000129655	0.000138586	0.000129796	0.000148028	0.000159256	0.000172093	0.000161834	0.000165325	0.000152343	0.000162906
elfA	b0938	P75855	0	0	0	0	0	0	0	0	0	0	0	0	0	0	0	0	0	0	0	0	0	0	0	0	0	0	0	0	0	0	0	0	0	0	0	0
elfC	b0940	P75857	0	0	0	0	0	0	0	0	0	0	0	0	0	0	0	0	0	0	0	0	0	0	0	0	0	0	0	0	0	0	0	0	0	0	0	0
elfD	b0939	P75856	0	0	0	0	0	0	0	0	0	0	0	0	0	0	0	0	0	0	0	0	0	0	0	0	0	0	0	0	0	0	0	0	0	0	0	0
elfG	b0941	P75858	0	0	0	0	0	0	0	0	0	0	0	0	0	0	0	0	0	0	0	0	0	0	0	0	0	0	0	0	0	0	0	0	0	0	0	0
elyC	b0920	P0AB01	6.77872e-06	0	8.66608e-06	1.03406e-05	6.33208e-06	6.62534e-06	1.0794e-05	1.03437e-05	0	1.29409e-05	5.97157e-06	4.85977e-06	5.7312e-06	5.00596e-06	3.18074e-06	1.58594e-05	6.03514e-06	7.20775e-06	1.16746e-05	0	1.21021e-05	5.13677e-06	0	7.89453e-06	9.60358e-06	0	6.11759e-06	1.34669e-05	5.33616e-06	0	1.1067e-05	1.13988e-05	1.27968e-05	1.14804e-05	0	1.5058e-05
emrA	b2685	P27303	7.19764e-05	7.19831e-05	6.86489e-05	6.87148e-05	6.88905e-05	7.03552e-05	7.26318e-05	5.36072e-05	4.56996e-05	4.74158e-05	5.04656e-05	5.35418e-05	5.37115e-05	5.08448e-05	5.55744e-05	5.23462e-05	5.15724e-05	5.31695e-05	4.76278e-05	5.45004e-05	5.07768e-05	5.27496e-05	6.24468e-05	6.43128e-05	6.66748e-05	6.72031e-05	6.17055e-05	6.15254e-05	6.42448e-05	9.81691e-05	8.55137e-05	7.30682e-05	6.45583e-05	6.04965e-05	9.3478e-05	9.4125e-05
emrB	b2686	P0AEJ0	0	0	0	0	0	0	0	0	0	0	0	0	0	0	0	0	0	0	0	0	0	0	0	0	0	0	0	0	0	0	0	0	0	0	0	0
emrD	b3673	P31442	0	0	0	0	0	0	0	0	0	0	0	0	0	0	0	0	0	0	0	0	0	0	0	0	0	0	0	0	0	0	0	0	0	0	0	0
emrE	b0543	P23895	0	0	0	0	0	0	0	0	0	0	0	0	0	0	0	0	0	0	0	0	0	0	0	0	0	0	0	0	0	0	0	0	0	0	0	0
emrK	b2368	P52599	0	0	0	0	0	0	0	0	0	0	0	0	0	0	0	0	0	0	0	0	0	0	0	0	0	0	0	0	0	0	0	0	0	0	0	0
emrY	b2367	P52600	0	0	0	0	0	0	0	0	0	0	0	0	0	0	0	0	0	0	0	0	0	0	0	0	0	0	0	0	0	0	0	0	0	0	0	0
emtA	b1193	P0C960	9.58273e-05	9.97359e-05	9.16771e-05	9.27485e-05	0.000103564	0.000101098	9.66849e-05	6.38634e-05	5.69164e-05	5.28753e-05	5.46796e-05	5.32047e-05	5.85613e-05	6.36038e-05	5.08021e-05	5.14248e-05	5.18486e-05	5.5826e-05	4.87206e-05	5.67381e-05	5.42886e-05	5.24726e-05	9.5657e-05	9.5213e-05	9.48601e-05	9.03651e-05	5.87526e-05	6.35439e-05	6.20936e-05	9.039e-05	8.68859e-05	9.44839e-05	9.6768e-05	9.17241e-05	7.97059e-05	7.95153e-05
endA	b2945	P25736	0	0	0	0	0	0	0	0	0	0	0	0	0	0	0	0	0	0	0	0	0	0	0	0	0	0	0	0	0	0	0	0	0	0	0	0
eno	b2779	P0A6P9	0.00697112	0.00705327	0.00710348	0.00694685	0.0070348	0.00696413	0.00704171	0.00765525	0.00603395	0.00499077	0.00390207	0.00386357	0.00348191	0.00510997	0.00418126	0.00365065	0.00411635	0.00657156	0.00507616	0.00376278	0.00411371	0.00361063	0.0113904	0.0103189	0.00947538	0.00867939	0.00790644	0.00841813	0.0080575	0.00702943	0.00690753	0.00659928	0.00610954	0.00564458	0.007056	0.00689832
entA	b0596	P15047	4.12511e-06	0	3.11223e-06	1.00558e-05	7.12927e-06	7.11966e-06	6.22959e-06	1.56627e-05	1.35357e-05	1.04813e-05	1.08761e-05	1.10183e-05	1.07904e-05	1.06987e-05	1.13968e-05	1.14798e-05	1.14703e-05	1.53672e-05	1.24223e-05	1.13175e-05	9.64811e-06	1.0656e-05	8.22078e-06	7.34217e-06	9.62425e-06	1.05298e-05	1.73961e-05	1.79457e-05	1.51976e-05	0	5.17642e-06	2.4243e-06	0	0	7.05132e-06	3.78336e-06
entB	b0595	P0ADI4	1.02965e-05	1.03039e-05	9.59295e-06	2.20193e-05	1.71806e-05	1.71725e-05	1.48342e-05	3.25058e-05	2.82874e-05	2.2057e-05	2.29581e-05	2.28451e-05	2.41337e-05	2.45062e-05	2.54433e-05	2.55592e-05	2.2795e-05	3.15848e-05	2.73949e-05	2.39341e-05	2.30724e-05	2.65945e-05	1.79522e-05	1.97227e-05	2.13187e-05	2.29993e-05	3.59362e-05	3.77893e-05	3.41991e-05	8.09063e-06	1.01357e-05	5.55725e-06	0	4.40791e-06	1.29187e-05	5.88356e-06
entC	b0593	P0AEJ2	1.21589e-05	0	1.51306e-05	2.82887e-05	1.90005e-05	1.7414e-05	1.96409e-05	3.84952e-05	2.89603e-05	2.62599e-05	2.42382e-05	2.34262e-05	2.14925e-05	2.60232e-05	2.62921e-05	2.18328e-05	2.9128e-05	3.56584e-05	2.9524e-05	2.49747e-05	2.40845e-05	2.16867e-05	1.52872e-05	1.84537e-05	2.11454e-05	2.70363e-05	4.01877e-05	3.89629e-05	4.05683e-05	1.92921e-05	1.35951e-05	0	0	0	1.86204e-05	0
entD	b0583	P19925	0	0	0	0	0	0	0	0	0	0	0	0	0	0	0	0	0	0	0	0	0	0	0	0	0	0	0	0	0	0	0	0	0	0	0	0
entE	b0594	P10378	0	0	7.69192e-06	1.84245e-05	1.3562e-05	1.79935e-05	1.29414e-05	2.87967e-05	2.22405e-05	1.83631e-05	2.14802e-05	2.01855e-05	1.9369e-05	2.19566e-05	2.26335e-05	2.1937e-05	2.00527e-05	2.73778e-05	2.07488e-05	1.99764e-05	1.78044e-05	2.06448e-05	1.80813e-05	1.96429e-05	2.11456e-05	2.50207e-05	3.23122e-05	3.25257e-05	2.92176e-05	8.37398e-06	8.76403e-06	4.60902e-06	4.23153e-06	4.41955e-06	1.36877e-05	0
entF	b0586	P11454	1.54657e-05	1.58344e-05	2.98077e-05	3.62875e-05	2.61183e-05	2.3037e-05	2.54743e-05	6.668e-05	5.11928e-05	4.19706e-05	4.38806e-05	4.23179e-05	4.61789e-05	4.56123e-05	4.8653e-05	4.20531e-05	4.31526e-05	7.19208e-05	5.56318e-05	5.469e-05	4.11935e-05	4.6641e-05	4.74407e-05	4.9666e-05	5.08631e-05	5.47567e-05	7.84343e-05	7.35946e-05	7.61228e-05	2.16911e-05	1.97162e-05	1.20448e-05	7.88363e-06	9.95891e-06	2.86588e-05	1.22222e-05
entH	b0597	P0A8Y8	0	0	0	0	0	0	0	3.19835e-06	0	0	0	0	0	0	0	0	0	1.99124e-06	1.61927e-06	0	0	0	0	0	0	0	4.04132e-06	0	5.36213e-06	0	0	0	0	0	0	0
entS	b0591	P24077	0	0	0	0	0	0	0	0	0	0	0	0	0	0	0	0	0	0	0	0	0	0	0	0	0	0	0	0	0	0	0	0	0	0	0	0
envC	b3613	P37690	3.57452e-05	3.36486e-05	2.90042e-05	3.7373e-05	3.92468e-05	3.57376e-05	3.78097e-05	2.99983e-05	2.81547e-05	3.1585e-05	2.94258e-05	3.26945e-05	3.04833e-05	2.81976e-05	3.43642e-05	3.75852e-05	3.73863e-05	2.94748e-05	2.42383e-05	3.66615e-05	3.22196e-05	3.39269e-05	5.2952e-05	4.8602e-05	4.47114e-05	4.07296e-05	3.4993e-05	2.87869e-05	3.27348e-05	3.37123e-05	3.8991e-05	4.59507e-05	4.96899e-05	5.86602e-05	3.58302e-05	3.64492e-05
envR	b3264	P0ACT2	0	0	0	0	0	0	0	0	0	0	0	0	0	0	0	0	0	0	0	0	0	0	0	0	0	0	0	0	0	0	0	0	0	0	0	0
envY	b0566	P10805	0	0	0	0	0	0	0	0	0	0	0	0	0	0	0	0	0	0	0	0	0	0	0	0	0	0	0	0	0	0	0	0	0	0	0	0
envZ	b3404	P0AEJ4	0	0	0	0	0	0	0	0	0	0	0	0	8.87207e-05	0	0	0	8.57823e-05	0	0	0	0	9.5984e-05	0	0	0	0	0	0	0	0	0	0	0	0	0	0
epd	b2927	P0A9B6	7.04338e-05	7.13719e-05	6.74034e-05	7.4089e-05	7.71497e-05	7.06651e-05	6.87716e-05	8.19566e-05	7.69485e-05	7.30437e-05	7.58715e-05	7.56976e-05	7.31858e-05	7.96779e-05	8.17624e-05	7.50319e-05	7.68587e-05	7.86333e-05	7.25026e-05	7.63474e-05	7.47124e-05	7.58178e-05	7.22041e-05	7.83283e-05	7.3238e-05	8.33575e-05	7.83467e-05	7.91789e-05	7.7403e-05	9.91952e-05	7.82749e-05	6.05568e-05	6.25198e-05	5.97032e-05	8.43673e-05	8.43159e-05
epmA	b4155	P0A8N7	0	2.28947e-05	1.65036e-05	2.07532e-05	4.36614e-05	3.72291e-05	0	3.83422e-05	0	1.83068e-05	1.3322e-05	0	0	1.37385e-05	1.58973e-05	1.23515e-05	1.73567e-05	4.07711e-05	2.92593e-05	0	1.90197e-05	0	0	0	0	1.69625e-05	3.51796e-05	5.79295e-06	3.53504e-05	5.00719e-05	4.63208e-05	4.78158e-05	0	0	4.81947e-05	4.39844e-05
epmB	b4146	P39280	3.62325e-05	3.86497e-05	3.90723e-05	4.91533e-05	5.18752e-05	5.24555e-05	4.98252e-05	4.51152e-05	3.72009e-05	3.71898e-05	3.11451e-05	3.29853e-05	2.20487e-05	3.32784e-05	2.92545e-05	1.83169e-05	3.0551e-05	4.79756e-05	4.1818e-05	3.52643e-05	3.05162e-05	2.53052e-05	2.42458e-05	2.5958e-05	3.40469e-05	4.32799e-05	4.8728e-05	4.48288e-05	4.15632e-05	4.64425e-05	4.54697e-05	5.21173e-05	4.91125e-05	5.08479e-05	4.4127e-05	4.44846e-05
epmC	b2326	P76938	0	0	0	0	0	0	0	0	0	0	0	0	0	0	0	0	0	0	0	0	0	0	0	0	0	0	0	0	0	0	0	0	0	0	0	0
eptA	b4114	P30845	5.34196e-05	5.67216e-05	5.53565e-05	0	0	0	0	0	0	4.28864e-05	0	0	4.30629e-05	0	0	0	0	0	0	0	0	3.33728e-05	0	0	0	0	0	0	0	9.19667e-05	7.12475e-05	8.83342e-05	9.85539e-05	8.2986e-05	8.35144e-05	0.000106514
eptB	b3546	P37661	0	0	0	0	0	0	0	0	0	0	0	0	0	0	0	0	0	0	0	0	0	0	0	0	0	0	0	0	0	0	0	0	0	0	0	0
eptC	b3955	P0CB39	0.000256949	0.000254055	0.000258144	0.000216282	0.000211447	0.000206264	0.000208937	0.000214531	0.00020012	0.000193808	0.00019116	0.00019824	0.00017494	0.000200387	0.000199478	0.000185278	0.000188771	0.000204713	0.000187874	0.000200748	0.000177033	0.00016725	0.000163627	0.000184829	0.000216546	0.000222464	0.000248894	0.000237939	0.000223246	0.000415989	0.000455306	0.000504299	0.000518827	0.000566341	0.000478551	0.000498825
era	b2566	P06616	0.000128255	0.000135627	0.000126147	0.00017738	0.000164001	0.000161384	0.000144151	0.000177273	0.000181072	0.00014827	0.000152931	0.00015237	0.000142337	0.000178276	0.00019855	0.00015016	0.000147618	0.000185859	0.000178953	0.000177752	0.000173625	0.000156697	0.000114256	0.000129992	0.000134631	0.000162493	0.000193951	0.000183461	0.000175269	0.0001926	0.000220945	0.000259309	0.000284107	0.000291234	0.000187325	0.000176177
erpA	b0156	P0ACC3	0.000418935	0.000390069	0.00041442	0.000386004	0.000386994	0.00039135	0.000386967	0.000456454	0.000411729	0.000416823	0.000381104	0.00038839	0.000366345	0.00039968	0.000426082	0.000387304	0.000423766	0.00038687	0.000381117	0.000387033	0.000391646	0.000376074	0.000331083	0.00038348	0.000405306	0.000430891	0.000470649	0.0004849	0.000449913	0.000388176	0.00046613	0.0005007	0.000524666	0.000545704	0.000422955	0.000429499
essD	b0554	P0A9R2	0	0	0	0	0	0	0	0	0	0	0	0	0	0	0	0	0	0	0	0	0	0	0	0	0	0	0	0	0	0	0	0	0	0	0	0
essQ	b1556	P77237	0	0	0	0	0	0	0	0	0	0	0	0	0	0	0	0	0	0	0	0	0	0	0	0	0	0	0	0	0	0	0	0	0	0	0	0
etk	b0981	P38134	0	0	0	0	0	0	0	0	0	0	0	0	0	0	0	0	0	0	0	0	0	0	0	0	0	0	0	0	0	0	0	0	0	0	0	0
etp	b0982	P0ACZ2	0	0	0	0	0	0	0	0	0	0	0	0	0	0	0	0	0	0	0	0	0	0	0	0	0	0	0	0	0	0	0	0	0	0	0	0
ettA	b4391	P0A9W3	0.000911965	0.000898741	0.000874706	0.000981185	0.000947089	0.000955569	0.000952731	0.000902162	0.000922645	0.000921562	0.000855112	0.000790854	0.00073591	0.000913283	0.000847262	0.000753043	0.0008142	0.000902145	0.000937969	0.000817147	0.000827489	0.000747534	0.000619973	0.000633422	0.000641204	0.000678448	0.000827431	0.000816957	0.000867958	0.00081571	0.000763487	0.000734782	0.000745554	0.000719241	0.000818259	0.000804589
eutA	b2451	P76551	0	0	0	0	0	0	0	0	0	0	0	0	0	0	0	0	0	0	0	0	0	0	0	0	0	0	0	0	0	0	0	0	0	0	0	0
eutB	b2441	P0AEJ6	3.26642e-05	3.21878e-05	3.34198e-05	3.78379e-05	4.36824e-05	3.88943e-05	3.3217e-05	2.43872e-05	2.9352e-05	2.91145e-05	2.93372e-05	4.04003e-05	4.065e-05	3.17589e-05	3.94748e-05	4.56278e-05	4.17095e-05	2.5797e-05	2.62572e-05	3.72609e-05	3.69955e-05	3.81481e-05	4.62644e-05	4.22911e-05	4.04501e-05	3.11906e-05	3.15287e-05	3.18377e-05	2.86407e-05	3.75204e-05	3.94651e-05	3.63144e-05	3.26363e-05	3.77961e-05	3.32379e-05	3.68352e-05
eutC	b2440	P19636	1.76557e-05	1.7031e-05	1.7374e-05	1.71584e-05	1.77859e-05	2.03827e-05	1.46602e-05	1.67239e-05	1.9508e-05	2.10638e-05	1.79085e-05	2.0427e-05	2.3992e-05	2.06899e-05	2.19272e-05	2.46715e-05	2.58624e-05	1.52289e-05	1.59894e-05	0	2.1007e-05	2.55441e-05	2.0236e-05	2.39994e-05	1.36929e-05	1.72065e-05	0	1.73663e-05	1.85123e-05	2.27134e-05	1.98359e-05	2.333e-05	2.39955e-05	1.80155e-05	2.22363e-05	2.01431e-05
eutD	b2458	P77218	0	0	0	0	0	0	0	0	0	0	0	0	0	0	0	0	0	0	0	0	0	0	0	0	0	0	0	0	0	0	0	0	0	0	0	0
eutE	b2455	P77445	0	0	0	0	0	0	0	0	0	0	0	0	0	0	0	0	0	0	0	0	0	0	0	0	0	0	0	0	0	0	0	0	0	0	0	0
eutG	b2453	P76553	0	0	0	0	0	0	0	0	0	0	0	0	0	0	0	0	0	0	0	0	0	0	0	0	0	0	0	0	0	0	0	0	0	0	0	0
eutH	b2452	P76552	0	0	0	0	0	0	0	0	0	0	0	0	0	0	0	0	0	0	0	0	0	0	0	0	0	0	0	0	0	0	0	0	0	0	0	0
eutJ	b2454	P77277	0	0	0	0	0	0	0	0	0	0	0	0	0	0	0	0	0	0	0	0	0	0	0	0	0	0	0	0	0	0	0	0	0	0	0	0
eutK	b2438	P76540	0	0	0	0	0	0	0	0	0	0	0	0	0	0	0	0	0	0	0	0	0	0	0	0	0	0	0	0	0	0	0	0	0	0	0	0
eutL	b2439	P76541	2.01164e-05	2.33672e-05	2.41136e-05	2.85247e-05	2.96754e-05	1.9405e-05	2.26541e-05	1.3169e-05	1.50421e-05	1.78959e-05	1.94649e-05	2.14429e-05	2.52292e-05	1.87652e-05	2.00497e-05	2.47615e-05	2.31407e-05	1.69062e-05	1.44241e-05	1.94003e-05	2.4047e-05	2.8098e-05	3.01855e-05	2.47321e-05	2.02083e-05	1.91149e-05	1.63781e-05	1.80992e-05	1.82659e-05	2.30772e-05	1.73915e-05	2.84518e-05	1.06892e-05	1.34909e-05	1.9706e-05	1.87173e-05
eutM	b2457	P0ABF4	0	0	4.27024e-06	0	6.23277e-06	0	0	0	2.19317e-05	3.10465e-05	4.01481e-05	4.35352e-05	5.67939e-05	2.99126e-05	4.05868e-05	6.40443e-05	5.46163e-05	4.77258e-06	1.20766e-05	3.42924e-05	4.06221e-05	6.37939e-05	0	0	0	0	0	0	0	0	0	0	0	0	0	2.25287e-06
eutN	b2456	P0AEJ8	0	0	0	0	0	0	0	0	0	0	0	0	0	0	0	0	0	0	0	0	0	0	0	0	0	0	0	0	0	0	0	0	0	0	0	0
eutP	b2461	P76556	0	0	0	0	0	0	0	0	0	0	0	0	0	0	0	0	0	0	0	0	0	0	0	0	0	0	0	0	0	0	0	0	0	0	0	0
eutQ	b2460	P76555	0	0	0	0	0	0	0	0	0	0	0	0	0	0	0	0	0	0	0	0	0	0	0	0	0	0	0	0	0	0	0	0	0	0	0	0
eutR	b2437	P36547	0	0	0	0	0	0	0	0	0	0	0	0	0	0	0	0	0	0	0	0	0	0	0	0	0	0	0	0	0	0	0	0	0	0	0	0
eutS	b2462	P63746	0	0	0	0	0	0	0	0	0	0	0	0	0	0	0	0	0	0	0	0	0	0	0	0	0	0	0	0	0	0	0	0	0	0	0	0
eutT	b2459	P65643	0	0	0	0	0	0	0	0	0	0	0	0	0	0	0	0	0	0	0	0	0	0	0	0	0	0	0	0	0	0	0	0	0	0	0	0
evgA	b2369	P0ACZ4	6.86088e-05	6.90215e-05	5.5385e-05	6.3041e-05	7.71796e-05	7.3892e-05	7.22263e-05	0	0	0	0	0	0	0	0	0	0	0	0	0	0	0	0	1.3247e-05	0	0	0	0	0	0	0	0	0	0	0	0
evgS	b2370	P30855	0	0	0	0	0	0	0	0	0	0	0	0	0	0	0	0	0	0	0	0	0	0	0	0	0	0	0	0	0	0	0	0	0	0	0	0
exbB	b3006	P0ABU7	0.000125112	0.000123351	0.000108133	0.000197182	0.000165836	0.000162388	0.000150338	0.00023582	0.000193846	0.00017928	0.000165139	0.000146595	0.000137408	0.000180595	0.000178628	0.000146036	0.000155638	0.000222273	0.000176163	0.000164798	0.000145082	0.000131449	0.00014472	0.000174576	0.000195445	0.00022356	0.000280442	0.000268384	0.000253581	0.0001157	0.000153737	8.28602e-05	6.98746e-05	7.54363e-05	0.000164679	0.000114591
exbD	b3005	P0ABV2	2.7391e-05	2.67398e-05	3.0421e-05	4.42162e-05	3.6e-05	3.33629e-05	3.5071e-05	5.95093e-05	4.92413e-05	4.02233e-05	3.79891e-05	3.5478e-05	3.04238e-05	4.10876e-05	3.77411e-05	3.15018e-05	3.37842e-05	5.49442e-05	4.14839e-05	4.23985e-05	3.55292e-05	3.45479e-05	3.0004e-05	3.60763e-05	4.17944e-05	4.62274e-05	5.78853e-05	5.75445e-05	5.94094e-05	2.75316e-05	3.34723e-05	1.55656e-05	1.24773e-05	1.52603e-05	3.7128e-05	2.03815e-05
exoX	b1844	P0AEK0	0	0	0	0	0	0	0	2.53177e-05	0	0	0	2.22684e-05	0	0	0	0	0	0	0	1.96079e-05	0	0	0	0	0	0	0	0	2.85815e-05	0	0	0	0	0	0	0
exuR	b3094	P0ACL2	6.38009e-05	6.7143e-05	6.58809e-05	6.17164e-05	6.06502e-05	5.92666e-05	5.26974e-05	6.20701e-05	7.49271e-05	6.60476e-05	7.20832e-05	8.67236e-05	9.29339e-05	7.68883e-05	7.73138e-05	8.62174e-05	8.28569e-05	6.1042e-05	5.34723e-05	6.75406e-05	7.57439e-05	6.8357e-05	6.4422e-05	3.29755e-05	6.39865e-05	6.94164e-05	5.48067e-05	5.8443e-05	6.65592e-05	5.79417e-05	6.32903e-05	6.76067e-05	6.95038e-05	8.34944e-05	6.30606e-05	7.57462e-05
exuT	b3093	P0AA78	0	0	0	0	0	0	0	0	0	0	0	0	0	0	0	0	0	0	0	0	0	0	0	0	0	0	0	0	0	0	0	0	0	0	0	0
fabA	b0954	P0A6Q3	0.000650941	0.000672344	0.00069221	0.000550437	0.000541931	0.000543483	0.000538112	0.00042615	0.000425902	0.000408714	0.000350748	0.000363758	0.000305976	0.000431303	0.000391879	0.000332874	0.000361978	0.000462353	0.000413045	0.000373159	0.000321595	0.000276728	0.000421831	0.000464154	0.000445206	0.000448306	0.000443746	0.000385903	0.000381226	0.00052913	0.000557039	0.000623083	0.000623067	0.000660119	0.000471628	0.000514193
fabB	b2323	P0A953	0.0011048	0.00110215	0.00100143	0.00101429	0.000999492	0.00104064	0.00103145	0.000995059	0.000979809	0.00102216	0.000989717	0.00106402	0.00103594	0.000984443	0.000953514	0.00103018	0.00100162	0.000900692	0.000960985	0.000974641	0.00103433	0.00102071	0.00221687	0.00178399	0.00145611	0.00127987	0.00094242	0.000999739	0.000991509	0.00119303	0.00125708	0.00141357	0.00156982	0.00166504	0.00113418	0.00112199
fabD	b1092	P0AAI9	0.000770113	0.000762523	0.00074344	0.00068548	0.000749376	0.000723707	0.000729425	0.000685586	0.000633375	0.000625555	0.000606691	0.000626691	0.000609395	0.00063981	0.000426615	0.000439342	0.0004332	0.000624483	0.000627976	0.000577122	0.000630268	0.000622522	0.000628921	0.000606741	0.000594229	0.000587334	0.000466544	0.000706599	0.000698673	0.000745674	0.000767582	0.000802501	0.000818969	0.000785948	0.000684452	0.000709148
fabF	b1095	P0AAI5	0.000530317	0.000552184	0.000545661	0.000469595	0.000465509	0.000451903	0.000472357	0.000568632	0.00055875	0.00054703	0.000544807	0.000514554	0.00045996	0.00054711	0.000522536	0.000452986	0.00046997	0.000545286	0.000544283	0.000502878	0.00048953	0.000434634	0.000590586	0.000578721	0.000593146	0.000602797	0.000600864	0.0006263	0.000574598	0.000647886	0.0006654	0.000804419	0.000845926	0.000999924	0.000588853	0.000580427
fabG	b1093	P0AEK2	0.000694882	0.00073494	0.000777575	0.000701398	0.000720851	0.000745002	0.000829896	0.000707027	0.00063083	0.000638443	0.000616435	0.000590932	0.000574087	0.000616301	0.000647028	0.000575885	0.000631518	0.000651341	0.000691746	0.000616601	0.000589307	0.000591497	0.000801489	0.000757787	0.000752704	0.000727735	0.000704236	0.000715363	0.000685036	0.000797162	0.000848701	0.000903553	0.00100893	0.00105798	0.00073987	0.000769
fabH	b1091	P0A6R0	0.000404734	0.000416045	0.000408188	0.000358219	0.000364957	0.000357763	0.00034387	0.000375817	0.000347322	0.000324455	0.000323348	0.000326334	0.000314362	0.000328814	0.00031716	0.000326121	0.000315085	0.000356988	0.00033333	0.000340018	0.000305553	0.000308025	0.000386623	0.000410008	0.000386155	0.000405589	0.000377687	0.000385512	0.000363327	0.000398637	0.000407411	0.000429899	0.000434285	0.000441723	0.000368035	0.000375291
fabI	b1288	P0AEK4	0.00160975	0.0016355	0.00170369	0.00164068	0.0017209	0.00164506	0.001676	0.00188867	0.00157063	0.0014536	0.00140253	0.00141545	0.00136947	0.00146015	0.00142745	0.00133532	0.00141064	0.0017552	0.00148224	0.00139251	0.00145777	0.00144674	0.00142574	0.00145098	0.00148249	0.00156996	0.00182417	0.00197411	0.00206588	0.00222506	0.00193077	0.00170338	0.00157518	0.00141904	0.00195757	0.00194752
fabR	b3963	P0ACU5	4.35593e-05	4.5515e-05	4.17996e-05	5.08337e-05	5.02497e-05	4.72106e-05	4.59076e-05	4.5315e-05	4.5484e-05	4.13727e-05	4.45963e-05	4.52925e-05	5.08675e-05	4.53656e-05	4.96477e-05	5.00117e-05	5.55777e-05	4.15322e-05	3.55965e-05	4.46305e-05	4.70093e-05	4.77254e-05	6.0069e-05	5.76833e-05	5.09201e-05	5.38085e-05	5.2274e-05	4.4332e-05	4.22142e-05	4.05311e-05	4.85217e-05	5.00381e-05	5.18251e-05	5.34807e-05	4.51458e-05	4.04639e-05
fabZ	b0180	P0A6Q6	0.000304052	0.000298373	0.000290828	0.000442985	0.000441444	0.000421212	0.00045111	0.000431451	0.000376408	0.000356369	0.0003961	0.000375459	0.000322107	0.000366293	0.000406614	0.000345017	0.000410308	0.00042257	0.00040276	0.000400782	0.000363771	0.000354221	0.000317751	0.000371071	0.000359052	0.000413265	0.00043928	0.000401279	0.000398641	0.000326716	0.000524335	0.000577691	0.000644845	0.000654258	0.000341514	0.000329775
fadA	b3845	P21151	2.22482e-05	1.91983e-05	2.08792e-05	2.24101e-05	2.47069e-05	2.35357e-05	2.24335e-05	2.33688e-05	7.09953e-05	0.000180139	0.000306398	0.00040404	0.000519084	0.000164616	0.000327974	0.000589279	0.000389868	4.39603e-05	0.000112867	0.000317917	0.000392422	0.000586852	7.97717e-05	7.48047e-05	6.61837e-05	5.99216e-05	3.06863e-05	3.38205e-05	3.23551e-05	5.73457e-05	3.86339e-05	2.31002e-05	2.10606e-05	1.87746e-05	5.41891e-05	5.14199e-05
fadB	b3846	P21177	3.32074e-05	3.35922e-05	3.34e-05	4.09717e-05	3.89245e-05	3.81359e-05	3.88707e-05	4.64234e-05	0.000115302	0.000303481	0.000510229	0.000650469	0.000875859	0.000277874	0.000537403	0.000909582	0.000636576	7.34331e-05	0.000181478	0.000478348	0.000634716	0.000958929	0.000117648	0.000115687	0.000107522	9.42932e-05	5.23854e-05	5.62188e-05	5.84078e-05	9.46299e-05	7.04866e-05	5.07043e-05	4.35595e-05	3.733e-05	9.49597e-05	8.65853e-05
fadD	b1805	P69451	3.52461e-05	4.84138e-05	5.24024e-05	6.67892e-05	4.8025e-05	5.33456e-05	5.35375e-05	7.95094e-05	0.000103274	0.000210337	0.000265317	0.000308184	0.000345448	0.000177208	0.000265331	0.000318018	0.000284545	7.17917e-05	0.000118181	0.000245158	0.000303859	0.000354627	8.61872e-05	9.23289e-05	8.05993e-05	7.83063e-05	6.55667e-05	8.08124e-05	6.52013e-05	9.1451e-05	8.05266e-05	8.40983e-05	7.81989e-05	7.18792e-05	8.50044e-05	8.22525e-05
fadE	b0221	Q47146	7.04842e-05	6.98593e-05	6.26938e-05	7.66635e-05	7.61467e-05	7.42853e-05	7.83368e-05	6.45001e-05	0.000119549	0.00021368	0.000291597	0.000321159	0.000381793	0.00020936	0.00030969	0.000379799	0.000318468	7.28975e-05	0.000140047	0.000254873	0.000292706	0.000387426	0.000126184	0.000135227	0.000133122	0.000121105	6.10724e-05	5.57037e-05	5.92096e-05	0.000118928	7.20029e-05	4.28269e-05	3.41262e-05	6.56571e-05	0.000106829	0.000105186
fadH	b3081	P42593	0	0	0	0	0	0	0	7.2424e-05	0.000100584	0.000167332	0.000221971	0.000285528	0.000372271	0.000157046	0.000260103	0.000403832	0.00029525	7.26482e-05	0.000115783	0.000234048	0.000285582	0.000380729	0	0	3.3604e-05	0	0	0	0	0	0	0	0	0	0	0
fadI	b2342	P76503	1.27872e-05	9.29726e-06	1.40537e-05	1.37486e-05	1.46375e-05	1.36059e-05	1.37414e-05	1.42684e-05	3.17877e-05	5.12598e-05	6.76059e-05	7.82899e-05	8.88304e-05	4.89114e-05	6.88934e-05	9.26601e-05	7.66213e-05	2.25521e-05	3.92473e-05	6.46533e-05	7.08011e-05	9.22511e-05	2.31488e-05	2.48977e-05	2.75437e-05	2.44606e-05	2.38528e-05	1.61141e-05	1.70241e-05	1.97097e-05	1.61891e-05	0	1.31088e-05	1.68092e-05	1.98208e-05	2.25983e-05
fadJ	b2341	P77399	0	0	0	0	0	0	0	0	9.94488e-05	0.000153192	0.000211536	0.000220623	0.000275559	0.000137512	0.000202697	0.000296071	0.000234552	7.62454e-05	0.000121656	0.000215281	0.000213217	0.000288505	0.000125654	6.88252e-05	6.56903e-05	0	0	0	0	3.72055e-05	2.90147e-05	0	0	0	6.13162e-05	6.87056e-05
fadK	b1701	P38135	0	0	0	0	0	0	0	0	0	0	0	0	0	0	0	0	0	0	0	0	0	0	0	0	0	0	0	0	0	0	0	0	0	0	0	0
fadL	b2344	P10384	0.000151309	0.000144598	0.000139891	0.000154163	0.00014259	0.000142822	0.000143473	0.000181979	0.000312014	0.00053268	0.000805755	0.00112565	0.00161587	0.000508007	0.000864092	0.00163313	0.00106326	0.000277357	0.000385022	0.000755483	0.00107171	0.00163135	0.000133908	0.000126125	0.000112287	0.000127969	0.000190258	0.000190131	0.000170385	0.000180975	0.000184068	0.000190777	0.000198099	0.000191153	0.000188665	0.000180017
fadM	b0443	P77712	0	0	0	0	0	0	0	0	0	0	0	1.88432e-05	2.85342e-05	0	0	2.99263e-05	1.91785e-05	0	0	0	2.01063e-05	2.66418e-05	0	0	0	0	0	0	0	0	0	0	0	0	0	0
fadR	b1187	P0A8V6	7.69229e-05	7.44628e-05	6.78108e-05	8.06064e-05	8.10821e-05	7.57307e-05	7.81651e-05	9.26599e-05	0.000105843	9.52234e-05	0.000106598	0.000105993	0.000108792	0.000103555	0.000103316	0.0001171	0.000116212	0.000111504	0.000107675	0.000126961	0.000110769	0.000117707	6.05728e-05	7.21027e-05	7.39538e-05	8.09429e-05	9.50423e-05	9.08495e-05	9.59024e-05	9.37816e-05	9.798e-05	0.000103472	0.000117304	0.00011185	9.41552e-05	8.53164e-05
fau	b2912	P0AC28	0	0	0	0	0	0	0	0	0	0	0	0	0	0	0	0	0	0	0	0	0	0	0	0	0	0	0	0	0	0	0	0	0	0	0	0
fbaA	b2925	P0AB71	0.00392493	0.00398025	0.00409998	0.00407882	0.00382738	0.00384456	0.00383994	0.00350418	0.00291702	0.00281166	0.00251794	0.00257274	0.00249923	0.0028461	0.00242786	0.00235266	0.0025031	0.00300727	0.00274707	0.00230525	0.002484	0.0023635	0.0052609	0.00432901	0.00394499	0.00367831	0.00328903	0.00365691	0.00334968	0.00354689	0.00293118	0.00241322	0.00202298	0.00182269	0.00340711	0.0034143
fbaB	b2097	P0A991	0.000714612	0.000744406	0.000722556	0.000843906	0.000770316	0.000750785	0.000747792	9.83989e-05	0.000104654	0.000121392	0.000171275	0.000248925	0.000422325	0.000122386	0.0002017	0.000467767	0.000258358	7.5797e-05	9.33792e-05	0.000159227	0.000286473	0.000440302	0.0011806	0.000883569	0.00054379	0.000326851	8.38629e-05	9.45062e-05	9.25141e-05	0.000164859	9.10487e-05	7.20476e-05	5.66054e-05	4.48336e-05	0.00014146	0.000133565
fbp	b4232	P0A993	0.000266033	0.000272622	0.00026278	0.000274185	0.000281227	0.000277793	0.00027073	0.00024582	0.000251225	0.000254374	0.000243352	0.000252626	0.00025774	0.000248065	0.000243129	0.00026267	0.00025901	0.000254973	0.000257115	0.000260194	0.000248411	0.000258323	0.000223574	0.000221036	0.000215878	0.000236868	0.000241656	0.000233446	0.000242831	0.000346747	0.000277868	0.000229424	0.000206105	0.000178104	0.000318269	0.000333754
fcl	b2052	P32055	0	0	0	0	0	0	0	0	0	0	0	0	0	0	0	0	0	0	0	0	0	0	0	0	0	0	0	0	0	0	0	0	0	0	0	0
fdhD	b3895	P32177	2.3293e-05	2.30636e-05	2.30095e-05	2.48111e-05	2.72083e-05	2.69585e-05	2.23811e-05	2.08481e-05	1.68335e-05	1.47164e-05	1.73655e-05	1.97776e-05	1.51827e-06	1.97446e-05	1.99787e-05	2.01077e-05	1.95389e-05	1.59863e-05	0	0	0	0	2.64548e-05	2.47536e-05	2.42695e-05	2.48972e-05	1.98544e-05	0	0	2.25007e-05	2.36024e-05	2.41199e-05	2.49588e-05	2.2903e-05	2.17714e-05	2.24758e-05
fdhE	b3891	P13024	9.53671e-05	8.41429e-05	8.30788e-05	8.39738e-05	8.75912e-05	8.80377e-05	9.01837e-05	8.73686e-05	9.95067e-05	0.000109213	0.000106883	0.000122073	0.000126292	0.000103117	0.000108811	0.000152359	0.000121154	0.000100602	8.98553e-05	0.000105732	0.000125668	0.000137165	9.48887e-05	8.60354e-05	9.64627e-05	8.90151e-05	8.74944e-05	9.11281e-05	8.28336e-05	9.80372e-05	9.0849e-05	9.24124e-05	8.96485e-05	9.09826e-05	8.95371e-05	9.53091e-05
fdhF	b4079	P07658	0	0	0	0	0	0	0	0	0	0	0	0	0	0	0	0	0	0	0	0	0	0	0	0	0	0	0	0	0	0	0	0	0	0	0	0
fdnG	b1474	P24183	0	0	0	0	0	0	0	0	0	0	0	0	0	0	0	0	0	0	0	0	0	0	0	0	0	0	0	0	0	0	0	0	0	0	0	0
fdnH	b1475	P0AAJ3	0	0	0	0	0	0	0	0	0	0	0	0	0	0	0	0	0	0	0	0	0	0	0	0	0	0	0	0	0	0	0	0	0	0	0	0
fdnI	b1476	P0AEK7	0	0	0	0	0	0	0	0	0	0	0	0	0	0	0	0	0	0	0	0	0	0	0	0	0	0	0	0	0	0	0	0	0	0	0	0
fdoG	b3894	P32176	0	0	0	0	0	0	0	0	0	0	0	0	0	0	0	0	0	0	0	0	0	0	0	0	0	0	0	0	0	0	0	0	0	0	0	0
fdoH	b3893	P0AAJ5	0	0	0	0	0	0	0	0	0	0	0	0	0	0	0	0	0	0	0	0	0	0	0	0	0	0	0	0	0	0	0	0	0	0	0	0
fdoI	b3892	P0AEL0	0	0	0	0	0	0	0	0	0	0	0	0	0	0	0	0	0	0	0	0	0	0	0	0	0	0	0	0	0	0	0	0	0	0	0	0
fdrA	b0518	Q47208	0	0	0	0	0	0	0	0	0	0	0	0	0	0	0	0	0	0	0	0	0	0	0	0	0	0	0	0	0	0	0	0	0	0	0	0
fdx	b2525	P0A9R4	0.00012744	0.000123979	0.000137657	0.000116748	0.000113475	0.000118368	0.000113469	0.000166958	0.000135978	0.000131375	0.000122548	0.000120596	0.000125399	0.000126459	0.000131144	0.000125607	0.000124458	0.000141159	0.000125515	0.000125635	0.000132565	0.000125119	0.00016037	0.00015597	0.000147274	0.000140778	0.00015452	0.00015276	0.000144101	0.000122031	0.000150984	0.000168342	0.000193549	0.000226306	0.000135259	0.000138444
feaB	b1385	P80668	0	0	0	0	0	0	0	0	0	0	0	0	0	0	0	0	0	0	0	0	0	0	0	0	0	0	0	0	0	0	0	0	0	0	0	0
feaR	b1384	Q47129	0	0	0	0	0	0	0	0	0	0	0	0	0	0	0	0	0	0	0	0	0	0	0	0	0	0	0	0	0	0	0	0	0	0	0	0
fecA	b4291	P13036	0	0	0	0	0	0	0	0	0	0	0	0	0	0	0	0	0	0	0	0	0	0	0	0	0	0	0	0	0	0	0	0	0	0	0	0
fecB	b4290	P15028	0	0	0	0	0	0	0	0	0	0	0	0	0	0	0	0	0	0	0	0	0	0	0	0	0	0	0	0	0	0	0	0	0	0	0	0
fecC	b4289	P15030	0	0	0	0	0	0	0	0	0	0	0	0	0	0	0	0	0	0	0	0	0	0	0	0	0	0	0	0	0	0	0	0	0	0	0	0
fecD	b4288	P15029	0	0	0	0	0	0	0	0	0	0	0	0	0	0	0	0	0	0	0	0	0	0	0	0	0	0	0	0	0	0	0	0	0	0	0	0
fecE	b4287	P15031	0	0	0	0	0	0	0	0	0	0	0	0	0	0	0	0	0	0	0	0	0	0	0	0	0	0	0	0	0	0	0	0	0	0	0	0
fecI	b4293	P23484	0	0	0	0	0	0	0	0	0	0	0	0	0	0	0	0	0	0	0	0	0	0	0	0	0	0	0	0	0	0	0	0	0	0	0	0
fecR	b4292	P23485	0	0	0	0	0	0	0	0	0	0	0	0	0	0	0	0	0	0	0	0	0	0	0	0	0	0	0	0	0	0	0	0	0	0	0	0
feoA	b3408	P0AEL3	0	0	9.08971e-06	1.20998e-05	0	0	1.1452e-05	0	0	0	2.60726e-06	0	0	0	0	0	0	4.93503e-06	0	0	0	0	0	0	0	0	0	0	0	0	0	0	0	0	0	0
feoB	b3409	P33650	9.25442e-05	9.00985e-05	0.000132429	0.000107049	8.67356e-05	8.23699e-05	0.000124112	0.000106056	0.000103026	9.42629e-05	0.000109714	0	6.37822e-05	8.63063e-05	5.54997e-05	4.48393e-05	5.26224e-05	0.000101329	7.87717e-05	8.44131e-05	6.57443e-05	6.03407e-05	6.93169e-05	0	5.50624e-05	6.97452e-05	5.90508e-05	7.48138e-05	9.66124e-05	9.34352e-05	9.52191e-05	0.000128075	0	0.00017966	0.000114624	0.000100935
feoC	b3410	P64638	0	0	0	0	0	0	0	0	0	0	0	0	0	0	0	0	0	0	0	0	0	0	0	0	0	0	0	0	0	0	0	0	0	0	0	0
fepA	b0584	P05825	1.29921e-05	1.24201e-05	1.46773e-05	3.10173e-05	2.11266e-05	2.03798e-05	2.00941e-05	5.91759e-05	4.44386e-05	3.24878e-05	3.58728e-05	3.53424e-05	3.90024e-05	3.73672e-05	3.482e-05	4.05326e-05	3.56877e-05	6.22935e-05	4.52575e-05	4.38285e-05	3.16915e-05	4.25918e-05	3.26691e-05	2.86182e-05	3.635e-05	3.89049e-05	6.44957e-05	6.70591e-05	5.50308e-05	1.63706e-05	1.75925e-05	1.00534e-05	0	0	2.54431e-05	1.11671e-05
fepB	b0592	P0AEL6	1.13079e-05	0	0	2.74875e-05	2.35989e-05	2.32295e-05	2.37652e-05	3.64575e-05	2.9983e-05	3.47598e-05	3.09576e-05	3.16798e-05	3.53703e-05	2.54893e-05	2.48329e-05	3.47143e-05	3.92779e-05	3.90893e-05	3.1515e-05	3.58916e-05	3.3473e-05	3.65891e-05	3.34973e-05	3.65462e-05	3.50431e-05	4.08196e-05	4.2578e-05	3.80862e-05	3.95791e-05	2.10667e-05	1.70698e-05	0	0	1.60436e-05	2.72786e-05	0
fepC	b0588	P23878	0	0	0	8.95332e-06	0	7.06917e-06	7.28433e-06	1.10447e-05	9.5155e-06	1.01908e-05	1.07915e-05	1.10186e-05	1.17644e-05	9.68076e-06	1.0807e-05	1.05596e-05	1.20636e-05	1.23814e-05	1.01442e-05	1.03401e-05	1.01989e-05	1.28758e-05	1.23012e-05	0	1.11377e-05	1.21327e-05	1.12336e-05	1.2155e-05	1.1252e-05	0	0	0	0	0	8.08536e-06	0
fepD	b0590	P23876	0	0	0	0	0	0	0	0	0	0	0	0	0	0	0	0	0	0	0	0	0	0	0	0	0	0	0	0	0	0	0	0	0	0	0	0
fepE	b0587	P26266	0	0	0	0	0	0	0	0	0	0	0	0	0	0	0	0	0	0	0	0	0	0	0	0	0	0	0	0	0	0	0	0	0	0	0	0
fepG	b0589	P23877	0	0	0	0	0	0	0	0	0	0	0	0	0	0	0	0	0	0	0	0	0	0	0	0	0	0	0	0	0	0	0	0	0	0	0	0
fes	b0585	P13039	0	0	0	0	0	0	0	4.11698e-05	0	1.33748e-05	0	1.55081e-05	0	0	0	0	1.60447e-05	4.83728e-05	1.77747e-05	1.14573e-05	6.70659e-06	1.48046e-05	0	0	4.53769e-05	2.41536e-05	4.71497e-05	3.95218e-05	4.41431e-05	0	0	0	0	0	0	0
fetA	b0490	P77279	2.66556e-05	2.83172e-05	2.59048e-05	2.56916e-05	2.64746e-05	2.62548e-05	2.79251e-05	1.38883e-05	1.5054e-05	1.51805e-05	1.71093e-05	1.5671e-05	2.05766e-05	1.61013e-05	1.64358e-05	2.03763e-05	1.73976e-05	1.52595e-05	1.51981e-05	1.77383e-05	1.56555e-05	1.96004e-05	1.78756e-05	2.13366e-05	2.10162e-05	2.05334e-05	1.52225e-05	1.39286e-05	1.44059e-05	2.36265e-05	2.14154e-05	2.20369e-05	2.06593e-05	2.08218e-05	2.32727e-05	2.26753e-05
fetB	b0491	P77307	0	0	7.61704e-06	9.03503e-06	1.0238e-05	1.01013e-05	9.92565e-06	3.15342e-06	0	0	0	0	6.57273e-06	6.88621e-06	4.97115e-06	6.39418e-06	0	0	0	6.50135e-06	0	0	9.53124e-06	8.72184e-06	7.88608e-06	0	0	0	0	0	7.3822e-06	7.97435e-06	0	0	8.85021e-06	1.09215e-05
ffh	b2610	P0AGD7	0.000260807	0.000260572	0.00024894	0.000284645	0.000284406	0.000276442	0.000276257	0.000310776	0.000279821	0.000266951	0.000243539	0.000237205	0.000236122	0.000252948	0.000254191	0.000231735	0.000251279	0.000300788	0.000273789	0.000268202	0.000257051	0.000240452	0.000296008	0.000296003	0.000278518	0.000287874	0.000292881	0.000288624	0.000296506	0.000298571	0.000311598	0.000341928	0.000368215	0.000356294	0.00029736	0.000294144
fhlA	b2731	P19323	0	0	0	0	0	0	0	0	0	0	0	0	0	0	0	0	0	0	0	0	0	0	0	0	0	0	0	0	0	0	0	0	0	0	0	0
fhuA	b0150	P06971	0.000168999	0.000167232	0.000175794	0.0002782	0.000227278	0.000228672	0.000226035	0.000413129	0.00038038	0.000370809	0.000392047	0.000370374	0.000423216	0.00037497	0.000387624	0.000398777	0.000373099	0.000356977	0.000351489	0.000364186	0.000374643	0.000399003	0.000381316	0.000401627	0.000436761	0.000451588	0.000423443	0.000427741	0.00041726	0.000152948	0.000206988	0.000118802	0.000101746	0.000165607	0.000209295	0.000118725
fhuB	b0153	P06972	0	0	0	0	0	0	0	0	0	0	0	0	0	0	0	0	0	0	0	0	0	0	0	0	0	0	0	0	0	0	0	0	0	0	0	0
fhuC	b0151	P07821	0	0	7.09623e-06	1.31617e-05	1.24091e-05	1.26116e-05	0	3.06382e-05	2.37259e-05	2.0696e-05	2.426e-05	2.04543e-05	2.06715e-05	2.1076e-05	1.51085e-05	1.19093e-05	1.1559e-05	2.92864e-05	2.31302e-05	1.46918e-05	2.20208e-05	1.91012e-05	0	1.34567e-05	1.96972e-05	0	1.71339e-05	2.61181e-05	2.51837e-05	0	0	0	0	0	0	0
fhuD	b0152	P07822	0	0	0	0	0	0	0	0	0	0	0	0	0	0	0	0	0	0	0	0	0	0	0	0	0	0	0	0	0	0	0	0	0	0	0	0
fhuE	b1102	P16869	0	0	0	0	0	0	0	0.000108615	0.0001417	0.00013426	0.000150495	0.000136014	0.000124745	0.000125238	0.000151593	0.000130888	0.000135609	0.000169271	0.000159057	0.00015134	0.000139286	0.000143739	0	0	0	0	0.000136344	0.000134124	0.000131358	1.68816e-05	0	0	0	0	0	0
fhuF	b4367	P39405	0	0	0	0	0	0	0	0	0	0	0	0	0	0	0	0	0	0	0	0	0	0	0	0	0	0	0	0	0	0	0	0	0	0	0	0
fic	b3361	P20605	2.89975e-05	3.12029e-05	3.08525e-05	2.77102e-05	3.07463e-05	2.61351e-05	2.31485e-05	0	0	0	0	1.06998e-05	1.31737e-05	0	5.17709e-06	1.1436e-05	7.38146e-06	0	0	0	8.44289e-06	1.18874e-05	3.04204e-05	2.18932e-05	1.60262e-05	9.73326e-06	0	0	0	8.97683e-06	0	0	6.37026e-06	0	9.11369e-06	1.05382e-05
fieF	b3915	P69380	0	0	0	0	0	0	0	0	0	0	0	0	0	0	0	0	0	0	0	0	0	0	0	0	0	0	0	0	0	0	0	0	0	0	0	0
fimA	b4314	P04128	0	0	0	0	0	0	0	0	0	0	0	0	0	0	0	0	0	0	0	0	0	0	0	0	0	0	0	0	0	0	0	0	0	0	0	0
fimB	b4312	P0ADH5	0	0	0	0	0	0	0	0	0	0	0	0	0	0	0	0	0	0	0	0	0	0	0	0	0	0	0	0	0	0	0	0	0	0	0	0
fimC	b4316	P31697	0	0	0	0	0	0	0	0	0	0	0	0	0	0	0	0	0	0	0	0	0	0	0	0	0	0	0	0	0	0	0	0	0	0	0	0
fimD	b4317	P30130	0	0	0	0	0	0	0	0	0	0	0	0	0	0	0	0	0	0	0	0	0	0	0	0	0	0	0	0	0	0	0	0	0	0	0	0
fimE	b4313	P0ADH7	0	0	0	0	0	0	0	0	0	0	0	0	0	0	0	0	0	0	0	0	0	0	0	0	0	0	0	0	0	0	0	0	0	0	0	0
fimF	b4318	P08189	0	0	0	0	0	0	0	0	0	0	0	0	0	0	0	0	0	0	0	0	0	0	0	0	0	0	0	0	0	0	0	0	0	0	0	0
fimG	b4319	P08190	0	0	0	0	0	0	0	0	0	0	0	0	0	0	0	0	0	0	0	0	0	0	0	0	0	0	0	0	0	0	0	0	0	0	0	0
fimH	b4320	P08191	0	0	0	0	0	0	0	0	0	0	0	0	0	0	0	0	0	0	0	0	0	0	0	0	0	0	0	0	0	0	0	0	0	0	0	0
fimI	b4315	P39264	0	0	0	0	0	0	0	0	0	0	0	0	0	0	0	0	0	0	0	0	0	0	0	0	0	0	0	0	0	0	0	0	0	0	0	0
fimZ	b0535	P0AEL8	0	0	0	0	0	0	0	0	0	0	0	0	0	0	0	0	0	0	0	0	0	0	0	0	0	0	0	0	0	0	0	0	0	0	0	0
fis	b3261	P0A6R3	0.000667025	0.000646269	0.000672486	0.000567355	0.000617216	0.00061378	0.000550299	0.000750127	0.000599198	0.000585751	0.000457757	0.000412501	0.000351568	0.000551497	0.000472556	0.000297067	0.000400493	0.000679991	0.000561367	0.000508953	0.000455517	0.000343483	0.000127392	0.00020139	0.000315241	0.000442533	0.000754493	0.000859191	0.000822209	0.000851681	0.000892928	0.000997154	0.00103097	0.00113108	0.000818246	0.000849798
fiu	b0805	P75780	2.60093e-05	2.71721e-05	2.45351e-05	4.485e-05	3.35899e-05	3.53171e-05	3.25179e-05	4.77306e-05	4.24962e-05	3.2925e-05	3.25132e-05	3.05189e-05	2.69445e-05	3.11249e-05	3.10788e-05	2.43146e-05	3.02179e-05	5.91687e-05	4.41341e-05	3.57177e-05	2.53226e-05	2.51794e-05	1.09923e-05	1.71344e-05	1.98299e-05	2.95541e-05	5.843e-05	5.6235e-05	5.32377e-05	1.67546e-05	1.67372e-05	1.02883e-05	0	1.22024e-05	2.17884e-05	1.44463e-05
fixA	b0041	P60566	0	0	0	0	0	0	0	0	0	0	0	0	0	0	0	0	0	0	0	0	0	0	0	0	0	0	0	0	0	0	0	0	0	0	0	0
fixB	b0042	P31574	0	0	0	0	0	0	0	0	0	0	0	0	0	0	0	0	0	0	0	0	0	0	0	0	0	0	0	0	0	0	0	0	0	0	0	0
fixC	b0043	P68644	0	0	0	0	0	0	0	0	0	0	0	0	0	0	0	0	0	0	0	0	0	0	0	0	0	0	0	0	0	0	0	0	0	0	0	0
fixX	b0044	P68646	0	0	0	0	0	0	0	0	0	0	0	0	0	0	0	0	0	0	0	0	0	0	0	0	0	0	0	0	0	0	0	0	0	0	0	0
fklB	b4207	P0A9L3	0.000467686	0.000472116	0.000484941	0.000467338	0.000470546	0.000461505	0.000474048	0.000491042	0.000452345	0.000459761	0.000436753	0.0004258	0.000405029	0.000419454	0.000415799	0.000388705	0.000417787	0.000509962	0.000495144	0.000461822	0.000426392	0.000398977	0.000344094	0.000389596	0.000441934	0.000456564	0.000468832	0.000488774	0.000476589	0.000550971	0.000502754	0.000473839	0.000458843	0.000455462	0.000573982	0.000567661
fkpA	b3347	P45523	0.000678737	0.000631911	0.000624629	0.000662886	0.000653446	0.000642455	0.000636409	0.00111302	0.00131365	0.00134257	0.00134318	0.00139766	0.00135368	0.00135946	0.00135498	0.00139178	0.00141358	0.00126168	0.00149863	0.00158478	0.00136122	0.00141166	0.000920607	0.000975562	0.00104758	0.00102931	0.00102367	0.00112077	0.00100391	0.00102033	0.00089681	0.000866327	0.000864531	0.000822436	0.0010269	0.00104286
fkpB	b0028	P0AEM0	5.61626e-05	5.65838e-05	5.70877e-05	5.49266e-05	5.27457e-05	5.46447e-05	5.09363e-05	6.5204e-05	7.40623e-05	7.48939e-05	6.72749e-05	6.77608e-05	6.33719e-05	6.56111e-05	5.99427e-05	5.52541e-05	6.48399e-05	7.71353e-05	7.45669e-05	6.97757e-05	6.37065e-05	6.11669e-05	5.83109e-05	4.78115e-05	5.70168e-05	5.96497e-05	5.88396e-05	6.20384e-05	5.81197e-05	6.7631e-05	6.88943e-05	6.72932e-05	6.80639e-05	6.61858e-05	6.4577e-05	6.19638e-05
fldA	b0684	P61949	0.000548913	0.000550427	0.000545829	0.000597136	0.000593362	0.00056858	0.000580437	0.00048539	0.000464053	0.000465151	0.000456514	0.000441547	0.000451924	0.000473895	0.000387579	0.000404339	0.000406793	0.000469406	0.00044435	0.000440942	0.000461299	0.000456185	0.000468434	0.000435265	0.000391283	0.000388744	0.000433638	0.000506836	0.000494867	0.000448664	0.000464472	0.000498038	0.000512415	0.000519142	0.000490508	0.000485038
fldB	b2895	P0ABY4	3.47207e-05	3.40449e-05	3.69929e-05	0.000125358	0.00010742	0.000108551	0.000107191	5.62745e-05	4.95355e-05	4.77488e-05	4.98933e-05	5.12897e-05	4.27069e-05	5.24436e-05	4.03415e-05	3.77947e-05	3.75655e-05	4.05258e-05	4.01775e-05	4.58947e-05	3.74234e-05	5.36843e-05	4.99814e-05	5.36254e-05	3.82979e-05	4.70884e-05	4.05675e-05	5.06992e-05	4.42675e-05	3.96155e-05	0.00010334	0.000115382	0.000126846	0.000112581	0.00010183	0.000105739
flgA	b1072	P75933	0	0	0	0	0	0	0	2.39481e-05	3.68597e-05	4.17704e-05	3.29156e-05	3.48283e-05	3.37585e-05	4.46466e-05	3.99539e-05	3.38786e-05	4.3155e-05	3.34161e-05	3.20473e-05	3.0544e-05	3.00857e-05	2.89548e-05	0	0	0	0	2.99992e-05	2.89011e-05	2.28734e-05	0	2.06702e-05	0	0	0	0	0
flgB	b1073	P0ABW9	0	0	0	0	0	0	0	4.67059e-05	8.73009e-05	9.75699e-05	9.21725e-05	9.0716e-05	6.17204e-05	9.67499e-05	9.42493e-05	6.18046e-05	8.45297e-05	6.72564e-05	7.83078e-05	6.91358e-05	8.18763e-05	6.24244e-05	0	0	0	0	6.57491e-05	6.35074e-05	6.53867e-05	3.06329e-05	5.0028e-05	2.58009e-05	0	0	4.82545e-05	4.85693e-05
flgC	b1074	P0ABX2	0	0	0	0	0	0	0	3.59219e-05	6.77031e-05	7.22216e-05	9.52973e-05	8.69372e-05	7.01318e-05	6.95624e-05	8.61623e-05	7.73349e-05	9.52201e-05	5.47926e-05	6.00291e-05	6.8865e-05	6.00989e-05	5.93696e-05	0	0	0	0	5.65988e-05	4.46073e-05	4.26769e-05	3.03625e-05	4.10878e-05	2.49043e-05	0	0	2.97797e-05	3.64629e-05
flgD	b1075	P75936	0	0	0	0	0	0	0	3.87964e-05	6.43964e-05	7.99872e-05	7.3055e-05	7.56948e-05	7.11898e-05	8.1146e-05	8.65294e-05	7.18062e-05	8.27865e-05	5.8136e-05	8.10337e-05	6.91409e-05	6.71179e-05	5.57103e-05	0	0	0	0	5.33819e-05	5.38222e-05	4.25071e-05	2.71521e-05	2.99306e-05	1.57699e-05	5.49101e-06	0	3.40085e-05	3.08384e-05
flgE	b1076	P75937	0	0	0	0	0	0	0	0.000290991	0.000500475	0.000557874	0.000616735	0.000667634	0.000532824	0.000531328	0.000584918	0.000522281	0.000551733	0.000564554	0.000688402	0.000761987	0.00053965	0.0005411	6.41318e-05	0	0	6.62442e-05	0.000408271	0.000388237	0.00038406	0.000247099	0.000330336	0.000160671	8.24392e-05	0	0.000326146	0.000308468
flgF	b1077	P75938	0	0	0	0	0	0	0	5.63573e-05	8.49913e-05	9.22651e-05	0.000108541	9.68586e-05	9.28454e-05	9.55086e-05	0.000107966	8.82794e-05	9.78202e-05	8.42877e-05	9.89426e-05	0.000106309	8.04486e-05	7.95203e-05	0	0	0	0	7.14396e-05	6.35486e-05	5.99039e-05	5.41557e-05	5.89201e-05	3.03885e-05	0	0	5.43541e-05	5.66568e-05
flgG	b1078	P0ABX5	0	0	0	0	0	0	0	0.000102024	0.000155937	0.000169845	0.000190159	0.00018828	0.000149134	0.000169933	0.00017151	0.000147575	0.000156967	0.000165473	0.000195491	0.000179476	0.000161652	0.000143142	0	0	0	4.63205e-05	0.000128815	0.000140205	0.000133684	9.38001e-05	9.60184e-05	5.89647e-05	2.71096e-05	0	9.70106e-05	9.71913e-05
flgH	b1079	P0A6S0	0	0	0	0	0	0	0	0.000188607	0.000244888	0.000263568	0.000296498	0.000289712	0.000343322	0.000267192	0.000309903	0.000339019	0.000340331	0.000203893	0.000230788	0.000243121	0.000349049	0.000354253	0	0	2.03385e-05	4.20238e-05	0.000188464	0.000196514	0.000198212	8.29488e-05	0.000110058	6.78604e-05	3.43336e-05	0	0.000119309	9.2816e-05
flgI	b1080	P0A6S3	0	0	9.28463e-05	0	0	0	0	0.000143215	0.000181138	0.000206461	0.000212867	0.000185865	0.000170201	0.000207076	0.00022398	0.000168406	0.000205409	0.000163305	0.000194536	0.000163446	0.000174887	0.000152913	5.11183e-05	0	0	4.74821e-05	0.000193052	0.000161413	0.000155468	9.39122e-05	0.000101449	7.54084e-05	5.09981e-05	0	0.000101567	0.00010735
flgJ	b1081	P75942	0	0	0	0	0	0	0	0	0	0	0	0	0	0	0	0	0	0	0	0	0	0	0	0	0	0	0	0	0	0	0	0	0	0	0	0
flgK	b1082	P33235	0	0	0	0	0	0	0	0.000176916	0.000238498	0.000285135	0.000377915	0.000351954	0.000348089	0.000334632	0.000385271	0.000373072	0.000329482	0.000201407	0.000260917	0.000279058	0.000312481	0.000292976	0	0	0	7.77843e-05	0.000226778	0.000177592	0.000191496	0.000188155	0.000262032	0.000108824	5.77126e-05	0	0.000138663	0.000198947
flgL	b1083	P29744	0	2.81486e-05	0	0	0	0	0	0.000254917	0.00045987	0.000558725	0.000529832	0.000589375	0.000496086	0.000572911	0.000546684	0.000488011	0.000529964	0.000349422	0.000456458	0.000364702	0.000441546	0.000365688	0	0	4.19846e-05	8.06333e-05	0.000406283	0.000341201	0.000354936	0.000289449	0.000387745	0.000211139	7.35716e-05	0	0.000322293	0.000354638
flgM	b1071	P0AEM4	8.4577e-06	1.03936e-05	1.09714e-05	8.31183e-06	0	9.55101e-06	8.99618e-06	0.000127652	0.000174632	0.000233613	0.000193809	0.000190987	0.000189115	0.000219122	0.000255964	0.000201562	0.000259276	0.000127648	0.000158846	0.000162697	0.000211312	0.000215034	1.48367e-05	1.5559e-05	2.02192e-05	3.93583e-05	0.000182375	0.000155225	0.000143971	0.000110486	0.000104572	0.00011547	6.94e-05	1.65206e-05	0.000117247	0.000103419
flgN	b1070	P43533	0	0	0	0	0	9.98991e-07	0	5.21396e-05	7.45593e-05	7.8447e-05	9.06523e-05	8.22883e-05	7.58968e-05	7.83537e-05	6.52082e-05	6.0723e-05	6.79512e-05	6.54544e-05	7.16629e-05	8.40835e-05	6.91174e-05	6.9462e-05	0	0	0	6.44726e-06	4.9348e-05	5.5184e-05	5.39357e-05	3.25665e-05	5.92131e-05	2.77864e-05	1.25793e-05	2.02882e-06	4.50585e-05	4.60839e-05
flhA	b1879	P76298	0	0	0	0	0	0	0	0.000204671	0.000260722	0.000291951	0.000316836	0.000289737	0.000304438	0.000295684	0.000348631	0.00030679	0.000335443	0.000243081	0.000280935	0.000299152	0.000327482	0.000324224	0	0	0	0	0.000221173	0.000226459	0.000220079	0.00011251	0.000151805	9.61693e-05	4.52858e-05	0	0.000150782	0.000134182
flhB	b1880	P76299	0	0	0	0	0	0	0	0	0	0	0	0	0	0	0	0	0	0	0	0	0	0	0	0	0	0	0	0	0	0	0	0	0	0	0	0
flhC	b1891	P0ABY7	0	0	0	0	0	0	0	0	0	0	0	0	0	0	0	0	0	0	0	0	0	0	0	0	0	0	0	0	0	0	0	0	0	0	0	0
flhD	b1892	P0A8S9	0	0	0	0	0	0	0	2.61464e-05	5.0612e-05	5.93022e-05	5.3742e-05	5.14995e-05	4.20692e-05	6.11906e-05	6.37594e-05	4.54533e-05	5.73984e-05	3.74381e-05	4.52142e-05	4.79327e-05	5.59346e-05	4.8004e-05	0	0	0	0	3.15814e-05	2.90295e-05	2.90867e-05	1.9698e-05	2.38903e-05	0	0	0	2.33613e-05	2.07902e-05
flhE	b1878	P76297	0	0	0	0	0	0	0	3.20399e-05	3.62748e-05	3.87339e-05	4.04568e-05	3.71229e-05	3.32834e-05	4.07989e-05	4.05284e-05	3.33835e-05	4.10076e-05	3.47709e-05	3.65367e-05	4.02624e-05	3.94585e-05	3.38569e-05	0	0	0	0	3.00492e-05	3.20295e-05	3.1802e-05	1.7868e-05	2.72491e-05	1.89042e-05	0	0	2.5295e-05	2.37374e-05
fliA	b1922	P0AEM6	5.8985e-05	6.6978e-05	6.00543e-05	9.04578e-05	0	0	6.98132e-05	0.000330058	0.000407499	0.000461651	0.000475141	0.000425683	0.000543002	0.000467481	0.000523559	0.000513571	0.000507058	0.000306857	0.000360762	0.000386731	0.000570043	0.000554197	0	8.92285e-05	0.000103861	7.6778e-05	0.000293167	0.000365765	0.000351804	0.000169954	0.000203572	0.000152778	0.000103947	4.58071e-05	0.000205667	0.000184532
fliC	b1923	P04949	0	0	0	0	0	0	0	0.00713712	0.0163228	0.0194378	0.0243047	0.026168	0.0213103	0.0181333	0.0225792	0.0218437	0.0217211	0.0169271	0.0229778	0.0238023	0.0177466	0.018787	0.00137429	0.000875878	0.00108273	0.00216762	0.0150604	0.0120346	0.0127945	0.00758463	0.0103586	0.0059628	0.00169352	0.000127069	0.00894798	0.00988194
fliD	b1924	P24216	0	0	0	0	0	0	0	0.000290716	0.00057674	0.000654384	0.0005792	0.000525811	0.000442412	0.000728134	0.000582974	0.00041665	0.000533053	0.000411248	0.000498698	0.000363137	0.000485111	0.000364278	3.24622e-05	0	0	7.16937e-05	0.000409842	0.000423283	0.000425408	0.000370592	0.000369201	0.000131247	3.38957e-05	0	0.000365365	0.000474982
fliE	b1937	P0A8T5	0	0	0	0	0	0	0	0	1.37609e-05	1.37482e-05	1.41316e-05	1.33768e-05	1.21919e-05	1.30142e-05	1.27813e-05	1.10313e-05	1.13958e-05	1.23735e-05	1.49132e-05	1.422e-05	1.20527e-05	1.16062e-05	0	0	0	0	1.04658e-05	1.04356e-05	1.12722e-05	0	1.21396e-05	0	0	0	0	1.04645e-05
fliF	b1938	P25798	0	0	0	0.000144133	0	0.000224355	0	0.00033215	0.000455835	0.000513093	0.000581898	0.000542135	0.000628385	0.000501707	0.00062394	0.000670647	0.000636451	0.000405673	0.000481127	0.000559685	0.000616441	0.000607762	8.78093e-05	5.01554e-05	6.41787e-05	0.000102817	0.00039945	0.000410442	0.000414324	0.000181605	0.000282904	0.000155187	8.34741e-05	0	0.00024365	0.000209162
fliG	b1939	P0ABZ1	0	0	0	0	0	0	0	0.000293276	0.000431045	0.000495717	0.000555232	0.000493787	0.000564213	0.000486389	0.000593891	0.000551615	0.00055227	0.000381237	0.000481506	0.000540828	0.000559101	0.000572127	3.15533e-05	2.29309e-05	3.00647e-05	6.57208e-05	0.000377743	0.000385986	0.000356491	0.000106408	0.000214133	0.000137758	7.29071e-05	1.31633e-05	0.000187188	0.00018261
fliH	b1940	P31068	0	0	0	0	0	0	0	3.21952e-05	4.47749e-05	5.16292e-05	6.01972e-05	5.82469e-05	6.43312e-05	5.22061e-05	5.74182e-05	6.85481e-05	6.02471e-05	4.34353e-05	4.72649e-05	5.00412e-05	5.75942e-05	5.96787e-05	0	0	0	0	3.63086e-05	3.78037e-05	3.39402e-05	1.59189e-05	2.3702e-05	1.22329e-05	0	0	2.42996e-05	1.91912e-05
fliI	b1941	P52612	0	0	0	0	0	0	0	0.000215246	0.00028638	0.000316034	0.000324106	0.000311767	0.000358518	0.000331526	0.00035086	0.000374731	0.000368723	0.000232616	0.000246969	0.000310475	0.00033036	0.000328163	0	0	0	0.000107001	0.000234745	0.000211989	0.000216397	0.00012629	0.000175925	0.00013807	9.45677e-05	0	0.000164238	0.000127947
fliJ	b1942	P52613	0	0	0	0	0	0	0	0	0	0	0	0	0	0	0	0	0	0	0	0	0	0	0	0	0	0	0	0	0	0	0	0	0	0	0	0
fliK	b1943	P52614	0	0	0	0	0	0	0	2.29245e-05	5.60494e-05	5.42891e-05	5.47024e-05	5.43967e-05	5.00285e-05	5.59974e-05	9.02636e-05	5.8472e-05	7.13325e-05	5.12016e-05	5.25222e-05	6.36795e-05	5.318e-05	4.43014e-05	0	0	0	0	4.37692e-05	3.40649e-05	3.85152e-05	0	2.87616e-05	0	0	0	2.84828e-05	0
fliL	b1944	P0ABX8	0	0	0	0	0	0	0	0.000234699	0.000299363	0.000332423	0.000373368	0.000361768	0.00038463	0.000369745	0.000377973	0.000388357	0.00039034	0.000253842	0.000284825	0.000296133	0.000372663	0.000366397	0	0	1.54586e-05	3.95472e-05	0.000255552	0.00023529	0.0002352	9.73287e-05	0.000161224	9.36575e-05	4.22295e-05	0	0.000151283	0.000149387
fliM	b1945	P06974	0	0	0	0	0	0	0	0.000404996	0.000527059	0.000543329	0.000597682	0.000505809	0.000519884	0.0005535	0.000569345	0.000508309	0.000536871	0.000464037	0.000507163	0.000549497	0.000577795	0.000530294	2.21521e-05	1.75498e-05	2.64815e-05	5.60198e-05	0.000398319	0.000428549	0.000440856	0.000152352	0.000282973	0.000166624	8.08264e-05	8.89885e-06	0.000215547	0.000224203
fliN	b1946	P15070	0	0	0	0	0	0	0	0.000209505	0.000288453	0.000315052	0.00033417	0.00032888	0.000337497	0.000343497	0.000366904	0.00035919	0.000350547	0.000229974	0.000255575	0.000278543	0.000293636	0.000309382	4.36127e-05	3.31587e-05	4.05885e-05	6.16275e-05	0.000245369	0.000214439	0.000196186	9.8317e-05	0.000149232	8.69875e-05	4.55326e-05	0	0.000131198	0.000120638
fliO	b1947	P22586	0	0	0	0	0	0	0	1.31297e-05	1.68792e-05	1.90606e-05	8.49335e-05	1.89101e-05	8.05747e-05	7.57058e-05	0.000101449	8.53352e-05	8.32186e-05	5.95953e-05	6.96441e-05	7.26921e-05	8.40131e-05	7.3436e-05	0	0	0	0	6.5043e-05	5.43198e-05	6.90256e-05	4.94128e-06	1.0189e-05	7.83168e-06	3.57882e-06	0	7.23302e-06	6.03584e-06
fliP	b1948	P0AC05	0	0	0	0	0	0	0	5.33511e-05	5.93671e-05	7.58408e-05	7.47271e-05	7.16264e-05	7.45265e-05	6.6783e-05	7.83195e-05	7.93892e-05	7.82567e-05	6.70331e-05	6.76213e-05	8.24403e-05	8.42024e-05	7.71546e-05	0	0	0	1.57769e-05	5.38359e-05	6.08651e-05	5.54036e-05	2.20505e-05	3.79265e-05	2.17137e-05	0	0	2.83285e-05	2.95501e-05
fliQ	b1949	P0AC07	0	0	0	0	0	0	0	0	0	0	0	0	0	0	0	0	0	0	0	0	0	0	0	0	0	0	0	0	0	0	0	0	0	0	0	0
fliR	b1950	P33135	0	0	0	0	0	0	0	0	0	0	0	0	0	0	0	0	0	0	0	0	0	0	0	0	0	0	0	0	0	0	0	0	0	0	0	0
fliS	b1925	P26608	0	0	0	0	0	0	0	3.32614e-05	4.78379e-05	4.62448e-05	5.01953e-05	4.07856e-05	4.47404e-05	4.58679e-05	5.56379e-05	4.33099e-05	4.96749e-05	4.50358e-05	4.98827e-05	5.51271e-05	5.29295e-05	4.77932e-05	0	0	0	0	3.85686e-05	4.43136e-05	4.29757e-05	2.2652e-05	2.94667e-05	1.50296e-05	0	0	3.22289e-05	2.69486e-05
fliT	b1926	P0ABY2	0	0	0	0	0	0	0	0	0	0	0	0	0	0	0	0	0	0	0	0	0	0	0	0	0	0	0	0	0	0	0	0	0	0	0	0
fliZ	b1921	P52627	0	0	0	0	0	0	0	5.80495e-05	0.000103823	0.000120739	0.000153707	0.000153743	0.000163646	0.000122908	0.000148384	0.000169647	0.000138503	0.00010228	0.000132033	0.000173677	0.000155199	0.000168367	0	0	0	1.28321e-05	6.90122e-05	5.49741e-05	6.5836e-05	3.88341e-05	8.51032e-05	5.27875e-05	3.30695e-05	0	6.59778e-05	5.74645e-05
flk	b2321	P15286	1.75556e-05	0	2.25388e-05	2.08496e-05	1.99849e-05	2.10886e-05	2.63093e-05	2.16023e-05	2.13827e-05	2.20895e-05	2.71645e-05	1.88867e-05	2.22358e-05	2.37319e-05	2.19577e-05	1.83954e-05	2.35845e-05	2.50658e-05	2.55529e-05	2.77437e-05	2.26018e-05	2.02553e-05	2.61998e-05	0	2.65705e-05	2.42751e-05	0	2.6094e-05	2.44016e-05	2.61998e-05	2.47641e-05	3.34976e-05	3.30356e-05	3.3554e-05	2.62922e-05	2.80783e-05
flu	b2000	P39180	0.000145896	0.000135157	0.000145325	0.000100574	0	2.26118e-05	2.03684e-05	3.55207e-05	0	3.15631e-05	4.74881e-05	5.63519e-05	0.000118334	4.84373e-05	4.35847e-05	5.42188e-05	4.07056e-05	2.69175e-05	3.02763e-05	3.47948e-05	3.92792e-05	4.95698e-05	0.000859227	0.000834632	0.000965143	0.00086814	0.000855654	0.000907399	2.71073e-05	5.23288e-05	0	3.91382e-05	2.45488e-05	0	8.12143e-05	8.14267e-05
flxA	b1566	P77609	0	0	0	0	0	0	0	3.67551e-06	5.10183e-06	5.75198e-06	5.29071e-06	5.93242e-06	4.29839e-06	6.09105e-06	5.51077e-06	4.30191e-06	6.2185e-06	4.94428e-06	6.51988e-06	4.7132e-06	5.18898e-06	3.05418e-06	0	0	0	0	4.36457e-06	4.07579e-06	4.09394e-06	3.72465e-06	6.42159e-06	5.30767e-06	2.82497e-06	0	4.82279e-06	4.43614e-06
fmt	b3288	P23882	0.000111496	0.000106101	0.000105243	0.000102429	0.000109681	0.000106593	0.000107935	0.000111868	0.0001098	0.000103666	0.000106671	0.000104994	0.000104012	0.000107509	0.000110914	0.000103541	0.000112224	0.000109287	0.000105466	0.000113147	0.000106087	0.000105384	8.99781e-05	9.98714e-05	9.46606e-05	0.000104875	0.000106565	0.000106328	0.000110371	0.000123487	0.000121185	0.000130948	0.000134324	0.000127933	0.000108792	0.000115759
fnr	b1334	P0A9E5	0.000452157	0.000437302	0.000459792	0.000551957	0.000578205	0.000572522	0.000580007	0.000605411	0.000589748	0.000584056	0.000592884	0.000597858	0.000565335	0.000592071	0.000568804	0.000518479	0.00058895	0.000676478	0.000668008	0.000687429	0.000601262	0.000589679	0.000373225	0.000427307	0.000471199	0.000506242	0.000623243	0.000653572	0.000659394	0.000666526	0.000715292	0.000731125	0.000715017	0.00069145	0.000668931	0.000627085
focA	b0904	P0AC23	0	0	0	3.33174e-05	2.99164e-05	3.39836e-05	2.24895e-05	0	0	0	0	0	5.31593e-05	0	2.32707e-05	4.85295e-05	0	0	0	0	0	0	3.39102e-05	2.62856e-05	2.53723e-05	1.91549e-05	1.55933e-05	0	0	0	0	0	0	0	0	0
focB	b2492	P77733	0	0	0	0	0	0	0	0	0	0	0	0	0	0	0	0	0	0	0	0	0	0	0	0	0	0	0	0	0	0	0	0	0	0	0	0
folA	b0048	P0ABQ4	4.72821e-05	5.63996e-05	5.16022e-05	5.54049e-05	5.34344e-05	4.87356e-05	4.64358e-05	7.85718e-05	8.38921e-05	9.22793e-05	9.37595e-05	0.000100898	9.78971e-05	9.28415e-05	8.91077e-05	9.28821e-05	8.14876e-05	7.93098e-05	9.09994e-05	8.91931e-05	8.49682e-05	9.08911e-05	4.72953e-05	4.53286e-05	4.878e-05	5.36267e-05	7.69057e-05	8.32516e-05	7.0764e-05	6.15313e-05	6.35873e-05	6.94758e-05	8.22914e-05	7.26993e-05	5.88044e-05	6.50391e-05
folB	b3058	P0AC16	1.04345e-05	1.09278e-05	1.18903e-05	2.07612e-05	1.79054e-05	1.81998e-05	2.02709e-05	3.02564e-05	2.78902e-05	2.70227e-05	2.93469e-05	2.39118e-05	2.83039e-05	2.62408e-05	3.64786e-05	2.80295e-05	3.25064e-05	2.42563e-05	2.85926e-05	2.62354e-05	2.4129e-05	2.49659e-05	3.7104e-05	3.79946e-05	3.83088e-05	3.78441e-05	3.46751e-05	2.37871e-05	2.48376e-05	1.24369e-05	3.1047e-05	4.14219e-05	4.08139e-05	5.05432e-05	2.20913e-05	2.37809e-05
folC	b2315	P08192	0.000113249	0.000117648	0.000106272	0.000116013	0.000112865	0.000106501	0.000112161	0.000114501	9.27772e-05	8.85731e-05	8.26692e-05	9.27154e-05	8.34271e-05	9.44324e-05	9.27968e-05	8.15393e-05	8.49706e-05	9.80226e-05	8.24066e-05	8.39533e-05	8.18798e-05	8.27201e-05	0.000115825	0.000120037	0.000112287	0.000110604	0.000105142	9.94028e-05	0.000101971	0.000110672	0.000108573	0.000104752	0.000113594	0.000101662	0.000111738	0.000118002
folD	b0529	P24186	0.000305322	0.000306617	0.000294231	0.000286723	0.000274007	0.00029729	0.000291051	0.000254521	0.000239209	0.000217631	0.000211312	0.000193565	0.000195447	0.000224053	0.000197744	0.000176574	0.000194547	0.000258786	0.000225359	0.000191491	0.000184963	0.000172446	0.000224267	0.000231148	0.000242021	0.00024568	0.000251621	0.000249456	0.00025208	0.000265797	0.000241087	0.000236463	0.000235703	0.00023816	0.000236101	0.000241581
folE	b2153	P0A6T5	0.00152263	0.00149187	0.00150115	0.00178675	0.001701	0.0016777	0.00158363	0.00256863	0.00219651	0.00181582	0.00147754	0.00132051	0.00113692	0.00174874	0.001542	0.00113143	0.0014856	0.00248689	0.00194595	0.00155417	0.0014346	0.00111499	0.00182818	0.00202715	0.00244231	0.00249132	0.00269285	0.00265047	0.00259784	0.00116356	0.00112736	0.00104527	0.000980584	0.000843508	0.00122944	0.00132489
folK	b0142	P26281	0	2.26932e-05	2.06857e-05	2.51643e-05	0	2.04356e-05	2.2396e-05	0	1.78764e-05	1.97151e-05	2.3266e-05	2.27544e-05	2.33608e-05	2.1659e-05	2.71011e-05	2.40061e-05	2.50264e-05	2.18376e-05	2.27402e-05	2.33889e-05	2.13236e-05	2.45496e-05	0	0	2.41818e-05	2.47022e-05	2.41406e-05	2.26617e-05	2.30306e-05	1.75731e-05	2.4441e-05	2.84918e-05	2.99027e-05	0	2.32203e-05	0
folM	b1606	P0AFS3	0	0	1.33795e-05	0	1.07325e-05	0	2.53841e-05	1.60543e-05	1.90221e-05	1.53454e-05	2.23634e-05	1.62715e-05	2.51051e-05	1.76922e-05	1.94088e-05	2.21102e-05	2.39843e-05	0	2.35488e-05	2.45473e-05	2.53053e-05	2.03355e-05	2.94221e-05	2.5595e-05	1.9325e-05	2.03742e-05	1.68967e-05	1.6209e-05	2.16437e-05	2.06365e-05	1.86574e-05	1.73978e-05	0	1.96473e-05	1.80322e-05	1.79832e-05
folP	b3177	P0AC13	6.85064e-05	7.13343e-05	6.46469e-05	8.17153e-05	8.47638e-05	8.31748e-05	7.92947e-05	5.1458e-05	4.80993e-05	4.35797e-05	4.42981e-05	4.29192e-05	4.52326e-05	4.50722e-05	5.29084e-05	5.04431e-05	4.90144e-05	5.56589e-05	4.87546e-05	5.36124e-05	5.02873e-05	5.37293e-05	3.80701e-05	4.14306e-05	3.86888e-05	4.37411e-05	5.23128e-05	4.45822e-05	4.9727e-05	5.75639e-05	5.11497e-05	4.21412e-05	4.73288e-05	4.43856e-05	6.15955e-05	6.00412e-05
folX	b2303	P0AC19	0.000225078	0.000217321	0.00021424	0.000212795	0.000212477	0.000211026	0.000210385	0.000156682	0.000139546	0.000112976	0.000107698	0.000104677	0.000110493	0.00012309	0.000118451	0.000120792	0.000125013	0.000118546	0.000102458	9.98168e-05	0.000117457	0.000109549	0.000237502	0.000251495	0.000230542	0.000230372	0.000153725	0.000140584	0.000152873	0.00019208	0.000172692	0.000171901	0.000191994	0.000191691	0.000188544	0.000179543
fpr	b3924	P28861	8.85721e-05	9.16869e-05	9.00632e-05	0.000110481	0.000104965	0.000108505	9.64595e-05	8.59337e-05	8.52603e-05	9.21421e-05	9.66704e-05	0.000124095	0.000140514	9.52786e-05	0.000105307	0.00015905	0.000126625	8.30373e-05	6.5174e-05	9.02291e-05	0.000124703	0.000149769	0.000193737	0.000175947	0.000147084	0.000132539	8.36238e-05	8.68214e-05	8.94722e-05	9.20423e-05	8.47049e-05	7.98251e-05	6.90108e-05	6.52265e-05	0.000102058	0.000108034
frc	b2374	P69902	0	0	0	0	0	0	0	0	0	0	0	0	0	0	0	0	0	0	0	0	0	0	0	0	0	0	0	0	0	0	0	0	0	0	0	0
frdA	b4154	P00363	7.28508e-05	7.75554e-05	6.68403e-05	6.62363e-05	6.08923e-05	6.00341e-05	6.39763e-05	5.11694e-05	6.19786e-05	0.00010141	0.000119317	0.000156878	0.000179287	0.000104085	0.000116638	0.000185373	0.000145281	5.40575e-05	7.88651e-05	0.000107634	0.000130949	0.000175805	6.38567e-05	7.78244e-05	7.42852e-05	5.59155e-05	5.51876e-05	5.34337e-05	5.31623e-05	5.92116e-05	5.00381e-05	9.38241e-05	8.32661e-05	5.40994e-05	5.42742e-05	5.65705e-05
frdB	b4153	P0AC47	2.56062e-05	2.45251e-05	2.61192e-05	3.0865e-05	2.85432e-05	3.2556e-05	2.836e-05	1.30161e-05	1.9411e-05	3.06773e-05	3.31391e-05	5.03287e-05	5.65095e-05	3.20104e-05	4.06573e-05	6.15853e-05	4.34774e-05	1.61881e-05	2.3617e-05	3.57436e-05	4.48271e-05	6.16649e-05	2.1295e-05	1.91338e-05	1.64302e-05	1.45234e-05	1.54899e-05	0	1.4042e-05	2.35585e-05	1.72187e-05	2.13621e-05	1.72884e-05	1.29363e-05	2.18074e-05	2.28616e-05
frdC	b4152	P0A8Q0	0	0	0	0	0	0	0	0	0	0	0	0	0	0	0	0	0	0	0	0	0	0	0	0	0	0	0	0	0	0	0	0	0	0	0	0
frdD	b4151	P0A8Q3	0	0	0	0	0	0	0	0	0	0	0	0	0	0	0	0	0	0	0	0	0	0	0	0	0	0	0	0	0	0	0	0	0	0	0	0
fre	b3844	P0AEN1	0.000156432	0.000155238	0.000153665	0.00014317	0.000136066	0.00013391	0.000120792	0.00013045	0.00015116	0.000142735	0.000142409	0.000149284	0.000167302	0.00015572	0.000153937	0.000160103	0.000155722	0.00012304	0.000123676	0.000131627	0.000132947	0.000137366	0.00020635	0.000206327	0.000178378	0.000179082	0.000136191	0.000126833	0.000125288	0.000167971	0.000147239	0.000147191	0.00012351	0.000129535	0.000132069	0.000134362
frlA	b3370	P45539	0	0	0	0	0	0	0	0	0	0	0	0	0	0	0	0	0	0	0	0	0	0	0	0	0	0	0	0	0	0	0	0	0	0	0	0
frlB	b3371	P0AC00	0	0	0	0	0	0	0	0	0	0	0	0	0	0	0	0	0	0	0	0	0	0	0	0	0	0	0	0	0	0	0	0	0	0	0	0
frlC	b4474	P45541	0	0	0	0	0	0	0	0	0	0	0	0	0	0	0	0	0	0	0	0	0	0	0	0	0	0	0	0	0	0	0	0	0	0	0	0
frlD	b3374	P45543	0	0	0	0	0	0	0	0	0	0	0	0	0	0	0	0	0	0	0	0	0	0	0	0	0	0	0	0	0	0	0	0	0	0	0	0
frlR	b3375	P45544	2.65677e-05	0	2.89968e-05	2.97676e-05	0	1.24447e-05	3.04608e-05	3.17483e-05	3.10628e-05	3.11665e-05	3.05917e-05	3.4699e-05	3.66102e-05	3.00656e-05	4.3417e-05	3.67066e-05	0	3.0033e-05	2.64152e-05	3.13435e-05	3.23324e-05	3.63443e-05	0	3.50509e-05	3.9159e-05	0	0	2.95844e-05	3.09704e-05	3.79959e-05	3.78667e-05	3.85126e-05	4.61615e-05	4.19668e-05	3.12147e-05	3.40885e-05
frmA	b0356	P25437	0.000201219	0.000203917	0.000203559	0.000220531	0.000215561	0.000221142	0.0002002	0.00029765	0.000311821	0.00033097	0.00030297	0.00030625	0.000271686	0.000327874	0.00033018	0.000276803	0.000287612	0.000275758	0.000284114	0.000276164	0.000388953	0.000268041	0.000309237	0.000288962	0.000298874	0.000321934	0.000313726	0.00033379	0.000300957	0.000515126	0.000947411	0.000906302	0.000855405	0.000817137	0.00041481	0.000419784
frmB	b0355	P51025	2.95219e-05	2.89861e-05	2.39432e-05	3.13972e-05	3.27691e-05	2.79554e-05	2.88287e-05	3.60612e-05	4.52828e-05	4.37537e-05	3.86617e-05	3.69148e-05	2.9997e-05	4.26643e-05	4.12609e-05	3.19039e-05	3.48107e-05	4.22829e-05	4.01605e-05	4.1152e-05	3.56393e-05	2.25121e-05	3.5262e-05	3.7025e-05	3.79656e-05	3.90377e-05	4.61935e-05	4.18154e-05	3.67526e-05	5.40862e-05	6.84767e-05	5.56256e-05	4.62497e-05	4.0964e-05	4.80177e-05	4.4455e-05
frmR	b0357	P0AAP3	2.06088e-05	2.09558e-05	2.08535e-05	2.2952e-05	2.29284e-05	2.23084e-05	2.40295e-05	3.16725e-05	3.11931e-05	3.52442e-05	3.46496e-05	3.54118e-05	3.35546e-05	3.58857e-05	3.53817e-05	3.20265e-05	3.27925e-05	3.12319e-05	3.30789e-05	3.60397e-05	3.21442e-05	3.03432e-05	2.97708e-05	3.10045e-05	3.25869e-05	2.91189e-05	3.7543e-05	3.38397e-05	3.49783e-05	3.0767e-05	4.20676e-05	3.99713e-05	3.91932e-05	4.45714e-05	3.20241e-05	3.26916e-05
frr	b0172	P0A805	0.000828391	0.000832414	0.000855686	0.000885161	0.00086488	0.000861455	0.00086005	0.000805665	0.000705729	0.000684548	0.000684978	0.000668783	0.000618848	0.000674509	0.000648758	0.000641938	0.000659799	0.00068989	0.000671927	0.000600272	0.00061601	0.000612485	0.000676556	0.000731654	0.000775369	0.000785277	0.0007683	0.000797713	0.000727407	0.000826262	0.000855325	0.000961337	0.00102305	0.00122594	0.000793959	0.000835809
frsA	b0239	P04335	0.000109612	0.000111584	0.000108998	0.000111235	0.000109006	0.000109644	0.000110882	8.86306e-05	7.77088e-05	7.29791e-05	8.24663e-05	8.12101e-05	9.55069e-05	7.36668e-05	8.23703e-05	9.28602e-05	8.15992e-05	7.34434e-05	6.07483e-05	6.83722e-05	8.04499e-05	9.329e-05	0.000181806	0.000155491	0.000130501	0.000111629	8.31582e-05	9.11595e-05	9.09041e-05	7.68713e-05	7.13488e-05	8.22966e-05	9.40495e-05	8.82262e-05	6.76135e-05	6.8873e-05
fruA	b2167	P20966	7.97367e-05	8.05025e-05	7.6741e-05	7.54512e-05	7.33862e-05	6.89956e-05	6.92694e-05	6.40615e-05	7.56507e-05	8.0739e-05	7.8399e-05	8.59327e-05	9.61271e-05	7.35334e-05	9.09706e-05	9.60834e-05	8.96423e-05	7.03982e-05	7.69896e-05	7.86886e-05	8.61282e-05	9.25414e-05	0.000120955	0.000114034	9.60552e-05	9.11106e-05	7.13451e-05	6.07516e-05	5.99002e-05	7.47251e-05	7.67124e-05	7.43791e-05	7.72205e-05	8.06015e-05	7.70935e-05	7.84068e-05
fruB	b2169	P69811	5.17937e-05	4.89335e-05	5.16458e-05	5.94075e-05	5.13468e-05	5.36542e-05	5.30565e-05	4.62767e-05	5.80896e-05	5.93164e-05	6.12375e-05	6.50726e-05	6.17123e-05	6.07255e-05	6.50449e-05	6.75677e-05	6.97238e-05	5.42113e-05	5.68815e-05	6.2742e-05	6.47035e-05	6.28414e-05	7.80195e-05	7.83987e-05	6.92885e-05	5.75375e-05	5.06965e-05	5.29179e-05	4.52032e-05	5.59354e-05	6.17999e-05	6.10184e-05	6.42842e-05	7.36553e-05	5.75574e-05	5.78136e-05
fruK	b2168	P0AEW9	2.89633e-05	3.06065e-05	3.8279e-05	4.26904e-05	4.2803e-05	3.97422e-05	4.13741e-05	4.70888e-05	5.38517e-05	5.31795e-05	5.12049e-05	5.53201e-05	4.95143e-05	4.6308e-05	5.89461e-05	5.18033e-05	5.82683e-05	4.87967e-05	4.83057e-05	5.33109e-05	5.41539e-05	4.86435e-05	5.38399e-05	5.78878e-05	5.89465e-05	5.36835e-05	5.04113e-05	4.63082e-05	4.67625e-05	4.46365e-05	5.34775e-05	4.90207e-05	4.90418e-05	4.68896e-05	4.91455e-05	4.73474e-05
frvA	b3900	P32155	0	0	0	0	0	0	0	0	0	0	0	0	0	0	0	0	0	0	0	0	0	0	0	0	0	0	0	0	0	0	0	0	0	0	0	0
frvB	b3899	P32154	0	0	0	0	0	0	0	0	0	0	0	0	0	0	0	0	0	0	0	0	0	0	0	0	0	0	0	0	0	0	0	0	0	0	0	0
frvR	b3897	P32152	0	0	0	0	0	0	0	0	0	0	0	0	0	0	0	0	0	0	0	0	0	0	0	0	0	0	0	0	0	0	0	0	0	0	0	0
frvX	b3898	P32153	0	0	0	0	0	0	0	0	0	0	0	0	0	0	0	0	0	0	0	0	0	0	0	0	0	0	0	0	0	0	0	0	0	0	0	0
frwB	b3950	P69816	0	0	0	0	0	0	0	0	0	0	0	0	0	0	0	0	0	0	0	0	0	0	0	0	0	0	0	0	0	0	0	0	0	0	0	0
frwC	b3949	P32672	0	0	0	0	0	0	0	0	0	0	0	0	0	0	0	0	0	0	0	0	0	0	0	0	0	0	0	0	0	0	0	0	0	0	0	0
frwD	b3953	P32676	0	0	0	0	0	0	0	0	0	0	0	0	0	0	0	0	0	0	0	0	0	0	0	0	0	0	0	0	0	0	0	0	0	0	0	0
fryA	b2383	P77439	0	0	0	0	0	0	0	0	0	0	0	0	0	0	0	0	0	0	0	0	0	0	0	0	0	0	0	0	0	0	0	0	0	0	0	0
fryB	b2387	P69808	0	0	0	0	0	0	0	0	0	0	0	0	0	0	0	0	0	0	0	0	0	0	0	0	0	0	0	0	0	0	0	0	0	0	0	0
fryC	b2386	P77579	0	0	0	0	0	0	0	0	0	0	0	0	0	0	0	0	0	0	0	0	0	0	0	0	0	0	0	0	0	0	0	0	0	0	0	0
fsaA	b0825	P78055	1.17802e-05	1.25219e-05	1.41067e-05	1.59094e-05	1.63785e-05	0	1.52552e-05	9.95033e-06	0	9.49889e-06	9.66006e-06	0	0	0	0	0	0	0	0	0	0	0	1.68883e-05	1.74544e-05	1.55526e-05	1.5056e-05	0	0	8.89602e-06	0	0	0	0	0	1.07077e-05	1.10863e-05
fsaB	b3946	P32669	0	0	0	0	0	0	0	0	0	0	0	0	0	0	0	0	0	0	0	0	0	0	0	0	0	0	0	0	0	0	0	0	0	0	0	0
fsr	b0479	P52067	0	0	0	0	0	0	0	0	0	0	0	0	0	0	0	0	0	0	0	0	0	0	0	0	0	0	0	0	0	0	0	0	0	0	0	0
ftnA	b1905	P0A998	0.000433761	0.000444489	0.000421503	0.000303614	0.000345787	0.000345162	0.000337288	0.000237709	0.00023391	0.000197845	0.000153553	0.000177743	0.000159944	0.000219814	0.0002117	0.000201384	0.000227372	0.000269923	0.000298692	0.000254041	0.00032394	0.000291308	0.000163002	0.000170073	0.000163409	0.000213794	0.000156836	0.000151123	0.000295407	0.000605855	0.000478428	0.000922644	0.000985051	0.000740077	0.000415815	0.000714772
ftnB	b1902	P0A9A2	2.13914e-05	1.73974e-05	2.37369e-05	2.62248e-05	2.16202e-05	2.66308e-05	2.42172e-05	3.49407e-05	3.16397e-05	4.11463e-05	3.99648e-05	4.14867e-05	4.59651e-05	3.45425e-05	4.14638e-05	5.02731e-05	4.73232e-05	2.45249e-05	2.92267e-05	3.00112e-05	3.97614e-05	4.11072e-05	5.76485e-05	5.04432e-05	4.01381e-05	3.61019e-05	3.22485e-05	2.81824e-05	2.50279e-05	2.10041e-05	4.94685e-05	0.000169897	0.000324161	0.000343039	3.01892e-05	3.28717e-05
ftp	b2214	P0AB85	0	0	0	0	0	0	0	0	0	0	0	0	0	0	0	0	0	0	0	0	0	0	0	0	0	0	0	0	0	0	0	0	0	0	0	0
ftsA	b0094	P0ABH0	0.000180408	0.00018183	0.000174688	0.0001938	0.000199076	0.000195379	0.000191903	0.000203259	0.000198065	0.000221405	0.000217127	0.000247169	0.000239175	0.000205819	0.000221477	0.000243974	0.00024597	0.000196132	0.000187863	0.000204724	0.000219576	0.000236546	0.000283219	0.000265212	0.000257751	0.00024043	0.000222362	0.000207937	0.000196461	0.000195531	0.000203078	0.000204483	0.000221536	0.000219082	0.000204026	0.000218294
ftsB	b2748	P0A6S5	1.26282e-05	1.25548e-05	0	0	9.27574e-06	1.41735e-05	9.60715e-06	1.20451e-05	1.31752e-05	1.00717e-05	0	1.30892e-05	1.3405e-05	1.07047e-05	1.09438e-05	0	1.32977e-05	1.03167e-05	8.70529e-06	1.06796e-05	1.05524e-05	9.27681e-06	1.95162e-05	1.82558e-05	1.82935e-05	2.0808e-05	1.09612e-05	1.28974e-05	1.2102e-05	1.17834e-05	1.21417e-05	1.17725e-05	1.4791e-05	1.65015e-05	1.20539e-05	1.09533e-05
ftsE	b3463	P0A9R7	5.62607e-05	5.48108e-05	5.43544e-05	6.23094e-05	5.11336e-05	5.73812e-05	5.75967e-05	6.74524e-05	6.05314e-05	5.87898e-05	6.30625e-05	6.04107e-05	6.26763e-05	6.19703e-05	6.10236e-05	5.94246e-05	6.29843e-05	6.4906e-05	5.83674e-05	5.87183e-05	6.09549e-05	6.71668e-05	7.7311e-05	7.2967e-05	6.73079e-05	6.97271e-05	5.66377e-05	6.26605e-05	6.22278e-05	6.91912e-05	6.42065e-05	6.46826e-05	7.21314e-05	6.53344e-05	6.64707e-05	6.45018e-05
ftsH	b3178	P0AAI3	0.000548768	0.000540256	0.000544491	0.000612886	0.00058597	0.00058261	0.000591679	0.000614677	0.000567927	0.0005769	0.000565476	0.0005477	0.000543493	0.000561778	0.000567978	0.000542284	0.000570435	0.000573583	0.000564505	0.00056178	0.000561657	0.000537968	0.000718598	0.000704463	0.000677307	0.000671455	0.000589326	0.000580592	0.000598894	0.000621015	0.000673841	0.000720953	0.000738074	0.000778355	0.000653851	0.000656156
ftsI	b0084	P0AD68	6.40896e-05	6.09026e-05	5.75804e-05	6.95965e-05	7.92514e-05	7.29835e-05	6.02215e-05	6.31409e-05	6.57697e-05	6.31098e-05	6.15742e-05	6.27804e-05	6.27966e-05	6.80543e-05	6.56425e-05	6.46697e-05	7.56069e-05	6.60213e-05	6.32868e-05	7.69509e-05	6.77065e-05	7.04305e-05	8.96469e-05	9.02914e-05	8.12173e-05	8.24521e-05	6.79462e-05	6.77855e-05	6.60204e-05	7.16589e-05	7.13332e-05	8.19854e-05	8.47552e-05	8.04381e-05	7.06864e-05	7.01044e-05
ftsK	b0890	P46889	0.000204952	0.000243089	0.000199578	0.000217615	0.000238996	0.000239749	0.000229725	0.000248265	0.000235996	0.000232962	0.000218812	0.000213733	0.000211985	0.00024422	0.000219908	0.000238174	0.000216343	0.00022595	0.000181339	0.00019091	0.000225856	0.00021727	0.000280595	0.000271891	0.000281202	0.000288788	0.000241777	0.000237782	0.000239441	0.000270149	0.000251879	0.000275691	0.000246701	0.000245581	0.000290664	0.000265755
ftsL	b0083	P0AEN4	2.10908e-05	2.02289e-05	0	2.13126e-05	2.02673e-05	1.84545e-05	1.65892e-05	2.48065e-05	2.15748e-05	2.10399e-05	1.76639e-05	2.06768e-05	2.30546e-05	1.98831e-05	2.34363e-05	2.39506e-05	2.38296e-05	1.89254e-05	1.95383e-05	2.04698e-05	2.27614e-05	2.47654e-05	2.37707e-05	2.53911e-05	2.48861e-05	2.58576e-05	2.32188e-05	2.2676e-05	2.32992e-05	2.19345e-05	2.29288e-05	2.45359e-05	2.42985e-05	2.34912e-05	2.22381e-05	2.12671e-05
ftsN	b3933	P29131	6.84584e-05	6.90355e-05	7.02307e-05	7.11133e-05	6.61519e-05	7.31926e-05	6.51232e-05	6.74037e-05	5.94303e-05	5.74274e-05	5.20639e-05	5.58897e-05	5.52398e-05	5.59498e-05	5.02486e-05	5.30012e-05	5.65679e-05	5.28106e-05	4.83432e-05	3.91255e-05	4.75669e-05	4.97168e-05	8.43835e-05	8.25279e-05	8.52938e-05	8.44823e-05	6.44877e-05	6.31382e-05	6.22455e-05	6.59025e-05	6.79747e-05	7.99042e-05	8.31427e-05	9.87688e-05	6.95572e-05	6.74103e-05
ftsP	b3017	P26648	7.60638e-05	7.81968e-05	6.6258e-05	6.30747e-05	7.81402e-05	7.86822e-05	7.1389e-05	8.59659e-05	8.23439e-05	8.29881e-05	8.15357e-05	8.62785e-05	8.70758e-05	8.03682e-05	8.5693e-05	8.84008e-05	8.96241e-05	7.71076e-05	8.05477e-05	9.49913e-05	8.80269e-05	9.04421e-05	9.53216e-05	9.91165e-05	9.02511e-05	8.38881e-05	7.78225e-05	8.32435e-05	8.5818e-05	0.000101517	9.74287e-05	0.000103616	0.000106083	0.000111149	8.82082e-05	8.80694e-05
ftsQ	b0093	P06136	3.59575e-05	3.65273e-05	1.86176e-05	3.80052e-05	3.0947e-05	0	3.82533e-05	4.12575e-05	4.55914e-05	3.70184e-05	2.34082e-05	4.55562e-05	4.79484e-05	4.03885e-05	3.79955e-05	3.80226e-05	5.18145e-05	4.071e-05	2.91811e-05	4.13217e-05	4.70734e-05	4.68066e-05	4.51081e-05	4.85603e-05	0	4.53554e-05	3.36885e-05	2.80179e-05	4.15204e-05	3.8912e-05	4.16152e-05	4.34044e-05	3.72637e-05	3.78678e-05	3.5504e-05	3.72855e-05
ftsW	b0089	P0ABG4	0	0	0	0	0	0	0	0	0	0	0	0	0	0	0	0	0	0	0	0	0	0	0	0	0	0	0	0	0	0	0	0	0	0	0	0
ftsX	b3462	P0AC30	4.6093e-05	4.68003e-05	4.50428e-05	8.38675e-05	8.6128e-05	8.11544e-05	8.61119e-05	9.48894e-05	7.9649e-05	6.99802e-05	7.31952e-05	8.13276e-05	7.63797e-05	7.70075e-05	8.4208e-05	7.9734e-05	8.86031e-05	7.23999e-05	8.08123e-05	7.3846e-05	7.80451e-05	8.62681e-05	0.000110444	0.000117453	9.30813e-05	9.08122e-05	7.79079e-05	6.55757e-05	7.60318e-05	6.82777e-05	8.32202e-05	8.96147e-05	8.54763e-05	8.00746e-05	7.86021e-05	9.30438e-05
ftsY	b3464	P10121	0.000195788	0.000198599	0.000193774	0.000211539	0.000214941	0.000215564	0.000196262	0.00019752	0.000186175	0.000175595	0.000163365	0.00018276	0.000182948	0.000183757	0.000171828	0.000175775	0.000176256	0.000182419	0.00016304	0.000178183	0.00018453	0.000188641	0.00018969	0.00018932	0.000190926	0.000199914	0.000188195	0.000193109	0.000179134	0.00020439	0.000221293	0.000246333	0.000253802	0.000253914	0.000200828	0.000209951
ftsZ	b0095	P0A9A6	0.000957822	0.000954838	0.000969468	0.000991973	0.000993102	0.000971119	0.000979417	0.00105869	0.000992438	0.000989838	0.000938731	0.00103082	0.00104449	0.00095236	0.00099992	0.00108345	0.00102629	0.000985543	0.000989781	0.000954952	0.00101711	0.0010629	0.00111679	0.00116189	0.00117607	0.00118066	0.00103142	0.00110726	0.00107214	0.00100443	0.00113406	0.00112014	0.00109348	0.00109941	0.00103201	0.00107652
fucA	b2800	P0AB87	0	0	0	0	0	0	0	0	0	0	1.11627e-05	1.42505e-05	1.7335e-05	1.17123e-05	0	2.13407e-05	2.08867e-05	0	0	1.17527e-05	1.32133e-05	1.60729e-05	0	0	0	0	0	0	0	0	0	0	0	0	0	0
fucI	b2802	P69922	0	0	0	0	0	0	0	0	0	7.7746e-05	8.29479e-05	0.000305713	0.000263359	7.48771e-05	8.71493e-05	0.000264584	0.000297869	0	7.46296e-05	9.16007e-05	0.000255435	0.000257296	0	0	0	0	0	0	0	0	0	0	0	0	0	0
fucK	b2803	P11553	0	0	0	0	0	0	0	0	0	0	0	0	0	0	0	0	0	0	0	0	0	0	0	0	0	0	0	0	0	0	0	0	0	0	0	0
fucO	b2799	P0A9S1	0	0	0	0	0	0	0	0	4.00222e-05	0.000105835	7.01215e-05	0.000190006	0.00018044	5.58733e-05	0.000162386	0.000228192	0.000165267	0	4.31477e-05	7.08982e-05	0.000129488	0.000275178	3.3973e-05	0	0	0	0	0	0	0	0	0	0	0	3.59568e-05	2.96815e-05
fucP	b2801	P11551	0	0	0	0	0	0	0	0	0	0	0	0	0	0	0	0	0	0	0	0	0	0	0	0	0	0	0	0	0	0	0	0	0	0	0	0
fucR	b2805	P0ACK8	0	0	0	0	0	0	1.90369e-05	2.6695e-05	4.71922e-05	5.44938e-05	6.24348e-05	6.76217e-05	7.53213e-05	6.04854e-05	7.53539e-05	7.78318e-05	8.60043e-05	4.22554e-05	4.6893e-05	5.88834e-05	6.46932e-05	7.0618e-05	0	1.61104e-05	0	3.20127e-05	3.82596e-05	2.61901e-05	2.5946e-05	3.33444e-05	2.61661e-05	2.56791e-05	2.63513e-05	2.67008e-05	3.14641e-05	3.50254e-05
fucU	b2804	P0AEN8	6.76278e-05	7.36263e-05	6.86383e-05	8.79461e-05	9.10394e-05	8.90617e-05	8.54555e-05	6.36769e-05	7.1884e-05	8.35471e-05	9.30145e-05	0.000112252	0.000141572	9.41341e-05	0.000105874	0.000159771	0.000135747	4.0176e-05	5.65293e-05	6.91643e-05	0.000113845	0.000155797	0.000199721	0.000167399	0.000134679	0.000117734	6.22187e-05	7.23341e-05	5.63688e-05	7.16734e-05	5.68053e-05	3.4588e-05	3.50648e-05	3.56393e-05	6.15949e-05	5.72982e-05
fumA	b1612	P0AC33	0.000868493	0.000858473	0.000819106	0.000809124	0.000886468	0.00086854	0.000871134	0.000896419	0.00160277	0.00221245	0.00243222	0.00283894	0.00287661	0.00201481	0.00255465	0.00288681	0.00274772	0.00117262	0.00185712	0.00225168	0.00273001	0.00302327	0.000696731	0.000798447	0.000924314	0.000972608	0.000855347	0.000896414	0.000891243	0.00138366	0.0011325	0.000976865	0.000885405	0.000753452	0.00135742	0.00138803
fumB	b4122	P14407	8.7802e-06	8.71831e-06	8.63597e-06	9.27839e-06	9.46767e-06	9.57669e-06	9.18076e-06	9.83741e-06	1.78159e-05	2.4025e-05	2.72796e-05	3.19756e-05	3.22512e-05	2.32894e-05	2.83083e-05	3.41979e-05	3.15431e-05	1.26292e-05	1.97589e-05	2.50588e-05	3.20731e-05	3.36103e-05	7.58177e-06	8.7119e-06	9.85664e-06	1.04854e-05	9.50164e-06	9.12322e-06	1.01703e-05	1.35812e-05	1.18316e-05	1.03478e-05	8.98282e-06	7.38845e-06	1.29945e-05	1.33935e-05
fumC	b1611	P05042	0.000159746	0.00016043	0.000161274	0.000162205	0.000157318	0.000150645	0.000142105	0.000115124	0.000153599	0.00021675	0.000309455	0.000451519	0.000550295	0.000210655	0.000302253	0.000594764	0.000415119	0.0001428	0.000190861	0.000312749	0.000417279	0.000590103	0.000162944	0.000136352	0.000117592	0.000119155	0.000114371	0.000123412	0.000120617	0.000131775	0.000113093	0.000123305	0.000112235	0.000108773	0.000141057	0.000162181
fur	b0683	P0A9A9	0.000297371	0.000283696	0.000282326	0.000335606	0.000336047	0.000319202	0.000352026	0.000307458	0.000351152	0.000347949	0.000389738	0.000404656	0.000461219	0.000338996	0.000430615	0.00049996	0.000449536	0.000351008	0.000346695	0.000415428	0.000411443	0.000483804	0.000408831	0.000378221	0.000362552	0.000347167	0.000315579	0.000315417	0.000313012	0.00034092	0.000384921	0.000445909	0.00050469	0.000569779	0.000391672	0.000369268
fusA	b3340	P0A6M8	0.0089407	0.00906274	0.00920468	0.00897081	0.0087681	0.00843094	0.00886267	0.0106168	0.00975837	0.009323	0.00870123	0.0082394	0.0073782	0.00900936	0.00837846	0.00727394	0.00806028	0.0102068	0.00962928	0.00878392	0.00825822	0.00720301	0.00751824	0.00782513	0.00849889	0.0091307	0.0100977	0.0107533	0.0104361	0.0112716	0.012119	0.013046	0.0137224	0.0150579	0.0114906	0.0114845
fxsA	b4140	P37147	1.53105e-05	0	1.50897e-05	1.73398e-05	1.89604e-05	1.7571e-05	2.1727e-05	2.1748e-05	2.74163e-05	3.07824e-05	3.133e-05	2.84535e-05	2.81776e-05	2.82461e-05	3.10104e-05	3.00593e-05	2.98867e-05	2.4161e-05	2.75897e-05	2.82454e-05	2.80078e-05	2.73327e-05	2.04837e-05	1.84646e-05	2.09542e-05	2.00769e-05	1.93314e-05	1.87949e-05	2.2462e-05	2.38477e-05	2.63081e-05	2.26455e-05	2.44341e-05	2.19432e-05	2.79306e-05	2.74393e-05
gabD	b2661	P25526	0.000169496	0.000168465	0.000159777	0.000194105	0.000181218	0.000184787	0.000158628	6.51121e-05	8.83724e-05	0.000125204	0.000156642	0.000192042	0.000219333	0.000124692	0.000188523	0.000231712	0.000205948	6.58401e-05	9.66113e-05	0.000178777	0.000204732	0.00022422	0.000169483	0.000160323	0.00013524	0.000115882	6.25722e-05	6.90731e-05	6.72598e-05	8.39948e-05	6.60884e-05	5.66781e-05	6.15736e-05	5.34504e-05	7.50389e-05	7.771e-05
gabP	b2663	P25527	0	0	0	0	0	0	0	0	0	0	0	0	0	0	0	0	0	0	0	0	0	0	0	0	0	0	0	0	0	0	0	0	0	0	0	0
gabT	b2662	P22256	0.000119974	0.000120978	0.000114292	0.000135341	0.000129089	0.000118723	0.00011561	4.0527e-05	6.51173e-05	0.000112602	0.000170499	0.000200191	0.000221966	0.000110028	0.000193612	0.000244112	0.00020646	5.17076e-05	8.31757e-05	0.000173941	0.00019927	0.000219198	0.000151115	0.000150571	0.000125384	9.46802e-05	4.432e-05	4.83353e-05	4.58435e-05	5.50195e-05	4.05917e-05	3.39345e-05	2.75279e-05	2.44851e-05	5.5422e-05	5.23455e-05
gadA	b3517	P69908	0.000507144	0.000498793	0.000527008	0.00053284	0.000485192	0.000525519	0.00048117	0	0.00163487	0	0	0	0	0	0	0	0	0	0	0	0	0	9.31948e-05	6.22411e-05	3.1773e-05	0	0	0	0	0	0	0	0	0	0	0
gadB	b1493	P69910	0.000479478	0.000470929	0.000568007	0.000544416	0.000474434	0.000543221	0.000476609	0.000133782	0.000130191	0	0.000151436	0.000177762	0.000158225	0.000155014	0.000174618	0.000206724	0.000190979	0.000148508	0.000150072	0.000165454	0.000170813	0	0.000201212	0.000232725	0.000182041	0.000145084	0.000143323	0.00016847	0.00013463	0.000173988	0.000147342	0.000136789	0.000116722	9.76911e-05	0.000155775	0.000174155
gadC	b1492	P63235	0.000143952	0.000147317	0.000140914	0.000135372	0.000140166	0.000121312	0.000138961	0	0	0	0	0	0	0	0	0	0	0	0	0	0	0	2.32587e-05	0	0	0	0	0	0	0	0	0	0	0	0	0
gadE	b3512	P63204	0	0	0	0	0	0	0	0	0	0	0	0	0	0	0	0	0	0	0	0	0	0	0	0	0	0	0	0	0	0	0	0	0	0	0	0
gadW	b3515	P63201	0	0	0	0	0	0	0	0	0	0	0	0	0	0	0	0	0	0	0	0	0	0	0	0	0	0	0	0	0	0	0	0	0	0	0	0
gadX	b3516	P37639	0	0	0	0	0	0	0	0	0	0	0	0	0	0	0	0	0	0	0	0	0	0	0	0	0	0	0	0	0	0	0	0	0	0	0	0
galE	b0759	P09147	0.000199515	0.00019503	0.000181431	0.000184619	0.000203387	0.000193126	0.000209028	0.000153889	0.00018171	0.000213989	0.000231013	0.000238654	0.00025125	0.000204182	0.000211092	0.000226392	0.000221214	0.00017886	0.000206804	0.000222384	0.00020925	0.000230474	0.000119882	0.00013043	0.000128977	0.000125599	0.000158875	0.00015574	0.0001445	0.000230983	0.000146818	0.000126376	0.000120972	0.0001111	0.000207485	0.000218544
galF	b2042	P0AAB6	0.000659306	0.000700383	0.000695262	0.000682402	0.000654276	0.000627886	0.000619622	0	0	0	0	0	0	0	0	0	0	0	0	0	0	0	0	0	0	0	0	0	0	0	0	0	0	0	0	0
galK	b0757	P0A6T3	7.42998e-05	6.84273e-05	7.41937e-05	7.76721e-05	8.53972e-05	8.30659e-05	7.68985e-05	7.45982e-05	0.000122474	0.000146106	0.000134284	0.000152832	0.000149268	0.000137918	0.000153882	0.000167322	0.00016969	0.000104509	0.000127854	0.000144306	0.000159274	0.000167435	6.0724e-05	6.07913e-05	5.33637e-05	6.04845e-05	7.77878e-05	7.02269e-05	8.25308e-05	0.000108277	7.99257e-05	6.20863e-05	5.48823e-05	4.91572e-05	0.000105328	0.000105755
galM	b0756	P0A9C3	0.000273591	0.000283826	0.00026722	0.000279278	0.000280872	0.000280441	0.000285227	0.000232099	0.000283805	0.00032503	0.000313274	0.000332122	0.000307143	0.000314239	0.000316106	0.000296763	0.000306973	0.000230426	0.000272038	0.000291207	0.000309376	0.000301569	0.000276558	0.000283339	0.000270501	0.000259875	0.00022672	0.000242475	0.000234761	0.000326629	0.000318325	0.000289491	0.000266901	0.000231499	0.000309507	0.000299608
galP	b2943	P0AEP1	0	0	0	0	0	0	0	0	0	0	0	0	0	0	0	0	0	0	0	0	0	0	0	0	0	0	0	0	0	0	0	0	0	0	0	0
galR	b2837	P03024	0	0	0	0	0	0	0	0	0	0	0	0	0	0	0	0	0	0	0	0	0	0	0	0	0	0	0	0	0	0	0	0	0	0	0	0
galS	b2151	P25748	0	0	0	0	0	0	0	0	7.47523e-06	2.96084e-06	3.2911e-05	4.32292e-05	4.44821e-05	3.22697e-05	3.80025e-05	5.54709e-05	4.48708e-05	0	2.54945e-05	3.12867e-05	3.68548e-05	5.1063e-05	0	0	0	0	0	0	0	0	0	0	0	0	0	0
galT	b0758	P09148	3.64314e-05	3.7202e-05	3.58141e-05	4.05743e-05	3.6477e-05	4.47831e-05	3.71367e-05	5.07234e-05	6.42422e-05	7.40968e-05	7.33226e-05	7.74188e-05	7.59298e-05	7.60341e-05	7.52495e-05	7.27915e-05	7.82197e-05	5.44018e-05	6.12166e-05	6.64127e-05	7.11011e-05	7.20076e-05	3.45822e-05	3.78639e-05	3.80891e-05	4.25659e-05	5.04734e-05	4.90322e-05	4.49169e-05	7.73645e-05	5.11459e-05	4.42471e-05	4.01771e-05	3.75339e-05	6.88847e-05	7.13036e-05
galU	b1236	P0AEP3	0.000707489	0.000711697	0.000662402	0.000694923	0.000742056	0.000706071	0.000646599	0.000616237	0.000561235	0.000526212	0.000470369	0.000505752	0.000519582	0.00054958	0.000519371	0.000515213	0.000534209	0.000516898	0.000449009	0.000439314	0.000525561	0.000521527	0.00071121	0.00067895	0.000621033	0.000620442	0.000578409	0.000621758	0.00059664	0.000565332	0.000543194	0.000560415	0.000554483	0.000536126	0.000545537	0.000558553
gapA	b1779	P0A9B2	0.0150328	0.0152858	0.0154425	0.0151324	0.0146474	0.0152991	0.015255	0.0152906	0.0137574	0.0120162	0.0108798	0.00974429	0.00962406	0.012533	0.010626	0.00961145	0.0100649	0.0132607	0.011805	0.00949273	0.00972598	0.00886757	0.021759	0.0204873	0.019564	0.0185658	0.0161891	0.0159279	0.0157348	0.0149441	0.0131526	0.0106191	0.00933139	0.00866074	0.0141644	0.0138668
gapC_1	b1417	P33898	4.66759e-05	4.43734e-05	4.54253e-05	2.15721e-05	3.00345e-05	2.8607e-05	3.01056e-05	2.36068e-05	2.85468e-05	2.74888e-05	2.16401e-05	1.99141e-05	1.79263e-05	2.12252e-05	2.20182e-05	1.8165e-05	1.78959e-05	2.34236e-05	2.88657e-05	2.69055e-05	2.10113e-05	2.18182e-05	6.05207e-05	4.91203e-05	3.36104e-05	3.78434e-05	3.17094e-05	5.36811e-05	4.12554e-05	4.6601e-05	4.35605e-05	3.82908e-05	3.29594e-05	2.90647e-05	4.60895e-05	4.6931e-05
gapC_2	b1416		0	0	0	0	0	0	0	0	0	0	0	0	0	0	0	0	0	0	0	0	0	0	0	0	0	0	0	0	0	0	0	0	0	0	0	0
garD	b3128	P39829	0	0	0	0	0	6.16322e-06	0	0	0	2.11772e-05	2.59175e-05	3.72547e-05	4.07454e-05	1.74378e-05	2.8938e-05	5.54925e-05	3.67716e-05	0	0	2.29015e-05	3.27022e-05	5.0239e-05	0	0	0	0	0	0	0	1.76121e-05	0	0	0	0	0	0
garK	b3124	P23524	0	0	0	0	0	0	0	0	0	0	0	0	0	0	0	0	0	0	0	0	0	0	0	0	0	0	0	0	0	0	0	0	0	0	0	0
garL	b3126	P23522	0	0	0	0	0	0	0	0	0	0	0	0	0	0	0	0	0	0	0	0	0	0	0	0	0	0	0	0	0	0	0	0	0	0	0	0
garP	b3127	P0AA80	0	0	0	0	0	0	0	0	0	0	0	0	0	0	0	0	0	0	0	0	0	0	0	0	0	0	0	0	0	0	0	0	0	0	0	0
garR	b3125	P0ABQ2	1.76563e-05	1.44011e-05	1.62215e-05	2.41523e-05	2.02343e-05	2.06615e-05	1.51635e-05	1.00798e-05	1.53239e-05	2.24776e-05	2.99318e-05	4.03988e-05	4.2619e-05	2.28598e-05	2.86967e-05	4.00616e-05	3.5108e-05	1.21689e-05	1.29188e-05	2.51771e-05	3.15744e-05	4.6903e-05	2.33782e-05	2.02017e-05	1.7127e-05	1.70637e-05	1.15549e-05	1.2196e-05	1.4123e-05	7.53629e-06	1.14415e-05	0	0	0	1.28553e-05	0
gatA	b2094	P69828	0.000464826	0.000472113	0.000419864	0.00047929	0.000481084	0.000453175	0.000509002	0	0	0	0	0	0	0	0	0	0	0	0	0	0	0	0	0	0	0	0	0	0	0	0	0	0	0	0	0
gatB	b2093	P37188	0.000250237	0.000268557	0.000249569	0.000143536	0.000192215	0.00018166	0.000185012	0	0	0	0	0	0	0	0	0	0	0	0	0	0	0	0	0	0	0	0	0	0	0	0	0	0	0	0	0
gatC	b2092	P69831	0.000617421	0.000644582	0.000558523	0.000923445	0.000947767	0.000954036	0.000830258	0	0	0	0	0	0	0	0	0	0	0	0	0	0	0	0	0	0	0	0	0	0	0	0	0	0	0	0	0
gatD	b2091	P0A9S3	0.0006984	0.00065235	0.000588137	0.00058555	0.000679808	0.000700835	0.000550948	0	0	0	0	0	0	0	0	0	0	0	0	0	0	0	0	0	0	0	0	0	0	0	0	0	0	0	0	0
gatR_1	b2087	P36930	0	0	0	0	0	0	0	9.72674e-06	0	8.19686e-06	0	1.08722e-05	8.63371e-06	9.72581e-06	8.62411e-06	8.06175e-06	9.57997e-06	4.65418e-06	8.22175e-06	0	8.20677e-06	7.23159e-06	1.39409e-05	1.28641e-05	9.65809e-06	9.92016e-06	8.38961e-06	9.52765e-06	7.86448e-06	1.12595e-05	0	1.08137e-05	1.2861e-05	1.29992e-05	0	0
gatR_2	b2090		0	0	0	0	0	0	0	0	0	0	0	0	0	0	0	0	0	0	0	0	0	0	0	0	0	0	0	0	0	0	0	0	0	0	0	0
gatY	b2096	P0C8J6	0.00160772	0.00193028	0.0020778	0.00231884	0.00227384	0.00183071	0.00209882	0.00095044	0.000871904	0.000765345	0.000952793	0.000944322	0.000874577	0.00091068	0.000507821	0.000923475	0.000902203	0.000946051	0.000772371	0.0008122	0.000915894	0.000926871	0.00256875	0.00194367	0.00181507	0.00142973	0.000981383	0.00104462	0.000928314	0.000888392	0.00094928	0.0010436	0.000942083	0.000992205	0.00104735	0.000936752
gatZ	b2095	P0C8J8	0.00223484	0.00222284	0.00216285	0.00196915	0.00220802	0.00214037	0.00213937	0	0	0	0	0	0	0	0	0	0	0	0	0	0	0	0	0	0	0	0	0	0	0	0	0	0	0	0	0
gcd	b0124	P15877	0.000271847	0.000285819	0.000260831	0.000255434	0.000242676	0.000249301	0.000249553	5.09666e-05	0	0	0	0	3.23234e-05	0	7.26288e-05	0	0	4.72089e-05	3.18554e-05	0.000106618	0	0	0.000327659	0.00029458	0.000243215	0.00020567	7.12091e-05	5.10915e-05	7.49298e-05	0.000148605	0.000178244	0.000224626	0.000244662	0.000254055	0.000137878	0.000149682
gcl	b0507	P0AEP7	0	0	0	0	0	0	0	0	0	0	0	0	0	0	0	0	0	0	0	0	0	0	0	0	0	0	0	0	0	0	0	0	0	0	0	0
gcvA	b2808	P0A9F6	2.69363e-05	3.04193e-05	2.23701e-05	2.91511e-05	3.10254e-05	2.97331e-05	3.24957e-05	2.48718e-05	2.62904e-05	2.66847e-05	2.50509e-05	2.84287e-05	3.1922e-05	2.75749e-05	3.15155e-05	4.19079e-05	3.67377e-05	2.59984e-05	2.57515e-05	3.31175e-05	3.10162e-05	3.54823e-05	3.51425e-05	2.93154e-05	2.76245e-05	2.58789e-05	2.65879e-05	2.53962e-05	2.59789e-05	2.91995e-05	3.00491e-05	3.34424e-05	3.61666e-05	3.72386e-05	2.85343e-05	2.83579e-05
gcvH	b2904	P0A6T9	0.000442144	0.00043729	0.000460859	0.000365261	0.000356435	0.000373294	0.000355256	0.000377999	0.000395235	0.00035422	0.000310225	0.000273823	0.000272073	0.000353469	0.000318157	0.00028532	0.000326539	0.000393894	0.00032457	0.00026344	0.000308549	0.000245887	0.000299226	0.000287961	0.000322677	0.000377272	0.00046189	0.000454508	0.000425093	0.000370407	0.000370081	0.000435015	0.000445419	0.000455446	0.000372469	0.000395857
gcvP	b2903	P33195	0.000633476	0.000630504	0.000619564	0.000621845	0.000641116	0.00063266	0.000622763	0.000750143	0.000709649	0.000617756	0.000561016	0.000549144	0.000546301	0.00065001	0.000562543	0.000520511	0.000556666	0.000808132	0.000653663	0.000573022	0.000603966	0.000550411	0.000562368	0.000522504	0.000544736	0.000668822	0.000727746	0.000785377	0.00080353	0.000701123	0.000615403	0.000622872	0.000543069	0.000466523	0.000701764	0.000713376
gcvR	b2479	P0A9I3	8.69693e-05	8.45606e-05	8.71171e-05	8.78522e-05	9.04661e-05	8.84375e-05	8.02893e-05	7.30669e-05	5.5286e-05	5.85734e-05	6.58899e-05	6.35152e-05	7.41525e-05	7.07965e-05	4.95291e-05	6.02249e-05	5.9685e-05	6.02482e-05	4.80544e-05	5.4224e-05	6.0388e-05	6.1821e-05	0.000152215	0.00013542	0.000121913	0.00010901	6.59967e-05	7.8325e-05	6.79896e-05	7.94144e-05	5.67256e-05	5.93773e-05	6.3695e-05	5.68148e-05	7.20684e-05	6.97154e-05
gcvT	b2905	P27248	0.000255938	0.000262913	0.000279341	0.000267247	0.000290934	0.000280289	0.000266089	0.000336848	0.00030835	0.000285997	0.000262515	0.00022324	0.000221703	0.000288274	0.000275231	0.000237472	0.000257605	0.000336414	0.000292245	0.000255419	0.000262065	0.000250651	0.000225843	0.000230776	0.000248938	0.000316925	0.000310656	0.000348277	0.000337376	0.000315239	0.000315939	0.000357995	0.00035873	0.000337713	0.000311989	0.000317014
gdhA	b1761	P00370	0.0021571	0.00214714	0.00205797	0.00211184	0.00180061	0.00179158	0.0017658	0.00295007	0.00386889	0.00352983	0.00355032	0.00356222	0.00243949	0.00351757	0.00312028	0.00237056	0.0029683	0.00414882	0.00391418	0.00349418	0.0033895	0.00265345	0.000202379	0.000143612	0.000252879	0.000156546	0.000204512	0.000211855	0.000194069	0.00209881	0.00277084	0.00240172	0.00226584	0.0021915	0.00270824	0.00279235
gfcA	b0987	P75885	0	0	0	0	0	0	0	0	0	0	0	0	0	0	0	0	0	0	0	0	0	0	0	0	0	0	0	0	0	0	0	0	0	0	0	0
gfcB	b0986	P75884	0	0	0	0	0	0	0	0	0	0	0	0	0	0	0	0	0	0	0	0	0	0	0	0	0	0	0	0	0	0	0	0	0	0	0	0
gfcC	b0985	P75883	0	0	0	0	0	0	0	0	0	0	0	0	0	0	0	0	0	0	0	0	0	0	0	0	0	0	0	0	0	0	0	0	0	0	0	0
gfcD	b0984	P75882	0	0	0	0	0	0	0	0	0	0	0	0	0	0	0	0	0	0	0	0	0	0	0	0	0	0	0	0	0	0	0	0	0	0	0	0
gfcE	b0983	P0A932	0	0	0	0	0	0	0	0	0	0	0	0	0	0	0	0	0	0	0	0	0	0	0	0	0	0	0	0	0	0	0	0	0	0	0	0
ggt	b3447	P18956	0.000186615	0.000223695	0.000186969	0.000145177	0.000145817	8.73586e-05	0.000147675	0	0	0	0	0	0	0	0	0	0	0	0	0	0	0	0.000187582	0.000164448	0.000162522	0	0	0	0	0	0	0	0	0	0	0
ghoS	b4128	P0AF61	0	0	0	0	0	0	0	0	0	0	0	0	0	0	0	0	0	0	0	0	0	0	0	0	0	0	0	0	0	0	0	0	0	0	0	0
ghoT	b4559	P64646	0	0	0	0	0	0	0	0	0	0	0	0	0	0	0	0	0	0	0	0	0	0	0	0	0	0	0	0	0	0	0	0	0	0	0	0
ghrA	b1033	P75913	0.000182412	0.000184376	0.000184059	0.000222002	0.000237569	0.000229761	0.000223978	0.000215122	0.000212785	0.000197869	0.000199572	0.000214667	0.000215843	0.000197477	0.000218961	0.00021097	0.000217224	0.000200666	0.0001998	0.000196568	0.000215719	0.000233364	0.000289711	0.000286834	0.00027574	0.000251094	0.000211165	0.00021591	0.000206962	0.000199901	0.000282346	0.000337983	0.000345556	0.000352855	0.000229263	0.00024854
ghrB	b3553	P37666	0.000494399	0.000489707	0.000497961	0.000498757	0.000544173	0.000519189	0.000504477	0.000486894	0.000432365	0.000430294	0.000425634	0.000424701	0.000472212	0.000426961	0.000475524	0.000468834	0.000484941	0.00042758	0.000397952	0.000421293	0.000477791	0.000471404	0.000708063	0.000716069	0.000634381	0.00056236	0.00037147	0.000382756	0.000370296	0.000440424	0.000324181	0.000244445	0.000214872	0.000195051	0.000422107	0.000451999
ghxP	b4064	P0AF52	0.000274229	0.000282812	0.000296015	0.000273851	0.000263016	0.000273074	0.00024149	0.000284263	0.000265237	0.000259081	0.000257199	0.000237492	0.000190036	0.000295926	0.000224631	0.000189739	0.000199056	0.000239845	0.000255871	0.00023255	0.000215181	0.000178718	0.000122875	0.000156487	0.000194623	0.000233397	0.000263738	0.000270374	0.000251639	0.000286939	0.00034397	0.000379195	0.000400971	0.000480894	0.000269781	0.000262365
ghxQ	b4464	Q46817	4.0813e-06	3.99098e-06	4.23512e-06	4.6695e-06	4.68584e-06	4.71686e-06	4.56191e-06	4.49031e-06	4.73074e-06	5.43016e-06	5.05229e-06	4.65823e-06	0	4.57336e-06	4.37061e-06	0	4.12309e-06	4.88441e-06	5.125e-06	4.82684e-06	4.1143e-06	3.52454e-06	0	0	3.73735e-06	3.95093e-06	4.95188e-06	4.65236e-06	4.56096e-06	4.35808e-06	6.052e-06	6.01753e-06	6.38603e-06	7.91805e-06	5.21076e-06	4.98191e-06
glcA	b2975	Q46839	0	0	0	0	0	0	0	0	0	0	0	0	0	0	0	0	0	0	0	0	0	0	0	0	0	0	0	0	0	0	0	0	0	0	0	0
glcB	b2976	P37330	0.000199143	0.000200128	0.000189544	0.000195512	0.000195913	0.000200843	0.000187311	0.000122156	0.000221222	0.00049987	0.000607693	0.000728933	0.000808261	0.000425872	0.000602408	0.000835398	0.000669898	0.000169767	0.00033504	0.000549495	0.000656293	0.000837101	0.000215827	0.000199484	0.000169177	0.000152569	0.000140977	0.000145784	0.000139274	0.000141958	0.000139502	0.000104295	8.75749e-05	6.34926e-05	0.000152532	0.00014806
glcC	b2980	P0ACL5	0	0	2.16391e-05	0	2.76238e-05	2.98805e-05	2.53331e-05	2.24398e-05	2.10789e-05	4.0818e-05	5.44802e-05	7.43245e-05	8.08251e-05	4.4235e-05	5.34524e-05	8.40259e-05	7.28715e-05	2.02855e-05	2.9075e-05	4.88472e-05	6.3115e-05	7.98032e-05	3.6288e-05	2.70187e-05	0	3.40571e-05	0	0	0	2.80428e-05	0	0	1.70042e-05	1.48359e-05	2.09204e-05	2.47589e-05
glcD	b2979	P0AEP9	0	0	5.35314e-06	0	3.69168e-06	3.80061e-06	0	7.52234e-06	0	0	0	0	6.15288e-07	0	0	7.99543e-06	3.82495e-07	0	0	4.81296e-07	3.31177e-07	8.91918e-06	0	0	0	6.1732e-06	0	6.94149e-06	6.51085e-06	0	0	0	0	0	5.39187e-06	4.83659e-06
glcE	b4468	P52073	0	0	0	0	0	0	0	0	0	0	0	0	0	0	0	0	0	0	0	0	0	0	0	0	0	0	0	0	0	0	0	0	0	0	0	0
glcF	b4467	P52074	0	0	0	0	0	0	0	0	0	1.88387e-05	0	3.80647e-05	3.22133e-05	0	0	3.47267e-05	0	0	0	0	3.11272e-05	3.80667e-05	0	0	0	0	0	0	0	0	0	0	0	0	0	0
glcG	b2977	P0AEQ1	2.77359e-05	2.7775e-05	2.99121e-05	2.78377e-05	2.7454e-05	2.72288e-05	2.62308e-05	2.15077e-05	3.33188e-05	8.12751e-05	8.5008e-05	9.94876e-05	0.000105779	6.80616e-05	9.79128e-05	0.000111138	9.71663e-05	3.05287e-05	6.39915e-05	8.74175e-05	0.000106387	0.000118232	3.27095e-05	2.94666e-05	2.31508e-05	2.28008e-05	2.08844e-05	2.72417e-05	2.27913e-05	2.11313e-05	2.61757e-05	2.03558e-05	2.00035e-05	1.53904e-05	2.31342e-05	2.07686e-05
gldA	b3945	P0A9S5	2.37582e-05	2.30128e-05	2.57574e-05	2.91703e-05	2.89368e-05	2.93878e-05	2.45396e-05	0	2.05558e-05	2.21459e-05	2.62565e-05	3.56085e-05	4.88855e-05	2.45279e-05	3.10609e-05	5.50093e-05	2.91155e-05	1.82438e-05	1.71174e-05	2.86505e-05	3.36128e-05	5.60505e-05	4.572e-05	3.9018e-05	3.62257e-05	2.37217e-05	1.98592e-05	2.43002e-05	2.04208e-05	1.75095e-05	0	1.73453e-05	1.45633e-05	0	1.94115e-05	2.07257e-05
glf	b2036	P37747	0.000553358	0.0005578	0.000545688	0.000558873	0.000563294	0.000541005	0.000534223	0	0	0	0	0	0	0	0	0	0	0	0	0	0	0	0	0	0	0	0	0	4.74047e-05	0	0	0	0	0	0	0
glgA	b3429	P0A6U8	0.000234806	0.000229576	0.000222483	0.000246332	0.000242393	0.000235341	0.000243065	0.000144043	0.000158197	0.000176433	0.000202404	0.000245771	0.000291007	0.000163375	0.000202413	0.000288579	0.000230014	0.000127284	0.000140485	0.000183572	0.000229048	0.000287158	0.000518302	0.000466123	0.000381656	0.000288975	9.12168e-05	0.000107592	9.89484e-05	0.000183345	0.000132908	9.56354e-05	8.85612e-05	8.08986e-05	0.00017623	0.000189817
glgB	b3432	P07762	0.000262658	0.000269024	0.000254147	0.000271686	0.000286112	0.000284819	0.000262252	0.000193176	0.00019559	0.000202594	0.000224201	0.000256153	0.00029576	0.000227468	0.00024721	0.000295349	0.000261474	0.000151926	0.000159232	0.000221396	0.000254919	0.000293736	0.000391096	0.000371193	0.000355104	0.000304657	0.000135083	0.000153393	0.000138589	0.000326554	0.000227768	0.000165529	0.000135806	0.000117866	0.000277423	0.000285695
glgC	b3430	P0A6V1	0.000293808	0.00029776	0.000294664	0.000337219	0.000336473	0.000331729	0.000333694	0.000172462	0.000187709	0.000196772	0.000239713	0.000277798	0.000329105	0.000198079	0.000228336	0.000328378	0.000275807	0.000158395	0.000167235	0.000216774	0.000271247	0.000331557	0.000520787	0.000449357	0.000401842	0.00031102	0.000121115	0.000127198	0.000114087	0.000225823	0.000179617	0.000143796	0.000121686	0.000111674	0.000223651	0.000240405
glgP	b3428	P0AC86	0.000262141	0.000264089	0.000252893	0.000310631	0.000309709	0.00029375	0.000302037	0.000206266	0.000228452	0.000232877	0.00027531	0.000309239	0.000375273	0.000222815	0.000277827	0.000375528	0.000316202	0.000191133	0.000205676	0.000246296	0.000297889	0.000357855	0.000652581	0.000584489	0.0004472	0.000408155	0.000180938	0.000165187	0.000183484	0.000229654	0.000221601	0.000180784	0.000147176	0.000155513	0.000243172	0.000246258
glgS	b3049	P26649	0	0	0	0	0	0	0	0	0	0	0	0	0	0	0	0	0	0	0	0	0	0	0	0	0	0	0	0	0	0	0	0	0	0	0	0
glgX	b3431	P15067	9.68314e-05	8.91305e-05	8.74384e-05	0.00010302	0.000100637	0.000103576	8.52797e-05	6.91895e-05	7.70277e-05	8.09338e-05	8.15897e-05	0.000100519	0.000115253	7.68318e-05	9.61425e-05	0.000129575	0.000105944	6.20243e-05	5.91611e-05	8.68281e-05	9.48911e-05	0.0001274	0.000199674	0.000195894	0.000182402	0.000150472	5.59824e-05	7.58112e-05	6.32281e-05	9.45633e-05	7.57065e-05	6.43682e-05	5.61036e-05	4.73129e-05	8.91694e-05	9.4592e-05
glk	b2388	P0A6V8	0.000137292	0.000136233	0.000143074	0.000141222	0.000131462	0.000134625	0.000129716	0.000146031	0.000209981	0.00020533	0.000200732	0.000191815	0.000196871	0.000208482	0.000201512	0.000204328	0.000225629	0.000196589	0.000200843	0.000189561	0.00019423	0.000177128	0.000169025	0.00017209	0.000160509	0.000166228	0.00017145	0.000148162	0.000142765	0.000151322	0.000159904	0.000139672	0.000127722	0.000128755	0.000157403	0.000160665
glmM	b3176	P31120	0.000440396	0.000438475	0.000412684	0.000439584	0.000448775	0.000434504	0.000435441	0.000371587	0.000361114	0.000377364	0.000337225	0.000364372	0.000354055	0.000366747	0.000364254	0.000354405	0.00037381	0.000349583	0.000341349	0.000345002	0.000351341	0.000354637	0.000431979	0.000408084	0.000384005	0.000385781	0.000364549	0.000347953	0.000355176	0.000373041	0.00036681	0.000359735	0.000365789	0.000365978	0.000365557	0.000373023
glmS	b3729	P17169	0.00107708	0.00105866	0.00105429	0.00108554	0.00111608	0.00111086	0.00109664	0.00114563	0.00103553	0.00094555	0.00086918	0.00087316	0.000757379	0.000950582	0.000858255	0.000776636	0.000856379	0.000972195	0.000828329	0.000735708	0.000839121	0.000755237	0.000884055	0.000867345	0.000942075	0.00100068	0.00124814	0.00123742	0.00122607	0.00106284	0.00103023	0.000898414	0.000745643	0.000612771	0.0010747	0.00112046
glmU	b3730	P0ACC7	0.000276414	0.000269193	0.00025681	0.000287632	0.000288602	0.000304822	0.000292792	0.000299738	0.000259827	0.00024968	0.000224142	0.000210229	0.000191313	0.000241833	0.000218952	0.000199412	0.000215901	0.00029399	0.000259222	0.000221753	0.000236039	0.000196949	0.000228125	0.000250747	0.000262855	0.00028077	0.000293703	0.000280532	0.000306209	0.000336391	0.000328502	0.000330633	0.000315272	0.000279271	0.000321836	0.000334867
glnA	b3870	P0A9C5	0.00534788	0.00530965	0.00534788	0.00524476	0.00539266	0.00542602	0.00532026	0.00621787	0.0042453	0.00346056	0.00287302	0.00231239	0.00197124	0.00336881	0.00268908	0.00191977	0.00230913	0.00499399	0.00418071	0.00309057	0.00257477	0.00205309	0.00683263	0.00578817	0.00535442	0.00539177	0.00680096	0.00734818	0.00764465	0.00481231	0.00403275	0.00345879	0.00297364	0.00265678	0.00491406	0.00483355
glnB	b2553	P0A9Z1	0.000166952	0.000168475	0.000175839	0.000205692	0.000192712	0.000196422	0.000189596	0.000222051	0.000174351	0.00016517	0.000158622	0.000177854	0.000153833	0.000169257	0.000157228	0.000169376	0.000185872	0.000177262	0.000160497	0.000178515	0.000198932	0.000164641	0.000234751	0.000222339	0.000222837	0.000227705	0.000183039	0.000184234	0.000198664	0.000166541	0.000184118	0.000183822	0.000168062	0.000175152	0.000174547	0.000196251
glnD	b0167	P27249	0.000118492	0.000117058	0.000117286	0.000119922	0.000138281	0.000124434	0.000121059	9.93605e-05	9.11547e-05	9.96049e-05	0.000115359	0.000103232	0.000134632	0.000105137	0.000110537	0.000137699	0.00012563	8.44289e-05	8.0982e-05	9.96766e-05	0.000112204	0.000132255	0.000234748	0.000197961	0.000153121	0.00014097	0.000105449	8.43184e-05	9.10341e-05	8.44662e-05	7.09772e-05	7.92225e-05	6.74578e-05	8.68277e-05	8.04904e-05	8.60347e-05
glnE	b3053	P30870	0.000106083	0.0001162	0.000101014	0.000131822	0.00013903	0.000119324	0.000118294	0.000146649	0.000136597	0.000124505	0.000143506	0.000150703	0.000165516	0.000133886	0.000156536	0.000161813	0.000150852	0.000133182	0.00012892	0.000152358	0.000166802	0.000176261	0.000212877	0.000210685	0.000185165	0.000180546	0.000136255	0.000123144	0.000145602	0.000137225	0.00013413	0.000128234	0.000130267	0.000116039	0.000136405	0.000141461
glnG	b3868	P0AFB8	0.000100768	0.000100283	0.000100798	0.000102276	0.000105761	0.000107867	0.000102392	9.73174e-05	8.41987e-05	8.28139e-05	8.22994e-05	8.42227e-05	7.56599e-05	8.49754e-05	8.47586e-05	8.28877e-05	8.38754e-05	9.4792e-05	8.27749e-05	8.80151e-05	7.74607e-05	8.20412e-05	0.000153227	0.000132389	0.000113476	0.000105413	0.000123483	0.000112162	0.000116446	0.000108825	0.000101326	9.00236e-05	8.46151e-05	6.98928e-05	0.00010861	0.000107519
glnH	b0811	P0AEQ3	0.000655333	0.000669882	0.00064637	0.000729119	0.000737412	0.000731186	0.000718557	0.000611805	0.000768747	0.00117516	0.00168791	0.00214727	0.00264045	0.00112612	0.00161862	0.00242018	0.00200027	0.000611427	0.000938569	0.00158247	0.00197473	0.00260882	0.000535239	0.000540782	0.000568076	0.000551285	0.00052455	0.000567483	0.000535495	0.000584087	0.000607576	0.000673437	0.000671258	0.000612843	0.000580184	0.000578842
glnK	b0450	P0AC55	2.07219e-05	2.06468e-05	2.2173e-05	2.0434e-05	1.8055e-05	1.80657e-05	1.75176e-05	1.04152e-05	3.74389e-06	0	0	0	0	0	0	0	0	5.58558e-06	3.35157e-06	0	0	0	2.63249e-05	1.74139e-05	9.65234e-06	1.15052e-05	2.55303e-05	1.92753e-05	2.34735e-05	8.77933e-06	8.67028e-06	0	0	0	2.05867e-05	2.12936e-05
glnL	b3869	P0AFB5	2.05487e-05	2.09085e-05	2.32379e-05	2.15318e-05	2.66102e-05	2.51306e-05	2.12851e-05	2.07884e-05	1.74679e-05	1.67779e-05	1.33067e-05	1.59279e-05	1.55617e-05	1.76128e-05	1.52261e-05	1.41817e-05	0	2.13635e-05	1.5176e-05	1.22932e-05	1.34898e-05	1.29257e-05	3.2113e-05	2.80695e-05	2.75112e-05	2.53665e-05	3.10699e-05	2.62135e-05	2.37727e-05	2.39625e-05	2.34566e-05	2.25331e-05	2.53064e-05	2.25043e-05	2.57674e-05	2.39733e-05
glnP	b0810	P0AEQ6	4.77402e-05	4.59207e-05	4.4901e-05	6.15014e-05	6.53751e-05	6.62283e-05	5.35308e-05	7.22137e-05	8.87834e-05	0.000113054	0.000142859	0.000160868	0.000199707	0.000122687	0.000130337	0.000177255	0.000158673	7.91379e-05	8.02656e-05	0.000113902	0.000150182	0.000192817	3.35928e-05	3.56466e-05	4.35594e-05	4.87999e-05	6.30287e-05	7.38822e-05	7.08677e-05	5.36792e-05	7.07575e-05	8.93642e-05	9.38877e-05	8.74875e-05	5.86387e-05	6.31612e-05
glnQ	b0809	P10346	0.000123975	0.000129469	0.000125193	0.000137947	0.000143247	0.0001478	0.00013264	0.000161192	0.000196833	0.000255711	0.000328085	0.000370405	0.000445009	0.000252192	0.000323247	0.000444509	0.000363643	0.000166825	0.000214751	0.000307871	0.000358227	0.000427238	9.65049e-05	0.000101598	0.000116579	0.000124447	0.000160353	0.000163445	0.000161471	0.000140523	0.000166872	0.000192569	0.000197869	0.00018481	0.000133223	0.00013163
glnS	b0680	P00962	0.000764451	0.000756492	0.000722475	0.000724231	0.000723998	0.000721124	0.000690383	0.000751531	0.000760513	0.000714227	0.00067337	0.000670743	0.000688177	0.000738781	0.000633821	0.000667436	0.000647279	0.000719266	0.000663549	0.000618398	0.000674815	0.000630228	0.000616607	0.000615125	0.000632049	0.00069324	0.000740584	0.000776503	0.00073095	0.000755208	0.000648532	0.000668017	0.000628543	0.000591714	0.000718342	0.00071317
gloA	b1651	P0AC81	0.000240715	0.000253023	0.000263184	0.000313309	0.000271892	0.000286041	0.00026826	0.000305314	0.000297346	0.000320115	0.000280601	0.000291893	0.00028922	0.000297083	0.000239349	0.000239024	0.00025151	0.000271768	0.000253148	0.00027239	0.000273881	0.00027405	0.000302698	0.000279583	0.000281315	0.000299147	0.000253572	0.000295978	0.000279062	0.00027826	0.000296793	0.00032061	0.000319718	0.000336973	0.000310665	0.00031228
gloB	b0212	P0AC84	4.83449e-05	9.10779e-05	7.61102e-05	0.00010501	8.90769e-05	8.19181e-05	8.10935e-05	5.65336e-05	0	5.76894e-05	9.2509e-05	0.000101321	0.000128644	6.50157e-05	8.45822e-05	0.000114324	9.42204e-05	0	4.1698e-05	7.9941e-05	0.000108117	0.000118036	0.000113163	9.04284e-05	7.24998e-05	6.87774e-05	0	0	4.54907e-05	4.32794e-05	0	0	6.25633e-05	3.47978e-05	4.79138e-05	6.79878e-05
gloC	b0927	P75849	0.000120548	0.000116247	0.000122867	0.000121532	0.000122297	0.000118268	0.00012322	0.000123068	0.000122001	0.000118468	0.000127617	0.000158488	0.000193099	0.000121089	0.000125015	0.000180196	0.000146428	0.000117113	0.000120674	0.000135355	0.000156812	0.000214278	0.000181387	0.000152493	0.000153627	0.000133033	0.000108987	0.00011925	0.000118	0.00011283	0.000117699	0.000132389	0.000132723	0.000143384	0.00012286	0.000114182
glpA	b2241	P0A9C0	0	0	0	0	0	0	0	0	0	0	0	0	0	0	0	0	0	0	0	0	0	0	0	0	0	0	0	0	0	0	0	0	0	0	0	0
glpB	b2242	P13033	0	0	0	0	0	0	0	0	0	0	0	0	0	0	0	0	0	0	0	0	0	0	0	0	0	0	0	0	0	0	0	0	0	0	0	0
glpC	b2243	P0A996	0	0	0	0	0	0	0	0	0	0	0	0	0	0	0	0	0	0	0	0	0	0	0	0	0	0	0	0	0	0	0	0	0	0	0	0
glpD	b3426	P13035	0	0	0	0	0	0	0	0	0	6.14372e-05	7.45093e-05	7.72389e-05	8.93966e-05	6.17738e-05	6.5021e-05	8.57709e-05	7.07441e-05	0	5.22595e-05	5.70031e-05	6.66474e-05	7.80528e-05	9.3019e-05	9.30694e-05	8.33754e-05	8.16161e-05	7.38775e-05	7.31104e-05	6.3622e-05	0	0	0	0	0	0	0
glpE	b3425	P0A6V5	0	0	0	0	0	0	0	0	0	0	0	0	0	0	0	0	0	0	0	0	0	0	0	0	0	0	0	0	0	0	0	0	0	0	0	0
glpF	b3927	P0AER0	0	0	0	0	0	0	0	0	0	0	0	0	0	0	0	0	0	0	0	0	0	0	0	0	0	0	0	0	0	0	0	0	0	0	0	0
glpG	b3424	P09391	0	0	0	0	2.27977e-05	0	3.93655e-05	0	0	1.15895e-05	0	0	0	0	2.19011e-05	0	0	0	2.61148e-05	0	0	0	0	0	1.77465e-05	0	0	0	0	0	0	4.37923e-05	4.68017e-05	4.59814e-05	3.46298e-05	0
glpK	b3926	P0A6F3	5.03864e-05	5.27483e-05	4.93386e-05	5.46641e-05	5.20685e-05	5.44916e-05	5.09028e-05	4.48763e-05	8.19949e-05	0.000153513	0.000250323	0.000344565	0.000433959	0.000147626	0.000254109	0.0004616	0.000355586	6.15336e-05	0.000111114	0.000237504	0.000330544	0.000440711	0.000240033	0.000157261	0.000139235	0.000129539	0.000130257	0.000134655	0.000124353	4.59641e-05	4.35372e-05	3.92699e-05	3.87929e-05	3.76573e-05	4.01127e-05	3.94443e-05
glpQ	b2239	P09394	0	0	0	0	0	0	0	0	0	2.69815e-05	4.25897e-05	6.58644e-05	6.57772e-05	2.85173e-05	4.14013e-05	6.30309e-05	5.05659e-05	0	2.22772e-05	4.2964e-05	5.00541e-05	6.80555e-05	8.50128e-05	5.69221e-05	3.51765e-05	2.76397e-05	2.67894e-05	3.94581e-05	2.05217e-05	0	0	0	0	0	0	0
glpR	b3423	P0ACL0	0	1.36129e-05	0	0	0	3.32667e-05	2.99384e-05	2.36978e-05	0	1.87575e-05	0	2.10041e-05	2.04166e-05	2.66796e-05	2.16786e-05	0	2.67183e-05	0	0	0	2.16863e-05	0	0	2.99047e-05	0	0	2.47391e-05	0	1.65831e-05	3.78429e-05	0	0	4.31299e-05	4.60093e-05	1.58361e-05	2.23308e-05
glpT	b2240	P08194	0	0	0	0	0	0	0	0	0	5.99031e-05	8.43008e-05	9.96854e-05	0.000106423	0	7.87535e-05	0.000111205	9.95974e-05	0	4.7117e-05	7.27055e-05	9.47059e-05	0.000113388	0.000133212	7.93999e-05	7.19391e-05	7.11472e-05	7.94765e-05	7.22619e-05	7.08872e-05	0	0	0	0	0	0	0
glpX	b3925	P0A9C9	5.85788e-05	5.76193e-05	5.97532e-05	6.4507e-05	6.50403e-05	6.58606e-05	6.05124e-05	4.6354e-05	4.36519e-05	4.51294e-05	4.06952e-05	4.44353e-05	3.88547e-05	4.82408e-05	4.41834e-05	4.08505e-05	4.37803e-05	4.2407e-05	4.17479e-05	4.42461e-05	4.3904e-05	4.0196e-05	4.47875e-05	4.72468e-05	4.67116e-05	4.49395e-05	4.87178e-05	5.02331e-05	4.67698e-05	5.1145e-05	4.70563e-05	4.58124e-05	4.49961e-05	4.18399e-05	4.93885e-05	5.17461e-05
glrK	b2556	P52101	0	0	0	0	0	0	0	0	0	0	0	0	0	0	0	0	0	0	0	0	0	0	0	0	0	0	0	0	0	0	0	0	0	0	0	0
glrR	b2554	P0AFU4	1.91432e-05	2.15833e-05	1.93818e-05	1.87782e-05	2.33125e-05	2.19129e-05	2.43553e-05	3.51053e-05	3.19382e-05	3.4522e-05	2.7485e-05	3.3144e-05	2.66507e-05	2.96011e-05	1.99533e-05	2.7288e-05	2.97513e-05	3.43986e-05	3.28909e-05	2.76453e-05	2.90074e-05	1.58281e-05	4.95081e-05	4.42789e-05	3.97415e-05	3.50172e-05	3.27508e-05	3.21229e-05	3.18163e-05	2.6514e-05	2.77814e-05	3.38312e-05	3.33892e-05	3.67378e-05	2.72691e-05	2.60182e-05
gltA	b0720	P0ABH7	0.00276981	0.00278573	0.00287809	0.0028939	0.00308883	0.00307074	0.00308626	0.00467745	0.00857172	0.00955834	0.00931453	0.00896643	0.00875689	0.0100827	0.00925568	0.00849475	0.00952586	0.00624096	0.00916163	0.0082434	0.00979337	0.00924409	0.00895329	0.00822569	0.00734984	0.00666491	0.00436619	0.00466927	0.00504395	0.0048152	0.00467986	0.00380415	0.00325072	0.00301782	0.00507777	0.00524683
gltB	b3212	P09831	0.0072344	0.00720671	0.00718607	0.00691426	0.00699801	0.00694028	0.00699533	0.00519542	0.00373713	0.00288316	0.0024412	0.00253483	0.00203092	0.00283796	0.00232836	0.00198487	0.00230354	0.00447254	0.00303923	0.00249973	0.00233655	0.0019943	0.00109696	0.00166086	0.00236412	0.00308107	0.00765993	0.00776837	0.00804175	0.00526557	0.00494602	0.0046927	0.00419764	0.00364301	0.00539414	0.00554955
gltD	b3213	P09832	0.00230003	0.00231576	0.00237511	0.00222948	0.00222982	0.00223462	0.00223759	0.00139556	0.000974015	0.00078874	0.000677808	0.000696659	0.0005934	0.000775357	0.000680912	0.000605632	0.000670129	0.00121226	0.000892355	0.000738728	0.000668745	0.000579938	0.000308112	0.000458285	0.000649148	0.000834254	0.00219644	0.00210154	0.00226933	0.00153861	0.00142438	0.00137498	0.00123554	0.00106393	0.00155369	0.00162193
gltF	b3214	P28721	0	0	0	0	0	0	0	0	0	0	0	0	0	0	0	0	0	0	0	0	0	0	0	0	0	0	0	0	0	0	0	0	0	0	0	0
gltI	b0655	P37902	0.0007529	0.000817904	0.000803589	0.000807754	0.000815061	0.000812855	0.000794869	0.00141003	0.00247437	0.00386554	0.00466416	0.00567077	0.00659678	0.00365846	0.00499625	0.00698588	0.00591359	0.00200923	0.00346862	0.00507832	0.00577865	0.00676319	0.00276099	0.00220696	0.00176382	0.00159883	0.00152105	0.00163936	0.00160264	0.00163323	0.00133697	0.000879668	0.000661639	0.000558255	0.00163744	0.00162113
gltJ	b0654	P0AER3	1.6637e-05	1.54467e-05	1.35798e-05	1.69696e-05	1.64393e-05	1.41049e-05	1.73949e-05	4.30917e-05	6.61868e-05	9.52564e-05	0.000113572	0.000122453	0.000128597	8.92419e-05	0.000119201	0.00013315	0.000125153	5.85217e-05	8.78343e-05	0.000129645	0.000128981	0.000146979	4.50843e-05	4.22462e-05	3.63343e-05	4.16449e-05	4.95372e-05	4.93483e-05	4.88396e-05	5.59889e-05	5.10699e-05	4.3177e-05	3.74911e-05	2.63204e-05	5.4841e-05	5.18724e-05
gltK	b0653	P0AER5	0	8.63356e-06	1.19682e-05	1.62085e-05	1.4149e-05	1.56732e-05	1.41849e-05	5.60722e-05	8.75374e-05	0.000115519	0.000142553	0.000163547	0.00015751	0.000111559	0.000133198	0.000151361	0.000137613	7.23064e-05	9.67749e-05	0.00013712	0.000154459	0.000157408	4.91655e-05	4.6944e-05	4.27942e-05	4.49804e-05	5.63239e-05	5.04621e-05	5.43841e-05	4.55181e-05	5.66637e-05	4.03242e-05	3.51056e-05	2.28885e-05	5.62429e-05	5.38011e-05
gltL	b0652	P0AAG3	6.85204e-05	7.00842e-05	8.10605e-05	6.42294e-05	6.53082e-05	6.22528e-05	6.72477e-05	0.000182349	0.000334003	0.00048699	0.00061977	0.000715914	0.000812999	0.000469782	0.000552793	0.000792117	0.000648338	0.000279508	0.000411441	0.000602247	0.000625921	0.000741419	0.000267526	0.000208006	0.00019865	0.000196406	0.000231342	0.000195116	0.000196856	0.000224975	0.000230543	0.00017087	0.000132154	0.00010425	0.000241198	0.000228506
gltP	b4077	P21345	0	0	0	0	0	0	0	0	0	0	0	0	0	0	0	0	0	0	0	0	0	0	0	0	0	0	0	0	0	0	0	0	0	0	0	0
gltS	b3653	P0AER8	0	0	0	0	0	0	0	0	0	0	0	0	0	0	0	0	0	0	0	0	0	0	0	0	0	0	0	0	0	0	0	0	0	0	0	0
gltX	b2400	P04805	0.000917111	0.000910382	0.000921156	0.00103523	0.00102782	0.00104065	0.00103926	0.000832537	0.000727598	0.000696095	0.000701194	0.000694054	0.000661161	0.000723776	0.000682025	0.000637704	0.0006957	0.000794401	0.000734332	0.000705045	0.000679224	0.000639834	0.000841574	0.000860491	0.000860376	0.000820105	0.000832198	0.000851666	0.000816299	0.000902832	0.000902518	0.000972672	0.00102471	0.0010367	0.000878065	0.000877852
gluQ	b0144	P27305	1.04301e-05	1.06591e-05	1.13242e-05	1.04051e-05	1.0883e-05	1.09019e-05	8.86563e-06	9.67954e-06	1.24127e-05	1.11048e-05	1.31672e-05	1.17865e-05	1.28958e-05	1.17782e-05	1.30027e-05	1.36828e-05	1.35556e-05	1.35542e-05	1.13269e-05	1.28015e-05	1.2021e-05	1.16824e-05	0	0	9.64203e-06	1.20684e-05	1.29608e-05	1.15127e-05	1.19429e-05	1.34438e-05	1.54265e-05	1.8837e-05	1.98084e-05	1.94288e-05	1.43566e-05	1.37167e-05
glvB	b3682	P69789	0	0	0	0	0	0	0	0	0	0	0	0	0	0	0	0	0	0	0	0	0	0	0	0	0	0	0	0	0	0	0	0	0	0	0	0
glvC	b3683	P31452	0	0	0	0	0	0	0	0	0	0	0	0	0	0	0	0	0	0	0	0	0	0	0	0	0	0	0	0	0	0	0	0	0	0	0	0
glvG	b3681	P31450	0	0	0	0	0	0	0	0	0	0	0	0	0	0	0	0	0	0	0	0	0	0	0	0	0	0	0	0	0	0	0	0	0	0	0	0
glxK	b0514	P77364	0	0	0	0	0	0	0	0	0	0	0	0	0	0	0	0	0	0	0	0	0	0	0	0	0	0	0	0	0	0	0	0	0	0	0	0
glxR	b0509	P77161	0	0	0	0	0	0	0	0	0	0	0	0	0	0	0	0	0	0	0	0	0	0	0	0	0	0	0	0	0	0	0	0	0	0	0	0
glyA	b2551	P0A825	0.00776972	0.00807145	0.00806951	0.00703859	0.00687585	0.00715628	0.00686296	0.00553825	0.00493503	0.00448458	0.00410435	0.00397411	0.0041297	0.00459138	0.00404961	0.00425594	0.00434204	0.00530521	0.00449473	0.00407221	0.00429366	0.00400838	0.00706197	0.0072925	0.00744308	0.00709639	0.00567327	0.00584085	0.00596793	0.0059512	0.0039383	0.00322418	0.00285267	0.00233586	0.00520095	0.00554218
glyQ	b3560	P00960	0.000420609	0.000444349	0.000441595	0.000456757	0.000454267	0.000466901	0.00043332	0.000422281	0.000418193	0.000413353	0.000394609	0.000398628	0.000381611	0.000414298	0.000397339	0.0003648	0.000391773	0.000431883	0.000379697	0.00038862	0.000373693	0.000373506	0.000323656	0.000334807	0.000350722	0.000356323	0.000398451	0.00043099	0.000397805	0.000404789	0.000406965	0.000469145	0.000475846	0.000478796	0.000425216	0.000423968
glyS	b3559	P00961	0.00104178	0.00104982	0.00102719	0.00108516	0.00111717	0.00111636	0.00107761	0.00110625	0.00106713	0.00104002	0.00102901	0.00102558	0.0010236	0.00103479	0.00106254	0.00104153	0.00105382	0.0010995	0.00104592	0.00104484	0.00107906	0.00108676	0.000894919	0.000927537	0.000942673	0.000993943	0.00108969	0.0010942	0.00115124	0.00108072	0.00105957	0.00102456	0.0010008	0.000931856	0.00106278	0.00108462
gmd	b2053	P0AC88	0	0	0	0	0	0	0	0	0	0	0	0	0	0	0	0	0	0	0	0	0	0	0	0	0	0	0	0	0	0	0	0	0	0	0	0
gmhB	b0200	P63228	8.19727e-05	3.46224e-05	8.14499e-05	9.95353e-05	8.53436e-05	9.36881e-05	9.06844e-05	7.92503e-05	7.46889e-05	6.98526e-05	6.63096e-05	8.00807e-05	8.0642e-05	7.42989e-05	8.40581e-05	8.58203e-05	8.70489e-05	7.80165e-05	7.03703e-05	8.18013e-05	7.64687e-05	8.13637e-05	0.000105453	0.000111035	9.23541e-05	8.86223e-05	7.84271e-05	9.06472e-05	7.79879e-05	7.04906e-05	8.54574e-05	8.59591e-05	8.59618e-05	3.11213e-05	7.33441e-05	6.45332e-05
gmk	b3648	P60546	8.29111e-05	8.98287e-05	8.46658e-05	9.16423e-05	9.08252e-05	9.44213e-05	8.54293e-05	7.65553e-05	6.92572e-05	6.49708e-05	5.82544e-05	6.29917e-05	6.37337e-05	6.77243e-05	6.69123e-05	5.63115e-05	6.5032e-05	7.0004e-05	5.84009e-05	6.42231e-05	6.16957e-05	6.36555e-05	6.94436e-05	7.33456e-05	7.251e-05	6.87515e-05	8.3919e-05	8.4168e-05	7.64207e-05	7.47362e-05	7.64641e-05	8.86565e-05	9.49275e-05	9.1431e-05	8.42389e-05	8.97712e-05
gmm	b2051	P32056	0	0	0	0	0	0	0	0	0	0	0	0	0	0	0	0	0	0	0	0	0	0	0	0	0	0	0	0	0	0	0	0	0	0	0	0
gnd	b2029	P00350	0.00345241	0.00355326	0.00353178	0.00380025	0.00367371	0.00363704	0.00368845	0.00168221	0.00136197	0.00130236	0.00127901	0.00127189	0.00132192	0.00133818	0.00130351	0.00129903	0.00133306	0.00129361	0.00119362	0.00116729	0.00134844	0.0012529	0.00368126	0.00353705	0.00306707	0.00260379	0.00162057	0.00164864	0.00162067	0.00173797	0.00140649	0.00127303	0.00122974	0.00117057	0.00169745	0.00167821
gnsA	b4517	P0AC92	3.44512e-05	3.81772e-05	4.07236e-05	4.64748e-05	4.8895e-05	4.66143e-05	4.61593e-05	4.88417e-05	3.59903e-05	3.45583e-05	2.95112e-05	3.5015e-05	3.33248e-05	3.37464e-05	3.20139e-05	3.18124e-05	3.50643e-05	3.61121e-05	2.94947e-05	2.70946e-05	3.27446e-05	3.60691e-05	4.48958e-05	5.49232e-05	5.14189e-05	5.45765e-05	4.33587e-05	4.95729e-05	4.42563e-05	5.89262e-05	7.53859e-05	9.53403e-05	9.99425e-05	0.000103828	5.79253e-05	6.35708e-05
gnsB	b1550	P77695	0.00013484	0.000133083	0.000191052	0.000183961	0.00019175	0.000189924	0.000135488	0.000177275	0.000322842	0.000163526	0.000140611	0.000183245	0.000228353	0.000195564	0.000183864	0.000368867	0.000275879	0.00014635	0.00012523	0.000152924	0.000220804	0.000272483	0.00016076	0.000272102	0.000306791	0.000232515	0.000191937	0.000186741	0.00017074	0.000160002	0.000136792	0.000138241	0.000127097	0.000128025	0.000129848	0.00015226
gntK	b3437	P46859	0	0	0	0	0	0	0	0	0	0	0	0	0	0	0	0	0	0	0	0	0	0	0	0	0	0	0	0	0	0	0	0	0	0	0	0
gntP	b4321	P0AC94	0	0	0	0	0	0	0	0	0	0	0	0	0	0	0	0	0	0	0	0	0	0	0	0	0	0	0	0	0	0	0	0	0	0	0	0
gntR	b3438	P0ACP5	3.57902e-05	2.95182e-05	3.36956e-05	4.78376e-05	4.87305e-05	5.15609e-05	4.32129e-05	4.28937e-05	5.45647e-05	5.25405e-05	5.47867e-05	5.86015e-05	5.83397e-05	6.04092e-05	6.05892e-05	6.11084e-05	6.25304e-05	4.816e-05	4.84166e-05	5.49404e-05	4.96831e-05	6.01278e-05	5.76201e-05	6.55999e-05	4.89416e-05	5.25997e-05	5.67273e-05	4.5819e-05	4.33534e-05	4.60304e-05	5.81594e-05	5.52475e-05	5.864e-05	4.70826e-05	5.80791e-05	5.78593e-05
gntT	b3415	P39835	0	0	1.27936e-05	2.4238e-05	2.05373e-05	2.02458e-05	0	3.40048e-05	6.40722e-05	6.81178e-05	7.70577e-05	5.78402e-05	6.50691e-05	5.66948e-05	6.2076e-05	5.24215e-05	5.78876e-05	7.22113e-05	7.31067e-05	0.000104106	5.68812e-05	5.16845e-05	0	0	0	8.55004e-06	4.85142e-05	5.36584e-05	4.18825e-05	4.11921e-05	1.30013e-05	2.62187e-05	2.55408e-05	0	3.2792e-05	3.87451e-05
gntU	b4476	P0AC96	0	0	0	0	0	0	0	0	0	0	0	0	0	0	0	0	0	0	0	0	0	0	0	0	0	0	0	0	0	0	0	0	0	0	0	0
gntX	b3413	P46846	0	0	0	0	0	0	0	0	0	0	0	0	0	0	0	0	0	0	0	0	0	0	0	0	0	0	0	0	0	0	0	0	0	0	0	0
gor	b3500	P06715	0.000382737	0.00039802	0.000384689	0.000380791	0.000370878	0.000349891	0.000329944	0.000295679	0.00030214	0.000266128	0.000273502	0.000281098	0.000303481	0.000292887	0.000288409	0.000301192	0.000290186	0.000276651	0.00025995	0.000244813	0.000262516	0.000287421	0.000535371	0.000467545	0.000393454	0.000358423	0.000319809	0.000300117	0.000283144	0.000324635	0.00030553	0.000298434	0.000306619	0.000300098	0.000300739	0.000296235
gph	b3385	P32662	8.85771e-05	8.14243e-05	8.6782e-05	8.65077e-05	8.74797e-05	8.26663e-05	8.34868e-05	8.0556e-05	7.77227e-05	7.96568e-05	8.30965e-05	8.10148e-05	7.07476e-05	7.33413e-05	7.29134e-05	7.32539e-05	7.95512e-05	7.9508e-05	8.17093e-05	8.18678e-05	7.89427e-05	7.37122e-05	0.000114349	0.000113219	0.000104953	9.91714e-05	8.76102e-05	9.37678e-05	8.60522e-05	9.83648e-05	9.37578e-05	9.586e-05	0.000104933	0.000107582	0.000100405	0.000104497
gpmA	b0755	P62707	0.00247689	0.00248597	0.00258377	0.00228571	0.00225351	0.00233185	0.00227249	0.00214539	0.00179242	0.00170203	0.00145251	0.00155246	0.00166482	0.00172088	0.00147761	0.00163917	0.00160235	0.00182106	0.00152881	0.0012952	0.00156054	0.00168767	0.00247024	0.00215938	0.00203285	0.00205978	0.00205376	0.00216354	0.00214124	0.00227787	0.00176186	0.00174655	0.00153517	0.00156866	0.00184678	0.00180344
gpmM	b3612	P37689	0.0010638	0.00106337	0.000997586	0.00111625	0.00102339	0.00103804	0.00106493	0.00098319	0.000802085	0.000670514	0.000542013	0.00049971	0.000409443	0.000654486	0.000570223	0.000417969	0.00052517	0.000818799	0.000657324	0.000514229	0.000527829	0.000389045	0.00161782	0.00145001	0.00126037	0.00120025	0.00100239	0.000953905	0.000991879	0.000827326	0.000925464	0.000977896	0.000954757	0.00105978	0.000873048	0.000897009
gpp	b3779	P25552	5.36975e-05	5.07309e-05	4.82804e-05	7.12269e-05	6.73287e-05	6.80701e-05	6.35679e-05	5.17301e-05	5.11817e-05	4.90553e-05	5.49641e-05	5.51701e-05	5.70355e-05	5.39974e-05	4.95377e-05	5.39869e-05	5.15478e-05	5.12883e-05	4.72769e-05	5.97431e-05	4.77116e-05	5.6216e-05	6.81747e-05	6.737e-05	6.37838e-05	6.48814e-05	5.27303e-05	5.82396e-05	5.04681e-05	6.15905e-05	7.24176e-05	5.64316e-05	7.36312e-05	6.63437e-05	7.07939e-05	6.69756e-05
gpsA	b3608	P0A6S7	8.81972e-05	8.4106e-05	8.54126e-05	9.93108e-05	9.70709e-05	9.97332e-05	9.9099e-05	9.20703e-05	9.31437e-05	0.000103594	0.000118663	0.000126559	0.000129305	0.000104632	0.000120981	0.000126605	0.000123761	9.40298e-05	9.42492e-05	0.000106017	0.000126618	0.0001298	0.000110116	9.86652e-05	9.46535e-05	9.04513e-05	9.25838e-05	8.6275e-05	9.01975e-05	0.000108307	0.000101859	0.000100808	0.000100165	9.53294e-05	0.000109813	0.000105077
gpt	b0238	P0A9M5	0.000256714	0.000276669	0.000274608	0.000219795	0.000239075	0.000237498	0.000229627	0.000374421	0.000304734	0.000278547	0.000322688	0.000321835	0.0003031	0.000354562	0.000267001	0.000267805	0.000312136	0.00032552	0.000297601	0.000238477	0.000258628	0.000247741	0.000280371	0.000250392	0.000245546	0.000295942	0.000358248	0.000388079	0.000367222	0.000277245	0.000261272	0.000288721	0.000250852	0.000284946	0.000235126	0.000277757
grcA	b2579	P68066	0.000276633	0.000264997	0.000272577	0.000234467	0.00035397	0.000342594	0.000308177	8.34819e-05	0.000122909	0.000142214	0.000134092	0.000147419	0.000178827	0.00014439	0.000151678	0.000193798	0.000179122	0.000103455	0.000120187	0.000132165	0.000157469	0.000179286	0.000162551	0.000160698	0.000127101	0.000112251	0.000108439	0.000117811	0.000111185	0.000222662	0.000121415	0.000126301	9.04333e-05	6.19121e-05	0.000144545	0.000180028
greA	b3181	P0A6W5	0.000177271	0.000182281	0.000175877	0.000199949	0.000203146	0.000205982	0.000194635	0.000243861	0.000280726	0.000286483	0.000275055	0.000280823	0.000287354	0.000293534	0.000293766	0.000297398	0.000283961	0.000241356	0.000273492	0.000280997	0.000275467	0.0002896	0.000167415	0.000189599	0.000200836	0.00021225	0.000234891	0.00023878	0.000221887	0.000228468	0.000260327	0.000280983	0.000294714	0.000306775	0.000226099	0.00022608
greB	b3406	P30128	1.71828e-05	1.74718e-05	1.65757e-05	2.10489e-05	2.1217e-05	2.34147e-05	2.10168e-05	1.98478e-05	1.84151e-05	1.73452e-05	1.58626e-05	1.91362e-05	1.9041e-05	1.67912e-05	2.13852e-05	2.13222e-05	2.18419e-05	1.72905e-05	2.06092e-05	1.65691e-05	2.10357e-05	2.37424e-05	2.63664e-05	2.71656e-05	2.53824e-05	2.23802e-05	1.93553e-05	1.58284e-05	1.94609e-05	2.13648e-05	2.56827e-05	2.36979e-05	3.0126e-05	3.17754e-05	2.20305e-05	2.36691e-05
groL	b4143	P0A6F5	0.00472555	0.00473758	0.00457772	0.0046489	0.00470895	0.00464194	0.00455211	0.00488204	0.00546424	0.00544855	0.00537231	0.00486264	0.00526553	0.00554807	0.00585279	0.00544979	0.00522424	0.00473144	0.00481743	0.00496421	0.00541654	0.00547467	0.00431561	0.00415742	0.00409941	0.00420493	0.00463641	0.00473989	0.00485572	0.00470015	0.00393293	0.00370043	0.00332798	0.0029222	0.00486076	0.0049315
groS	b4142	P0A6F9	0.000982551	0.000949314	0.00114372	0.00102619	0.00106169	0.00107579	0.000966831	0.00106113	0.00114052	0.00115956	0.00111799	0.00105219	0.00108642	0.00119286	0.00133096	0.00115462	0.00118321	0.00101918	0.00100648	0.000972743	0.00113061	0.00121561	0.000986964	0.000914803	0.00088885	0.000899186	0.00115662	0.00127416	0.00102833	0.000996938	0.000957683	0.00094927	0.000857952	0.000807144	0.000987246	0.00101788
grpE	b2614	P09372	0.000678943	0.000721567	0.000707581	0.000789853	0.000747829	0.000740629	0.000804229	0.000777947	0.000792306	0.000803793	0.000802182	0.000725004	0.000777625	0.000830023	0.000844325	0.000804758	0.000820518	0.000782152	0.000753589	0.000750149	0.00081793	0.0007691	0.00083103	0.000778527	0.000768245	0.000778896	0.000821236	0.000813671	0.000814687	0.000723932	0.000874554	0.000961188	0.00104493	0.00109695	0.000862657	0.000831178
grxA	b0849	P68688	3.07127e-05	2.97329e-05	2.90098e-05	2.96106e-05	3.02123e-05	2.95988e-05	3.01105e-05	2.56473e-05	2.0319e-05	1.81042e-05	1.59506e-05	1.77181e-05	1.74443e-05	1.90117e-05	1.67941e-05	1.94015e-05	1.91237e-05	1.98978e-05	1.68852e-05	1.6385e-05	2.31307e-05	2.27258e-05	2.16343e-05	2.13609e-05	2.1545e-05	2.47081e-05	2.14691e-05	1.91599e-05	2.39105e-05	2.21441e-05	2.55181e-05	2.85616e-05	3.17257e-05	3.83297e-05	2.10182e-05	2.24261e-05
grxB	b1064	P0AC59	0.00052332	0.000528195	0.000497126	0.000517131	0.000498831	0.000490787	0.000496549	0.000194806	0.000177403	0.000175525	0.000217023	0.000262237	0.000327127	0.000180867	0.000201999	0.000302846	0.000242745	0.000167917	0.000160297	0.000209324	0.000286214	0.000365425	0.000851741	0.000757244	0.000537355	0.000413098	0.000178928	0.000179844	0.000195931	0.000285319	0.000188022	0.00014663	0.00013304	9.4951e-05	0.000255945	0.000254715
grxC	b3610	P0AC62	0.000194893	0.000200562	0.000203813	0.000196589	0.000192301	0.000191643	0.000188789	0.000154476	0.000151507	0.000169846	0.000173854	0.000181346	0.000192889	0.000153697	0.000173773	0.000205324	0.000180769	0.000142035	0.000148141	0.000169034	0.00018649	0.000189556	0.00023481	0.000212332	0.000189669	0.000175405	0.000153496	0.000159155	0.000154662	0.000163341	0.000171047	0.000169997	0.000179811	0.00018887	0.000170567	0.000170502
grxD	b1654	P0AC69	0.000810712	0.000823143	0.000814374	0.000827998	0.000850003	0.000839378	0.000831138	0.000741379	0.000627182	0.000549555	0.000500365	0.00053562	0.000570336	0.000604588	0.00055238	0.000548748	0.000587827	0.00057449	0.00048482	0.000466167	0.000568623	0.000608467	0.000993701	0.00103365	0.000956732	0.000891783	0.000699521	0.000711217	0.000727707	0.000735198	0.0007787	0.000887583	0.000964013	0.00107537	0.000704984	0.000704624
gshA	b2688	P0A6W9	0.00020346	0.000201146	0.000205836	0.000222235	0.000219152	0.000217935	0.000199411	0.000227627	0.000203694	0.000199412	0.000198049	0.000207586	0.000218976	0.000194449	0.000200044	0.000218608	0.00020402	0.000197949	0.000186169	0.000182641	0.000189593	0.000215401	0.000341229	0.00033098	0.000310722	0.000282826	0.000221296	0.000211568	0.00020341	0.000219503	0.000243247	0.000251743	0.000268546	0.000277505	0.000218583	0.000213097
gshB	b2947	P04425	0.000316414	0.00031443	0.000346327	0.000325534	0.000333232	0.000334901	0.000329134	0.000338708	0.000348169	0.000332976	0.000339005	0.000390485	0.000406487	0.000345778	0.000334659	0.000393455	0.00038025	0.000315158	0.000300659	0.00032808	0.000352053	0.000391574	0.0004178	0.00039947	0.000399423	0.000380722	0.000340353	0.000355997	0.000320104	0.00028563	0.00030792	0.000314716	0.000303784	0.000325159	0.000297153	0.000298967
gsiA	b0829	P75796	0.000113295	0.000109421	0.000104792	0.000112961	0.00011155	0.000108319	0.000101184	9.36269e-05	8.78533e-05	9.20637e-05	8.49626e-05	9.74326e-05	0.000101319	8.56247e-05	9.92723e-05	0.000109085	0.000106337	8.78401e-05	8.03318e-05	9.16718e-05	0.00010037	0.000103688	0.000116635	0.000126168	0.000125723	0.000118973	0.00010396	9.50559e-05	9.68155e-05	0.000120814	0.000114289	0.000102202	9.59183e-05	8.86121e-05	0.000126263	0.000123409
gsiB	b0830	P75797	0.000229731	0.000245023	0.000232549	0.000230714	0.000230259	0.000239481	0.000224544	0.000166433	0.000162398	0.000176554	0.000194116	0.00021398	0.000231698	0.00018155	0.000195293	0.000235803	0.000215592	0.00018502	0.000183721	0.000214955	0.000214237	0.000228542	0.000384684	0.000341844	0.00029289	0.000261692	0.000171771	0.000179114	0.000168733	0.0002334	0.000182335	0.000171498	0.000158152	0.000156227	0.000215324	0.000221961
gsiC	b0831	P75798	0	0	0	0	0	2.29715e-05	0	0	1.60215e-05	1.18952e-05	0	0	1.69102e-05	0	1.73804e-05	0	0	1.32969e-05	0	0	0	1.44818e-05	2.32124e-05	2.43606e-05	2.07856e-05	1.89803e-05	0	1.85655e-05	1.57551e-05	2.34491e-05	1.92527e-05	1.75935e-05	0	1.9453e-05	2.37785e-05	2.59607e-05
gsiD	b0832	P75799	2.35063e-05	1.90349e-05	2.62132e-05	2.73373e-05	3.00446e-05	2.95184e-05	2.70826e-05	2.18975e-05	1.94758e-05	1.91543e-05	1.6636e-05	2.59951e-05	1.96878e-05	2.63762e-05	1.95745e-05	2.13025e-05	0	2.69482e-05	0	1.61523e-05	2.05727e-05	2.21497e-05	2.63391e-05	2.87149e-05	2.24498e-05	2.70247e-05	2.19768e-05	2.36237e-05	2.20721e-05	2.76218e-05	3.04977e-05	2.86799e-05	2.55057e-05	2.42449e-05	2.78076e-05	2.83957e-05
gsk	b0477	P0AEW6	0.000115628	0.000101382	0.000103394	0.000115069	0.000130555	0.000116107	0.000104991	0.000142372	0.000131849	0.000117918	0.000100056	9.59751e-05	9.16224e-05	0.000121537	0.000106655	9.70683e-05	9.83029e-05	0.000142288	0.000113713	0.000104279	9.87602e-05	7.90251e-05	8.08965e-05	9.10241e-05	0.000106906	0.000114682	0.000134331	0.000140512	0.00014395	0.00014816	0.000140506	0.000145697	0.000146793	0.000136707	0.000147363	0.000146235
gspA	b3323	P45756	0	0	0	0	0	0	0	0	0	0	0	0	0	0	0	0	0	0	0	0	0	0	0	0	0	0	0	0	0	0	0	0	0	0	0	0
gspB	b3322	P03825	0	0	0	0	0	0	0	0	0	0	0	0	0	0	0	0	0	0	0	0	0	0	0	0	0	0	0	0	0	0	0	0	0	0	0	0
gspC	b3324	P45757	0	0	0	0	0	0	0	0	0	0	0	0	0	0	0	0	0	0	0	0	0	0	0	0	0	0	0	0	0	0	0	0	0	0	0	0
gspD	b3325	P45758	0	0	0	0	0	0	0	0	0	0	0	0	0	0	0	0	0	0	0	0	0	0	0	0	0	0	0	0	0	0	0	0	0	0	0	0
gspE	b3326	P45759	0	0	0	0	0	0	0	0	0	0	0	0	0	0	0	0	0	0	0	0	0	0	0	0	0	0	0	0	0	0	0	0	0	0	0	0
gspF	b3327	P41441	0	0	0	0	0	0	0	0	0	0	0	0	0	0	0	0	0	0	0	0	0	0	0	0	0	0	0	0	0	0	0	0	0	0	0	0
gspG	b3328	P41442	0	0	0	0	0	0	0	0	0	0	0	0	0	0	0	0	0	0	0	0	0	0	0	0	0	0	0	0	0	0	0	0	0	0	0	0
gspH	b3329	P41443	0	0	0	0	0	0	0	0	0	0	0	0	0	0	0	0	0	0	0	0	0	0	0	0	0	0	0	0	0	0	0	0	0	0	0	0
gspI	b3330	P45760	0	0	0	0	0	0	0	0	0	0	0	0	0	0	0	0	0	0	0	0	0	0	0	0	0	0	0	0	0	0	0	0	0	0	0	0
gspJ	b3331	P45761	0	0	0	0	0	0	0	0	0	0	0	0	0	0	0	0	0	0	0	0	0	0	0	0	0	0	0	0	0	0	0	0	0	0	0	0
gspK	b3332	P45762	0	0	0	0	0	0	0	0	0	0	0	0	0	0	0	0	0	0	0	0	0	0	0	0	0	0	0	0	0	0	0	0	0	0	0	0
gspL	b3333	P45763	0	0	0	0	0	0	0	0	0	0	0	0	0	0	0	0	0	0	0	0	0	0	0	0	0	0	0	0	0	0	0	0	0	0	0	0
gspM	b3334	P36678	0	0	0	0	0	0	0	0	0	0	0	0	0	0	0	0	0	0	0	0	0	0	0	0	0	0	0	0	0	0	0	0	0	0	0	0
gspO	b3335	P25960	0	0	0	0	0	0	0	0	0	0	0	0	0	0	0	0	0	0	0	0	0	0	0	0	0	0	0	0	0	0	0	0	0	0	0	0
gss	b2988	P0AES0	0.000278627	0.000279275	0.000289206	0.000282331	0.000280865	0.000287089	0.000275853	0.000161194	0.000101543	8.63873e-05	8.4059e-05	8.31025e-05	9.31521e-05	8.7321e-05	9.28723e-05	9.95679e-05	9.00228e-05	0.000118057	7.74869e-05	7.50722e-05	8.41888e-05	9.99526e-05	0.000426553	0.000416936	0.00033861	0.000276401	0.000165255	0.000158273	0.000154851	0.00016481	0.000140807	0.000132337	0.000139527	0.000140708	0.000161967	0.000163677
gstA	b1635	P0A9D2	0.000212902	0.000214531	0.000204376	0.000240442	0.000241582	0.000231565	0.000239521	0.000131785	0.000140465	0.000153937	0.000188288	0.000222986	0.000268832	0.000164041	0.000174868	0.000250405	0.000210568	0.000126562	0.000136128	0.000170286	0.00021853	0.00027373	0.000416543	0.000320114	0.000239888	0.000202563	0.000129258	0.000140162	0.000133827	0.000174422	0.000144548	0.000166065	0.000173881	0.000182926	0.000172984	0.000172711
gstB	b0838	P0ACA7	0.00035736	0.000370533	0.000374153	0.000336529	0.000369207	0.000387639	0.000330767	0.000262711	0.000278506	0.000276433	0.000358558	0.0004136	0.000456859	0.00031628	0.000356583	0.000537678	0.000429894	0.000266909	0.000283473	0.000364866	0.000410057	0.000546858	0.000846083	0.000717968	0.0005673	0.000475487	0.000309452	0.000325523	0.000275764	0.000269911	0.000219168	0.00021072	0.000190952	0.00018025	0.000230085	0.000246142
guaA	b2507	P04079	0.00161877	0.00164042	0.00162344	0.00166315	0.00166847	0.00163696	0.00165616	0.00117209	0.000955743	0.000823125	0.00075844	0.000694172	0.00065916	0.000812497	0.000731318	0.000609945	0.000701177	0.00107072	0.000857983	0.000692998	0.000656481	0.00061974	0.00065509	0.000665376	0.000748433	0.000891493	0.0012628	0.0012104	0.00115887	0.0011902	0.00125064	0.00128664	0.00127163	0.0012198	0.00113233	0.00118004
guaB	b2508	P0ADG7	0.00206713	0.00205801	0.00200905	0.00207467	0.00215032	0.0021722	0.00205006	0.00145735	0.000945906	0.000803275	0.000728762	0.000654582	0.000631811	0.000787613	0.000642078	0.000601828	0.000637224	0.00126365	0.000891124	0.000777791	0.000703641	0.000608324	0.000542554	0.00061364	0.000737699	0.000884964	0.0014266	0.00146345	0.00150474	0.00141446	0.00146375	0.00153685	0.00151402	0.00144347	0.00147856	0.00152196
guaC	b0104	P60560	0.000795228	0.000821379	0.000849735	0.000811455	0.000802437	0.000822823	0.000787242	0.000506383	0.000428374	0.000390446	0.000382576	0.00034559	0.000361104	0.000391781	0.000357924	0.000345463	0.000348133	0.000414146	0.000378144	0.000340115	0.000360442	0.000352964	0.00138114	0.00111408	0.000803445	0.000654041	0.000463022	0.000517427	0.000469316	0.000542897	0.000340078	0.000236564	0.000178633	0.000129206	0.00051307	0.000549748
guaD	b2883	P76641	0	0	0	0	0	0	0	0	0	0	0	0	0	0	0	0	0	0	0	0	0	0	0	0	0	0	0	0	0	0	0	0	0	0	0	0
gudD	b2787	P0AES2	0	0	1.57765e-05	1.8594e-05	2.48091e-05	2.33939e-05	0	2.31281e-05	2.18963e-05	2.4926e-05	3.65428e-05	3.45494e-05	4.1878e-05	2.68461e-05	3.33489e-05	5.0112e-05	4.85693e-05	2.01144e-05	2.6118e-05	0	4.0108e-05	5.39863e-05	5.10772e-05	4.78291e-05	3.02451e-05	0	2.04726e-05	3.00981e-05	2.29674e-05	1.35637e-05	0	0	0	0	0	1.56827e-05
gudP	b2789	Q46916	0	0	0	0	0	0	0	0	0	0	0	0	0	0	0	0	0	0	0	0	0	0	0	0	0	0	0	0	0	0	0	0	0	0	0	0
gudX	b2788	Q46915	0	0	0	0	0	0	0	0	0	0	0	0	0	0	0	0	0	0	0	0	0	0	0	0	0	0	0	0	0	0	0	0	0	0	0	0
gutM	b2706	P15081	0	0	0	0	0	0	0	0	0	0	0	0	0	0	0	0	0	0	0	0	0	0	0	0	0	0	0	0	0	0	0	0	0	0	0	0
gutQ	b2708	P17115	4.34996e-05	4.55475e-05	4.22164e-05	4.62199e-05	5.13369e-05	4.98027e-05	4.37791e-05	4.36995e-05	5.31555e-05	5.87521e-05	6.25645e-05	6.87682e-05	7.10664e-05	6.00706e-05	6.75289e-05	8.05691e-05	7.55772e-05	4.01127e-05	4.67762e-05	5.53114e-05	6.64755e-05	7.51453e-05	5.53969e-05	6.01872e-05	5.63017e-05	5.20305e-05	4.65422e-05	4.17651e-05	4.42268e-05	4.50351e-05	4.34668e-05	3.98666e-05	3.73291e-05	3.73994e-05	4.36584e-05	4.48653e-05
gyrA	b2231	P0AES4	0.000929644	0.000929269	0.000888514	0.00105909	0.00103649	0.00102953	0.000998011	0.000939593	0.000857062	0.000864948	0.000827629	0.000817022	0.000816151	0.000843157	0.00082894	0.000802821	0.000836286	0.000901975	0.000801881	0.000789019	0.000833588	0.000763632	0.000864931	0.000929149	0.000962696	0.000960275	0.000896172	0.000853506	0.000861132	0.000925405	0.000964055	0.00103993	0.00107641	0.00108653	0.000993341	0.00100306
gyrB	b3699	P0AES6	0.000797271	0.000800166	0.000760743	0.000845047	0.000879182	0.000847525	0.000841464	0.000803124	0.000754332	0.000726888	0.000683879	0.00067835	0.000678189	0.000727529	0.000729872	0.000704587	0.000736339	0.000804862	0.000751541	0.000745845	0.000742303	0.000717268	0.000719907	0.000757075	0.000759053	0.000793923	0.000771133	0.000731363	0.000812026	0.000824666	0.000853852	0.00088377	0.000891684	0.000848268	0.000854782	0.000845399
hcaB	b2541	P0CI31	0	0	0	0	0	0	0	0	0	0	0	0	0	0	0	0	0	0	0	0	0	0	0	0	0	0	0	0	0	0	0	0	0	0	0	0
hcaC	b2540	P0ABW0	0	0	0	0	0	0	0	0	0	0	0	0	0	0	0	0	0	0	0	0	0	0	0	0	0	0	0	0	0	0	0	0	0	0	0	0
hcaD	b2542	P77650	0	0	0	0	0	0	0	0	0	0	0	0	0	0	0	0	0	0	0	0	0	0	0	0	0	0	0	0	0	0	0	0	0	0	0	0
hcaE	b2538	P0ABR5	0	0	0	0	0	0	0	0	0	0	0	0	0	0	0	0	0	0	0	0	0	0	0	0	0	0	0	0	0	0	0	0	0	0	0	0
hcaF	b2539	Q47140	0	0	0	0	0	0	0	0	0	0	0	0	0	0	0	0	0	0	0	0	0	0	0	0	0	0	0	0	0	0	0	0	0	0	0	0
hcaR	b2537	Q47141	0	0	0	0	0	0	0	0	0	0	0	0	0	0	0	0	0	0	0	0	0	0	0	0	0	0	0	0	0	0	0	0	0	0	0	0
hcaT	b2536	Q47142	0	0	0	0	0	0	0	0	0	0	0	0	0	0	0	0	0	0	0	0	0	0	0	0	0	0	0	0	0	0	0	0	0	0	0	0
hchA	b1967	P31658	0.000397909	0.000414473	0.000392494	0.000425719	0.000447388	0.000451214	0.000423113	4.98937e-05	4.02326e-05	4.92954e-05	6.50185e-05	9.68221e-05	0.000155488	4.04326e-05	9.01274e-05	0.000183724	0.000122433	4.08166e-05	4.54024e-05	4.74686e-05	0.000120971	0.000206758	0.000451745	0.000375101	0.000233762	0.00016172	5.13773e-05	0.000110265	5.2827e-05	9.60631e-05	5.67681e-05	6.43519e-05	7.89701e-05	6.93204e-05	9.45238e-05	8.54552e-05
hcp	b0873	P75825	0	0	0	0	0	0	0	0	0	0	0	0	0	0	0	0	0	0	0	0	0	0	0	0	0	0	0	0	0	0	0	0	0	0	0	0
hcr	b0872	P75824	0	0	0	0	0	0	0	0	0	0	0	0	0	0	0	0	0	0	0	0	0	0	0	0	0	0	0	0	0	0	0	0	0	0	0	0
hda	b2496	P69931	3.51406e-05	2.61653e-05	1.015e-05	1.15781e-05	0	1.76492e-05	1.19723e-05	0	0	0	8.66334e-06	0	3.24289e-05	1.06388e-05	0	1.1676e-05	1.75296e-05	2.27685e-05	0	0	0	0	2.21973e-05	0	1.64512e-05	1.11843e-05	1.02559e-05	0	0	9.80833e-06	0	0	1.9619e-05	0	0	9.50103e-06
hdeA	b3510	P0AES9	0.00183309	0.00191107	0.00183035	0.00140353	0.00152885	0.00141131	0.00144325	0	5.51457e-05	0	0	0	6.83023e-05	0	0	0	0	0	0	0	0	0	0	0	0	0	2.22683e-05	0	4.34699e-05	0	0	0	0	0	6.43274e-05	0
hdeB	b3509	P0AET2	0.000481032	0.000504758	0.000517747	0.000474735	0.000460752	0.000439671	0.000427231	0	0	0	0	0	0	0	0	0	0	0	0	0	0	0	0.000137506	0.000121245	6.5484e-05	0	0	0	0	0	0	0	0	0	0	0
hdeD	b3511	P0AET5	0.000102281	0.000109561	0.000101837	0.000242726	0.000200017	0.000220265	0.00019306	0	0	0	0	0	0	0	0	0	0	0	0	0	0	0	5.47611e-05	4.74707e-05	3.03425e-05	0	0	0	0	0	0	0	0	0	0	0
hdfR	b4480	P0A8R9	3.03845e-05	3.55779e-05	0	4.71893e-05	4.61398e-05	2.71063e-05	4.0386e-05	3.21964e-05	3.76464e-05	0	3.84849e-05	3.95606e-05	4.49046e-05	3.37134e-05	4.37065e-05	5.0356e-05	4.23582e-05	3.06317e-05	3.45771e-05	0	3.78307e-05	2.92379e-05	0	4.2691e-05	4.00834e-05	4.11185e-05	4.12998e-05	0	0	5.21713e-05	5.03614e-05	5.15172e-05	5.57265e-05	1.8286e-05	6.44802e-05	5.31254e-05
hdhA	b1619	P0AET8	0.000219109	0.000221279	0.000213453	0.000231246	0.000232618	0.000226567	0.000218547	6.52891e-05	5.55847e-05	5.48915e-05	6.69878e-05	9.03269e-05	0.000134822	5.87734e-05	7.71195e-05	0.000132698	8.66287e-05	3.69857e-05	4.10035e-05	5.51648e-05	9.36281e-05	0.000137273	0.000294627	0.000248535	0.000183512	0.000139839	5.3928e-05	5.33416e-05	4.77563e-05	0.000109281	8.44089e-05	8.65027e-05	9.61322e-05	0.000119749	9.24311e-05	9.60149e-05
helD	b0962	P15038	9.56007e-05	9.71506e-05	9.32965e-05	9.13756e-05	8.89369e-05	9.04012e-05	8.8099e-05	6.36485e-05	5.35028e-05	6.29149e-05	6.15372e-05	6.51271e-05	6.13522e-05	6.25962e-05	5.98532e-05	6.73625e-05	6.55e-05	4.87764e-05	4.89075e-05	4.68333e-05	5.8143e-05	6.13373e-05	9.46683e-05	9.41432e-05	8.46815e-05	7.19236e-05	6.57171e-05	5.5737e-05	5.85932e-05	7.17778e-05	7.44459e-05	6.93203e-05	7.9508e-05	6.87932e-05	7.2619e-05	7.62447e-05
hemA	b1210	P0A6X1	0	0	0	0	0	0	0	0	0	0	0	0	0	0	0	0	0	0	0	0	0	0	0	0	0	0	0	0	0	0	0	0	0	0	0	0
hemB	b0369	P0ACB2	0.000277653	0.000273892	0.000277086	0.000281924	0.000286324	0.000284502	0.000280302	0.000228926	0.000214375	0.000213197	0.000203362	0.000213847	0.000229482	0.000207915	0.00021085	0.000234504	0.000225179	0.000215346	0.000194458	0.000213341	0.000240276	0.000241271	0.000348511	0.000310386	0.000253339	0.00024481	0.000220582	0.000220702	0.000240543	0.000261341	0.000237225	0.000227249	0.000221935	0.000211195	0.00024472	0.000242891
hemC	b3805	P06983	7.43539e-05	7.61061e-05	7.56655e-05	8.03956e-05	8.50009e-05	8.42672e-05	7.48147e-05	8.94898e-05	8.40259e-05	8.34261e-05	8.43914e-05	8.64196e-05	9.52775e-05	8.23234e-05	8.96678e-05	9.57553e-05	9.1034e-05	8.60232e-05	7.6944e-05	8.19097e-05	9.35315e-05	9.8862e-05	0.000119213	0.000115636	0.000102419	0.000105857	8.39856e-05	9.62811e-05	8.56837e-05	0.00011057	0.000116213	0.000118918	0.000121546	0.000116745	0.000106293	0.000105908
hemD	b3804	P09126	1.78709e-05	1.9521e-05	1.79925e-05	1.82231e-05	1.96484e-05	2.19511e-05	1.87367e-05	1.74016e-05	2.36016e-05	2.19031e-05	2.59413e-05	2.63154e-05	3.20162e-05	2.17184e-05	2.44878e-05	3.29729e-05	3.18301e-05	2.35182e-05	2.35175e-05	2.61655e-05	2.56028e-05	3.28204e-05	3.60982e-05	3.08941e-05	2.75062e-05	2.64821e-05	2.50409e-05	2.4333e-05	2.11996e-05	2.39079e-05	2.18871e-05	2.46903e-05	2.20228e-05	2.4036e-05	2.6208e-05	2.63232e-05
hemE	b3997	P29680	0.000179271	0.000189621	0.000174435	0.000167999	0.000179218	0.000161738	0.000173752	0.000173985	0.000159804	0.000152771	0.000154644	0.000163858	0.000153972	0.000156663	0.000163226	0.00017354	0.000153081	0.000171422	0.000162811	0.000168606	0.000163377	0.000176557	0.000200011	0.000181243	0.000175834	0.000193833	0.000157666	0.00017927	0.000173596	0.000181361	0.000186086	0.000195292	0.000207347	0.000196326	0.000181543	0.000188651
hemF	b2436	P36553	0	0	0	0	0	0	0	0	0	0	0	0	0	0	0	0	0	0	0	0	0	0	0	0	0	0	0	0	0	0	0	0	0	0	0	0
hemG	b3850	P0ACB4	5.31102e-05	4.8842e-05	4.44813e-05	4.98572e-05	5.18572e-05	5.28234e-05	4.72217e-05	4.08835e-05	4.36601e-05	4.15026e-05	4.32085e-05	4.64085e-05	4.30373e-05	5.18137e-05	4.60631e-05	4.57521e-05	4.87017e-05	3.8304e-05	3.90577e-05	4.59722e-05	4.21072e-05	4.20248e-05	5.5768e-05	5.67342e-05	4.79762e-05	4.50055e-05	4.1031e-05	4.55499e-05	3.56423e-05	5.26711e-05	5.67384e-05	6.02888e-05	5.72784e-05	5.53614e-05	5.06482e-05	5.0875e-05
hemH	b0475	P23871	3.49216e-05	0	2.12303e-05	3.4297e-05	3.67165e-05	3.29396e-05	0	3.05375e-05	3.7562e-05	3.60189e-05	3.43376e-05	3.64693e-05	4.09356e-05	4.03156e-05	4.04047e-05	3.84937e-05	4.05873e-05	3.94349e-05	3.58267e-05	0	3.81797e-05	3.50932e-05	3.72906e-05	4.24739e-05	4.58894e-05	4.26897e-05	3.50744e-05	3.84814e-05	4.20218e-05	4.38204e-05	3.5611e-05	3.71241e-05	4.0306e-05	3.70104e-05	2.93999e-05	3.71733e-05
hemL	b0154	P23893	0.000390374	0.000372832	0.000378506	0.000360903	0.000369927	0.000360053	0.000347468	0.00054438	0.00053543	0.000501008	0.000473092	0.000477332	0.000470938	0.000501809	0.00049558	0.000497547	0.000505223	0.000508434	0.000477272	0.000467856	0.00050159	0.000474487	0.00064376	0.000580698	0.00055822	0.000530983	0.000527281	0.000525797	0.000522082	0.00046156	0.000409433	0.000444092	0.000446484	0.000457917	0.000449564	0.000466488
hemN	b3867	P32131	0.000116359	0.000110399	0.000104188	0.000126653	0.000119869	0.000125427	0.00010237	0.000118776	0.000105603	8.93758e-05	0.000105061	0.000113823	0.000115165	0.000104735	9.62954e-05	0.00011659	0.000106675	0.000105127	9.83175e-05	0.000115345	0.000111014	0.000117118	0.000188034	0.000178019	0.000156971	0.000148171	0.000122472	0.000125226	0.00012956	0.000133087	0.000149457	0.000160559	0.000167464	0.000173674	0.00013077	0.000127234
hemX	b3803	P09127	0.000165093	0.000168085	0.00017192	0.000175618	0.000164241	0.000171203	0.00016014	0.000167452	0.000172091	0.000180968	0.000192291	0.000225613	0.000253506	0.000185075	0.000190976	0.000245875	0.000209039	0.00015309	0.000167134	0.000194451	0.000213598	0.000256743	0.000212653	0.000205325	0.000201613	0.00019234	0.000160271	0.00015747	0.000155227	0.000205793	0.000205983	0.000196133	0.000196173	0.000195257	0.000193913	0.000204672
hemY	b3802	P0ACB7	9.14292e-05	9.87473e-05	9.97838e-05	0.000104525	0.000106085	9.96597e-05	9.19918e-05	9.8871e-05	9.77549e-05	0.00010435	0.00010485	0.000118748	0.000146184	0.000105314	0.000126162	0.000163578	0.00013623	9.40607e-05	0.00010243	0.000116333	0.00013074	0.000156343	0.000121361	0.000116384	0.000113345	0.000110517	9.75935e-05	8.53142e-05	0.000102031	0.000122427	0.000120827	0.000112248	9.94398e-05	9.74107e-05	0.000108662	0.000122583
hflC	b4175	P0ABC3	0.000235977	0.000235458	0.000238099	0.0002638	0.000249615	0.000262405	0.00025983	0.000274517	0.000269097	0.000263656	0.000260374	0.00025592	0.000275667	0.000280035	0.000266025	0.000282745	0.000270009	0.000254015	0.000257923	0.000261827	0.000275757	0.00027324	0.000314992	0.000294205	0.000290367	0.00028824	0.000249208	0.000256488	0.000256164	0.000248534	0.000260705	0.000243208	0.000230426	0.000225922	0.00025542	0.000254599
hflD	b1132	P25746	4.61276e-05	0	5.90663e-05	3.44842e-05	6.07381e-05	6.47166e-05	0	6.10027e-05	3.13777e-05	7.63287e-05	2.80706e-05	6.02886e-05	0	6.74015e-05	0	5.55032e-05	4.8611e-05	0	2.94886e-05	0	0	0	0	7.20335e-05	7.17617e-05	6.08097e-05	5.48036e-05	5.48582e-05	0	3.96548e-05	8.8639e-05	9.13567e-05	0.000109449	9.99998e-05	4.00343e-05	7.98039e-05
hflK	b4174	P0ABC7	0.000317485	0.000327384	0.000336097	0.000350915	0.000367601	0.000359076	0.000351048	0.000413573	0.000406151	0.00040452	0.000371489	0.000386895	0.000383581	0.000405355	0.000399804	0.000398598	0.000418285	0.000399162	0.000381341	0.000378118	0.000407617	0.000403222	0.000407659	0.000399544	0.000391846	0.000412208	0.00039567	0.000376698	0.00040137	0.0003773	0.000406339	0.000408532	0.000384475	0.000373959	0.000367382	0.00038882
hflX	b4173	P25519	0.000115077	0.000110661	0.000110137	0.000145686	0.000146314	0.000139334	0.000140102	0.000191954	0.000170899	0.000158418	0.000152715	0.000142694	0.000151179	0.000154399	0.000154923	0.000153596	0.000156292	0.000165524	0.000160934	0.000158263	0.000156686	0.000157479	0.000156068	0.000157657	0.000175318	0.000176563	0.000161134	0.000159669	0.000175276	0.000131239	0.000148152	0.000163198	0.000172961	0.000179606	0.00014228	0.000149631
hfq	b4172	P0A6X3	0.000539823	0.000525055	0.000482675	0.000782371	0.000796247	0.000773237	0.000763074	0.000671133	0.000610361	0.000624062	0.000560089	0.000578131	0.000599155	0.000653488	0.000643739	0.0007334	0.000736897	0.000623584	0.000642705	0.000702457	0.000736381	0.000793381	0.000652314	0.000660364	0.000684215	0.000749825	0.000660014	0.000623507	0.000724721	0.00062775	0.000832031	0.000988737	0.000992328	0.000974503	0.000600356	0.000651637
hha	b0460	P0ACE3	0.000103396	0.000101061	0.0001178	0.000100326	9.84854e-05	9.40537e-05	9.49884e-05	0.000118401	9.50039e-05	8.91648e-05	7.80404e-05	7.39497e-05	8.34894e-05	7.69118e-05	6.85443e-05	6.72125e-05	7.24972e-05	0.00010387	8.59488e-05	7.91424e-05	7.5564e-05	7.31358e-05	7.38708e-05	8.44851e-05	0.000103542	0.00012559	0.000119856	0.000103707	0.000116067	9.79248e-05	0.000108273	0.000124837	0.000120998	0.000106236	9.48493e-05	9.11807e-05
hicA	b4532	P76106	0	0	0	0	0	0	0	0	0	0	0	0	0	0	0	0	0	0	0	0	0	0	0	0	0	0	0	0	0	0	0	0	0	0	0	0
hicB	b1438	P67697	0	0	0	0	0	0	0	0	0	0	0	0	0	0	0	0	0	0	0	0	0	0	0	0	0	0	0	0	0	0	0	0	0	0	0	0
higA	b3082	P67701	0	0	0	0	0	0	0	0	0	0	0	0	0	0	0	0	0	0	0	0	0	0	0	0	0	0	0	0	0	0	0	0	0	0	0	0
higB	b3083	P64578	0	0	0	0	0	0	0	0	0	0	0	0	0	0	0	0	0	0	0	0	0	0	0	0	0	0	0	0	0	0	0	0	0	0	0	0
hinT	b1103	P0ACE7	0.000181502	0.000194535	0.000191224	0.000208039	0.00020678	0.000210149	0.000201487	0.000173266	0.000159174	0.000172521	0.000178981	0.0001991	0.000213987	0.000163705	0.00020642	0.000224591	0.000217231	0.000154729	0.000157731	0.000174805	0.000206843	0.000222971	0.000280987	0.000280732	0.000256843	0.000223683	0.000167936	0.000172634	0.0001722	0.000202848	0.000235505	0.000259796	0.000267381	0.000288354	0.000199866	0.000202143
hipA	b1507	P23874	0	0	0	0	0	0	0	0	0	0	0	0	0	0	0	0	0	0	0	0	0	0	0	0	0	0	0	0	0	0	0	0	0	0	0	0
hipB	b1508	P23873	0	0	0	0	0	0	0	0	0	0	0	0	0	0	0	0	0	0	0	0	0	0	0	0	0	0	0	0	0	0	0	0	0	0	0	0
hisA	b2024	P10371	0.00013512	0.000132996	0.000125664	0.000148398	0.000147549	0.000143902	0.000140524	0.000226896	0.000178988	0.000157395	0.00013866	0.000147121	0.000144245	0.000162333	0.000165466	0.000146932	0.000161305	0.000169883	0.000158839	0.000142115	0.0001502	0.000161384	0.000356869	0.000333108	0.000316752	0.000271678	0.000202244	0.00020142	0.000195166	0.000183625	0.000141107	9.55972e-05	8.10225e-05	7.57597e-05	0.000176233	0.000172988
hisB	b2022	P06987	0.000444673	0.000437326	0.000467811	0.000583165	0.000522252	0.00051331	0.000511063	0.000855031	0.000633991	0.00057268	0.000558671	0.000553488	0.000546745	0.000584562	0.00055451	0.000566844	0.000556947	0.00059912	0.000574523	0.00049983	0.00058608	0.000620197	0.00111376	0.000992866	0.00101531	0.000936744	0.000662533	0.000671758	0.000705174	0.0004902	0.000437131	0.000317911	0.000277424	0.000251925	0.000549136	0.00055393
hisC	b2021	P06986	0.000393585	0.000404111	0.000409131	0.000452738	0.000419307	0.000401979	0.000398641	0.00060555	0.000460794	0.000440517	0.000378754	0.000379712	0.000381706	0.000429205	0.000392885	0.000403418	0.000410232	0.000456447	0.000411584	0.000344101	0.000407167	0.000436245	0.00089002	0.000841081	0.000774755	0.000718917	0.000492044	0.000504994	0.000526813	0.00044904	0.000336462	0.000243396	0.000194669	0.00017215	0.000437184	0.000437191
hisD	b2020	P06988	0.000447053	0.000454286	0.000466804	0.000476193	0.000444671	0.000436267	0.000433114	0.000601863	0.000448005	0.000435604	0.000343478	0.000365545	0.00036877	0.000433028	0.000405265	0.000433638	0.000427931	0.000418103	0.00038139	0.000338737	0.000407842	0.000411332	0.000787571	0.0007537	0.000760042	0.000699123	0.000494395	0.000545009	0.000509164	0.000448487	0.000349012	0.000242774	0.000218156	0.000196143	0.000421531	0.000438762
hisF	b2025	P60664	0.000196385	0.000200088	0.000190177	0.00021852	0.000210542	0.000203937	0.000197652	0.000307945	0.000246618	0.000229265	0.00020357	0.000214121	0.000208765	0.000233194	0.000223806	0.000228891	0.000222625	0.000233293	0.000216683	0.000200386	0.00022423	0.000225387	0.00052683	0.000498334	0.000440192	0.000400793	0.000261192	0.000279466	0.000268729	0.000235014	0.000177279	0.00012282	0.00010059	8.59377e-05	0.000233885	0.000231775
hisG	b2019	P60757	0.000545157	0.000537427	0.000558056	0.000717159	0.000646847	0.000653848	0.000650879	0.00103209	0.000698015	0.000667251	0.000543303	0.000545735	0.000507646	0.000623123	0.000588215	0.000539105	0.00056097	0.00069363	0.00067231	0.000541996	0.000581936	0.000601942	0.000837862	0.000830166	0.000914968	0.000895112	0.000764871	0.000852302	0.000845477	0.000649212	0.000543534	0.000410356	0.000347312	0.000313654	0.000632229	0.000629076
hisH	b2023	P60595	0.00019209	0.000186851	0.000173919	0.000207407	0.000182939	0.00018144	0.000196235	0.000294868	0.000225151	0.000207455	0.000197038	0.000200494	0.000209895	0.000210378	0.000200207	0.000205474	0.000199668	0.000219062	0.000211576	0.000189201	0.000208908	0.000219401	0.000450788	0.000409061	0.000373522	0.000345029	0.000231646	0.000249605	0.000259958	0.000227876	0.0001543	0.00010544	9.45748e-05	8.66525e-05	0.000202945	0.000196475
hisI	b2026	P06989	0.000351861	0.000362387	0.000311544	0.000347575	0.000293414	0.000333498	0.000332973	0.000427109	0.000324405	0.000315357	0.000263579	0.000265216	0.000244883	0.000308777	0.000251519	0.000253552	0.0002625	0.000339538	0.000307682	0.000268085	0.000287184	0.000270786	0.000548356	0.000537349	0.000547381	0.000506734	0.000348085	0.000337197	0.000372749	0.000324501	0.00027751	0.000230138	0.000234161	0.000229944	0.000379488	0.000350844
hisJ	b2309	P0AEU0	0.00102626	0.00100454	0.00106406	0.00101085	0.00106938	0.00106942	0.00105512	0.00185231	0.00166277	0.00172667	0.00151654	0.00142832	0.00121882	0.00173147	0.00159122	0.00119561	0.00146823	0.00167788	0.00171168	0.00152988	0.00147774	0.00126217	0.00252505	0.00238066	0.00218282	0.00198225	0.00197035	0.00208115	0.00194307	0.00254731	0.00188204	0.00145486	0.00120008	0.00107421	0.00244838	0.00253318
hisL	b2018	P60995	0	0	0	0	0	0	0	0	0	0	0	0	0	0	0	0	0	0	0	0	0	0	0	0	0	0	0	0	0	0	0	0	0	0	0	0
hisM	b2307	P0AEU3	0	0	0	2.73099e-05	0	2.78784e-05	0	5.07155e-05	4.51613e-05	4.77291e-05	5.42628e-05	4.85382e-05	4.96463e-05	4.31995e-05	5.19073e-05	4.3985e-05	4.37871e-05	4.91952e-05	4.4114e-05	5.07039e-05	4.24689e-05	4.67804e-05	7.45303e-05	6.71005e-05	6.92053e-05	5.97597e-05	5.05816e-05	4.91652e-05	4.84054e-05	4.21067e-05	5.13562e-05	5.49716e-05	4.64485e-05	5.17667e-05	5.61209e-05	5.93777e-05
hisP	b2306	P07109	7.30835e-05	7.14872e-05	7.57583e-05	8.07711e-05	6.88396e-05	6.64999e-05	6.47776e-05	0.000128704	0.000123489	0.00012066	0.000138418	0.000135705	0.00014927	0.000132684	0.000140525	0.000154125	0.000144159	0.000121215	0.000107737	0.000117873	0.000124345	0.000122756	0.0002314	0.000235203	0.000218154	0.000197729	0.000151109	0.000131106	0.000120898	0.000161076	0.000153598	0.000148634	0.000136111	0.000134207	0.000151281	0.000160904
hisQ	b2308	P52094	2.78718e-05	2.66936e-05	2.84891e-05	2.69695e-05	2.60414e-05	2.79102e-05	2.76333e-05	7.33941e-05	5.84445e-05	5.76248e-05	5.47529e-05	5.46697e-05	5.53911e-05	4.90029e-05	5.42102e-05	5.74956e-05	4.88444e-05	6.89916e-05	6.07726e-05	6.81728e-05	7.53706e-05	6.61095e-05	6.8937e-05	6.143e-05	6.35501e-05	6.71989e-05	5.20823e-05	6.01735e-05	7.3273e-05	8.80865e-05	9.15147e-05	8.83741e-05	8.49787e-05	8.15444e-05	7.80032e-05	7.72562e-05
hisS	b2514	P60906	0.000339008	0.000344672	0.000339164	0.000408624	0.000413849	0.000401692	0.000399157	0.000534831	0.000503805	0.000486344	0.000448377	0.000451659	0.000433065	0.000475243	0.000472402	0.00043364	0.000451222	0.00050809	0.000460024	0.000454305	0.00045519	0.00043716	0.000425503	0.000441278	0.000462155	0.000486568	0.000532164	0.00053648	0.000536556	0.000517918	0.000551456	0.000528319	0.000509262	0.000493064	0.000521814	0.000515528
hlyE	b1182	P77335	0	0	0	0	0	0	0	0	0	0	0	0	0	0	0	0	0	0	0	0	0	0	0	0	0	0	0	0	0	0	0	0	0	0	0	0
hmp	b2552	P24232	8.76259e-05	8.90093e-05	8.86716e-05	8.91451e-05	9.97806e-05	9.45622e-05	8.94106e-05	6.9575e-05	8.03868e-05	9.42914e-05	9.47271e-05	0.000107991	0.000110589	0.000101537	0.000105559	0.000118854	0.000120659	6.28852e-05	7.14482e-05	8.65622e-05	0.000116021	0.000126163	4.93546e-05	5.89158e-05	5.79831e-05	6.46272e-05	7.6324e-05	7.23468e-05	7.99101e-05	9.36623e-05	7.58529e-05	6.33033e-05	5.08879e-05	4.03917e-05	9.08287e-05	9.41199e-05
hns	b1237	P0ACF8	0.00322561	0.00299987	0.0031347	0.00348497	0.00321434	0.00325748	0.00316068	0.00454711	0.00528576	0.00572699	0.00615016	0.00667602	0.00705706	0.00544764	0.00680309	0.0074503	0.00717324	0.0052453	0.00575126	0.006608	0.00674181	0.00721148	0.0049284	0.00490368	0.00516392	0.00504988	0.00488776	0.0051022	0.00469959	0.00378969	0.00519573	0.00631457	0.00684815	0.00780401	0.00417668	0.00424352
hofB	b0107	P36645	0	0	0	0	0	0	0	0	0	0	0	0	0	0	0	0	0	0	0	0	0	0	0	0	0	0	0	0	0	0	0	0	0	0	0	0
hofC	b0106	P36646	0	0	0	0	0	0	0	0	0	0	0	0	0	0	0	0	0	0	0	0	0	0	0	0	0	0	0	0	0	0	0	0	0	0	0	0
hofM	b3395	P45753	0	0	0	0	0	0	0	0	0	0	0	0	0	0	0	0	0	0	0	0	0	0	0	0	0	0	0	0	0	0	0	0	0	0	0	0
hofN	b3394	P64634	0	0	0	0	0	0	0	0	0	0	0	0	0	0	0	0	0	0	0	0	0	0	0	0	0	0	0	0	0	0	0	0	0	0	0	0
hofO	b3393	P45751	0	0	0	0	0	0	0	0	0	0	0	0	0	0	0	0	0	0	0	0	0	0	0	0	0	0	0	0	0	0	0	0	0	0	0	0
hofP	b3392	P45750	0	0	0	0	0	0	0	0	0	0	0	0	0	0	0	0	0	0	0	0	0	0	0	0	0	0	0	0	0	0	0	0	0	0	0	0
hofQ	b3391	P34749	0	0	0	0	0	0	0	0	0	0	0	0	0	0	0	0	0	0	0	0	0	0	0	0	0	0	0	0	0	0	0	0	0	0	0	0
hokA	b4455	P37305	0	0	0	0	0	0	0	0	0	0	0	0	0	0	0	0	0	0	0	0	0	0	0	0	0	0	0	0	0	0	0	0	0	0	0	0
hokB	b4428	P77494	0	0	0	0	0	0	0	0	0	0	0	0	0	0	0	0	0	0	0	0	0	0	0	0	0	0	0	0	0	0	0	0	0	0	0	0
hokC	b4412	P0ACG4	0	0	0	0	0	0	0	0	0	0	0	0	0	0	0	0	0	0	0	0	0	0	0	0	0	0	0	0	0	0	0	0	0	0	0	0
hokD	b1562	P0ACG6	0	0	0	0	0	0	0	0	0	0	0	0	0	0	0	0	0	0	0	0	0	0	0	0	0	0	0	0	0	0	0	0	0	0	0	0
hokE	b4415	P77091	0	0	0	0	0	0	0	0	0	0	0	0	0	0	0	0	0	0	0	0	0	0	0	0	0	0	0	0	0	0	0	0	0	0	0	0
holA	b0640	P28630	0	0	0	0	0	0	0	0	0	0	0	0	0	0	0	0	0	0	0	0	0	0	0	0	0	0	0	0	0	0	0	0	0	0	0	0
holB	b1099	P28631	2.01969e-05	0	0	0	0	0	0	1.58453e-05	1.38592e-05	1.89812e-05	0	0	0	0	0	0	0	1.82782e-05	2.13076e-05	1.86693e-05	2.36893e-05	2.15357e-05	0	0	0	1.75556e-05	0	1.70043e-05	2.04929e-05	2.17116e-05	2.11092e-05	2.53739e-05	2.49728e-05	2.82693e-05	1.29892e-05	1.87578e-05
holC	b4259	P28905	2.4693e-05	1.90535e-05	1.79188e-05	2.04394e-05	1.43403e-05	2.28867e-05	0	1.80507e-05	1.6869e-05	1.77711e-05	1.99028e-05	1.86492e-05	1.99091e-05	1.66239e-05	1.98032e-05	1.79929e-05	0	1.4555e-05	1.97062e-05	1.84069e-05	1.70953e-05	1.92001e-05	1.45892e-05	0	1.55996e-05	2.30521e-05	0	1.64868e-05	1.50216e-05	1.78791e-05	1.70074e-05	1.79608e-05	2.3198e-05	2.30429e-05	1.422e-05	1.56458e-05
holD	b4372	P28632	0	0	0	0	0	0	0	0	0	0	0	0	0	0	0	0	0	0	0	0	0	0	0	0	0	0	0	0	0	0	0	0	0	0	0	0
holE	b1842	P0ABS8	5.63653e-05	4.9365e-05	6.55514e-05	5.68414e-05	5.81734e-05	6.06307e-05	5.18421e-05	5.12319e-05	4.24481e-05	4.48166e-05	4.01434e-05	4.75914e-05	3.67017e-05	3.84947e-05	4.28427e-05	4.06553e-05	4.77794e-05	4.49247e-05	4.43999e-05	3.59341e-05	3.80377e-05	3.897e-05	0	4.09081e-05	5.32936e-05	5.28401e-05	4.98815e-05	4.64037e-05	4.9447e-05	7.91777e-05	8.02985e-05	7.94226e-05	5.96189e-05	5.02431e-05	6.30827e-05	6.71445e-05
hpf	b3203	P0AFX0	0.000201182	0.000204278	0.000249406	0.000215681	0.000239855	0.00024029	0.000221549	0.00012627	0.000130514	0.000159701	0.000193951	0.000237485	0.000254821	0.000166002	0.000201518	0.000280559	0.000238094	0.000125181	0.000142905	0.000230717	0.000222617	0.000311505	0.00035591	0.000298537	0.000219725	0.000187375	0.000119002	0.000137269	0.000130833	0.000149509	0.000112444	9.17303e-05	8.72682e-05	7.34728e-05	0.000144881	0.000151912
hpt	b0125	P0A9M2	0.000169662	0.000175719	0.000152639	0.000156417	0.00016449	0.000151275	0.00015968	0.000169389	0.000120516	0.000118181	0.000115202	0.000103387	0.000101944	0.000124014	0.000101449	0.000104428	0.000108441	0.000142448	0.000127137	0.000115115	0.000124999	0.000110549	0.000163483	0.000153564	0.000136794	0.000169456	0.000149842	0.000163446	0.000165688	0.000188037	0.000183712	0.000244428	0.000273742	0.000279154	0.000174432	0.000167951
hrpA	b1413	P43329	0.00018358	0.000198521	0.000188145	0.000225611	0.0002313	0.000217733	0.000227077	0.000181532	0.000153847	0.000141265	0.000150174	0.000136215	0.000121929	0.000144017	0.000135802	0.000122251	0.000151967	0.000151487	0.000144681	0.000124667	0.000136021	0.00013666	0.000182985	0.000172188	0.000172049	0.000163981	0.000177285	0.000163344	0.000169313	0.000172355	0.000220825	0.000272767	0.000308054	0.000344295	0.000185551	0.000199528
hrpB	b0148	P37024	9.76031e-06	0	0	3.64722e-05	0	4.4451e-05	1.00275e-05	0	0	0	8.24231e-06	9.17021e-06	0	9.61012e-06	1.15623e-05	1.99975e-05	0	0	0	0	9.28009e-06	9.69445e-06	2.20149e-05	0	1.82871e-05	2.08082e-05	0	9.62077e-06	0	5.38354e-06	0	0	0	0	9.77118e-06	0
hscA	b2526	P0A6Z1	0.000270219	0.000258783	0.00025852	0.000252833	0.000262209	0.000252614	0.000245439	0.000412581	0.000367176	0.000340792	0.000316119	0.000296791	0.000283934	0.000335724	0.000327668	0.000293693	0.000326462	0.000369432	0.000316583	0.000306978	0.000323095	0.000279673	0.000276973	0.000300784	0.000327217	0.000348736	0.000381865	0.000386704	0.000372029	0.000315359	0.0003638	0.000425337	0.00052182	0.000608653	0.000316752	0.000326387
hscB	b2527	P0A6L9	5.96521e-05	6.91064e-05	6.16258e-05	5.5359e-05	2.80151e-05	8.69534e-05	5.6957e-05	8.49233e-05	7.39987e-05	7.15722e-05	6.09932e-05	5.08528e-05	6.32741e-05	6.96372e-05	6.70361e-05	6.12998e-05	6.38333e-05	7.07331e-05	6.32757e-05	7.01782e-05	6.54762e-05	6.21673e-05	8.31067e-05	8.19582e-05	7.6862e-05	7.77584e-05	7.72041e-05	7.9495e-05	7.68701e-05	8.09927e-05	9.6093e-05	0.000101826	0.000114806	0.000127099	6.51425e-05	7.08768e-05
hscC	b0650	P77319	0	0	0	0	0	0	0	0	0	0	0	0	0	0	0	0	0	0	0	0	0	0	0	0	0	0	0	0	0	0	0	0	0	0	0	0
hsdM	b4349	P08957	0.000184606	0.000185275	0.000185624	0.00018926	0.00019951	0.000203525	0.000193555	0.000232944	0.00022317	0.000206548	0.000196569	0.000207493	0.000184236	0.000207254	0.000197152	0.000192735	0.000201758	0.000222419	0.000206231	0.000200845	0.00019703	0.000187199	0.000145307	0.000161498	0.000180569	0.000197239	0.000216596	0.000219592	0.000218377	0.000223187	0.000288144	0.000330211	0.000345855	0.000328063	0.000228431	0.000232434
hsdR	b4350	P08956	0.000173877	0.000193415	0.000153615	0.000176219	0.000185907	0.000182082	0.000184731	0.000151096	0.000202639	0.0002299	0.000264471	0.00032813	0.000332561	0.000242082	0.000283051	0.000351849	0.00032565	0.000183561	0.00020223	0.000257529	0.000304064	0.000345344	0.000104914	0.000130186	0.000137623	0.00015202	0.000158646	0.000148122	0.000147933	0.000180007	0.000204345	0.000200481	0.000215472	0.000191533	0.00018861	0.000179532
hsdS	b4348	P05719	5.38478e-05	5.54474e-05	5.0642e-05	6.04713e-05	6.40778e-05	6.58863e-05	5.86184e-05	6.14883e-05	6.92979e-05	6.93963e-05	3.97076e-05	6.56372e-05	5.52795e-05	6.66561e-05	6.85972e-05	6.35295e-05	6.66448e-05	6.96678e-05	5.97572e-05	7.0151e-05	6.92283e-05	7.51589e-05	5.26995e-05	5.62823e-05	5.9377e-05	6.31875e-05	6.1469e-05	6.4376e-05	6.75945e-05	7.52478e-05	8.23234e-05	7.9157e-05	7.02436e-05	6.06827e-05	7.49764e-05	6.97123e-05
hslJ	b1379	P52644	2.27486e-05	0	1.64118e-05	0	0	4.74178e-05	0	3.00249e-05	0	0	0	0	0	0	0	0	0	2.54767e-05	0	0	0	0	0.000105186	0	7.87377e-05	6.30535e-05	1.51625e-05	6.06973e-05	2.83062e-05	0	0	0	1.266e-05	0	0	0
hslO	b3401	P0A6Y5	0.000214072	0.000225176	0.000222701	0.000224663	0.000225764	0.000226317	0.000218764	0.000293628	0.000296876	0.000282461	0.000259456	0.000245195	0.000226388	0.000272666	0.000232813	0.000199316	0.000220754	0.000295488	0.00028715	0.000251466	0.000233221	0.000209253	0.000227629	0.000221293	0.000235639	0.000239124	0.000266508	0.000277048	0.000269363	0.0002658	0.000302988	0.000373438	0.000392918	0.00039613	0.000260508	0.000267697
hslR	b3400	P0ACG8	0	0	0	1.87199e-05	1.9917e-05	1.96731e-05	0	1.98656e-05	2.04686e-05	2.12449e-05	0	1.07897e-05	2.10939e-05	1.94436e-05	2.16136e-05	2.00444e-05	1.93525e-05	2.12537e-05	2.29841e-05	2.10612e-05	2.04818e-05	1.79818e-05	0	0	2.36563e-05	2.06674e-05	0	2.363e-05	2.17066e-05	2.00662e-05	2.03608e-05	2.4271e-05	2.94173e-05	1.87875e-05	2.08269e-05	2.01461e-05
hslU	b3931	P0A6H5	0.000497278	0.000483223	0.000500847	0.000511964	0.000516973	0.000534497	0.000509975	0.000654908	0.000679581	0.000625304	0.000539962	0.000491645	0.000458308	0.000632735	0.00055258	0.000449342	0.000495754	0.000627785	0.000596614	0.000518687	0.000533123	0.000466953	0.000521496	0.000494102	0.000499249	0.000531275	0.000584806	0.000604086	0.00062563	0.000662098	0.000656421	0.00069198	0.000665114	0.000626522	0.000654289	0.000663431
hslV	b3932	P0A7B8	0.000121928	0.000163075	0.000134526	0.000140978	0.000153199	0.000135451	0.000128261	0.000168466	0.00017907	0.000175349	0.000161764	0.000157118	0.000136721	0.00016365	0.000167994	0.000130812	0.000146265	0.000171105	0.000151696	0.000142122	0.000153171	0.000131799	0.000161508	0.000155478	0.000152391	0.000165891	0.000166518	0.000170299	0.000175978	0.000172138	0.000178713	0.000215255	0.000182501	0.000176707	0.000168239	0.000162447
hspQ	b0966	P0AB20	2.07827e-05	2.30868e-05	2.21117e-05	2.15932e-05	2.12633e-05	2.08897e-05	2.04155e-05	2.2541e-05	2.05806e-05	2.27342e-05	2.10038e-05	1.90481e-05	1.88379e-05	1.9425e-05	2.24628e-05	1.96056e-05	2.17391e-05	1.77297e-05	1.62675e-05	1.78205e-05	1.7819e-05	1.82693e-05	1.51962e-05	1.64066e-05	1.6576e-05	1.90007e-05	2.25673e-05	2.1301e-05	2.01863e-05	2.4085e-05	2.62856e-05	2.80191e-05	2.72184e-05	2.67334e-05	2.38943e-05	2.32577e-05
hsrA	b3754	P31474	0	0	0	0	0	0	0	0	0	0	0	0	0	0	0	0	0	0	0	0	0	0	0	0	0	0	0	0	0	0	0	0	0	0	0	0
htgA	b0012	P28697	0	0	0	0	0	0	0	0	0	0	0	0	0	0	0	0	0	0	0	0	0	0	0	0	0	0	0	0	0	0	0	0	0	0	0	0
htpG	b0473	P0A6Z3	0.00118849	0.00117474	0.00116972	0.00128269	0.00129532	0.00127013	0.00128614	0.00122863	0.00140628	0.001438	0.00133814	0.00120132	0.00118562	0.00147679	0.00144389	0.00124757	0.00131509	0.00113644	0.00114928	0.00112126	0.00126954	0.00121836	0.0010068	0.000985762	0.00098557	0.00101809	0.00120492	0.00118815	0.00119702	0.0013895	0.00133755	0.00144668	0.0013908	0.00122255	0.00142913	0.00145192
htpX	b1829	P23894	0.000183754	0.000173147	0.000173946	0.000194989	0.000212958	0.000198038	0.000190611	0.000284626	0.000292373	0.000298457	0.000292386	0.000271769	0.0003172	0.000268939	0.000292123	0.000305015	0.000304883	0.000248121	0.000277686	0.000265199	0.000280028	0.000270914	0.000253711	0.000277736	0.000300353	0.000313044	0.000290506	0.000281143	0.000297745	0.000222156	0.000239756	0.000252611	0.000240508	0.00024329	0.000226602	0.000234762
htrE	b0139	P33129	0	0	0	0	0	0	0	0	0	0	0	0	0	0	0	0	0	0	0	0	0	0	0	0	0	0	0	0	0	0	0	0	0	0	0	0
htrL	b3618	P25666	0	0	0	0	0	0	0	1.69426e-05	1.86657e-05	0	0	0	0	0	0	0	0	0	0	0	0	0	2.19028e-05	0	0	0	3.90716e-05	0	3.81825e-05	0	0	1.81339e-05	0	0	2.4249e-05	2.55273e-05
hupA	b4000	P0ACF0	0.00195617	0.00194821	0.00192229	0.00205438	0.00208347	0.00199996	0.00204559	0.00255597	0.0024827	0.00268819	0.00283842	0.0031639	0.00334187	0.00266864	0.00313576	0.00361575	0.00329753	0.00257094	0.00265434	0.00327454	0.0032325	0.00369711	0.00368512	0.00340428	0.00323262	0.00309026	0.0025334	0.00252677	0.00254521	0.00247294	0.00263653	0.00250308	0.00250352	0.00246857	0.00258837	0.0026377
hupB	b0440	P0ACF4	0.00196116	0.00193301	0.00216171	0.00178112	0.00149503	0.00198597	0.00185439	0.00169297	0.00204696	0.00235054	0.00287451	0.00290963	0.00326642	0.00231643	0.00298868	0.00379001	0.00321879	0.00185979	0.00233202	0.00296882	0.00275102	0.00332387	0.00214175	0.00226676	0.00215134	0.00215973	0.00192152	0.00198639	0.00173875	0.00192562	0.00191001	0.00189027	0.00198377	0.00196434	0.00161537	0.00176773
hyaA	b0972	P69739	0	0	0	0	0	0	0	0	0	0	0	0	0	0	0	0	0	0	0	0	0	0	0	0	0	0	0	0	0	0	0	0	0	0	0	0
hyaB	b0973	P0ACD8	0	0	3.51036e-06	0	0	3.30703e-06	3.18457e-06	3.14628e-06	2.79395e-06	2.96521e-06	2.59037e-06	3.03811e-06	2.65136e-06	0	0	3.04784e-06	3.73993e-06	0	0	0	0	0	3.61578e-06	0	3.59327e-06	3.21629e-06	0	2.00272e-06	0	2.66679e-06	3.79995e-06	0	5.23518e-06	6.63275e-06	0	2.61925e-06
hyaC	b0974	P0AAM1	0	0	0	0	0	0	0	0	0	0	0	0	0	0	0	0	0	0	0	0	0	0	0	0	0	0	0	0	0	0	0	0	0	0	0	0
hyaD	b0975	P19930	0	0	0	0	0	0	0	0	0	0	0	0	0	0	0	0	0	0	0	0	0	0	0	0	0	0	0	0	0	0	0	0	0	0	0	0
hyaE	b0976	P19931	0	0	0	0	0	0	0	0	0	0	0	0	0	0	0	0	0	0	0	0	0	0	0	0	0	0	0	0	0	0	0	0	0	0	0	0
hyaF	b0977	P19932	0	0	0	0	0	0	0	0	0	0	0	0	0	0	0	0	0	0	0	0	0	0	0	0	0	0	0	0	0	0	0	0	0	0	0	0
hybA	b2996	P0AAJ8	0	0	0	0	0	0	0	0.000174998	0	0	0	0	0.000178211	0.000176243	0	0.000215415	0.000218156	0	0.000159649	0.000108729	0	0	0	0	0.000128884	0	0	0.000194825	0	0	0	0	0	0	0	0
hybB	b2995	P37180	0	0	0	0	0	0	0	0	0	0	0	0	0	0	0	0	0	0	0	0	0	0	0	0	0	0	0	0	0	0	0	0	0	0	0	0
hybC	b2994	P0ACE0	1.47028e-05	0	0	0	0	2.12813e-05	0	0	0	1.9192e-05	0	2.59956e-05	2.29331e-05	2.21666e-05	0	2.49963e-05	0	0	0	0	3.7988e-05	3.40588e-05	0	0	0	0	0	0	0	0	1.92671e-05	1.8791e-05	0	0	0	0
hybD	b2993	P37182	2.73107e-06	3.23049e-06	3.7236e-06	3.37722e-06	3.21268e-06	3.70495e-06	3.31737e-06	4.45652e-06	0	0	3.00036e-06	0	2.05571e-06	0	3.54664e-06	0	0	0	2.49678e-06	0	0	0	4.85113e-06	3.98604e-06	4.7346e-06	3.05216e-06	3.85331e-06	3.8855e-06	0	3.04027e-06	3.6578e-06	4.74854e-06	4.98566e-06	5.33922e-06	3.61677e-06	3.62948e-06
hybE	b2992	P0AAN1	0	0	0	0	0	0	0	0	0	0	0	0	0	0	0	0	0	0	0	0	0	0	0	0	0	0	0	0	0	0	0	0	0	0	0	0
hybF	b2991	P0A703	0	0	0	0	0	0	0	0	0	0	0	0	0	0	0	0	0	0	0	0	0	0	0	0	0	0	0	0	0	0	0	0	0	0	0	0
hybG	b2990	P0AAM7	0	0	0	0	0	0	0	0	0	0	0	0	0	0	0	0	0	0	0	0	0	0	0	0	0	0	0	0	0	0	0	0	0	0	0	0
hybO	b2997	P69741	0	0	0	0	0	0	0	0	0	0	0	0	0	0	0	0	0	0	0	0	0	0	0	0	0	0	0	0	0	0	0	0	0	0	0	0
hycA	b2725	P0AEV4	0	0	0	0	0	0	0	0	0	0	0	0	0	0	0	0	0	0	0	0	0	0	0	0	0	0	0	0	0	0	0	0	0	0	0	0
hycB	b2724	P0AAK1	0	0	0	0	0	0	0	0	0	0	0	0	0	0	0	0	0	0	0	0	0	0	0	0	0	0	0	0	0	0	0	0	0	0	0	0
hycC	b2723	P16429	0	0	0	0	0	0	0	0	0	0	0	0	0	0	0	0	0	0	0	0	0	0	0	0	0	0	0	0	0	0	0	0	0	0	0	0
hycD	b2722	P16430	0	0	0	0	0	0	0	0	0	0	0	0	0	0	0	0	0	0	0	0	0	0	0	0	0	0	0	0	0	0	0	0	0	0	0	0
hycE	b2721	P16431	0	0	0	0	0	0	0	0	0	0	0	0	0	0	0	0	0	0	0	0	0	0	0	0	0	0	0	0	0	0	0	0	0	0	0	0
hycF	b2720	P16432	0	0	0	0	0	0	0	0	0	0	0	0	0	0	0	0	0	0	0	0	0	0	0	0	0	0	0	0	0	0	0	0	0	0	0	0
hycG	b2719	P16433	0	0	0	0	0	0	0	0	0	0	0	0	0	0	0	0	0	0	0	0	0	0	0	0	0	0	0	0	0	0	0	0	0	0	0	0
hycH	b2718	P0AEV7	0	0	0	0	0	0	0	0	0	0	0	0	0	0	0	0	0	0	0	0	0	0	0	0	0	0	0	0	0	0	0	0	0	0	0	0
hycI	b2717	P0AEV9	1.0194e-05	1.01423e-05	1.00531e-05	1.46671e-05	1.31629e-05	0	8.69698e-06	1.02477e-05	5.47869e-06	0	7.67351e-06	1.04316e-05	1.08665e-05	0	1.1407e-05	1.04253e-05	9.11998e-06	5.47824e-06	5.91979e-06	7.15917e-06	1.04368e-05	1.20766e-05	1.55365e-05	1.25681e-05	9.97758e-06	0	0	9.2474e-06	5.52074e-06	6.16994e-06	5.28342e-06	5.02652e-06	5.3771e-06	0	6.58732e-06	0
hydN	b2713	P0AAK4	0	0	0	0	0	0	0	0	0	0	0	0	0	0	0	0	0	0	0	0	0	0	0	0	0	0	0	0	0	0	0	0	0	0	0	0
hyfA	b2481	P23481	3.28616e-05	2.72733e-05	0	7.51684e-05	5.54057e-05	6.07756e-05	5.71425e-05	6.94642e-05	6.59146e-05	6.13117e-05	6.07524e-05	5.59607e-05	5.92746e-05	5.31653e-05	3.98683e-05	3.84412e-05	4.63359e-05	5.15411e-05	5.05271e-05	4.3687e-05	4.87243e-05	4.27521e-05	4.53912e-05	3.67741e-05	4.24388e-05	4.71548e-05	3.8367e-05	3.69555e-05	4.19275e-05	3.83819e-05	6.4938e-05	6.66072e-05	6.99087e-05	7.83339e-05	7.10169e-05	7.65443e-05
hyfB	b2482	P23482	0	0	0	0	0	0	0	0	0	0	0	0	0	0	0	0	0	0	0	0	0	0	0	0	0	0	0	0	0	0	0	0	0	0	0	0
hyfC	b2483	P77858	0	0	0	0	0	0	0	0	0	0	0	0	0	0	0	0	0	0	0	0	0	0	0	0	0	0	0	0	0	0	0	0	0	0	0	0
hyfD	b2484	P77416	0	0	0	0	0	0	0	0	0	0	0	0	0	0	0	0	0	0	0	0	0	0	0	0	0	0	0	0	0	0	0	0	0	0	0	0
hyfE	b2485	P0AEW1	0	0	0	0	0	0	0	0	0	0	0	0	0	0	0	0	0	0	0	0	0	0	0	0	0	0	0	0	0	0	0	0	0	0	0	0
hyfF	b2486	P77437	0	0	0	0	0	0	0	0	0	0	0	0	0	0	0	0	0	0	0	0	0	0	0	0	0	0	0	0	0	0	0	0	0	0	0	0
hyfG	b2487	P77329	0	0	0	0	0	0	0	0	0	0	0	0	0	0	0	0	0	0	0	0	0	0	0	0	0	0	0	0	0	0	0	0	0	0	0	0
hyfH	b2488	P77423	0	0	0	0	0	0	0	0	0	0	0	0	0	0	0	0	0	0	0	0	0	0	0	0	0	0	0	0	0	0	0	0	0	0	0	0
hyfI	b2489	P77668	0	0	0	0	0	0	0	0	0	0	0	0	0	0	0	0	0	0	0	0	0	0	0	0	0	0	0	0	0	0	0	0	0	0	0	0
hyfJ	b2490	P77453	0	0	0	0	0	0	0	0	0	0	0	0	0	0	0	0	0	0	0	0	0	0	0	0	0	0	0	0	0	0	0	0	0	0	0	0
hyfR	b2491	P71229	0.000272701	0.000264752	0.000238094	0.000512836	0.000502422	0.000501857	0.000435357	0.000361747	0.000336233	0.000358195	0.000351461	0.000405116	0.000428947	0.000354381	0.000414795	0.000512383	0.000425984	0.000339028	0.000304596	0.000383715	0.000384018	0.000471268	0.00036819	0.000428166	0.000423149	0.000476881	0.000346752	0.000354117	0.000342289	0.000439501	0.000458425	0.000484478	0.000457137	0.000351976	0.00042898	0.000432189
hyi	b0508	P30147	0	0	0	0	0	0	0	0	0	0	0	0	0	0	0	0	0	0	0	0	0	0	0	0	0	0	0	0	0	0	0	0	0	0	0	0
hypA	b2726	P0A700	0	0	0	0	0	0	0	0	0	0	0	0	0	0	0	0	0	0	0	0	0	0	0	0	0	0	0	0	0	0	0	0	0	0	0	0
hypB	b2727	P0AAN3	1.28171e-05	1.04429e-05	1.24206e-05	1.3035e-05	1.41806e-05	1.08244e-05	0	0	0	0	9.16619e-06	1.34587e-05	1.53183e-05	1.1621e-05	1.04099e-05	1.55526e-05	6.26002e-06	0	0	1.0128e-05	7.56211e-06	1.37727e-05	0	1.29279e-05	1.13857e-05	9.61352e-06	0	0	0	7.07957e-06	9.00539e-06	7.20957e-06	4.72129e-06	7.00463e-06	1.03582e-05	9.52991e-06
hypC	b2728	P0AAM3	0	0	0	0	0	0	0	0	0	0	0	0	0	0	0	0	0	0	0	0	0	0	0	0	0	0	0	0	0	0	0	0	0	0	0	0
hypD	b2729	P24192	0	0	0	0	0	0	0	0	0	0	1.09645e-05	0	0	0	9.99692e-06	9.57345e-06	0	0	0	0	0	0	0	0	9.46409e-06	0	1.03243e-05	9.19303e-06	0	0	0	0	0	0	0	1.08967e-05
hypE	b2730	P24193	0	0	0	9.79974e-06	9.72853e-06	0	0	0	0	0	0	8.94367e-06	0	0	0	0	0	0	0	9.05678e-06	0	1.41225e-05	1.73037e-05	1.38051e-05	0	9.47226e-06	0	0	0	0	9.10611e-06	7.16883e-06	0	0	1.16623e-05	0
hypF	b2712	P30131	0	0	0	0	0	0	0	0	0	0	0	0	0	0	0	0	0	0	0	0	0	0	0	0	0	0	0	0	0	0	0	0	0	0	0	0
hypT	b4327	P39376	0	0	0	0	0	0	0	0	0	0	0	0	0	0	0	0	0	0	0	0	0	0	0	0	0	0	0	0	0	0	0	0	0	0	0	0
hyuA	b2873	Q46806	0	0	0	0	0	0	0	0	0	0	0	0	0	0	0	0	0	0	0	0	0	0	0	0	0	0	0	0	0	0	0	0	0	0	0	0
iaaA	b0828	P37595	5.62454e-05	5.57502e-05	5.77773e-05	6.46551e-05	6.82686e-05	6.78057e-05	6.55929e-05	5.11271e-05	4.52289e-05	4.54551e-05	4.92577e-05	5.11946e-05	5.63619e-05	4.49003e-05	5.27894e-05	5.57304e-05	5.98536e-05	4.63687e-05	4.35052e-05	5.1951e-05	5.48902e-05	5.84807e-05	8.64323e-05	8.09708e-05	7.41376e-05	6.58933e-05	5.05433e-05	5.0721e-05	5.07848e-05	6.64487e-05	6.12544e-05	6.51682e-05	6.43145e-05	6.55201e-05	6.28458e-05	6.90178e-05
iadA	b4328	P39377	6.36735e-05	5.54803e-05	5.81948e-05	6.97075e-05	7.3485e-05	7.26421e-05	7.57436e-05	9.52009e-05	8.61065e-05	7.73063e-05	6.74105e-05	7.14323e-05	5.98346e-05	8.26788e-05	7.57748e-05	5.82561e-05	6.8773e-05	8.17183e-05	6.52949e-05	7.22974e-05	7.62416e-05	6.84134e-05	7.97258e-05	8.27247e-05	8.72293e-05	9.49355e-05	8.90233e-05	9.40397e-05	8.75172e-05	0.000106529	0.000111135	0.000122146	0.000122477	0.000116742	9.94721e-05	0.000104776
iap	b2753	P10423	1.05868e-05	1.11528e-05	8.72197e-06	9.40439e-06	0	0	6.31083e-06	0	0	0	3.37462e-06	0	0	0	0	0	0	0	0	0	3.04695e-06	0	5.30135e-06	4.87887e-06	4.51279e-06	0	0	3.69178e-06	6.4631e-06	6.19672e-06	5.47419e-06	7.65942e-06	9.39091e-06	8.238e-06	6.56331e-06	5.44297e-06
ibaG	b3190	P0A9W6	0.000130695	0.000130547	0.000127826	0.000111287	0.000103786	0.000101855	0.000101461	0.000114647	9.76358e-05	9.1496e-05	8.29051e-05	7.92417e-05	7.75421e-05	8.88206e-05	7.67295e-05	7.79529e-05	7.8469e-05	0.000112669	9.573e-05	8.99946e-05	8.50886e-05	8.42613e-05	9.00175e-05	9.70413e-05	0.000105537	0.000116736	0.000106086	9.2563e-05	0.000106288	0.000132223	0.000126328	0.000127679	0.000126263	0.000127793	0.000109275	0.000111209
ibpA	b3687	P0C054	7.1678e-05	7.50714e-05	6.62375e-05	8.14515e-05	8.09662e-05	8.40611e-05	6.64196e-05	6.19983e-05	6.6491e-05	6.35908e-05	5.20518e-05	4.50024e-05	4.24207e-05	6.5388e-05	6.29711e-05	4.56759e-05	5.63803e-05	5.91094e-05	5.45029e-05	5.51083e-05	5.55331e-05	4.84348e-05	3.66872e-05	4.0532e-05	4.33251e-05	4.87776e-05	6.06416e-05	5.37073e-05	6.54083e-05	7.00666e-05	7.92641e-05	9.72756e-05	9.44358e-05	8.06772e-05	7.13069e-05	7.31167e-05
ibpB	b3686	P0C058	1.62541e-05	1.48633e-05	1.54154e-05	1.5831e-05	1.80007e-05	1.70088e-05	1.40137e-05	7.65229e-06	9.58185e-06	8.98146e-06	0	0	0	9.95797e-06	0	0	0	0	0	0	0	0	0	0	0	0	0	0	0	9.12865e-06	8.77158e-06	1.37094e-05	1.22423e-05	1.22463e-05	8.84372e-06	1.00144e-05
icd	b1136	P08200	0.0136425	0.0133933	0.0137352	0.0119935	0.0122313	0.0123272	0.0122965	0.0113843	0.012371	0.0146175	0.0172196	0.0171518	0.0181527	0.0144616	0.0151217	0.016968	0.016322	0.0113257	0.0133305	0.0153724	0.017811	0.0183666	0.016557	0.0157308	0.0149218	0.0149117	0.0109986	0.0117533	0.0112559	0.0153822	0.0115428	0.00957632	0.00831679	0.0077604	0.0132947	0.013491
icdC	b4519		0	0	0	0	0	0	0	0	0	0	0	0	0	0	0	0	0	0	0	0	0	0	0	0	0	0	0	0	0	0	0	0	0	0	0	0
iclR	b4018	P16528	2.79917e-05	1.79086e-05	2.85857e-05	3.73504e-05	3.59794e-05	3.93823e-05	3.3785e-05	9.36518e-05	9.35181e-05	8.79519e-05	0.000101183	8.76047e-05	9.5074e-05	9.22856e-05	0.000103608	9.75245e-05	9.00398e-05	9.63807e-05	7.80792e-05	8.46534e-05	9.30706e-05	9.92757e-05	9.17428e-05	8.64979e-05	0.000119121	9.38639e-05	9.25845e-05	6.9276e-05	8.96591e-05	9.87177e-05	8.4629e-05	0.000103538	9.88541e-05	7.98371e-05	8.77267e-05	7.59291e-05
idi	b2889	Q46822	0	0	0	0	0	0	0	0	0	0	0	0	0	0	0	0	0	0	0	0	0	0	0	0	0	0	0	0	0	0	0	0	0	0	0	0
idnD	b4267	P39346	0	0	0	0	0	0	0	0	0	0	1.5571e-05	2.39553e-05	2.47681e-05	0	0	0	0	0	0	0	1.83851e-05	2.86314e-05	0	0	0	0	0	0	0	0	0	0	0	0	0	0
idnK	b4268	P39208	0	0	0	0	0	0	0	0	0	0	0	0	0	0	0	0	0	0	0	0	0	0	0	0	0	0	0	0	0	0	0	0	0	0	0	0
idnO	b4266	P0A9P9	0	0	0	0	0	3.81056e-06	0	0	0	1.5914e-05	3.01744e-05	0.000221318	0.000235087	1.54712e-05	3.03571e-05	0.000206955	0.000181754	0	1.46621e-05	3.09546e-05	0.000189014	0.000226883	0	0	0	0	0	0	0	0	0	0	0	0	0	0
idnR	b4264	P39343	0	0	0	0	0	0	0	0	0	0	0	0	0	0	0	0	0	0	0	0	0	0	0	0	0	0	0	0	0	0	0	0	0	0	0	0
idnT	b4265	P39344	0	0	0	0	0	0	0	0	0	0	0	0	0	0	0	0	0	0	0	0	0	0	0	0	0	0	0	0	0	0	0	0	0	0	0	0
ihfA	b1712	P0A6X7	0.000392469	0.000402991	0.000371434	0.000414813	0.000456054	0.000419926	0.000449338	0.000276825	0.000267687	0.000255692	0.000293643	0.000327599	0.000410013	0.000265297	0.00033042	0.000430286	0.000351	0.000260566	0.000259323	0.000325357	0.000379931	0.000470605	0.000562391	0.000489155	0.000367253	0.00036178	0.000265694	0.00025536	0.000303758	0.000287097	0.000303227	0.00035333	0.000365761	0.000351596	0.000289189	0.000293883
ihfB	b0912	P0A6Y1	0.000967413	0.000978517	0.000977129	0.000936156	0.000899057	0.00091784	0.000917721	0.000561318	0.000576914	0.000611345	0.000700194	0.000781984	0.000913883	0.000612212	0.000694876	0.000970396	0.000750227	0.000541424	0.000542684	0.000638663	0.00079699	0.000944132	0.0013491	0.00108932	0.000978607	0.000832268	0.000622129	0.000665534	0.000628766	0.000625268	0.000574769	0.000624137	0.000666666	0.000705252	0.000615093	0.000591982
ileS	b0026	P00956	0.00168122	0.00167285	0.00165195	0.00172351	0.00174884	0.00171441	0.00171994	0.00177302	0.00165974	0.00158529	0.00152548	0.00151696	0.00150823	0.00159386	0.00159309	0.00150577	0.00154574	0.00176923	0.00155866	0.00154688	0.00157665	0.00153599	0.0016961	0.00170907	0.00175906	0.00176194	0.00177769	0.00181337	0.00174528	0.00166301	0.00177914	0.00194312	0.00196903	0.0019249	0.0016792	0.00170225
ilvA	b3772	P04968	0.000148934	0.000158034	0.00015321	0.000163358	0.000179274	0.000166229	0.000164877	0.000560858	0.000515991	0.000498116	0.000523227	0.000540326	0.000552481	0.000485207	0.000548583	0.00059448	0.000543066	0.000504402	0.000447867	0.000501278	0.000512609	0.000545042	0.00107038	0.00111184	0.000988272	0.00089466	0.000566301	0.000539802	0.00053867	0.000803565	0.000774392	0.000757378	0.000703158	0.000620401	0.000752712	0.000764944
ilvB	b3671	P08142	0.000855487	0.000860571	0.000874477	0.000853452	0.000888383	0.000885987	0.000860975	0.00063159	0.000770953	0.000911174	0.00105889	0.00117499	0.0011179	0.000887088	0.000991619	0.001112	0.00100106	0.000708244	0.000835624	0.00103894	0.00110116	0.00125745	0.000467235	0.000534154	0.000634873	0.000659652	0.000558297	0.000641292	0.000627695	0.000945295	0.000781758	0.000726846	0.00067604	0.000524894	0.000867912	0.000852845
ilvC	b3774	P05793	0.0109951	0.0111401	0.0116028	0.0120053	0.0114334	0.0114411	0.0116146	0.00685586	0.00661331	0.00661647	0.00607163	0.0058013	0.0048719	0.00636445	0.00550898	0.0046187	0.00534126	0.00716756	0.0070201	0.00606383	0.00571938	0.00474621	0.00373574	0.00387104	0.00362796	0.00386568	0.00588055	0.00619974	0.00642172	0.0061331	0.00500003	0.00389165	0.00326791	0.00264975	0.00611137	0.00623182
ilvD	b3771	P05791	0.000309591	0.000315605	0.000321002	0.000306999	0.00032683	0.000334249	0.000325166	0.00159187	0.00126768	0.00122836	0.00125286	0.00123832	0.00122291	0.00117305	0.00127747	0.00125107	0.0012783	0.0013164	0.00117871	0.00118592	0.00129042	0.00132642	0.00285272	0.00278924	0.00257972	0.00228791	0.00148302	0.00149084	0.00146678	0.00193584	0.00251536	0.0028339	0.00270628	0.00245054	0.00189006	0.001898
ilvE	b3770	P0AB80	0.000662257	0.000650234	0.000703196	0.000608982	0.000643037	0.000636735	0.000679257	0.00263004	0.00221081	0.00210255	0.00209568	0.00207638	0.00195201	0.00194524	0.00190781	0.00188883	0.00186458	0.00226093	0.00215762	0.00193449	0.00197871	0.00202995	0.00384674	0.00376437	0.0035763	0.0032461	0.00242757	0.00255126	0.00238554	0.00300361	0.0029669	0.00276202	0.00245423	0.00232821	0.00310035	0.00300947
ilvG_1	b3767	P00892	7.10219e-05	6.31696e-05	8.54427e-05	0.00011518	0.000131953	0.000109669	0.00012142	0.000442988	0.000393481	0.000380996	0.000405771	0.00039763	0.000386801	0.000371116	0.000380665	0.00040088	0.000374372	0.000404431	0.000383852	0.000398902	0.000431927	0.000428573	0.000651439	0.000698293	0.000650724	0.00059444	0.000409803	0.000459016	0.000452141	0.000595164	0.000644879	0.000682319	0.000662221	0.000607501	0.000560289	0.000577343
ilvG_2	b3768		0	0	0	0	0	0	0	0	0	0	0	0	0	0	0	0	0	0	0	0	0	0	0	0	0	0	0	0	0	0	0	0	0	0	0	0
ilvH	b0078	P00894	0.000137545	0.000136485	0.000141439	0.000151894	0.000151964	0.000150966	0.000153414	0.000127645	0.00012018	0.00011951	0.000123184	0.000137666	0.00014671	0.000119264	0.00013278	0.000160225	0.000146063	0.000119021	0.000122788	0.000131293	0.000133232	0.000149228	0.000248683	0.000223312	0.000212095	0.000189671	0.000132505	0.000122721	0.000115532	0.000138774	0.00012136	0.000109972	0.000101783	0.000100992	0.000134246	0.00013928
ilvI	b0077	P00893	0.000423583	0.000406995	0.00040395	0.000449037	0.000444414	0.000440092	0.000429392	0.000427446	0.000395911	0.000392176	0.000416064	0.000456744	0.000468892	0.000376006	0.000375696	0.000433976	0.000423837	0.000404299	0.000396185	0.00041293	0.000428101	0.000487056	0.000673437	0.000631349	0.000569291	0.000534803	0.00038212	0.000379204	0.000399241	0.000418424	0.000354478	0.000322756	0.000318461	0.000308046	0.000407218	0.000421386
ilvL	b3766	P62522	0	0	0	0	0	0	0	0	0	0	0	0	0	0	0	0	0	0	0	0	0	0	0	0	0	0	0	0	0	0	0	0	0	0	0	0
ilvM	b3769	P0ADG1	0	0	0	0	0	0	0	0.000116747	0.000102738	9.93854e-05	9.75997e-05	8.31869e-05	7.8116e-05	9.71928e-05	0.000103769	8.09849e-05	9.24531e-05	9.18813e-05	9.06524e-05	9.46131e-05	8.85894e-05	8.15855e-05	0.000187211	0.000215588	0.000203353	0.000186503	0.000123659	0.000113075	0.000116661	0.000174939	0.00018717	0.000150181	0.000120993	8.6883e-05	0.00016937	0.000168071
ilvN	b3670	P0ADF8	0.000116395	0.000130446	0.000128775	0.000130217	0.000138132	0.000132082	0.000121662	0.000105032	0.000118545	0.00015327	0.000178314	0.000190344	0.000185419	0.00014814	0.000150501	0.000173578	0.000162063	0.000119101	0.000144706	0.000158991	0.000175785	0.000208666	0.000101468	0.000104304	0.000110052	0.000131535	9.68585e-05	0.000111114	0.000101296	0.000161386	0.000122143	0.000121494	0.000115228	9.8831e-05	0.000145036	0.000139934
ilvX	b4669	C1P619	0	0	0	0	0	0	0	0	0	0	0	0	0	0	0	0	0	0	0	0	0	0	0	0	0	0	0	0	0	0	0	0	0	0	0	0
ilvY	b3773	P05827	1.24527e-05	0	0	4.77014e-06	0	0	6.25111e-06	0	1.023e-05	0	0	9.0399e-06	8.97983e-06	9.04517e-06	5.67081e-06	5.4619e-06	5.46642e-06	1.00089e-05	9.28894e-06	0	9.29179e-06	8.52814e-06	6.29019e-06	4.69301e-06	5.6418e-06	5.02521e-06	5.60644e-06	1.04229e-05	0	7.57178e-06	6.96405e-06	1.01441e-05	9.69852e-06	9.27559e-06	8.91687e-06	8.7949e-06
inaA	b2237	P27294	0	0	0	0	0	0	0	0	0	0	0	0	0	0	0	0	0	0	0	0	0	0	0	0	0	0	0	0	0	0	0	0	0	0	0	0
infA	b0884	P69222	0.000373655	0.000369133	0.000350894	0.000315188	0.000324385	0.00031623	0.000293824	0.000339448	0.000301927	0.000292679	0.000260276	0.000258184	0.00021585	0.00031777	0.000263097	0.000207508	0.000241365	0.000340729	0.000286254	0.000256815	0.000239831	0.000188017	0.000203567	0.000242406	0.000254522	0.000295565	0.000344101	0.00034536	0.000353609	0.00042818	0.000387995	0.000424123	0.000456982	0.000478733	0.00035191	0.000355651
infB	b3168	P0A705	0.00188391	0.00190825	0.00185922	0.00213643	0.00206919	0.00213952	0.00202537	0.00234598	0.00222411	0.00219414	0.00215233	0.00203492	0.00189823	0.00217242	0.0021291	0.00184447	0.00206467	0.00220301	0.00224911	0.00202028	0.00211901	0.00190606	0.00174015	0.00184595	0.00202025	0.00209856	0.00224539	0.00212372	0.00230186	0.00223703	0.00273451	0.0031892	0.00344168	0.00376016	0.00238318	0.0023758
infC	b1718	P0A707	0.00074126	0.000756714	0.000783273	0.000849114	0.000855054	0.000829524	0.000817853	0.000828992	0.000715854	0.000712166	0.000696489	0.000658455	0.000612859	0.000732175	0.000663731	0.000639087	0.000673246	0.000720434	0.000691849	0.000598163	0.000642108	0.000639285	0.000749134	0.000772685	0.000864036	0.000871212	0.00080754	0.000802523	0.000774854	0.000913404	0.000921873	0.000904954	0.000928885	0.00093467	0.000983032	0.00100098
insA-1	b0022		0	0	0	0	0	0	0	0	0	0	0	0	0	0	0	0	0	0	0	0	0	0	0	0	0	0	0	0	0	0	0	0	0	0	0	0
insA-2	b0265		0	0	0	0	0	0	0	0	0	0	0	0	0	0	0	0	0	0	0	0	0	0	0	0	0	0	0	0	0	0	0	0	0	0	0	0
insA-3	b0275		0	0	0	0	0	0	0	0	0	0	0	0	0	0	0	0	0	0	0	0	0	0	0	0	0	0	0	0	0	0	0	0	0	0	0	0
insA-4	b4516		0	0	0	0	0	0	0	0	0	0	0	0	0	0	0	0	0	0	0	0	0	0	0	0	0	0	0	0	0	0	0	0	0	0	0	0
insA-5	b1894		0	0	0	0	0	0	0	0	0	0	0	0	0	0	0	0	0	0	0	0	0	0	0	0	0	0	0	0	0	0	0	0	0	0	0	0
insA-6	b3444		0	0	0	0	0	0	0	0	0	0	0	0	0	0	0	0	0	0	0	0	0	0	0	0	0	0	0	0	0	0	0	0	0	0	0	0
insA-7	b4294		0	0	0	0	0	0	0	0	0	0	0	0	0	0	0	0	0	0	0	0	0	0	0	0	0	0	0	0	0	0	0	0	0	0	0	0
insAB-1			0	0	0	0	0	0	0	0	0	0	0	0	0	0	0	0	0	0	0	0	0	0	0	0	0	0	0	0	0	0	0	0	0	0	0	0
insAB-2			0	0	0	0	0	0	0	0	0	0	0	0	0	0	0	0	0	0	0	0	0	0	0	0	0	0	0	0	0	0	0	0	0	0	0	0
insAB-3			0	0	0	0	0	0	0	0	0	0	0	0	0	0	0	0	0	0	0	0	0	0	0	0	0	0	0	0	0	0	0	0	0	0	0	0
insAB-4			0	0	0	0	0	0	0	0	0	0	0	0	0	0	0	0	0	0	0	0	0	0	0	0	0	0	0	0	0	0	0	0	0	0	0	0
insAB-5			0	0	0	0	0	0	0	0	0	0	0	0	0	0	0	0	0	0	0	0	0	0	0	0	0	0	0	0	0	0	0	0	0	0	0	0
insAB-6			0	0	0	0	0	0	0	0	0	0	0	0	0	0	0	0	0	0	0	0	0	0	0	0	0	0	0	0	0	0	0	0	0	0	0	0
insB-1	b0021		0	0	0	0	0	0	0	0	0	0	0	0	0	0	0	0	0	0	0	0	0	0	0	0	0	0	0	0	0	0	0	0	0	0	0	0
insB-2	b0264		0	0	0	0	0	0	0	0	0	0	0	0	0	0	0	0	0	0	0	0	0	0	0	0	0	0	0	0	0	0	0	0	0	0	0	0
insB-4	b0988		0	0	0	0	0	0	0	0	0	0	0	0	0	0	0	0	0	0	0	0	0	0	0	0	0	0	0	0	0	0	0	0	0	0	0	0
insC-1	b0360		0	0	0	0	0	0	0	0	0	0	0	0	0	0	0	0	0	0	0	0	0	0	0	0	0	0	0	0	0	0	0	0	0	0	0	0
insC-2	b1403		0	0	0	0	0	0	0	0	0	0	0	0	0	0	0	0	0	0	0	0	0	0	0	0	0	0	0	0	0	0	0	0	0	0	0	0
insC-3	b1997		0	0	0	0	0	0	0	0	0	0	0	0	0	0	0	0	0	0	0	0	0	0	0	0	0	0	0	0	0	0	0	0	0	0	0	0
insC-4	b2861		0	0	0	0	0	0	0	0	0	0	0	0	0	0	0	0	0	0	0	0	0	0	0	0	0	0	0	0	0	0	0	0	0	0	0	0
insC-5	b3044		0	0	0	0	0	0	0	0	0	0	0	0	0	0	0	0	0	0	0	0	0	0	0	0	0	0	0	0	0	0	0	0	0	0	0	0
insC-6	b4272		0	0	0	0	0	0	0	0	0	0	0	0	0	0	0	0	0	0	0	0	0	0	0	0	0	0	0	0	0	0	0	0	0	0	0	0
insCD-1			0	0	0	0	0	0	0	0	0	0	0	0	0	0	0	0	0	0	0	0	0	0	0	0	0	0	0	0	0	0	0	0	0	0	0	0
insCD-2			0	0	0	0	0	0	0	0	0	0	0	0	0	0	0	0	0	0	0	0	0	0	0	0	0	0	0	0	0	0	0	0	0	0	0	0
insCD-3			0	0	0	0	0	0	0	0	0	0	0	0	0	0	0	0	0	0	0	0	0	0	0	0	0	0	0	0	0	0	0	0	0	0	0	0
insCD-4			0	0	0	0	0	0	0	0	0	0	0	0	0	0	0	0	0	0	0	0	0	0	0	0	0	0	0	0	0	0	0	0	0	0	0	0
insCD-5			0	0	0	0	0	0	0	0	0	0	0	0	0	0	0	0	0	0	0	0	0	0	0	0	0	0	0	0	0	0	0	0	0	0	0	0
insCD-6			0	0	0	0	0	0	0	0	0	0	0	0	0	0	0	0	0	0	0	0	0	0	0	0	0	0	0	0	0	0	0	0	0	0	0	0
insD	b1578		0	0	0	0	0	0	0	0	0	0	0	0	0	0	0	0	0	0	0	0	0	0	0	0	0	0	0	0	0	0	0	0	0	0	0	0
insD-1	b0361		0	0	0	0	0	0	0	0	0	0	0	0	0	0	0	0	0	0	0	0	0	0	0	0	0	0	0	0	0	0	0	0	0	0	0	0
insE-1	b0298		0	0	0	0	0	0	0	0	0	0	0	0	0	0	0	0	0	0	0	0	0	0	0	0	0	0	0	0	0	0	0	0	0	0	0	0
insE-2	b0373		0	0	0	0	0	0	0	0	0	0	0	0	0	0	0	0	0	0	0	0	0	0	0	0	0	0	0	0	0	0	0	0	0	0	0	0
insE-3	b0540		0	0	0	0	0	0	0	0	0	0	0	0	0	0	0	0	0	0	0	0	0	0	0	0	0	0	0	0	0	0	0	0	0	0	0	0
insE-4	b1027		0	0	0	0	0	0	0	0	0	0	0	0	0	0	0	0	0	0	0	0	0	0	0	0	0	0	0	0	0	0	0	0	0	0	0	0
insE-5	b2088		0	0	0	0	0	0	0	0	0	0	0	0	0	0	0	0	0	0	0	0	0	0	0	0	0	0	0	0	0	0	0	0	0	0	0	0
insEF-1			0	0	0	0	0	0	0	0	0	0	0	0	0	0	0	0	0	0	0	0	0	0	0	0	0	0	0	0	0	0	0	0	0	0	0	0
insEF-2			0	0	0	0	0	0	0	0	0	0	0	0	0	0	0	0	0	0	0	0	0	0	0	0	0	0	0	0	0	0	0	0	0	0	0	0
insEF-3			0	0	0	0	0	0	0	0	0	0	0	0	0	0	0	0	0	0	0	0	0	0	0	0	0	0	0	0	0	0	0	0	0	0	0	0
insEF-4			0	0	0	0	0	0	0	0	0	0	0	0	0	0	0	0	0	0	0	0	0	0	0	0	0	0	0	0	0	0	0	0	0	0	0	0
insEF-5			0	0	0	0	0	0	0	0	0	0	0	0	0	0	0	0	0	0	0	0	0	0	0	0	0	0	0	0	0	0	0	0	0	0	0	0
insF-1	b0299		0	0	0	0	0	0	0	0	0	0	0	0	0	0	0	0	0	0	0	0	0	0	0	0	0	0	0	0	0	0	0	0	0	0	0	0
insG	b4278	P03835	0	0	0	0	0	0	0	0	0	0	0	0	0	0	0	0	0	0	0	0	0	0	0	0	0	0	0	0	0	0	0	0	0	0	0	0
insH-1	b0259		0	0	0	0	0	0	0	0	0	0	0	0	0	0	0	0	0	0	0	0	0	0	0	0	0	0	0	0	0	0	0	0	0	0	0	0
insH-10	b3218		0	0	0	0	0	0	0	0	0	0	0	0	0	0	0	0	0	0	0	0	0	0	0	0	0	0	0	0	0	0	0	0	0	0	0	0
insH-11	b3505		0	0	0	0	0	0	0	0	0	0	0	0	0	0	0	0	0	0	0	0	0	0	0	0	0	0	0	0	0	0	0	0	0	0	0	0
insH-2	b0552		0	0	0	0	0	0	0	0	0	0	0	0	0	0	0	0	0	0	0	0	0	0	0	0	0	0	0	0	0	0	0	0	0	0	0	0
insH-3	b0656		0	0	0	0	0	0	0	0	0	0	0	0	0	0	0	0	0	0	0	0	0	0	0	0	0	0	0	0	0	0	0	0	0	0	0	0
insH-4	b1331		0	0	0	0	0	0	0	0	0	0	0	0	0	0	0	0	0	0	0	0	0	0	0	0	0	0	0	0	0	0	0	0	0	0	0	0
insH-5	b1370		0	0	0	0	0	0	0	0	0	0	0	0	0	0	0	0	0	0	0	0	0	0	0	0	0	0	0	0	0	0	0	0	0	0	0	0
insH-6	b1994		0	0	0	0	0	0	0	0	0	0	0	0	0	0	0	0	0	0	0	0	0	0	0	0	0	0	0	0	0	0	0	0	0	0	0	0
insH-7	b2030		0	0	0	0	0	0	0	0	0	0	0	0	0	0	0	0	0	0	0	0	0	0	0	0	0	0	0	0	0	0	0	0	0	0	0	0
insH-8	b2192		0	0	0	0	0	0	0	0	0	0	0	0	0	0	0	0	0	0	0	0	0	0	0	0	0	0	0	0	0	0	0	0	0	0	0	0
insH-9	b2982		0	0	0	0	0	0	0	0	0	0	0	0	0	0	0	0	0	0	0	0	0	0	0	0	0	0	0	0	0	0	0	0	0	0	0	0
insI-1	b0256		0	0	0	0	0	0	0	0	0	0	0	0	0	0	0	0	0	0	0	0	0	0	0	0	0	0	0	0	0	0	0	0	0	0	0	0
insI-2	b1404		0	0	0	0	0	0	0	0	0	0	0	0	0	0	0	0	0	0	0	0	0	0	0	0	0	0	0	0	0	0	0	0	0	0	0	0
insI-3	b4284		0	0	0	0	0	0	0	0	0	0	0	0	0	0	0	0	0	0	0	0	0	0	0	0	0	0	0	0	0	0	0	0	0	0	0	0
insJ	b3557	P19768	0	0	0	0	0	0	0	0	0	0	0	0	0	0	0	0	0	0	0	0	0	0	0	0	0	0	0	0	0	0	0	0	0	0	0	0
insJK			0	0	0	0	0	0	0	0	0	0	0	0	0	0	0	0	0	0	0	0	0	0	0	0	0	0	0	0	0	0	0	0	0	0	0	0
insK	b3558	P19769	0	0	0	0	0	0	0	0	0	0	0	0	0	0	0	0	0	0	0	0	0	0	0	0	0	0	0	0	0	0	0	0	0	0	0	0
insL-1	b0016		0	0	0	0	0	0	0	0	0	0	0	0	0	0	0	0	0	0	0	0	0	0	0	0	0	0	0	0	0	0	0	0	0	0	0	0
insL-2	b0582		0	0	0	0	0	0	0	0	0	0	0	0	0	0	0	0	0	0	0	0	0	0	0	0	0	0	0	0	0	0	0	0	0	0	0	0
insL-3	b2394		0	0	0	0	0	0	0	0	0	0	0	0	0	0	0	0	0	0	0	0	0	0	0	0	0	0	0	0	0	0	0	0	0	0	0	0
insN-1	b0255		0	0	0	0	0	0	0	0	0	0	0	0	0	0	0	0	0	0	0	0	0	0	0	0	0	0	0	0	0	0	0	0	0	0	0	0
insN-2	b4283		0	0	0	0	0	0	0	0	0	0	0	0	0	0	0	0	0	0	0	0	0	0	0	0	0	0	0	0	0	0	0	0	0	0	0	0
insO-1	b0257		0	0	0	0	0	0	0	0	0	0	0	0	0	0	0	0	0	0	0	0	0	0	0	0	0	0	0	0	0	0	0	0	0	0	0	0
insO-2	b4285		0	0	0	0	0	0	0	0	0	0	0	0	0	0	0	0	0	0	0	0	0	0	0	0	0	0	0	0	0	0	0	0	0	0	0	0
intA	b2622	P32053	0	0	0	0	0	0	0	6.16003e-06	0	0	0	0	0	0	0	0	0	0	0	0	0	0	0	0	0	0	9.647e-06	7.92427e-06	5.0104e-06	0	6.95127e-06	0	0	7.82606e-06	7.57067e-06	7.06252e-06
intB	b4271	P39347	0	0	0	0	0	0	0	0	0	0	0	0	0	0	0	0	0	0	0	0	0	0	0	0	0	0	0	0	0	0	0	0	0	0	0	0
intD	b0537	P24218	0	0	0	0	0	0	0	0	0	0	0	0	0	0	0	0	0	0	0	0	0	0	0	0	0	0	0	0	0	0	0	0	0	0	0	0
intE	b1140	P75969	0	0	0	0	0	0	0	0	0	0	0	0	0	0	0	0	0	0	0	0	0	0	0	0	0	0	0	0	0	0	0	0	0	0	0	0
intF	b0281	P71298	0	0	0	0	0	0	0	0	0	0	0	0	0	0	0	0	0	0	0	0	0	0	0	0	0	0	0	0	0	0	0	0	0	0	0	0
intG	b1936	P76323	0	0	0	0	0	0	0	0	0	0	0	0	0	0	0	0	0	0	0	0	0	0	0	0	0	0	0	0	0	0	0	0	0	0	0	0
intQ	b1579	P76168	0	0	0	0	0	0	0	0	0	0	0	0	0	0	0	0	0	0	0	0	0	0	0	0	0	0	0	0	0	0	0	0	0	0	0	0
intR	b1345	P76056	0	0	0	0	0	0	0	0	0	0	0	0	0	0	0	0	0	0	0	0	0	0	0	0	0	0	0	0	0	0	0	0	0	0	0	0
intS	b2349	P37326	0	0	0	0	0	0	0	0	0	0	0	0	0	0	0	0	0	0	0	0	0	0	0	0	0	0	0	0	0	0	0	0	0	0	0	0
intZ	b2442	P76542	0	0	0	0	0	0	0	0	0	0	0	0	0	0	0	0	0	0	0	0	0	0	0	0	0	0	0	0	0	0	0	0	0	0	0	0
iraD	b4326	P39375	0	0	0	0	0	0	0	0	0	0	0	0	0	0	0	0	0	0	0	0	0	0	0	0	0	0	0	0	0	0	0	0	0	0	0	0
iraM	b1160	P75987	0	0	0	0	0	0	0	0	0	0	0	0	0	0	0	0	0	0	0	0	0	0	0	0	0	0	0	0	0	0	0	0	0	0	0	0
iraP	b0382	P0AAN9	5.90295e-05	6.06144e-05	7.14507e-05	7.8077e-05	8.26856e-05	7.84746e-05	8.66531e-05	3.67009e-05	3.71008e-05	3.82971e-05	4.27445e-05	6.21602e-05	7.13126e-05	4.18574e-05	5.21763e-05	6.96484e-05	6.50693e-05	0	2.49891e-05	3.6547e-05	5.44975e-05	8.32608e-05	0.000180184	0.000134876	0.000132071	8.66628e-05	3.34634e-05	0	2.68347e-05	5.2072e-05	4.19853e-05	4.6081e-05	5.53705e-05	6.26917e-05	4.63916e-05	5.17157e-05
iroK	b4706	U3PVA8	0	0	0	0	0	0	0	0	0	0	0	0	0	0	0	0	0	0	0	0	0	0	0	0	0	0	0	0	0	0	0	0	0	0	0	0
iscA	b2528	P0AAC8	0.000162138	0.000184534	0.000182645	0.000159016	0.000164266	0.000152956	0.000144961	0.000254704	0.000225684	0.000213007	0.000206266	0.000176952	0.000168831	0.000215218	0.000216662	0.000166991	0.00020807	0.000216201	0.000204268	0.000200502	0.000195361	0.000173299	0.00011593	0.000138827	0.000181561	0.000186804	0.00025889	0.000269725	0.000225714	0.000187459	0.000212958	0.000211253	0.00021009	0.000208661	0.000190953	0.000195839
iscR	b2531	P0AGK8	0.000456988	0.000449015	0.00044669	0.000409574	0.000363559	0.000399002	0.000386064	0.000811003	0.000913961	0.00107916	0.00106441	0.000913247	0.00115963	0.000984588	0.00118677	0.00119548	0.00116555	0.000783831	0.000849945	0.000994857	0.00107717	0.00110698	0.000667189	0.000722132	0.000797682	0.000813941	0.000827872	0.000886052	0.000792367	0.00042784	0.000571258	0.000555185	0.000596985	0.000680735	0.000543003	0.000532812
iscS	b2530	P0A6B7	0.00183467	0.00182341	0.00185218	0.00180225	0.00172458	0.00175128	0.00167655	0.00333681	0.0033834	0.00348762	0.00351696	0.00314354	0.0036262	0.00332985	0.00351663	0.00364253	0.00351912	0.00289806	0.00293407	0.00313749	0.00359062	0.00352867	0.00300356	0.00321013	0.00329988	0.00325114	0.00304442	0.00315846	0.00299932	0.00174965	0.00238608	0.00251961	0.00280746	0.00330599	0.00208243	0.00200051
iscU	b2529	P0ACD4	0.00079654	0.000765479	0.000788431	0.000645004	0.000643986	0.000633692	0.00062688	0.00159843	0.00165202	0.00161874	0.00175559	0.00144769	0.00175102	0.0015925	0.00185342	0.00174165	0.00181543	0.00155365	0.00153621	0.00172887	0.00178731	0.00175473	0.00144428	0.00157718	0.0015867	0.00157314	0.00145368	0.00153258	0.0015305	0.000763157	0.000861074	0.000783748	0.0008257	0.000796163	0.000892405	0.0008738
iscX	b2524	P0C0L9	0	6.59414e-05	0	6.23258e-05	0	6.06567e-05	0	0.000120829	8.88072e-05	7.41582e-05	7.96997e-05	7.71049e-05	9.01967e-05	8.53315e-05	0.000102291	0.000100886	0.000102658	9.77789e-05	8.18414e-05	9.09914e-05	7.17531e-05	0	0.000142131	0.000144293	0.000119094	0.000128244	0.000112759	0.00010699	0.000106927	7.39582e-05	0.000107517	0	0.000108166	0.000109518	9.57565e-05	7.89238e-05
ispA	b0421	P22939	0	0	6.44631e-05	6.96198e-05	8.1805e-05	4.87714e-05	7.81167e-05	6.09809e-05	7.22129e-05	5.90191e-05	6.87524e-05	6.78743e-05	6.59247e-05	0	9.23249e-05	9.38088e-05	1.83596e-05	0	5.21525e-05	0	5.55332e-05	6.18227e-05	5.45876e-05	6.61354e-05	6.49465e-05	0	7.49226e-05	0	0	0	8.95219e-05	0	0	7.61418e-05	0	0
ispB	b3187	P0AD57	0.000158013	0.000169682	0.000167213	0.000125075	0.000154058	0.000143688	0.000134801	0.000128728	0.000104861	9.23048e-05	8.96201e-05	9.37873e-05	9.06062e-05	0.000108597	9.50155e-05	8.64224e-05	8.89059e-05	0.000112327	0.000101071	9.66589e-05	9.03485e-05	8.95123e-05	0.000112348	0.000116753	0.000111106	0.000125698	0.00011066	0.000126369	0.000119769	0.00018436	0.000131715	0.000123629	0.000138403	0.00013201	0.000120482	0.000113762
ispD	b2747	Q46893	2.01219e-05	1.9018e-05	1.87247e-05	2.46878e-05	2.69498e-05	2.6582e-05	2.37473e-05	2.80586e-05	2.52324e-05	2.37846e-05	2.50704e-05	2.65203e-05	2.84925e-05	2.58941e-05	2.69297e-05	2.98603e-05	2.92129e-05	2.44244e-05	1.94256e-05	2.43257e-05	2.70481e-05	3.06958e-05	3.47449e-05	3.39725e-05	2.98502e-05	3.01956e-05	2.77878e-05	2.6608e-05	2.68771e-05	2.67962e-05	3.14854e-05	3.44511e-05	3.46383e-05	3.73341e-05	3.01584e-05	2.94098e-05
ispE	b1208	P62615	4.75364e-05	5.00586e-05	4.60617e-05	5.17075e-05	5.16564e-05	5.14762e-05	4.92914e-05	3.77299e-05	4.4199e-05	4.16111e-05	4.37746e-05	4.24357e-05	5.16334e-05	4.19573e-05	4.80434e-05	5.34792e-05	4.77369e-05	4.09983e-05	3.96411e-05	3.93668e-05	3.97386e-05	4.52389e-05	4.7035e-05	5.12494e-05	4.90351e-05	5.72042e-05	4.66733e-05	4.36883e-05	4.98042e-05	4.84224e-05	5.39691e-05	6.04357e-05	5.43793e-05	5.90664e-05	4.90333e-05	4.61895e-05
ispF	b2746	P62617	5.22121e-05	5.49413e-05	5.4154e-05	5.64248e-05	5.31267e-05	5.48228e-05	5.47937e-05	6.93913e-05	6.69495e-05	6.4572e-05	7.19636e-05	7.33911e-05	8.17943e-05	6.75823e-05	7.79838e-05	8.46127e-05	8.18067e-05	6.52513e-05	6.24183e-05	6.49667e-05	7.72706e-05	9.17782e-05	9.17565e-05	9.33868e-05	8.47274e-05	7.25515e-05	6.4767e-05	6.29322e-05	6.99569e-05	5.02719e-05	6.0314e-05	6.53616e-05	7.68449e-05	6.9768e-05	6.18367e-05	5.85025e-05
ispG	b2515	P62620	0.000198561	0.000196064	0.000197563	0.00019531	0.000205308	0.000196694	0.000195006	0.000234796	0.000217665	0.000213042	0.000191736	0.000209977	0.000200076	0.00020929	0.000202225	0.000207551	0.000211835	0.000220284	0.000203955	0.000196857	0.000198308	0.00019798	0.000220367	0.000238024	0.000240756	0.000243688	0.00024247	0.000244879	0.00023532	0.000231913	0.000277827	0.000335512	0.000377292	0.000404805	0.000234227	0.000230371
ispH	b0029	P62623	8.37341e-05	8.48124e-05	6.64605e-05	0.000122821	0.000123422	0.000130061	0.000106468	0.00015172	0.000152315	0.000146987	0.000127389	0.000128964	0.000114303	0.00014506	0.000135337	0.000126813	0.000135489	0.000144889	0.000144324	0.000144274	0.000136277	0.000124662	0.000125379	0.000136229	0.000131436	0.000139096	0.000141885	0.000141432	0.000147211	0.000121136	0.000175326	0.000178492	0.000194813	0.000196571	0.000144951	0.000149411
ispU	b0174	P60472	0	0	6.42605e-05	0	0	0	0	6.70885e-05	5.76193e-05	6.14379e-05	6.78607e-05	6.53434e-05	6.33579e-05	6.38896e-05	6.37376e-05	6.73582e-05	6.03902e-05	6.54936e-05	5.96223e-05	6.95289e-05	6.17339e-05	6.34901e-05	6.57415e-05	7.33128e-05	6.12942e-05	6.63791e-05	6.14673e-05	5.74596e-05	6.58237e-05	8.21149e-05	7.21911e-05	7.99495e-05	0	7.33055e-05	8.25184e-05	7.80443e-05
ivbL	b3672	P03061	0	0	0	0	0	0	0	0	0	0	0	0	0	0	0	0	0	0	0	0	0	0	0	0	0	0	0	0	0	0	0	0	0	0	0	0
ivy	b0220	P0AD59	0.000299634	0.000293337	0.000292085	0.000280664	0.000252733	0.000254507	0.000258141	8.919e-05	7.68064e-05	8.05644e-05	7.8091e-05	0.000111742	0.000122866	7.51273e-05	8.30129e-05	0.00012747	9.69853e-05	7.72498e-05	7.71045e-05	7.59801e-05	0.000103981	0.000129897	0.000234944	0.000199439	0.000177553	0.00015396	8.76327e-05	8.70365e-05	9.26651e-05	0.000101231	6.69979e-05	7.58732e-05	7.51354e-05	8.33678e-05	9.29122e-05	9.06275e-05
katE	b1732	P21179	0.00118833	0.00119629	0.00114744	0.00134656	0.001153	0.00115113	0.0011408	9.15682e-05	8.40523e-05	0.000137941	0.000190343	0.000294579	0.000508395	0.00011165	0.000209328	0.000538474	0.00029552	6.67091e-05	8.18155e-05	0.000166053	0.000306871	0.000455883	0.000747806	0.000668009	0.000528784	0.000376596	7.78762e-05	8.14789e-05	8.83246e-05	0.000223213	8.97762e-05	4.46744e-05	4.39739e-05	5.14908e-05	0.000193722	0.00017258
katG	b3942	P13029	0.00105416	0.00106644	0.00105326	0.00111394	0.00113369	0.00113449	0.00113678	0.00107264	0.00114999	0.0013478	0.00166704	0.00218529	0.00287906	0.00134999	0.00180689	0.00302714	0.00226124	0.000900282	0.00106907	0.00147468	0.0024199	0.00312603	0.00198292	0.00180093	0.00156238	0.00139383	0.000963506	0.000964337	0.0010724	0.000918056	0.000625197	0.000497026	0.000416255	0.000378233	0.000873978	0.000857709
kbaY	b3137	P0AB74	0	0	0	0	0	0	0	0	0	0	0	0	0	0	0	0	0	0	0	0	0	0	0	0	0	0	0	0	0	0	0	0	0	0	0	0
kbaZ	b3132	P0C8K0	2.09539e-06	2.01489e-06	2.12316e-06	8.46474e-07	1.62586e-06	1.556e-06	1.5838e-06	0	2.52498e-08	0	8.5066e-08	0	9.69503e-08	5.16368e-08	0	0	0	0	7.73385e-08	1.26875e-07	1.59649e-07	1.93118e-07	0	0	0	0	0	0	0	0	0	0	0	0	0	0
kbl	b3617	P0AB77	3.06908e-05	2.86009e-05	2.60727e-05	2.95518e-05	3.20668e-05	3.29409e-05	3.13013e-05	3.44388e-05	3.84157e-05	3.84092e-05	3.67651e-05	4.58689e-05	4.82406e-05	4.25199e-05	4.34157e-05	5.06766e-05	4.84252e-05	3.28779e-05	3.72891e-05	3.89328e-05	4.48146e-05	4.56315e-05	4.08005e-05	3.7307e-05	3.45436e-05	3.46031e-05	3.0723e-05	2.85949e-05	3.15198e-05	3.30609e-05	3.30648e-05	3.66654e-05	4.65805e-05	4.58991e-05	2.84752e-05	2.8431e-05
kch	b1250	P31069	4.52406e-05	4.29e-05	6.97328e-06	5.47445e-05	4.50476e-05	4.55399e-05	4.50777e-05	3.70516e-05	3.19567e-05	2.93911e-05	3.38491e-05	2.84598e-05	2.82867e-05	2.70166e-05	2.53826e-05	2.30219e-05	1.99496e-05	2.54008e-05	2.5048e-05	2.92372e-05	3.05746e-05	2.9506e-05	4.17788e-05	3.2273e-05	4.01212e-05	4.02089e-05	2.87911e-05	2.63698e-05	2.98241e-05	3.38716e-05	3.25577e-05	3.62355e-05	4.12127e-05	1.43612e-05	3.86893e-05	4.21678e-05
kdgK	b3526	P37647	9.65837e-05	8.68233e-05	6.957e-05	9.30656e-05	8.60962e-05	9.51223e-05	7.34183e-05	8.80878e-05	0.000102232	0.000102287	9.7111e-05	0.000101461	0.000105292	0.00010601	0.000110453	0.000105384	0.000115663	8.68455e-05	9.25009e-05	9.71261e-05	0.000108421	0.000104347	9.38147e-05	8.75547e-05	8.74661e-05	8.81405e-05	9.02364e-05	8.43271e-05	9.29683e-05	7.3079e-05	9.45444e-05	9.68827e-05	9.59126e-05	9.35646e-05	8.18506e-05	8.00004e-05
kdgR	b1827	P76268	0.000135578	0.000138577	0.000126117	0.000143403	0.000152654	0.000140365	0.000140207	0.000163266	0.00017503	0.000185602	0.000202927	0.000206541	0.000229975	0.000186273	0.000229003	0.000249201	0.00024273	0.000169439	0.000170068	0.000202268	0.000210658	0.000235227	0.000182198	0.000183791	0.000188005	0.000187806	0.000182996	0.000159334	0.000160509	0.000166716	0.000177091	0.000194674	0.000212939	0.000221606	0.000163247	0.000158274
kdgT	b3909	P0A712	0	0	0	0	0	0	0	0	0	0	0	0	0	0	0	0	0	0	0	0	0	0	0	0	0	0	0	0	0	0	0	0	0	0	0	0
kdpA	b0698	P03959	0	0	0	0	0	0	0	0	0	0	0	0	0	0	0	0	0	0	0	0	0	0	0	0	0	0	0	0	0	0.00123674	0.00138817	0.00136703	0.00139462	0.00155	0.00119745	0.00114105
kdpB	b0697	P03960	0	0	0	0	0	0	0	0	0	0	0	0	0	0	0	0.000266532	0	0	0	0.00211405	0	0	0	0	0	0	0	0	0	0.000986759	0.00111104	0.00106873	0.001053	0.00104042	0.000939546	0.000948231
kdpC	b0696	P03961	0	0	0	1.18369e-06	0	0	0	0	8.35154e-07	0	0	0	0	0	0	2.08258e-06	0	0	0	0	0	0	0	2.87902e-06	0	2.06997e-06	0	0	0	8.27751e-05	7.46673e-05	8.71922e-05	8.55182e-05	8.8267e-05	7.06359e-05	6.93703e-05
kdpD	b0695	P21865	2.56181e-05	3.13827e-05	2.68211e-05	2.92532e-05	0	0	0	2.65654e-05	0	0	0	0	0	3.85349e-05	3.54346e-05	4.19497e-05	4.50384e-05	2.48823e-05	0	0	3.31432e-05	3.53139e-05	4.92516e-05	3.55603e-05	4.17695e-05	3.87761e-05	1.80588e-05	0	2.84107e-05	9.03807e-05	0.00011587	0.000121469	0.000118617	0.000129037	9.59198e-05	9.11467e-05
kdpE	b0694	P21866	5.55448e-06	0	1.29284e-05	0	7.13715e-06	0	1.20611e-05	8.96017e-06	7.00352e-06	7.92691e-06	3.91782e-06	7.83762e-06	6.82106e-06	0	7.29543e-06	2.03227e-05	0	0	0	1.5886e-05	0	8.01229e-06	1.36362e-05	8.21382e-06	1.70078e-05	1.59345e-05	6.57034e-06	5.20303e-06	5.74929e-06	1.13933e-05	3.47205e-05	3.50715e-05	4.42886e-05	4.04962e-05	2.76222e-05	2.35534e-05
kdpF	b4513	P36937	0	0	0	0	0	0	0	0	0	0	0	0	0	0	0	0	0	0	0	0	0	0	0	0	0	0	0	0	0	0	0	0	0	0	0	0
kdsA	b1215	P0A715	0.000565388	0.000584729	0.000599056	0.000563004	0.000575011	0.00058176	0.000569732	0.000524349	0.000484737	0.000491821	0.000464802	0.000474568	0.000491306	0.000508077	0.000462294	0.000492216	0.000495499	0.000488717	0.000443764	0.000424397	0.000473159	0.00048787	0.000755217	0.0006539	0.000596595	0.000572033	0.000503931	0.000562837	0.000545155	0.000497472	0.000455282	0.000382301	0.00033352	0.000316183	0.00052007	0.000547083
kdsB	b0918	P04951	0.000178298	0.000168715	0.000174663	0.000187642	0.000183124	0.000173469	0.000182501	0.000186547	0.000168666	0.00015887	0.000156375	0.000160017	0.000149773	0.000159796	0.000158746	0.000158406	0.00016461	0.000164017	0.000156577	0.000146477	0.000148374	0.000140437	0.000225537	0.000219008	0.000204504	0.000192021	0.000184242	0.0001802	0.000176303	0.000180423	0.000208399	0.000220338	0.000217908	0.000233806	0.000183556	0.000179548
kdsC	b3198	P0ABZ4	4.03158e-05	4.55227e-05	4.21589e-05	4.41018e-05	4.83534e-05	5.09852e-05	4.5404e-05	6.77097e-05	6.72165e-05	6.29534e-05	6.5559e-05	6.20718e-05	6.37205e-05	6.78843e-05	7.22596e-05	6.03217e-05	6.95398e-05	6.90325e-05	6.23215e-05	7.61678e-05	6.42783e-05	7.55509e-05	8.01366e-05	8.05719e-05	7.01437e-05	7.23883e-05	7.44488e-05	6.94303e-05	7.12813e-05	6.64998e-05	8.24187e-05	9.07201e-05	0.000105705	0.000106562	5.88115e-05	6.20397e-05
kdsD	b3197	P45395	0.00011185	0.000105364	0.000110277	0.000132311	0.000123749	0.000120839	0.000132278	0.000107608	0.000107653	0.0001039	0.000105781	0.000111187	0.000117248	0.000104728	0.000112848	0.000114594	0.000105442	9.58124e-05	9.27694e-05	9.49749e-05	0.000101835	0.00011254	0.000146362	0.000143285	0.00013162	0.000126724	0.00010019	9.67764e-05	0.000111067	0.000112846	0.000115664	0.000108435	0.000103956	9.96242e-05	0.000122694	0.000119068
kduD	b2842	P37769	0	0	0	0	0	0	0	0	0	0	0	0	0	0	0	0	0	0	0	0	0	0	0	0	0	0	0	0	0	0	0	0	0	0	0	0
kduI	b2843	Q46938	0	0	0	0	0	0	0	0	0	0	0	0	0	0	0	0	0	0	0	0	0	0	0	0	0	0	0	0	0	0	0	0	0	0	0	0
kefB	b3350	P45522	0	0	0	0	0	0	0	0	0	0	0	0	0	0	0	0	0	0	0	0	0	0	0	0	0	0	0	0	0	0	0	0	0	0	0	0
kefC	b0047	P03819	0	1.67966e-05	1.34852e-05	2.6973e-05	1.91384e-05	0	0	0	0	0	8.91317e-06	1.03862e-05	1.3869e-05	0	0	1.60953e-05	0	0	0	0	0	1.34313e-05	2.03138e-05	1.82741e-05	1.5687e-05	1.49362e-05	0	0	0	1.40537e-05	0	0	0	0	1.41064e-05	0
kefF	b0046	P0A754	0	0	0	0	0	0	0	0	0	0	0	0	0	0	0	0	0	0	0	0	0	0	0	0	0	0	0	0	0	0	0	0	0	0	0	0
kefG	b3351	P0A756	0	0	0	1.02957e-05	9.72254e-06	0	0	4.99108e-06	0	0	0	0	0	0	5.35195e-06	9.08133e-06	0	0	0	0	0	0	2.3741e-05	1.80509e-05	1.74597e-05	1.07713e-05	0	0	0	0	0	0	4.67791e-06	0	0	0
kgtP	b2587	P0AEX3	0.00119329	0.00114248	0.00108839	0.00147218	0.0015686	0.00145397	0.00143664	0	0	0	2.74022e-05	0	3.29747e-05	0	0	3.14501e-05	0	0	0	0	2.79131e-05	0	0.000289957	0.000318951	0.00035798	2.71628e-05	0	0	0	0	1.3452e-05	0	9.47234e-06	0	2.04356e-05	2.01067e-05
kilR	b1352	P38393	0	0	0	0	0	0	0	0	0	0	0	0	0	0	0	0	0	0	0	0	0	0	0	0	0	0	0	0	0	0	0	0	0	0	0	0
kptA	b4331	P39380	0	0	0	0	0	0	0	0	0	0	0	0	0	0	0	0	0	0	0	0	0	0	0	0	0	0	0	0	0	0	0	0	0	0	0	0
kup	b3747	P63183	3.00804e-05	3.73787e-05	3.39394e-05	3.72614e-05	4.11433e-05	4.4441e-05	0	3.82232e-05	3.37831e-05	3.42433e-05	3.13545e-05	3.0729e-05	2.90428e-05	3.64773e-05	0	3.16815e-05	4.10364e-05	3.62755e-05	0	0	3.12845e-05	5.17752e-05	0	3.55224e-05	0	0	3.5336e-05	4.42011e-05	4.49287e-05	3.70584e-05	4.65199e-05	4.38525e-05	5.01349e-05	5.25895e-05	5.56946e-05	4.47496e-05
lacA	b0342	P07464	0	0	0	0	0	0	0	0	0	0	0	0	0	0	0	0	0	0	0	0	0	0	0	0	0	0	0	0	0	0	0	0	0	0	0	0
lacI	b0345	P03023	3.41942e-05	3.62981e-05	3.26231e-05	3.6153e-05	3.77492e-05	3.75663e-05	3.70054e-05	4.12985e-05	4.22353e-05	4.35418e-05	4.42571e-05	5.46931e-05	5.86737e-05	4.34566e-05	4.92661e-05	6.36317e-05	5.53147e-05	3.95778e-05	3.65556e-05	4.84254e-05	5.49144e-05	6.10157e-05	0.000568226	0.000530812	0.000504094	0.00045283	0.000382844	0.000382177	0.000376973	4.10536e-05	4.09208e-05	4.40643e-05	4.55578e-05	3.86543e-05	3.95922e-05	4.30913e-05
lacY	b0343	P02920	0	0	0	0	0	0	0	0	0	0	0	0	0	0	0	0	0	0	0	0	0	0	0	0	0	0	0	0	0	0	0	0	0	0	0	0
lacZ	b0344	P00722	0	0	0	0	0	0	5.75027e-05	0	3.51561e-05	7.02159e-05	6.46173e-05	0.000286765	0	0	0	0.000124661	0	0	0	0	0	9.36179e-05	0.000159719	0.000197028	0.000149948	0.000223362	0.000890187	0.000878941	0.000997797	0	0	0.000147859	0	0	0	0
lafU	b0230	Q47154	0	0	0	0	0	0	0	0	0	0	0	0	0	0	0	0	0	0	0	0	0	0	0	0	0	0	0	0	0	0	0	0	0	0	0	0
lamB	b4036	P02943	9.91473e-05	9.58371e-05	9.32612e-05	0.000138065	0.000126393	0.00011695	0.000118956	0	0.000115096	0.00026804	0.000328987	0.00024776	0.000209722	0.000179737	0.00026647	0.00014882	0.000241798	0.000403683	0.00416364	0.0053597	0.000242058	0.000131865	6.21795e-05	5.11115e-05	5.35586e-05	4.2452e-05	0	0	0	0	0	0	0	0	0	0
lapA	b1279	P0ACV4	2.44204e-05	2.15339e-05	2.41134e-05	3.28146e-05	3.38176e-05	2.70566e-05	3.61766e-05	3.12365e-05	3.08009e-05	3.3644e-05	3.32329e-05	3.44875e-05	3.60103e-05	3.14262e-05	2.58391e-05	3.03437e-05	3.14966e-05	2.73654e-05	2.70358e-05	2.85326e-05	2.84075e-05	3.16089e-05	4.88362e-05	4.08084e-05	3.93758e-05	3.66454e-05	2.95435e-05	2.91697e-05	2.77325e-05	3.70351e-05	3.76539e-05	4.55525e-05	4.1436e-05	4.57219e-05	3.794e-05	3.94099e-05
lapB	b1280	P0AB58	2.87148e-05	2.74689e-05	6.02192e-06	3.27924e-05	3.36573e-05	3.55641e-05	4.36258e-05	3.80807e-05	3.13385e-05	3.82571e-05	4.23187e-05	4.26194e-05	4.73892e-05	3.19201e-05	3.94246e-05	4.06222e-05	3.57471e-05	3.54865e-05	3.2961e-05	4.25869e-05	4.22174e-05	5.19095e-05	5.20219e-05	3.34813e-05	3.8269e-05	4.31299e-05	3.00236e-05	3.15974e-05	3.53506e-05	3.76174e-05	3.71986e-05	3.99714e-05	5.07369e-05	2.23683e-05	3.6304e-05	3.80122e-05
ldcA	b1192	P76008	4.77691e-05	4.6306e-05	4.1482e-05	4.20601e-05	4.1385e-05	3.83403e-05	4.49938e-05	3.90723e-05	3.69033e-05	3.69433e-05	4.07497e-05	3.83349e-05	3.84796e-05	4.09075e-05	4.16011e-05	3.85587e-05	4.11037e-05	3.7006e-05	2.99512e-05	3.09839e-05	4.04582e-05	3.85021e-05	7.32752e-05	7.2226e-05	6.59659e-05	5.76267e-05	4.45235e-05	4.40315e-05	3.75375e-05	4.93535e-05	4.11424e-05	5.1129e-05	5.44428e-05	5.25906e-05	4.40692e-05	4.51731e-05
ldcC	b0186	P52095	0	0	0	0	0	0	0	0	0	0	0	0	0	0	0	0	0	0	0	0	0	0	0	0	0	0	0	0	0	0	0	0	0	0	0	0
ldhA	b1380	P52643	0.000234058	0.000240051	0.000216556	0.000296135	0.000293306	0.000272464	0.000283359	0.000239414	0.000275511	0.000265152	0.000259139	0.000272043	0.000306004	0.000280052	0.000289604	0.000330188	0.000303991	0.000243825	0.000220832	0.000258297	0.000276889	0.000301501	0.000598948	0.00054133	0.000404664	0.000378298	0.000272461	0.000253266	0.000259027	0.000227658	0.000193507	0.000177804	0.000172027	0.000160599	0.000245044	0.000244941
ldrA	b4419	Q6BF86	0	0	0	0	0	0	0	0	0	0	0	0	0	0	0	0	0	0	0	0	0	0	0	0	0	0	0	0	0	0	0	0	0	0	0	0
ldrB	b4421	Q6BF87	0	0	0	0	0	0	0	0	0	0	0	0	0	0	0	0	0	0	0	0	0	0	0	0	0	0	0	0	0	0	0	0	0	0	0	0
ldrC	b4423	Q6BF86	0	0	0	0	0	0	0	0	0	0	0	0	0	0	0	0	0	0	0	0	0	0	0	0	0	0	0	0	0	0	0	0	0	0	0	0
ldrD	b4453	Q6BF25	0	0	0	0	0	0	0	0	0	0	0	0	0	0	0	0	0	0	0	0	0	0	0	0	0	0	0	0	0	0	0	0	0	0	0	0
ldtA	b1990	P39176	4.83447e-05	4.79681e-05	4.89225e-05	4.30589e-05	4.15602e-05	4.40195e-05	4.27425e-05	3.09876e-05	2.97621e-05	2.18411e-05	1.9686e-05	1.02843e-05	1.92767e-05	2.44268e-05	1.81162e-05	1.73172e-05	1.9907e-05	3.14835e-05	2.239e-05	2.07651e-05	2.09481e-05	2.10199e-05	3.53918e-05	3.33914e-05	3.06949e-05	2.90858e-05	2.76045e-05	3.06301e-05	3.17331e-05	3.69326e-05	3.74143e-05	3.92033e-05	4.13613e-05	4.43427e-05	3.205e-05	3.07299e-05
ldtB	b0819	P0AAX8	0.000375876	0.000357304	0.000366905	0.000373516	0.000391352	0.000381394	0.000372994	0.000343581	0.000281963	0.000252393	0.000227811	0.000215593	0.000183096	0.000238839	0.000227865	0.000182094	0.000220641	0.00031728	0.000275609	0.000243237	0.000210396	0.000181466	0.000402864	0.000368357	0.000364716	0.000353917	0.000333293	0.000340563	0.00030717	0.00033133	0.000332532	0.000373259	0.000385754	0.000429688	0.000336261	0.000355635
ldtC	b1113	P75954	0	0	0	2.97435e-05	3.54234e-05	0	2.91355e-05	7.34547e-05	5.72424e-05	6.19078e-05	4.28364e-05	5.56878e-05	4.43896e-05	6.42419e-05	5.15063e-05	4.72274e-05	5.69184e-05	5.61443e-05	5.97024e-05	4.91269e-05	5.52881e-05	4.08866e-05	0	0	0	0	4.44411e-05	4.39112e-05	4.40928e-05	3.36236e-05	3.94153e-05	3.91389e-05	0	3.29195e-05	3.7947e-05	4.29893e-05
ldtD	b0925	P22525	5.89204e-05	6.18995e-05	5.46183e-05	6.53095e-05	8.35463e-05	8.16056e-05	5.57236e-05	0	0	0	5.67798e-05	0	4.66419e-05	0	0	0	0	5.54606e-05	0	0	0	0	9.69765e-05	9.38779e-05	9.44344e-05	0	0	0	0	0	0	0	5.00082e-05	5.0852e-05	0	0
ldtE	b1678	P76193	0.000147249	0.000150467	0.000141911	0.000147943	0.000145988	0.000144873	0.000143787	2.11073e-05	1.91968e-05	2.8536e-05	2.53031e-05	3.38287e-05	3.17582e-05	2.13369e-05	0	4.01476e-05	2.3241e-05	2.10778e-05	1.05981e-05	0	0	2.37592e-05	0.000163605	0.000128798	8.15105e-05	5.29537e-05	1.29304e-05	1.59024e-05	0	5.15444e-05	4.73256e-05	5.10673e-05	5.01446e-05	4.13428e-05	4.02528e-05	4.50762e-05
lepA	b2569	P60785	0.000446842	0.00044681	0.000452647	0.000492334	0.000491839	0.000503665	0.000472801	0.000564433	0.000551756	0.000509073	0.000472665	0.000471671	0.000444099	0.000522253	0.000468932	0.000436772	0.000464407	0.000545614	0.000484754	0.000462216	0.000453327	0.000424011	0.000352243	0.000381848	0.000417945	0.000480516	0.000548036	0.00052762	0.000526335	0.000499484	0.000576083	0.000640404	0.000711226	0.000772594	0.000526141	0.000534474
lepB	b2568	P00803	8.5238e-05	8.65887e-05	8.55409e-05	9.41569e-05	8.52598e-05	8.87246e-05	8.60655e-05	0.000123939	0.000118065	0.000119037	0.000118136	0.000116347	0.000124146	0.000114603	0.000114669	0.000130122	0.000119489	0.000113439	0.000118757	0.000108277	0.000119241	0.000116279	9.72938e-05	9.86439e-05	0.000108227	0.0001176	0.000120167	0.000111384	0.000111265	0.000107124	0.000121235	0.000130057	0.000133617	0.000150764	0.000106864	0.00010979
leuA	b0074	P09151	0.00104207	0.00104394	0.00101243	0.00118439	0.00120049	0.00115035	0.00112582	0.0011506	0.00105271	0.00108295	0.00113883	0.00119266	0.00122741	0.00104287	0.00109468	0.00114602	0.00108906	0.00102154	0.000995938	0.0010187	0.001163	0.00126233	0.000797333	0.000917747	0.000996813	0.00103212	0.00096637	0.00105141	0.00105877	0.0010703	0.00110399	0.00113788	0.00112016	0.00110002	0.00105935	0.00106331
leuB	b0073	P30125	0.000966219	0.000986474	0.00096371	0.000947626	0.000921684	0.000907666	0.000951604	0.000957122	0.00102163	0.00102501	0.00114174	0.00119849	0.00128685	0.000990444	0.00107707	0.00122251	0.00107335	0.000936434	0.000965574	0.00105196	0.00111365	0.00129277	0.000916036	0.000880015	0.000839052	0.000877216	0.000847431	0.000904011	0.000926214	0.00119677	0.0012613	0.00136607	0.0013514	0.00130124	0.00119227	0.00116779
leuC	b0072	P0A6A6	0.00154224	0.00158399	0.00157355	0.00150332	0.00155107	0.00150695	0.00154472	0.00114281	0.00109875	0.00109849	0.00113502	0.00148854	0.0011861	0.00102833	0.00107145	0.00120471	0.00113803	0.00121963	0.00119274	0.00129757	0.00112959	0.00127342	0.000697415	0.000666975	0.000681771	0.000797077	0.00101971	0.00108353	0.0010829	0.00201264	0.00179078	0.00159511	0.00136885	0.00103747	0.00191136	0.00197338
leuD	b0071	P30126	0.000933105	0.000907563	0.000912591	0.000858011	0.00081567	0.000795625	0.000767819	0.000877552	0.000884978	0.000727348	0.000969374	0.00108099	0.000942635	0.000824027	0.000618923	0.000760704	0.000670541	0.000805326	0.00094864	0.000823563	0.000849441	0.000905532	0.000473104	0.000424931	0.000439161	0.000537571	0.000684783	0.000812027	0.000765379	0.00112029	0.000893461	0.000768372	0.000613721	0.000445924	0.000773909	0.000849343
leuE	b1798	P76249	0	0	0	0	0	0	0	0	0	0	0	0	0	0	0	0	0	0	0	0	0	0	0	0	0	0	0	0	0	0	0	0	0	0	0	0
leuL	b0075	P0AD79	0	0	0	0	0	0	0	0	0	0	0	0	0	0	0	0	0	0	0	0	0	0	0	0	0	0	0	0	0	0	0	0	0	0	0	0
leuO	b0076	P10151	0	0	0	0	0	0	0	0	0	0	0	0	0	0	0	0	0	0	0	0	0	0	0	0	0	0	0	0	0	0	0	0	0	0	0	0
leuS	b0642	P07813	0.00144177	0.00141219	0.00145364	0.00142979	0.00147837	0.00146699	0.00143988	0.00150258	0.00139577	0.0013221	0.00123589	0.00118606	0.00110593	0.00130747	0.00120177	0.00106399	0.00114807	0.00147673	0.00135185	0.00121486	0.00123377	0.0011364	0.00101816	0.00105	0.00118031	0.00125488	0.00145515	0.00154096	0.00151228	0.0013875	0.00137477	0.00144347	0.00138602	0.00138634	0.00134223	0.00139042
lexA	b4043	P0A7C2	9.63409e-05	9.84165e-05	0.000100535	0.000106058	0.000114678	0.000106439	0.000103432	0.000110461	0.000110083	0.000119464	0.000120335	0.00013199	0.000136235	0.000114138	0.000122295	0.000137137	0.000129845	0.000113701	0.000107686	0.000126904	0.000125537	0.000145994	0.000128127	0.000122707	0.000127804	0.000126823	0.000120756	0.000113848	0.000110948	0.00011434	0.000130862	0.000150391	0.000158675	0.000168505	0.000117099	0.000114585
lfhA	b0229	Q47153	0	0	0	0	0	0	0	0	0	0	0	0	0	0	0	0	0	0	0	0	0	0	0	0	0	0	0	0	0	0	0	0	0	0	0	0
lgoD	b4358	P39400	0	0	0	0	0	0	0	0	0	0	0	0	0	0	0	0	0	0	0	0	0	0	0	0	0	0	0	0	0	0	0	0	0	0	0	0
lgoR	b4357	P39399	0	0	0	0	0	0	0	0	0	0	0	0	0	0	0	0	0	0	0	0	0	0	0	0	0	0	0	0	0	0	0	0	0	0	0	0
lgoT	b4356	P39398	0	0	0	0	0	0	0	0	0	0	0	0	0	0	0	0	0	0	0	0	0	0	0	0	0	0	0	0	0	0	0	0	0	0	0	0
lgt	b2828	P60955	0	0	0	0	0	0	0	0	0	0	0	0	0	0	0	0	0	0	0	0	0	0	0	0	0	0	0	0	0	0	0	0	0	0	0	0
lhgO	b2660	P37339	0	0	6.7406e-06	9.70939e-06	0	7.56382e-06	0	0	0	2.54793e-05	3.67627e-05	3.50864e-05	3.69103e-05	1.31024e-05	2.81075e-05	3.67216e-05	3.44068e-05	0	1.28193e-05	3.1326e-05	3.44498e-05	2.10713e-05	3.00429e-05	2.37815e-05	0	1.97738e-05	0	0	0	0	0	0	0	0	1.12332e-05	6.83628e-06
lhr	b1653	P30015	0	0	0	0	0	0	0	0	0	0	0	0	0	0	0	0	0	0	0	0	0	0	0	0	0	0	0	0	0	0	0	0	0	0	0	0
ligA	b2411	P15042	0.000150853	0.000144069	0.000150778	0.000154764	0.000162507	0.000168179	0.000152524	0.000129584	0.000133448	0.000125903	0.000118088	0.000129006	0.000128292	0.000126744	0.000136465	0.000130538	0.000145867	0.000125965	0.000112266	0.00012501	0.000131215	0.000133005	0.000102379	0.00011094	0.000119254	0.00012903	0.00013451	0.000136019	0.000135399	0.000146726	0.000177395	0.000221851	0.000251117	0.000265258	0.000139829	0.000147826
ligB	b3647	P25772	0	0	0	0	0	0	0	0	0	0	0	0	0	0	0	0	0	0	0	0	0	0	0	0	0	0	0	0	0	0	0	0	0	0	0	0
lipA	b0628	P60716	0.000288925	0.000290143	0.000272719	0.000286492	0.00028972	0.00029483	0.000271841	0.000276806	0.000287605	0.000302976	0.000301838	0.000339658	0.000360794	0.000306395	0.000309035	0.000345626	0.000316604	0.000288927	0.000296397	0.000320306	0.000329214	0.000359688	0.000210197	0.00023729	0.000229502	0.000234562	0.000278732	0.000283334	0.000296039	0.000291867	0.000310284	0.000336567	0.000361534	0.000340019	0.000317895	0.000338461
lipB	b0630	P60720	4.76414e-05	4.69154e-05	4.21003e-05	4.92815e-05	4.55556e-05	4.70353e-05	4.63667e-05	4.56102e-05	4.24354e-05	3.5818e-05	3.43891e-05	3.34962e-05	2.9935e-05	3.7418e-05	3.51897e-05	2.77174e-05	3.50727e-05	3.86313e-05	3.8082e-05	3.37739e-05	3.31512e-05	3.47038e-05	5.958e-05	6.37493e-05	5.88372e-05	4.99535e-05	4.37767e-05	4.96854e-05	4.34766e-05	4.65867e-05	4.79313e-05	4.82399e-05	4.8183e-05	5.01171e-05	5.08924e-05	4.89754e-05
lit	b1139	P11072	0	0	0	0	0	0	0	0	0	0	0	0	0	0	0	0	0	0	0	0	0	0	0	0	0	0	0	0	0	0	0	0	0	0	0	0
livF	b3454	P22731	0.000234554	0.000227471	0.000219893	0.000207865	0.000220543	0.000216756	0.000210242	0.000217393	0.000208965	0.000243378	0.000265429	0.000282086	0.000289656	0.000245405	0.000262599	0.000310831	0.000276626	0.000224925	0.000218673	0.000251791	0.000271877	0.000310455	0.000161038	0.000137398	0.00013344	0.00015231	0.000213166	0.000227204	0.000205496	0.000237035	0.000212644	0.000207769	0.000214944	0.000216205	0.000225035	0.000222204
livG	b3455	P0A9S7	0.000157916	0.000160443	0.000161162	0.000178367	0.000172874	0.000171809	0.000168259	0.000177919	0.000185001	0.000192626	0.000218764	0.000210212	0.000234858	0.000200231	0.000217705	0.000226001	0.000217142	0.00019224	0.000181707	0.000192211	0.000200401	0.000213619	0.000109169	0.000100026	8.9556e-05	0.000114786	0.000178355	0.000166894	0.000169352	0.000179215	0.000176518	0.000159119	0.000147857	0.000142389	0.00018623	0.000187139
livH	b3457	P0AEX7	0.000167482	0.000205418	0.000185153	0.000154361	0.000126832	0.000191847	0.000148678	0.00012293	0.000127798	0.000166448	0.000183709	0.000143381	0.000224611	0.000138989	0	0	0	0.000142611	0.000150331	0.000144047	0.000171349	0.000166628	0	0	0	0	0	0.000125155	0.000139769	0.000152544	0.000151161	0.000167094	0.000158466	0.000163224	0.000147497	0.00014109
livJ	b3460	P0AD96	0.00637562	0.00649119	0.00663788	0.00596752	0.00630037	0.00610314	0.00630592	0.00368654	0.00358036	0.00445337	0.00534313	0.0059782	0.00647887	0.00416254	0.00506056	0.00615512	0.00544883	0.00407117	0.00468237	0.00585887	0.00565302	0.0063777	0.00615062	0.00573732	0.00515723	0.00478564	0.0038546	0.00409244	0.00369854	0.00423181	0.00427448	0.00417402	0.00390972	0.00406811	0.00414713	0.00414648
livK	b3458	P04816	0.00112921	0.00112016	0.00112667	0.0010631	0.00116146	0.00112974	0.00115862	0.000730912	0.000732315	0.000857577	0.000862227	0.000851699	0.000788285	0.000869293	0.000888078	0.000826259	0.000898385	0.00081556	0.000788857	0.000844693	0.000890679	0.000763501	0.000324926	0.000328384	0.000333663	0.000404284	0.000829509	0.000818413	0.000808197	0.00122902	0.00153006	0.00174676	0.00186925	0.00193371	0.00120543	0.00118047
livM	b3456	P22729	0.000212478	5.97646e-05	6.41241e-05	0.000221205	0.000222692	0.000212535	0.000240254	0.000233189	0.000210489	0.000273389	0.000299098	0.000275895	0.000318485	0.000210571	0.000309289	0.000259528	0.000294326	0.000212052	0.000254667	0.000242517	0.000308828	0.000279831	0.000155853	0.00014263	0	0.00015177	0.000215733	0.000185116	0.000217185	0.000102405	0.000245532	0.000216339	0.000199901	0.000149077	0.000235098	0.000213451
lldD	b3605	P33232	8.87846e-05	9.71886e-05	8.40009e-05	9.98009e-05	0.000105281	0.000102586	0.000104764	6.59884e-05	7.85589e-05	9.28267e-05	0.000100577	0.000118782	0.000147391	8.98655e-05	0.000113653	0.000154122	0.000130758	6.01612e-05	8.49912e-05	0.000109524	0.000135769	0.000156012	0.000119455	0.000103652	8.39008e-05	8.46226e-05	7.17449e-05	6.30147e-05	6.01963e-05	7.18442e-05	6.18404e-05	5.00222e-05	3.88121e-05	0	8.24432e-05	7.48686e-05
lldP	b3603	P33231	0	0	0	0	0	0	0	0	0	0	0	0	0	0	0	0	0	0	0	0	0	0	0	0	0	0	0	0	0	0	0	0	0	0	0	0
lldR	b3604	P0ACL7	0	0	0	0	0	0	0	0	0	0	0	0	0	0	0	0	0	0	0	0	0	0	0	0	0	0	0	0	0	0	0	0	0	0	0	0
lnt	b0657	P23930	5.14086e-05	5.40569e-05	5.34872e-05	5.10002e-05	5.63205e-05	4.92968e-05	5.1719e-05	4.48016e-05	6.01588e-05	6.49821e-05	5.53567e-05	0	6.06434e-05	6.77183e-05	5.96325e-05	6.21539e-05	6.31687e-05	6.06809e-05	4.50878e-05	5.954e-05	5.3725e-05	5.99279e-05	5.36016e-05	0	5.76019e-05	5.74341e-05	6.21441e-05	6.13685e-05	5.85093e-05	6.60042e-05	6.60156e-05	6.57455e-05	6.80676e-05	6.96366e-05	6.24361e-05	6.0206e-05
loiP	b2936	P25894	8.50937e-05	9.25438e-05	9.21924e-05	9.28445e-05	9.24982e-05	8.49358e-05	8.60089e-05	7.92953e-05	8.26375e-05	8.66057e-05	9.14877e-05	0.000108453	0.000114373	8.67053e-05	8.70649e-05	0.000127699	0.000109358	7.7575e-05	8.56321e-05	8.6591e-05	0.000103069	0.000105577	0.000116742	0.000114382	0.000105516	9.77919e-05	8.01517e-05	8.02244e-05	7.22049e-05	6.34964e-05	6.29884e-05	6.07821e-05	5.50104e-05	5.66991e-05	6.97124e-05	6.89549e-05
lolA	b0891	P61316	0.000124231	0.000124095	0.000130445	0.000115128	0.000122127	0.000111012	0.00011129	8.42158e-05	8.71711e-05	9.28171e-05	9.07556e-05	9.87223e-05	9.10497e-05	9.00286e-05	9.61605e-05	0.00010033	8.80758e-05	8.82063e-05	8.75798e-05	9.24862e-05	9.27203e-05	8.9124e-05	0.000161074	0.000141891	0.000129152	0.000112617	9.42229e-05	9.82337e-05	9.52531e-05	0.000103919	9.97414e-05	0.000101741	0.000104088	0.000107331	9.90021e-05	0.000101856
lolB	b1209	P61320	0.000131223	0.000131746	0.000136348	0.000130827	0.00013115	0.00013151	0.000130272	0.000102634	0.000109654	0.000103995	9.59069e-05	0.000100432	0.000108813	0.000105811	0.000105446	0.000107213	0.000101454	0.000109595	0.000102321	0.000105487	0.000108131	0.000102301	0.000104527	0.000109305	0.000110905	0.0001074	0.000106019	0.000103597	0.000106897	0.000110596	0.000113274	0.000117758	0.00011607	0.000112982	9.97807e-05	0.000104614
lolC	b1116	P0ADC3	4.08737e-05	3.99412e-05	4.08324e-05	4.85866e-05	4.92522e-05	4.10881e-05	4.53381e-05	5.65361e-05	4.97065e-05	4.55171e-05	4.78258e-05	4.70314e-05	5.03092e-05	3.43391e-05	5.0011e-05	4.94131e-05	5.35352e-05	4.95532e-05	4.58121e-05	4.22756e-05	4.81389e-05	4.7233e-05	6.56683e-05	6.73212e-05	6.27147e-05	6.80811e-05	6.01777e-05	5.56781e-05	5.27234e-05	4.43109e-05	5.23804e-05	5.49982e-05	5.50439e-05	5.02605e-05	5.25524e-05	5.35812e-05
lolD	b1117	P75957	6.23858e-05	6.38282e-05	6.09477e-05	5.87831e-05	6.24681e-05	6.04228e-05	6.33006e-05	6.76235e-05	6.46532e-05	6.15776e-05	5.60527e-05	6.43161e-05	5.67761e-05	6.00118e-05	6.42653e-05	6.48316e-05	6.72277e-05	6.90155e-05	5.94539e-05	6.45762e-05	5.98879e-05	6.54467e-05	0.00010245	9.46485e-05	8.33936e-05	8.60252e-05	7.68671e-05	7.16515e-05	7.47687e-05	6.85411e-05	6.97206e-05	7.18884e-05	7.19537e-05	7.35165e-05	7.50142e-05	6.93177e-05
lolE	b1118	P75958	4.26571e-05	4.21633e-05	4.13453e-05	3.96875e-05	3.53413e-05	4.17496e-05	4.03611e-05	4.53749e-05	3.65638e-05	3.63005e-05	3.35617e-05	3.81394e-05	3.87292e-05	3.89915e-05	3.63177e-05	4.00831e-05	3.76668e-05	3.84068e-05	3.75545e-05	4.55405e-05	3.92051e-05	3.8112e-05	4.75828e-05	4.599e-05	4.76586e-05	4.92124e-05	4.55306e-05	4.52415e-05	4.34158e-05	4.7309e-05	4.41222e-05	4.92948e-05	4.21826e-05	4.53699e-05	4.64883e-05	4.8751e-05
lomR_1	b1369	P77184	0	0	0	0	0	0	0	0	0	0	0	0	0	0	0	0	0	0	0	0	0	0	0	0	0	0	0	0	0	0	0	0	0	0	0	0
lomR_2	b1371		0	0	0	0	0	0	0	0	0	0	0	0	0	0	0	0	0	0	0	0	0	0	0	0	0	0	0	0	0	0	0	0	0	0	0	0
lon	b0439	P0A9M0	0.000888584	0.000887432	0.000834296	0.00100011	0.000996986	0.000951635	0.00097377	0.00129541	0.00124003	0.00118181	0.00117778	0.00113508	0.00113373	0.00120344	0.00121411	0.00116464	0.00117705	0.00121806	0.00113635	0.00113313	0.00119169	0.00116746	0.00126118	0.00124398	0.00129226	0.00127136	0.00119293	0.00112322	0.00123673	0.0011072	0.00119389	0.00125248	0.00128781	0.00128371	0.00117452	0.00119248
lpcA	b0222	P63224	0.000211561	0.000232384	0.00022125	0.000273628	0.000263677	0.000264691	0.00026723	0.00027635	0.000311003	0.000321108	0.000325671	0.000361083	0.000397353	0.000334437	0.000365767	0.000438917	0.000392649	0.000281995	0.000298136	0.000343611	0.000382281	0.000412757	0.000314051	0.000310391	0.000277404	0.000280533	0.000278215	0.000273894	0.00027792	0.000225427	0.00024561	0.000261088	0.000259437	0.00026634	0.000239193	0.000246744
lpd	b0116	P0A9P0	0.00349199	0.00358738	0.00369348	0.00344427	0.00349814	0.00333424	0.00347134	0.00409007	0.00494502	0.00557716	0.00561474	0.00582557	0.00549296	0.00559608	0.00542141	0.00534724	0.00537696	0.00429118	0.00473571	0.00529028	0.0058197	0.00564451	0.0066863	0.00610139	0.00574415	0.00505676	0.00386775	0.00439728	0.00404996	0.00528078	0.00538633	0.00520263	0.00483542	0.00470121	0.00520869	0.00525891
lplA	b4386	P32099	5.10374e-05	4.54034e-05	4.67051e-05	4.88783e-05	5.18753e-05	5.26424e-05	5.02846e-05	4.70389e-05	5.00599e-05	5.43025e-05	5.28532e-05	5.97333e-05	5.74132e-05	5.25148e-05	5.21658e-05	5.84625e-05	5.57314e-05	4.4306e-05	4.672e-05	4.68816e-05	5.52558e-05	6.18988e-05	5.48388e-05	5.2904e-05	5.22757e-05	4.92194e-05	4.66205e-05	4.96395e-05	4.50557e-05	5.24256e-05	5.89773e-05	6.45235e-05	6.82341e-05	7.08998e-05	5.40071e-05	5.20306e-05
lplT	b2835	P39196	0	0	0	0	0	0	0	0	0	0	0	0	0	0	0	0	0	0	0	0	0	0	0	0	0	0	0	0	0	0	0	0	0	0	0	0
lpoA	b3147	P45464	0.000138447	0.000135303	0.000134389	0.000127795	0.000126681	0.000127082	0.000130411	0.000157988	0.000162352	0.000164674	0.000161275	0.00016975	0.00015831	0.000165846	0.000160914	0.000155935	0.000167294	0.00016002	0.00015775	0.000157366	0.000156131	0.000156446	0.000171596	0.000162407	0.000162253	0.00015622	0.000153755	0.000159899	0.000151499	0.000159875	0.000163758	0.000169501	0.000174417	0.000170251	0.000158517	0.000158206
lpoB	b1105	P0AB38	0.000157376	0.000153325	0.000165064	0.000148361	0.000157144	0.000157006	0.000149469	0.000117522	0.000113964	0.000130507	0.000128858	0.000137679	0.000156935	0.00013082	0.000133033	0.000159001	0.000151804	0.000103587	0.00010169	0.000116732	0.000125637	0.000154845	0.000213857	0.000208886	0.000190722	0.000172486	0.000119913	0.000125681	0.000119474	0.000146497	0.000151601	0.000161241	0.000163832	0.000174339	0.000138794	0.000150585
lpp	b1677	P69776	0.0322368	0.0321943	0.0314746	0.0397959	0.0396735	0.0411502	0.0442113	0.0324815	0.0320271	0.0302449	0.030811	0.0281867	0.034231	0.0308848	0.0372155	0.0375217	0.0333063	0.0310379	0.0315758	0.031748	0.02633	0.0325823	0.0509618	0.0528338	0.0475988	0.043742	0.0365328	0.0247018	0.0316671	0.0256466	0.0260598	0.0254317	0.0268995	0.0272814	0.0275364	0.0239633
lptA	b3200	P0ADV1	0.000146859	0.000138152	0.000130579	0.000110756	0.000110521	0.000113006	0.000115098	0.000108988	0.000126607	0.000131544	0.000138897	0.000147809	0.000145089	0.000133035	0.000133602	0.00015807	0.000144787	0.00011588	0.000111941	0.000116489	0.000129624	0.000128806	0.00015526	0.000152959	0.000145396	0.000127871	0.000123649	0.000109502	0.000115077	0.000120429	0.000119514	0.000125395	0.000130694	0.000142608	0.000104964	0.000103436
lptB	b3201	P0A9V1	0.000112782	0.000119263	0.000107903	0.000128838	0.000127803	0.000130421	0.000123873	0.0001364	0.000148513	0.000159422	0.000172592	0.000178081	0.000186173	0.000160604	0.00017649	0.000197615	0.000180404	0.000146518	0.000162627	0.000190548	0.000188636	0.000197455	0.000151791	0.000148457	0.000131181	0.000132087	0.000140745	0.000141117	0.00014284	0.000123695	0.000152563	0.000152714	0.000152582	0.000152093	0.000132471	0.000131274
lptC	b3199	P0ADV9	3.03258e-05	3.25797e-05	2.92601e-05	3.30054e-05	3.01777e-05	3.05451e-05	3.06269e-05	3.2434e-05	3.30996e-05	3.651e-05	3.72253e-05	3.72163e-05	4.16774e-05	3.81378e-05	3.92703e-05	3.69251e-05	3.26055e-05	3.65148e-05	3.46153e-05	3.7644e-05	3.68443e-05	3.17032e-05	4.27366e-05	3.58628e-05	3.63444e-05	3.17733e-05	3.00471e-05	3.31248e-05	3.29622e-05	3.04146e-05	3.69829e-05	3.65692e-05	4.22339e-05	4.12667e-05	3.18208e-05	3.10544e-05
lptD	b0054	P31554	0.000688707	0.00070662	0.000678863	0.000648921	0.000653085	0.000648167	0.000634411	0.000559199	0.000553177	0.000540671	0.000535624	0.000560023	0.000557904	0.000532787	0.000552959	0.000568251	0.000561231	0.000572462	0.000534816	0.000536015	0.000552042	0.000540763	0.000680661	0.000706282	0.000702592	0.000676654	0.000602312	0.000585797	0.000572827	0.000688871	0.000667386	0.000685322	0.000681111	0.000668633	0.000649762	0.000667071
lptE	b0641	P0ADC1	7.99505e-05	8.44072e-05	8.1335e-05	8.57712e-05	8.06681e-05	8.25164e-05	6.55651e-05	8.52407e-05	9.53977e-05	8.749e-05	9.55112e-05	8.83499e-05	9.76956e-05	8.93212e-05	9.2561e-05	0.000103667	9.56507e-05	8.08293e-05	9.62559e-05	9.00802e-05	8.46196e-05	8.73427e-05	0.00011067	0.000115385	0.000110458	0.000111112	0.000109194	9.3827e-05	9.19711e-05	0.000114536	0.000102587	9.52431e-05	9.49195e-05	0.000104907	0.000108773	9.41585e-05
lptF	b4261	P0AF98	5.91447e-05	6.26739e-05	5.88472e-05	5.94789e-05	6.07857e-05	6.34725e-05	6.00643e-05	3.95388e-05	4.93046e-05	5.27174e-05	5.79297e-05	5.72524e-05	4.93999e-05	5.16271e-05	5.20394e-05	6.84844e-05	5.88644e-05	4.48044e-05	5.11672e-05	5.35045e-05	5.98834e-05	5.43256e-05	5.84435e-05	4.86046e-05	5.42809e-05	5.30657e-05	5.05868e-05	4.99043e-05	4.46858e-05	5.21929e-05	5.05401e-05	6.73694e-05	6.60292e-05	7.54896e-05	5.57072e-05	5.02542e-05
lptG	b4262	P0ADC6	4.47355e-05	4.13152e-05	4.27157e-05	5.10964e-05	4.85777e-05	5.06131e-05	5.2415e-05	5.82195e-05	5.25709e-05	5.74698e-05	5.91502e-05	5.69862e-05	6.14989e-05	5.51557e-05	6.86345e-05	6.5046e-05	6.53961e-05	5.809e-05	5.13199e-05	5.95887e-05	5.9184e-05	6.92431e-05	6.62305e-05	5.7055e-05	5.65365e-05	5.59071e-05	5.28432e-05	5.54603e-05	5.4614e-05	4.93287e-05	5.43262e-05	6.93519e-05	6.83705e-05	6.95588e-05	5.48364e-05	5.25619e-05
lpxA	b0181	P0A722	0.000138263	0.000136268	0.000135359	0.000157284	0.000175405	0.00016843	0.000159178	0.000219374	0.000200817	0.000215424	0.000228077	0.000235194	0.000248117	0.00020675	0.000229101	0.00026327	0.000226334	0.000206259	0.000203447	0.000231859	0.000234827	0.000246706	0.000271754	0.000250157	0.000248493	0.000247533	0.000214067	0.000205166	0.00019963	0.00020988	0.000213119	0.000218826	0.000210794	0.000215628	0.000211108	0.000205187
lpxB	b0182	P10441	3.51347e-05	3.86483e-05	3.88695e-05	4.10497e-05	3.89316e-05	4.13694e-05	3.47692e-05	4.71547e-05	3.94441e-05	3.3379e-05	4.29697e-05	4.94821e-05	4.76508e-05	4.73433e-05	4.78578e-05	5.14437e-05	5.72466e-05	4.16852e-05	4.99595e-05	4.98103e-05	4.56958e-05	5.66376e-05	5.28461e-05	4.37355e-05	4.57996e-05	4.95057e-05	5.59535e-05	4.74297e-05	4.38712e-05	4.32346e-05	4.58011e-05	4.68673e-05	5.08373e-05	3.99e-05	4.41784e-05	4.71375e-05
lpxC	b0096	P0A725	0.00084133	0.000554085	0.00056812	0.000764409	0.000701626	0.000778792	0.000649824	0.000564842	0.000509528	0.000488134	0.000514561	0.000571352	0.000684938	0.000604171	0.000607876	0.000690061	0.000652648	0.00048509	0.00045893	0.0004712	0.000550647	0.000658969	0.000779928	0.000742496	0.000739475	0.000579691	0.000552936	0.000546746	0.000586086	0.000764135	0.000539606	0.000643024	0.000554918	0.000608882	0.000528012	0.000488917
lpxD	b0179	P21645	0.000241826	0.000259132	0.000271057	0.000258263	0.00025512	0.000257586	0.000249912	0.000274477	0.000266709	0.000271638	0.000276737	0.000284643	0.000283891	0.000268378	0.000259602	0.000262631	0.00025629	0.000252223	0.000245866	0.00027107	0.000286736	0.000298344	0.000264036	0.00025922	0.000265012	0.000270653	0.000242636	0.00026709	0.000252921	0.000242605	0.000329117	0.000339167	0.000377158	0.000364254	0.00029284	0.000295397
lpxH	b0524	P43341	0	0	0	0	0	0	0	0	0	0	0	0	0	0	0	0	0	0	0	0	0	0	0	0	0	0	0	0	0	0	0	0	0	0	0	0
lpxK	b0915	P27300	0	0	0	0	0	0	0	0	0	0	0	0	0	0	0	0	0	0	0	0	0	0	0	0	0	0	0	0	0	0	0	0	0	0	0	0
lpxL	b1054	P0ACV0	4.51156e-05	4.80207e-05	4.59855e-05	4.23608e-05	3.46066e-05	4.25802e-05	3.8656e-05	5.50038e-05	4.66282e-05	4.71567e-05	4.44693e-05	4.27964e-05	4.13304e-05	4.44547e-05	0	8.31554e-06	8.72107e-06	5.49157e-05	3.83271e-05	3.60984e-05	4.66217e-05	5.06041e-05	0	0	0	8.86533e-06	0	4.81297e-05	4.46194e-05	6.76479e-05	6.49655e-05	7.28535e-05	7.60221e-05	7.3964e-05	6.03148e-05	6.69629e-05
lpxM	b1855	P24205	9.04006e-05	7.73333e-05	7.62013e-05	9.07408e-05	8.75633e-05	8.15121e-05	8.57685e-05	7.0669e-05	6.78105e-05	6.03213e-05	5.06176e-05	5.67996e-05	5.23892e-05	6.31313e-05	6.00103e-05	5.55333e-05	5.63186e-05	6.11683e-05	5.20516e-05	5.73587e-05	6.34505e-05	5.72571e-05	7.72669e-05	8.07298e-05	7.36764e-05	6.80861e-05	6.53086e-05	6.93965e-05	7.32538e-05	7.16093e-05	8.81947e-05	0.000108645	0.000128191	0.000141339	7.50026e-05	7.29978e-05
lpxP	b2378	P0ACV2	0	0	0	0	0	0	0	0	0	0	0	0	0	0	0	0	0	0	0	0	0	0	0	0	0	0	0	0	0	0	0	0	0	0	0	0
lpxT	b2174	P76445	0	0	0	1.68259e-05	1.42647e-05	1.64642e-05	1.73826e-05	2.20127e-05	1.71104e-05	1.61554e-05	1.38841e-05	1.2155e-05	0	1.95217e-05	1.3209e-05	1.23466e-05	0	1.71542e-05	1.7025e-05	0	1.61678e-05	0	1.34227e-05	1.45423e-05	1.68627e-05	1.7934e-05	2.00738e-05	0	0	1.63037e-05	2.62304e-05	2.98645e-05	3.24378e-05	3.21682e-05	2.4047e-05	2.4074e-05
lrhA	b2289	P36771	3.79602e-05	3.7357e-05	4.07679e-05	4.32275e-05	4.86338e-05	5.08869e-05	4.42939e-05	7.02276e-05	8.81535e-05	9.29582e-05	0.000115056	0.00012811	0.000161819	0.000102878	0.000132779	0.000186261	0.000146852	7.97754e-05	8.46704e-05	0.00011229	0.000145115	0.000187112	4.206e-05	4.21119e-05	4.30273e-05	5.99013e-05	6.77434e-05	6.99889e-05	7.28163e-05	5.88954e-05	7.53227e-05	9.01558e-05	0.000106106	9.92065e-05	6.34138e-05	6.45866e-05
lrp	b0889	P0ACJ0	0.000722936	0.000737219	0.000774616	0.000829944	0.000822658	0.000838582	0.000769777	0.000861865	0.000861357	0.000879345	0.000942054	0.000981006	0.00108447	0.000870281	0.000995044	0.0011443	0.000997665	0.000800093	0.000805392	0.000971507	0.000982038	0.00110645	0.00116719	0.00123543	0.00124126	0.00125643	0.000867804	0.000859891	0.00084605	0.000861441	0.00093926	0.00100854	0.0010041	0.00103459	0.000886622	0.000862564
lspA	b0027	P00804	0	0	0	0	0	0	0	0	0	0	0	0	0	0	0	0	0	0	0	0	0	0	0	0	0	0	0	0	0	0	0	0	0	0	0	0
[truncated: 2,853 more rows]
