# Supplementary material for: From coarse to fine: the absolute Escherichia coli proteome under diverse growth conditions
Source: Mol Syst Biol. 2021 May 25;17(5):e9536. doi: 10.15252/msb.20209536 (PMC8144880; doi:10.15252/msb.20209536)
Supplement: Supplementary file 11 — Dataset EV10 [file MSB-17-e9536-s002.xlsx]

## Sheet: Description
Mori et al. 2021, From coarse to fine: The absolute Escherichia coli proteome under diverse growth conditions
Description
Ribosome profiling data for the NCM3722 strain in glucose minimal medium and in carbon-limited conditions (same strains and conditions as proteomics samples C2 and D7; see Dataset EV3). Square brackets indicate intensities with less than 100 reads mapped to coding sequence.

## Sheet: EV10-RibosomeProfiling
	Ribosome footprint density (rpkm)	Ribosome footprint density (rpkm)
Gene	NCM3722 strain M9+glucose minimal medium	NQ1390 strain M9+glucose minimal medium, 40uM 3MBA
AA953_00030	240.488	108.28
AA953_00065	237.474	143.138
AA953_00070	114.341	76.6118
AA953_00075	32.764	19.6242
AA953_00080	26.8586	22.3709
AA953_00085	226.936	299.761
AA953_00255	[1.663688]	[0.773396]
AA953_00260	[1.079466]	[0.500753]
AA953_00265	[0.458304]	[0.223776]
AA953_00270	[1.058894]	[0.353310]
AA953_00275	[0.639068]	[0.685164]
AA953_00280	[0.320067]	[0.000000]
AA953_00285	[3.263895]	[1.081697]
AA953_00290	[0.000000]	[0.062809]
AA953_00295	[0.000000]	[0.090033]
AA953_00300	[0.981922]	[0.470444]
AA953_00305	[1.653548]	[0.331203]
AA953_00310	[1.272017]	[0.846481]
AA953_00375	114.959	204.15
AA953_00400	39.4262	28.6914
AA953_00405	45.8662	28.5848
AA953_00410	[60.336362]	83.6432
AA953_00415	59.2293	83.9721
AA953_00425	[6.954189]	[7.063118]
AA953_00430	774.379	1001.3
AA953_00435	9.16	13.5174
AA953_00465	24.7238	4.55826
AA953_00470	[1.466852]	[1.443273]
AA953_00475	[0.426018]	[3.330902]
AA953_00480	[7.756509]	9.55204
AA953_00485	40.9447	33.3878
AA953_00490	[10.075557]	[6.257324]
AA953_00495	[0.882782]	3.43083
AA953_00500	[3.713856]	14.6783
AA953_00505	[3.719692]	[4.434553]
AA953_00510	[1.152455]	[2.224818]
AA953_00515	26.6073	30.2883
AA953_00620	42.925	31.1007
AA953_00630	40.4322	51.85
AA953_00635	61.9055	46.7935
AA953_00640	[32.448520]	59.2487
AA953_00645	296.964	172.979
AA953_00660	151.057	1078.89
AA953_00675	[27.069509]	35.0632
AA953_00680	158.951	87.1213
AA953_00685	[67.614658]	74.0204
AA953_00690	35.7086	42.1294
AA953_00695	[19.295011]	[17.132649]
AA953_00700	[2.324244]	[3.727833]
AA953_00710	[0.222603]	[1.159779]
AA953_00715	1351.25	1096.53
AA953_00720	43.5457	34.8061
AA953_00735	52.2813	159.408
AA953_00750	[0.991654]	[0.944131]
AA953_00770	[3.182536]	21.9373
AA953_00810	29.9068	28.5538
AA953_00840	[12.586048]	17.4121
AA953_00845	[0.372082]	[0.174030]
AA953_00850	[0.321815]	[0.504739]
AA953_00855	[0.000000]	[0.000000]
AA953_00860	[0.000000]	[0.000000]
AA953_00865	[1.598218]	[1.979213]
AA953_00875	[10.853428]	32.2521
AA953_00935	[28.124280]	32.5252
AA953_00940	[6.119900]	[NaN]
AA953_00970	50.9014	38.5417
AA953_00975	[39.685370]	91.9028
AA953_00985	68.2994	91.4809
AA953_00990	[3.720712]	3.99634
AA953_01000	[19.414244]	25.1738
AA953_01005	305.937	247.512
AA953_01015	[3.828554]	5.16279
AA953_01020	40.2939	41.503
AA953_01025	[0.562711]	[0.984742]
AA953_01030	[0.660367]	[0.614446]
AA953_01035	[0.316252]	[0.250780]
AA953_01040	[0.707384]	[1.116451]
AA953_01045	[0.691058]	[1.522819]
AA953_01050	158.718	119.255
AA953_01055	[0.198630]	[0.233940]
AA953_01060	[1.454509]	[2.732360]
AA953_01070	[0.135814]	[0.077745]
AA953_01110	[1.058656]	[1.318810]
AA953_01120	134.395	66.3664
AA953_01130	1660.43	3274.62
AA953_01135	[2.373837]	5.48902
AA953_01150	68.3726	35.626
AA953_01155	132.63	118.228
AA953_01165	[0.000000]	[0.561835]
AA953_01170	[9.636674]	[8.406314]
AA953_01175	[4.427842]	3.2145
AA953_01180	[19.450307]	31.642
AA953_01185	[0.578633]	[0.251903]
AA953_01200	[3.412319]	[2.995733]
AA953_01205	[1.796957]	[1.089357]
AA953_01225	[6.452114]	[2.743911]
AA953_01230	[0.304612]	[1.675430]
AA953_01240	[1.365977]	[0.840724]
AA953_01270	[2.633218]	6.38189
AA953_01280	[7.631319]	11.3352
AA953_01285	[11.303272]	17.3801
AA953_01290	754.205	580.505
AA953_01305	[0.000000]	[0.000000]
AA953_01310	80.4714	81.1158
AA953_01360	22.9428	35.034
AA953_01365	[25.064972]	60.6111
AA953_01370	16.6474	19.9842
AA953_01385	10.5237	4.11957
AA953_01410	[0.000000]	[0.000000]
AA953_01445	[20.206623]	42.5519
AA953_01450	[13.609069]	21.0613
AA953_01460	122.247	36.9417
AA953_01465	441.646	300.611
AA953_01475	[15.214528]	79.7068
AA953_01480	1208.07	801.409
AA953_01490	[0.817304]	[3.606058]
AA953_01495	[1.241269]	[2.197045]
AA953_01515	[6.806776]	4.76695
AA953_01540	[2.603515]	121.107
AA953_01545	[0.389548]	7.09286
AA953_01550	11.1652	12.2121
AA953_01555	12.597	15.3213
AA953_01565	[2.231923]	12.0191
AA953_01570	146.842	85.1688
AA953_01575	[0.000000]	[NaN]
AA953_01590	[1.042973]	16.5848
AA953_01595	[2.710423]	11.6406
AA953_01600	[3.128642]	[4.297100]
AA953_01605	[0.944117]	[2.790943]
AA953_01610	[0.951101]	12.7357
AA953_01615	[2.917714]	3.16516
AA953_01620	[5.471136]	24.7482
AA953_01625	[2.394105]	13.4275
AA953_01630	[2.124046]	13.0799
AA953_01640	[5.505062]	5.90874
AA953_01655	[3.191677]	[4.956539]
AA953_01685	[0.092302]	[0.142753]
AA953_01690	[5.201625]	12.3685
AA953_01695	[0.921119]	[0.481032]
AA953_01700	[0.817678]	[1.378605]
AA953_01720	25.799	62.4412
AA953_01725	43.6528	42.5667
AA953_01730	[22.425906]	28.0551
AA953_01740	246.738	174.9
AA953_01745	9.22761	55.2857
AA953_01750	[6.808621]	9.75664
AA953_01755	28.0244	58.0795
AA953_01760	38.2925	19.7733
AA953_01790	421.59	109.1
AA953_01795	22.9495	30.8546
AA953_01800	19.9397	12.3311
AA953_01825	363.818	221.205
AA953_01830	31.3214	32.8592
AA953_01835	24.5588	17.3838
AA953_01840	49.9963	45.3494
AA953_01895	39.9992	25.6713
AA953_01900	121.727	66.5257
AA953_01925	69.7533	90.9089
AA953_01930	386.032	352.646
AA953_01935	108.668	141.611
AA953_01950	174.989	126.799
AA953_01955	[6.664100]	19.5327
AA953_01960	[1.078951]	[0.743681]
AA953_01970	118.258	67.6936
AA953_01975	1831.44	1823.74
AA953_01980	32.8449	28.837
AA953_01985	46.2611	34.6315
AA953_01990	10.7413	12.8844
AA953_02000	169.865	129.785
AA953_02005	24.948	29.4211
AA953_02025	[0.000000]	[NaN]
AA953_02030	[1.715395]	[1.142991]
AA953_02035	16.8463	16.3249
AA953_02045	[3.445195]	[NaN]
AA953_02050	[5.016788]	[15.855845]
AA953_02070	12.3742	25.6327
AA953_02110	[0.000000]	[0.412887]
AA953_02115	[0.950651]	[NaN]
AA953_02120	[NaN]	[NaN]
AA953_02125	[0.779894]	[0.766969]
AA953_02145	[5.518467]	[5.675193]
AA953_02160	[1.708054]	7.53286
AA953_02180	[1.332793]	[0.760085]
AA953_02200	[51.829641]	382.162
AA953_02210	[4.277937]	[3.537729]
AA953_02240	[3.070478]	[2.151837]
AA953_02280	10308.6	[NaN]
AA953_02285	104.382	63.1305
AA953_02290	[49.770418]	44.3064
AA953_02295	389.882	243.791
AA953_02300	32.6383	31.1547
AA953_02305	[NaN]	[NaN]
AA953_02310	[3.821127]	36.7642
AA953_02315	[0.564546]	4.41543
AA953_02320	[2.409011]	[2.067944]
AA953_02325	[7.666465]	6.0302
AA953_02330	[4.229611]	[5.527835]
AA953_02335	76.2373	167.864
AA953_02345	[17.683751]	12.2186
AA953_02350	[7.912753]	[7.518764]
AA953_02355	[9.332645]	[8.022903]
AA953_02490	294.84	112.831
AA953_02505	17.7058	16.6096
AA953_02510	321.033	2971.04
AA953_02515	81.1248	711.522
AA953_02520	146.508	1061.69
AA953_02525	1090.35	16142.9
AA953_02530	103.994	510.98
AA953_02540	[0.000000]	[0.000000]
AA953_02545	[1.645496]	[1.680793]
AA953_02595	2057.44	1566.52
AA953_02605	[NaN]	[NaN]
AA953_02610	233.959	223.304
AA953_02615	406.138	537.304
AA953_02620	1719.87	1009.67
AA953_02625	394.262	307.844
AA953_02630	222.252	229.355
AA953_02640	2736.51	1395.07
AA953_02655	22.1311	14.4716
AA953_02670	2631.17	2263.5
AA953_02675	[NaN]	[NaN]
AA953_02680	660.036	362.371
AA953_02685	[1.330222]	[2.199589]
AA953_02690	88.3017	41.3388
AA953_02695	62.3313	45.314
AA953_02700	58.2003	28.2032
AA953_02705	37.5798	25.0896
AA953_02710	32.5113	18.9458
AA953_02715	24.4776	24.6026
AA953_02720	[13.088658]	7.4411
AA953_02725	60.1584	44.5763
AA953_02730	[6.484471]	3.71918
AA953_02735	17.474	10.1529
AA953_02740	10.1957	7.36482
AA953_02745	41.9899	24.3062
AA953_02750	98.1895	55.8933
AA953_02775	[0.453747]	[2.231277]
AA953_02805	40.2554	20.5257
AA953_02815	467.49	764.539
AA953_02820	64.339	69.8277
AA953_02825	40.8487	65.8118
AA953_02830	29.8561	29.7526
AA953_02835	49.684	60.883
AA953_02840	18.687	20.6927
AA953_02850	[0.000000]	[NaN]
AA953_02855	106.407	144.293
AA953_02880	73.5998	55.5409
AA953_02885	17.106	14.8907
AA953_02890	55.0249	50.9818
AA953_02900	[8.527204]	14.1102
AA953_02905	64.5218	47.898
AA953_02910	16.7492	8.31054
AA953_02920	15020.1	3223.48
AA953_02930	202.424	527.176
AA953_02935	[4.666946]	12.7423
AA953_02940	224.007	167.738
AA953_02945	56.4212	87.8421
AA953_02950	21.5992	20.9052
AA953_02955	728.139	766.813
AA953_02960	80.0134	78.6148
AA953_02965	85.2381	54.897
AA953_02970	21.6424	17.3632
AA953_02980	37.7421	54.2535
AA953_02985	171.458	178.286
AA953_03000	263.506	326.877
AA953_03005	[12.791003]	15.7709
AA953_03010	10.0965	10.1664
AA953_03015	65.0334	68.3994
AA953_03055	289.514	216.809
AA953_03060	57.0253	37.9755
AA953_03065	1017.84	391.607
AA953_03070	[0.997425]	[0.942312]
AA953_03085	56.0386	58.6325
AA953_03095	310.324	217.443
AA953_03100	41.9228	35.9945
AA953_03130	794.244	250.226
AA953_03135	21.9876	17.1191
AA953_03140	[11.687175]	22.1852
AA953_03145	[2.262791]	6.4
AA953_03190	[4.327338]	9.62261
AA953_03195	43.4543	73.0173
AA953_03200	43.8511	165.796
AA953_03205	[13.476677]	28.7885
AA953_03210	135.063	157.042
AA953_03215	45.5164	88.9055
AA953_03220	[0.000000]	[0.543282]
AA953_03225	[10.726634]	28.2707
AA953_03260	19.3168	12.8367
AA953_03265	[1.250355]	[0.851480]
AA953_03310	[0.000000]	[NaN]
AA953_03315	[2.016015]	19.0146
AA953_03320	[0.965385]	5.83279
AA953_03330	5502.79	4185.52
AA953_03340	[0.602894]	10.6078
AA953_03345	42.9923	59.534
AA953_03360	198.906	378.167
AA953_03365	29.5128	25.1396
AA953_03370	665.262	336.005
AA953_03375	105.546	29.8651
AA953_03380	35.0657	12.2993
AA953_03395	35.9926	33.4724
AA953_03400	83.6689	109.464
AA953_03405	59.9924	74.932
AA953_03430	1894.87	1286.15
AA953_03470	8747.38	3529.34
AA953_03485	234.97	205.055
AA953_03490	139.362	89.377
AA953_03500	1342.15	613.304
AA953_03505	156.378	243.188
AA953_03510	[6.623669]	6.44589
AA953_03540	[1.506914]	11.1131
AA953_03545	[0.885331]	32.965
AA953_03550	[2.602165]	11.0961
AA953_03555	[0.744961]	[3.784631]
AA953_03560	[3.310809]	[8.007027]
AA953_03590	317.307	168.689
AA953_03595	435.434	287.516
AA953_03600	545.699	189.476
AA953_03605	159.327	152.412
AA953_03615	65.8422	62.7466
AA953_03620	286.084	1019.69
AA953_03630	177.143	114.246
AA953_03635	44.0684	33.8243
AA953_03660	52.2648	40.2293
AA953_03665	31.3783	31.2395
AA953_03700	23202.2	12203
AA953_03705	619.872	618.178
AA953_03710	982.898	786.146
AA953_03715	5880.66	3012.54
AA953_03720	5738.54	2289.14
AA953_03725	6368.38	3248.37
AA953_03730	17947.6	8998.16
AA953_03735	432.75	462.391
AA953_03740	321.38	207.091
AA953_03745	[3.354508]	[3.291108]
AA953_03785	41.8423	32.7159
AA953_03790	120.449	110.371
AA953_03795	22.3114	43.4192
AA953_03800	117.177	62.4709
AA953_03805	7196.73	11208.6
AA953_03810	[19.349856]	26.2343
AA953_03820	[3.272950]	4.34721
AA953_03825	[4.688139]	7.07246
AA953_03860	[0.000000]	[1.047524]
AA953_03870	563.025	488.461
AA953_03875	29.0388	413.761
AA953_03880	57.3033	1459.43
AA953_03885	[0.336106]	7.60795
AA953_03900	114.742	99.222
AA953_03905	23.9004	19.3826
AA953_03915	73.6685	48.8017
AA953_03930	379.279	134.883
AA953_03935	[4.263607]	[25.507870]
AA953_03940	[0.000000]	[0.605935]
AA953_03945	[0.163801]	[0.417378]
AA953_03950	[0.531740]	[0.360192]
AA953_03960	[0.000000]	[NaN]
AA953_03965	[9.487309]	[4.929186]
AA953_03995	50.6501	271.839
AA953_04000	13.9714	2070.38
AA953_04005	[5.945291]	574.313
AA953_04010	[0.000000]	[0.468808]
AA953_04015	[0.000000]	[0.099059]
AA953_04020	39.4042	63.2969
AA953_04025	74.3186	105.863
AA953_04035	115.111	95.0831
AA953_04040	167.465	171.592
AA953_04045	[9.658087]	5.85402
AA953_04050	[5.404860]	79.1933
AA953_04060	[0.000000]	[1.154845]
AA953_04065	[2.027998]	[1.090511]
AA953_04070	52.3601	41.254
AA953_04075	[35.940071]	79.5262
AA953_04085	44.8598	32.3057
AA953_04090	48.3418	25.6698
AA953_04095	332.599	289.096
AA953_04105	19.8368	130.133
AA953_04110	[25.730154]	30.1767
AA953_04115	69.8282	148.228
AA953_04125	694.909	796.142
AA953_04135	[4.320386]	5.67713
AA953_04145	[20.645290]	15.783
AA953_04150	248.214	110.693
AA953_04155	14.936	14.2117
AA953_04180	[2.914722]	[2.928617]
AA953_04185	[0.244344]	[0.617831]
AA953_04190	[0.207272]	[0.702616]
AA953_04195	[0.618165]	[0.776178]
AA953_04200	[0.323879]	[0.391198]
AA953_04205	[0.759887]	[2.143613]
AA953_04210	[0.000000]	[0.586637]
AA953_04215	69.4765	15.5043
AA953_04290	[29.387001]	60.3032
AA953_04295	[4.868747]	[4.023012]
AA953_04380	11.4592	18.3521
AA953_04385	53.7685	177.461
AA953_04390	38.6039	53.916
AA953_04395	[NaN]	[NaN]
AA953_04435	[0.000000]	[0.000000]
AA953_04440	[2.310238]	16.8839
AA953_04445	[1.077167]	5.77938
AA953_04480	[4.105029]	[24.599795]
AA953_04485	[14.833197]	44.4923
AA953_04490	[3.197882]	[8.286804]
AA953_04495	[0.000000]	[0.982089]
AA953_04555	84.1805	82.2595
AA953_04565	3497.57	2289.89
AA953_04570	2959.32	1549.19
AA953_04575	579.592	1160.11
AA953_04590	2451.88	1270.47
AA953_04595	[37.724965]	[NaN]
AA953_04600	122.878	[NaN]
AA953_04605	[7.869360]	[3.218039]
AA953_04640	23.7104	10.6113
AA953_04645	[1.390367]	[0.851649]
AA953_04650	[0.000000]	[0.163832]
AA953_04655	[1.093659]	[1.118444]
AA953_04675	197.006	128.823
AA953_04700	26.0087	23.6789
AA953_04705	77.6616	73.0552
AA953_04710	36.5632	35.8411
AA953_04715	17.1918	16.5798
AA953_04720	43.4127	32.7613
AA953_04725	2157.68	2255.05
AA953_04730	88.0303	87.6752
AA953_04735	290.29	238.204
AA953_04740	307.668	211.895
AA953_04745	[18.718540]	[15.858615]
AA953_04750	1112.87	402.974
AA953_04755	86.2326	58.7841
AA953_04760	62.0896	67.0649
AA953_04765	179.299	104.725
AA953_04770	[1.136238]	[1.071180]
AA953_04775	[1.296845]	[2.301758]
AA953_04780	[6.103310]	[6.442853]
AA953_04785	[0.000000]	[0.102563]
AA953_04790	[0.227164]	[0.642323]
AA953_04795	[2.411285]	[1.842427]
AA953_04800	[2.016685]	5.95649
AA953_04815	25.5914	21.1278
AA953_04830	[3.638082]	3.96696
AA953_04835	[7.437562]	[18.073768]
AA953_04840	[6.274295]	[6.082140]
AA953_04845	[3.962334]	10.4659
AA953_04850	[1.344936]	[3.966713]
AA953_04855	[1.972196]	[2.861248]
AA953_04865	[0.000000]	[NaN]
AA953_04870	8317.02	3575.69
AA953_04875	115.909	43.297
AA953_04880	11244.4	4774.17
AA953_04885	6492.91	3080.06
AA953_04895	[0.518225]	[0.000000]
AA953_04905	858.788	550.541
AA953_04910	115.53	239.808
AA953_04930	[8.308302]	13.8972
AA953_04940	119.678	161.761
AA953_04945	[1.162716]	[1.219251]
AA953_04955	194.155	992.506
AA953_04970	[48.067639]	[NaN]
AA953_04975	19.1979	18.3379
AA953_04980	14.836	11.4886
AA953_04985	244.621	188.113
AA953_04990	[38.319238]	97.3649
AA953_04995	[14.474864]	28.8494
AA953_05005	[10.800475]	250.985
AA953_05010	[0.897131]	6.34966
AA953_05015	[1.022126]	6.21931
AA953_05020	[1.716827]	8.72516
AA953_05030	97.9984	71.936
AA953_05040	109.823	72.815
AA953_05045	[18.402511]	34.225
AA953_05075	7.20287	9.72151
AA953_05100	[0.000000]	[0.128332]
AA953_05115	46.3726	45.8859
AA953_05120	128.537	76.9684
AA953_05125	[3.520314]	4.21216
AA953_05135	604.045	443.497
AA953_05145	[0.953699]	[0.333461]
AA953_05170	56.5511	45.0122
AA953_05175	47.0376	39.4861
AA953_05205	[8.622973]	38.2659
AA953_05220	[4.485577]	7.51299
AA953_05235	[1.087088]	[0.000000]
AA953_05240	[2.238134]	[3.222294]
AA953_05245	[0.000000]	[NaN]
AA953_05255	[4.213789]	23.3928
AA953_05260	24.0932	116.719
AA953_05270	[1.602658]	[0.000000]
AA953_05275	[0.944334]	[7.839746]
AA953_05295	[0.000000]	[0.604970]
AA953_05345	[7.864318]	[4.755195]
AA953_05435	[0.000000]	[0.000000]
AA953_05440	[0.280825]	[0.422069]
AA953_05460	[0.000000]	[NaN]
AA953_05470	24.2839	15.8934
AA953_05475	[4.267987]	[7.366920]
AA953_05485	[5.454652]	11.6029
AA953_05490	[0.000000]	[0.757334]
AA953_05495	[0.789444]	[1.574380]
AA953_05500	[1.847800]	[1.353305]
AA953_05505	[0.468595]	[1.014050]
AA953_05510	[2.282274]	[1.808314]
AA953_05515	[1.549880]	[2.201913]
AA953_05525	[11.461864]	98.0714
AA953_05530	51.1231	187.704
AA953_05535	26.4406	112.042
AA953_05545	50.8026	49.1129
AA953_05560	[NaN]	[NaN]
AA953_05565	[0.000000]	[NaN]
AA953_05570	[3.368006]	[5.312765]
AA953_05595	[3.005083]	15.5234
AA953_05645	[1.133352]	[1.368555]
AA953_05650	12.179	20.0232
AA953_05655	91.4365	70.8925
AA953_05690	38.4628	63.1884
AA953_05715	693.188	765.51
AA953_05730	[4.117239]	4.42948
AA953_05765	[0.213740]	[0.000000]
AA953_05770	[0.856674]	[0.061376]
AA953_05780	[8.066478]	[15.838314]
AA953_05805	[22.081299]	29.1696
AA953_05810	[27.789203]	26.4309
AA953_05815	49.3157	49.8888
AA953_05820	188.842	82.6979
AA953_05825	38.1824	57.1747
AA953_05830	[19.187728]	147.712
AA953_05835	30.6013	30.9848
AA953_05840	[12.651530]	13.9055
AA953_05855	[NaN]	[NaN]
AA953_05860	48.6459	56.0392
AA953_05865	12.3715	30.493
AA953_05870	109.497	196.756
AA953_05875	524.124	556.903
AA953_05880	10.5029	9.68308
AA953_05895	118.821	82.1521
AA953_05900	44.3985	40.3393
AA953_05905	49.9913	56.6199
AA953_05910	[54.056893]	68.9734
AA953_05920	30.3734	45.2743
AA953_05925	109.714	211.21
AA953_05935	146.528	150.972
AA953_05945	130.988	119.804
AA953_05950	[19.201100]	25.6992
AA953_05955	[4.923422]	6.1947
AA953_05960	[3.970948]	[1.796545]
AA953_05970	[0.000000]	[NaN]
AA953_05975	37.7941	31.9621
AA953_05980	[NaN]	[NaN]
AA953_05985	535.558	214.099
AA953_05990	333.017	157.6
AA953_05995	810.897	319.608
AA953_06000	[9.688010]	[NaN]
AA953_06005	[14.840157]	[19.281485]
AA953_06020	1824.38	1009.06
AA953_06025	104.685	121.909
AA953_06045	1720.89	1137.83
AA953_06050	191.424	154.401
AA953_06055	[0.000000]	[0.000000]
AA953_06065	64.7266	37.1002
AA953_06070	[8.327738]	9.8374
AA953_06085	[0.000000]	[1.090825]
AA953_06090	61.8386	56.198
AA953_06095	254.317	183.072
AA953_06100	101.287	67.724
AA953_06105	102.379	118.453
AA953_06110	109.947	89.0948
AA953_06115	35.2324	172.82
AA953_06120	671.336	171.276
AA953_06135	660.809	282.046
AA953_06140	374.446	218.507
AA953_06150	[24.520123]	[9.838001]
AA953_06185	[1.114811]	[3.763600]
AA953_06190	[1.840634]	[3.485574]
AA953_06195	24.9354	6.4167
AA953_06200	[5.199120]	[6.020894]
AA953_06205	[0.989957]	[1.513533]
AA953_06210	[10.868858]	24.3309
AA953_06215	[3.483368]	8.35079
AA953_06220	189.378	170.187
AA953_06255	33.2007	26.1617
AA953_06295	26.17	122.592
AA953_06300	[11.630613]	19.7623
AA953_06325	[0.000000]	[NaN]
AA953_06330	[3.088280]	[2.768035]
AA953_06360	[2.435009]	[2.587394]
AA953_06365	139.556	132.434
AA953_06370	217.211	244.907
AA953_06375	[NaN]	[NaN]
AA953_06380	96.3985	185.572
AA953_06385	[29.442048]	48.7516
AA953_06390	84.8577	96.3698
AA953_06395	105.142	119.923
AA953_06400	32.7307	35.5216
AA953_06405	95.7588	83.3137
AA953_06410	82.7694	77.9975
AA953_06415	87.9338	72.0767
AA953_06420	78.0109	89.4047
AA953_06425	39.5983	34.988
AA953_06430	42.3366	54.2333
AA953_06435	90.3344	75.9029
AA953_06440	62.8621	82.4325
AA953_06445	37.3838	47.2313
AA953_06450	95.3777	109.952
AA953_06455	772.388	995.207
AA953_06460	509.144	646.297
AA953_06465	98.7382	194.554
AA953_06470	140.806	149.255
AA953_06475	[18.295337]	15.4628
AA953_06500	353.095	155.352
AA953_06520	[0.786158]	[0.000000]
AA953_06530	[24.520927]	39.4726
AA953_06535	17.238	33.9285
AA953_06545	67.1548	45.4705
AA953_06550	572.038	329.248
AA953_06555	441.098	208.63
AA953_06560	1504.9	1513.44
AA953_06570	944.008	2827.5
AA953_06575	58.4577	63.641
AA953_06595	217.407	128.506
AA953_06605	372.886	168.67
AA953_06615	44.1357	44.9661
AA953_06620	43.3988	36.67
AA953_06625	[2.856795]	21.1598
AA953_06630	[2.757091]	[2.163038]
AA953_06640	[1.952593]	[2.992148]
AA953_06720	8.23442	7.00293
AA953_06725	[0.872593]	[3.406787]
AA953_06730	28.9375	28.1544
AA953_06735	236.194	176.117
AA953_06740	39.2682	29.5011
AA953_06745	33.0607	17.1257
AA953_06750	13.0906	6.45371
AA953_06760	[8.161618]	12.7693
AA953_06765	1071.05	787.635
AA953_06785	15.1659	25.1762
AA953_06790	739.865	784.449
AA953_06795	15.526	31.5917
AA953_06825	6915.97	2950.94
AA953_06830	4428.67	1818.16
AA953_06835	276.959	182.221
AA953_06840	1385.91	994.911
AA953_06845	23.6606	18.2812
AA953_06850	60.5501	63.7644
AA953_06855	78.07	71.2034
AA953_06860	33.4155	39.3685
AA953_06865	314.361	408.214
AA953_06870	1857.67	2443.53
AA953_06875	209.856	220.514
AA953_06880	656.618	610.121
AA953_06885	274.196	259.375
AA953_06890	21.6941	29.4777
AA953_06895	29.8664	42.3803
AA953_06900	14.8549	17.8445
AA953_06905	531.057	326.132
AA953_06910	[1.798068]	5.04664
AA953_06915	46.4851	51.5509
AA953_06920	24.8206	21.2517
AA953_06935	29.2149	24.2169
AA953_06940	64.5699	35.964
AA953_06945	33.1163	44.8463
AA953_06985	109.812	107.344
AA953_07020	64.7017	23.9845
AA953_07030	36.482	36.4881
AA953_07035	[0.000000]	[0.515577]
AA953_07050	[14.766850]	28.8866
AA953_07060	95.0538	84.5216
AA953_07070	[7.542125]	[4.702728]
AA953_07085	[0.000000]	[0.000000]
AA953_07095	104.164	152.027
AA953_07105	479.704	597.03
AA953_07110	40.0563	53.4542
AA953_07130	[1.358943]	[0.962325]
AA953_07135	[11.551719]	22.8702
AA953_07145	[1.442293]	[0.999614]
AA953_07150	[2.899277]	4.17368
AA953_07155	[34.969207]	39.0285
AA953_07160	[10.105229]	[9.420867]
AA953_07165	[6.851398]	[4.888520]
AA953_07170	[0.451737]	[0.000000]
AA953_07175	[0.188660]	[0.000000]
AA953_07185	925.306	392.047
AA953_07190	52.933	47.2393
AA953_07195	1048.29	800.523
AA953_07205	139.051	106.38
AA953_07210	184.645	160.543
AA953_07275	[8.710376]	[6.421329]
AA953_07280	[0.008784]	[0.058232]
AA953_07285	[0.911134]	[0.521670]
AA953_07310	54.3438	35.2172
AA953_07315	64.4294	93.3665
AA953_07340	[1.849528]	[2.625389]
AA953_07405	37.3753	22.8644
AA953_07445	[0.000000]	[0.308074]
AA953_07465	[0.438354]	[0.451646]
AA953_07470	[0.000000]	[0.000000]
AA953_07475	[0.000000]	[0.000000]
AA953_07500	[3.935163]	11.5892
AA953_07505	[4.691810]	39.785
AA953_07510	25.1667	43.1847
AA953_07515	[5.299670]	43.8645
AA953_07545	9.45959	7.40074
AA953_07555	22.0614	7.79067
AA953_07570	[5.154932]	9.06695
AA953_07575	[0.729577]	[0.212842]
AA953_07580	[3.706568]	3.27458
AA953_07585	[1.103234]	[1.608969]
AA953_07590	[0.000000]	[0.000000]
AA953_07595	[2.358404]	[2.179743]
AA953_07600	13.8686	15.8208
AA953_07605	25.9615	168.083
AA953_07610	[0.437808]	[0.753291]
AA953_07615	[0.000000]	[0.218124]
AA953_07625	[32.237805]	645.477
AA953_07635	[0.856872]	193.634
AA953_07640	[1.777824]	138.519
AA953_07645	[0.422735]	134.859
AA953_07650	[0.628524]	32.294
AA953_07655	64.1536	30.0907
AA953_07660	185.392	83.301
AA953_07670	[3.120690]	[3.970432]
AA953_07675	[14.641111]	17.3393
AA953_07680	[1.130288]	[0.928729]
AA953_07710	[1.466040]	2.59165
AA953_07715	[0.761499]	[2.086558]
AA953_07720	[8.574128]	13.6964
AA953_07725	[0.717972]	6.04538
AA953_07730	[7.143886]	9.17153
AA953_07735	[3.690346]	7.77131
AA953_07740	[8.420459]	6.13905
AA953_07745	93.3949	93.4691
AA953_07780	[0.000000]	[0.000000]
AA953_07785	[0.000000]	[0.000000]
AA953_07800	[6.731222]	[4.428708]
AA953_07805	[2.796950]	[1.296938]
AA953_07810	[1.124348]	[0.742044]
AA953_07815	[5.446272]	5.61429
AA953_07845	[5.078177]	[3.024452]
AA953_07855	[0.765551]	[0.000000]
AA953_07860	24.065	37.98
AA953_07865	31.7046	32.6513
AA953_07875	[54.789044]	287.482
AA953_07885	[0.895911]	[1.115536]
AA953_07890	[57.829594]	166.413
AA953_07895	[4.582560]	4.33264
AA953_07900	[6.702182]	70.6421
AA953_07905	[0.769797]	[1.008833]
AA953_07915	32.8801	31.4106
AA953_07920	167.332	180.732
AA953_07925	[43.158944]	111.931
AA953_07930	[0.913047]	[2.822871]
AA953_07935	30.8881	55.5771
AA953_07940	433.875	535.425
AA953_07945	[0.000000]	[0.683724]
AA953_07955	45.1264	108.598
AA953_07975	[14.937560]	35.6662
AA953_07980	[4.081640]	4.13963
AA953_07985	41.3023	19.0128
AA953_07990	27.8147	13.1109
AA953_07995	15.7248	19.3653
AA953_08005	65.0795	22.873
AA953_08010	149.308	92.9769
AA953_08015	3204.89	3235.46
AA953_08020	186.747	159.162
AA953_08025	213.399	168.932
AA953_08030	157.663	192.19
AA953_08035	[0.000000]	[NaN]
AA953_08050	80.2145	106.298
AA953_08055	53.326	63.9333
AA953_08060	749.292	482.995
AA953_08065	359.951	228.067
AA953_08070	23.3831	22.7466
AA953_08075	[26.435526]	25.1407
AA953_08100	98.3122	32.0844
AA953_08115	994.318	595.313
AA953_08160	176.179	233.573
AA953_08165	[5.775820]	[0.000000]
AA953_08170	3293.26	1591.15
AA953_08175	470.824	480.462
AA953_08180	388.399	342.471
AA953_08185	286.747	200.039
AA953_08190	5585.42	13174.8
AA953_08195	209.495	174.772
AA953_08200	[2.347523]	18.4657
AA953_08205	[3.724395]	94.587
AA953_08220	[11.445708]	13.883
AA953_08225	[15.445476]	19.8263
AA953_08230	[6.144344]	4.6916
AA953_08235	[4.060442]	4.58775
AA953_08240	[31.109291]	[3.266005]
AA953_08245	31.8577	[1.882905]
AA953_08255	58.4748	198.406
AA953_08265	[1.814867]	[12.208023]
AA953_08305	25.3532	30.253
AA953_08310	26.7676	18.3511
AA953_08330	49.0824	39.7372
AA953_08335	666.171	266.163
AA953_08340	35.792	35.2443
AA953_08345	1149.76	740.164
AA953_08350	73.5697	52.5284
AA953_08355	358.269	273.674
AA953_08360	1093.35	528.826
AA953_08365	38.9612	35.6208
AA953_08375	82.1599	33.0551
AA953_08390	44.0067	70.2218
AA953_08405	103.454	111.682
AA953_08415	[0.785954]	[1.088899]
AA953_08420	[0.617858]	[1.250947]
AA953_08425	58.3393	119.82
AA953_08440	[20.473506]	22.4631
AA953_08445	[14.216902]	9.7681
AA953_08465	21.1331	35.2721
AA953_08470	8.66845	16.0445
AA953_08475	[0.710131]	[0.901237]
AA953_08480	[12.603673]	18.0324
AA953_08485	[0.970407]	[1.615611]
AA953_08490	[1.927051]	[1.340101]
AA953_08510	[2.977274]	[2.814593]
AA953_08515	170.893	88.3865
AA953_08520	[3.867912]	4.24251
AA953_08525	[0.596331]	[2.318641]
AA953_08530	[0.877501]	[2.196695]
AA953_08535	[0.217141]	[0.333333]
AA953_08540	[2.856141]	13.6084
AA953_08545	[0.956854]	[1.033382]
AA953_08550	[4.294135]	5.05133
AA953_08570	[0.307321]	[1.384261]
AA953_08575	[2.906090]	[1.886618]
AA953_08580	[0.144722]	[0.287546]
AA953_08585	[0.997304]	[0.927800]
AA953_08610	221.585	126.393
AA953_08630	[0.785913]	[2.754158]
AA953_08635	[0.000000]	[0.365145]
AA953_08640	[0.605410]	[0.747206]
AA953_08645	[0.321723]	[0.383749]
AA953_08650	[1.176646]	[1.119697]
AA953_08675	[0.000000]	[0.272356]
AA953_08680	[NaN]	[NaN]
AA953_08685	[0.000000]	[0.000000]
AA953_08690	[0.000000]	[0.000000]
AA953_08700	[37.412386]	23.5587
AA953_08705	[0.000000]	[NaN]
AA953_08710	[0.371952]	[1.147171]
AA953_08715	[3.885254]	[3.605233]
AA953_08720	[8.107760]	9.71926
AA953_08725	[0.000000]	[0.000000]
AA953_08730	[0.000000]	[0.000000]
AA953_08735	[3.375561]	[3.539931]
AA953_08740	[0.000000]	[0.478420]
AA953_08745	[0.000000]	[NaN]
AA953_08750	[1.361161]	[2.890634]
AA953_08760	[2.047622]	[0.000000]
AA953_08765	[0.912800]	[0.728249]
AA953_08785	[8.193449]	[11.475074]
AA953_08795	[NaN]	[NaN]
AA953_08800	[8.153155]	[8.968067]
AA953_08805	[0.889127]	[1.639596]
AA953_08820	[2.595799]	[2.146781]
AA953_08865	682.462	672.897
AA953_08870	5662.52	4046.22
AA953_08875	448.775	392.399
AA953_08880	173.125	190.148
AA953_08885	36.096	18.0195
AA953_08915	[0.000000]	[NaN]
AA953_08920	[4.423652]	[NaN]
AA953_08925	[0.000000]	[0.000000]
AA953_08940	26.0366	11.4774
AA953_08945	[73.691221]	43.2098
AA953_08950	48.1421	21.3627
AA953_08955	[0.947545]	[0.612745]
AA953_08975	30.9345	18.5353
AA953_08985	93.2678	30.7433
AA953_08990	79.5103	27.7581
AA953_08995	118.357	54.7015
AA953_09000	75.0346	28.9845
AA953_09005	54.1491	20.4855
AA953_09010	58.8812	1261.87
AA953_09015	[72.318006]	1448.6
AA953_09025	80.885	115.912
AA953_09050	9578.01	9123.33
AA953_09055	277.416	155.683
AA953_09065	[0.472576]	6.33865
AA953_09120	[1.080610]	[0.849542]
AA953_09125	[12.850296]	12.487
AA953_09135	[1.476950]	[1.443660]
AA953_09140	15728.1	15174.7
AA953_09155	351.511	383.178
AA953_09170	[0.000000]	[NaN]
AA953_09240	43.8509	215.241
AA953_09250	[0.000000]	[0.000000]
AA953_09255	[0.717025]	[0.176116]
AA953_09265	[0.973729]	[0.407240]
AA953_09270	[0.791454]	[1.267517]
AA953_09330	44.2418	39.8012
AA953_09395	63.3032	173.419
AA953_09400	353.86	192.696
AA953_09405	[0.209194]	[2.170593]
AA953_09410	[16.783743]	[15.540621]
AA953_09425	[0.587874]	[0.799843]
AA953_09445	276.447	252.487
AA953_09450	189.318	221.801
AA953_09455	[5.040667]	[2.452518]
AA953_09480	[2.274989]	[0.462782]
AA953_09515	252.339	39.3645
AA953_09520	[0.263869]	[0.309998]
AA953_09525	[0.467168]	[1.214844]
AA953_09530	[0.248296]	[0.188188]
AA953_09535	[1.527152]	[6.014938]
AA953_09540	[0.000000]	[0.000000]
AA953_09545	[0.133461]	[0.055796]
AA953_09550	[0.157617]	[0.527798]
AA953_09555	[2.395594]	13.3553
AA953_09560	[4.615465]	5.45591
AA953_09570	177.545	245.699
AA953_09575	61.4673	86.0563
AA953_09580	49.6244	65.8079
AA953_09585	32.5825	37.8137
AA953_09590	19.7987	8.85187
AA953_09625	[0.000000]	[0.000000]
AA953_09630	652.703	1238.29
AA953_09635	688.166	1229.31
AA953_09640	535.139	872.751
AA953_09645	745.895	1173.74
AA953_09650	[24.951583]	[10.998593]
AA953_09655	215.522	206.859
AA953_09660	973.999	1002.02
AA953_09665	907.642	1588.94
AA953_09670	983.025	1682.27
AA953_09680	[0.746664]	[1.631665]
AA953_09685	[1.988991]	1.66945
AA953_09690	[0.000000]	[0.000000]
AA953_09695	94.0075	148.503
AA953_09700	85.7821	131.77
AA953_09705	[134.021822]	[NaN]
AA953_09710	[14.813125]	32.1182
AA953_09715	133.601	70.1622
AA953_09720	164.831	113.33
AA953_09725	98.0772	63.2505
AA953_09730	31.3346	31.1476
AA953_09735	528.61	424.858
AA953_09740	5560.82	2493.45
AA953_09745	361.877	190.246
AA953_09785	188.669	149.11
AA953_09790	83.7344	85.2991
AA953_09810	1325.53	283.861
AA953_09850	645.742	[NaN]
AA953_09855	142.822	1789.46
AA953_09860	33.3992	106.926
AA953_09865	31.2574	97.9304
AA953_09875	201.733	219.492
AA953_09885	[0.655906]	[1.073468]
AA953_09890	[0.248495]	[0.195315]
AA953_09895	[1.459369]	3.05688
AA953_09990	43.1861	50.8638
AA953_10025	[6.356936]	[26.141459]
AA953_10030	[9.589222]	49.8389
AA953_10035	[2.202450]	8.10502
AA953_10040	[1.126704]	[5.796757]
AA953_10045	[4.286846]	[8.272912]
AA953_10050	[1.905825]	[7.131917]
AA953_10055	[0.589299]	[1.789073]
AA953_10060	[0.202660]	[0.503864]
AA953_10065	[0.000000]	[1.080107]
AA953_10070	[0.000000]	[1.924923]
AA953_10075	[0.000000]	[16.871223]
AA953_10080	[7.534900]	[5.571884]
AA953_10085	[2.236353]	[4.966903]
AA953_10090	[0.857537]	[3.553439]
AA953_10095	[0.872468]	[7.785461]
AA953_10100	[6.042260]	[2.142455]
AA953_10120	[8.193449]	[11.948295]
AA953_10125	[0.000000]	[0.400827]
AA953_10130	[0.849998]	[0.648418]
AA953_10135	[1.609108]	[12.935962]
AA953_10140	[0.420458]	[1.177947]
AA953_10145	[1.256812]	7.34427
AA953_10150	[4.324293]	19.1697
AA953_10155	[3.618610]	25.2635
AA953_10160	[0.624368]	[9.765231]
AA953_10165	[4.629768]	[8.259824]
AA953_10170	[0.920113]	[1.147982]
AA953_10175	[0.425615]	[10.527589]
AA953_10180	[1.899266]	14.3686
AA953_10185	[2.827208]	[7.974428]
AA953_10190	[0.366056]	[0.783845]
AA953_10195	[0.664125]	[0.860119]
AA953_10200	[0.442131]	[0.735353]
AA953_10205	[3.944216]	7.89149
AA953_10210	[0.189617]	[1.556457]
AA953_10215	[1.649360]	[2.721552]
AA953_10220	[0.574931]	[1.014158]
AA953_10225	[17.116074]	39.0556
AA953_10230	[2.112789]	[1.697271]
AA953_10235	[3.033773]	11.4839
AA953_10270	182.632	164.059
AA953_10275	19.8788	16.2257
AA953_10280	23.9159	23.105
AA953_10285	69.422	88.4992
AA953_10290	20.237	26.5683
AA953_10305	32.0051	24.1696
AA953_10310	128.37	163.442
AA953_10315	77.302	59.4753
AA953_10320	81.3597	76.4412
AA953_10325	61.4441	54.6904
AA953_10330	114.293	130.328
AA953_10335	[0.434797]	[1.261372]
AA953_10355	59.6347	580.748
AA953_10385	25.8241	4.5522
AA953_10395	[3.597439]	2.81736
AA953_10400	64.8362	71.0651
AA953_10405	259.719	241.112
AA953_10435	28.1207	16.7981
AA953_10475	4212.38	734.318
AA953_10490	53.9906	62.2787
AA953_10495	13.2814	8.7871
AA953_10505	174.961	105.636
AA953_10530	[11.769053]	11.903
AA953_10545	30.5	43.5983
AA953_10550	29.8399	32.4969
AA953_10555	75.3677	140.33
AA953_10560	[13.023654]	22.0855
AA953_10565	23.1133	22.2864
AA953_10570	10.7431	4.66882
AA953_10575	[8.634190]	[1.832720]
AA953_10585	[0.419885]	[3.903722]
AA953_10590	[1.828333]	14.7677
AA953_10600	198.714	207.551
AA953_10615	10.946	7.27797
AA953_10635	[10.297167]	12.9706
AA953_10645	[0.902161]	[6.011157]
AA953_10655	[6.699227]	22.8438
AA953_10660	96.1817	115.127
AA953_10665	[7.685425]	11.3833
AA953_10670	117.222	97.0337
AA953_10675	[14.408505]	[30.126660]
AA953_10680	312.769	403.729
AA953_10685	76.9694	83.5517
AA953_10690	49.0555	38.9235
AA953_10695	37.3924	40.203
AA953_10700	[4.879618]	[9.366062]
AA953_10705	[11.543899]	7.43931
AA953_10740	86.5485	164.661
AA953_10745	[13.263795]	17.0482
AA953_10795	[22.921917]	31.7299
AA953_10800	[0.000000]	[0.000000]
AA953_10815	14.813	20.0378
AA953_10820	9.55797	10.5809
AA953_10830	88.6731	51.3414
AA953_10835	118.766	286.409
AA953_10870	1862.13	1732.2
AA953_10875	42.727	54.2317
AA953_10880	167.639	141.163
AA953_10885	24.3378	20.1363
AA953_10890	545.547	305.662
AA953_10895	[1.288905]	7.1798
AA953_10900	[1.454851]	11.1805
AA953_10905	[1.361858]	8.38149
AA953_10915	16.3347	4.74151
AA953_10920	[0.334668]	[1.961627]
AA953_10930	45.0473	13.4578
AA953_10955	[0.617201]	12.8466
AA953_10960	1870.39	660.208
AA953_10965	409.154	101.722
AA953_10970	[5.613609]	[4.303581]
AA953_10975	91.3759	87.3586
AA953_10980	4155.06	2243.67
AA953_10985	1141.76	2263.05
AA953_10990	[0.740551]	[0.587002]
AA953_10995	78.3399	52.6904
AA953_11000	[13.547834]	11.3611
AA953_11005	[3.084802]	[2.535738]
AA953_11010	323.963	316.252
AA953_11015	225.385	108.941
AA953_11020	[2.173064]	11.0841
AA953_11030	18.7496	14.9511
AA953_11035	45.0239	50.8888
AA953_11040	86.7428	108.365
AA953_11045	41.5034	54.2325
AA953_11050	11.7843	9.67694
AA953_11055	323.369	1029.9
AA953_11060	160.096	276.835
AA953_11070	[0.000000]	[1.040139]
AA953_11090	171.579	322.474
AA953_11120	[2.534628]	[3.053137]
AA953_11125	[0.803107]	[0.850835]
AA953_11130	[1.399395]	[0.759115]
AA953_11135	[1.659731]	[3.632837]
AA953_11140	[0.989229]	[1.502626]
AA953_11145	[0.474705]	[2.351599]
AA953_11150	[0.359293]	[0.813134]
AA953_11155	182.087	57.9871
AA953_11160	51.6858	83.53
AA953_11170	47.0086	39.9834
AA953_11175	45.707	30.8082
AA953_11180	12.841	10.7135
AA953_11185	28.4443	21.1786
AA953_11190	43.0147	48.8861
AA953_11195	1225.43	44688.4
AA953_11210	75.8769	122.962
AA953_11220	[2.176906]	[1.154783]
AA953_11230	[2.042280]	[6.193067]
AA953_11245	18.7495	15.3579
AA953_11265	174.114	162.168
AA953_11280	[11.091567]	43.3942
AA953_11300	[0.566522]	[0.481063]
AA953_11305	[2.612040]	[2.215486]
AA953_11310	[2.361366]	[1.472043]
AA953_11315	[0.684890]	[0.667464]
AA953_11320	[0.694459]	[2.148144]
AA953_11325	[0.492148]	[0.936422]
AA953_11330	[2.355078]	2.78232
AA953_11335	[0.729108]	[1.838815]
AA953_11340	[NaN]	[NaN]
AA953_11345	[3.522836]	8.44907
AA953_11390	[0.000000]	[0.000000]
AA953_11400	[12.695389]	[7.312022]
AA953_11405	[3.993099]	[2.544311]
AA953_11410	190.267	158.006
AA953_11425	[2.703590]	[1.754490]
AA953_11435	[1.029303]	[0.821662]
AA953_11440	[3.707434]	2.21555
AA953_11445	[0.442274]	[1.512542]
AA953_11460	[0.760967]	[0.502928]
AA953_11465	25.1195	261.029
AA953_11480	[6.903348]	[26.576599]
AA953_11485	[14.493575]	87.8354
AA953_11525	[19.084966]	15.3225
AA953_11535	[0.000000]	[1.510264]
AA953_11540	151.203	306.938
AA953_11555	48.6451	24.201
AA953_11560	[9.060128]	3.90351
AA953_11570	23.041	164.238
AA953_11595	[0.816888]	[0.708886]
AA953_11610	[0.000000]	[0.000000]
AA953_11615	[0.767897]	[0.760276]
AA953_11620	[NaN]	[NaN]
AA953_11630	165.425	155.931
AA953_11635	177.048	136.266
AA953_11640	333.998	212.406
AA953_11645	[6.663774]	22.9449
AA953_11675	[0.296851]	[0.597203]
AA953_11680	[29.599266]	60.9403
AA953_11685	[0.463230]	[3.085880]
AA953_11690	571.62	955.612
AA953_11695	41.9627	69.6544
AA953_11700	11.3213	16.3585
AA953_11720	204.036	211.523
AA953_11725	58.9722	61.8176
AA953_11730	[3.425848]	[7.948055]
AA953_11755	261.457	143.153
AA953_11810	58.3032	60.1801
AA953_11815	83.697	109.121
AA953_11820	27.8223	44.5251
AA953_11825	17.083	10.5993
AA953_11845	1241.63	3127.39
AA953_11850	1049.26	2505.44
AA953_11855	968.489	2261.98
AA953_11860	1538.18	3673.5
AA953_11865	348.464	974.652
AA953_11870	789.891	1698.98
AA953_11875	172.632	406.068
AA953_11880	236.36	492.522
AA953_11885	102.223	160.55
AA953_11890	382.691	854.563
AA953_11895	689.862	1477.24
AA953_11905	[0.000000]	[0.000000]
AA953_11910	75.3112	34.2647
AA953_11920	291.9	167.541
AA953_11925	10502	6365.46
AA953_11930	18.7706	24.0098
AA953_11935	254.948	205.699
AA953_11940	519.578	398.236
AA953_11945	807.452	618.533
AA953_11950	16438.7	11671.2
AA953_11955	523.346	273.002
AA953_11960	[16.909189]	19.2336
AA953_11965	22.6331	19.5873
AA953_11970	38.5572	28.0057
AA953_11975	18.266	16.2183
AA953_11980	105.11	39.2818
AA953_11985	1415.43	24.6527
AA953_11995	571.298	712.75
AA953_12000	42.662	44.7388
AA953_12005	144.509	205.844
AA953_12010	[7.051327]	6.85578
AA953_12015	57.3966	50.8735
AA953_12020	176.635	239.038
AA953_12025	266.947	70.1281
AA953_12030	[5.501065]	[4.348070]
AA953_12040	[14.090253]	[10.804909]
AA953_12060	38.2699	28.2949
AA953_12065	76.9475	62.4484
AA953_12070	30.3217	26.3483
AA953_12075	30.4155	49.8937
AA953_12080	97.9559	145.588
AA953_12120	30.8651	49.1407
AA953_12165	5733.32	6306.07
AA953_12180	19.1873	19.7862
AA953_12205	[0.000000]	[0.770960]
AA953_12210	[0.779714]	[2.147571]
AA953_12215	[0.367887]	[0.921754]
AA953_12220	[0.663257]	[0.559658]
AA953_12225	[11.093989]	[1.570473]
AA953_12230	[5.596664]	[2.080818]
AA953_12235	[0.160488]	[0.202532]
AA953_12240	[0.000000]	[0.098333]
AA953_12245	[0.237388]	[0.145835]
AA953_12250	[1.755309]	[3.176703]
AA953_12265	[3.023723]	[3.437117]
AA953_12270	[9.987709]	7.54546
AA953_12300	[9.568211]	[18.733036]
AA953_12305	[16.620778]	[6.488530]
AA953_12310	[4.230647]	[15.053393]
AA953_12315	[1.617631]	[1.185574]
AA953_12320	[0.649655]	[0.575913]
AA953_12325	[2.329151]	[0.000000]
AA953_12335	[0.229719]	[0.283374]
AA953_12380	45.4162	46.3976
AA953_12390	[0.817005]	[0.671623]
AA953_12395	324.611	212.935
AA953_12400	86.0474	161.6
AA953_12405	111.264	82.154
AA953_12415	[7.037072]	[3.181090]
AA953_12420	15.0901	8.181
AA953_12435	149.318	128.217
AA953_12445	58.6812	149.97
AA953_12450	22.1322	68.5134
AA953_12465	80.6518	71.2627
AA953_12475	[1.576655]	[22.304277]
AA953_12480	[0.375326]	[1.151414]
AA953_12505	[5.063422]	5.90344
AA953_12515	[0.000000]	[0.762062]
AA953_12530	[11.870194]	170.328
AA953_12555	32.0075	32.4528
AA953_12560	48.5518	35.8143
AA953_12565	[11.804512]	9.42611
AA953_12570	[3.010100]	[1.085400]
AA953_12575	23.7318	21.8896
AA953_12580	413.32	270.851
AA953_12605	[12.716693]	35.2308
AA953_12610	[2.641184]	[3.400125]
AA953_12620	[2.695141]	[1.504284]
AA953_12635	[0.000000]	[0.000000]
AA953_12640	[0.358125]	[0.879057]
AA953_12645	[2.302160]	1.45782
AA953_12650	[1.825122]	[2.304828]
AA953_12655	[0.394772]	[1.679902]
AA953_12660	[4.525293]	[6.254575]
AA953_12665	[0.000000]	[0.000000]
AA953_12690	[13.538490]	19.441
AA953_12695	[11.691347]	22.6458
AA953_12700	531.775	269.388
AA953_12710	125.85	65.0912
AA953_12730	[16.154749]	[6.172159]
AA953_12735	466.926	1648.36
AA953_12740	34.2185	86.0785
AA953_12745	34.9107	97.9838
AA953_12750	48.51	130.571
AA953_12755	47.0711	119.169
AA953_12770	200.943	117.871
AA953_12785	142.145	112.751
AA953_12805	[17.473155]	221.472
AA953_12850	[15.030474]	12.3862
AA953_12855	88.8221	104.233
AA953_12860	[0.610212]	[0.890768]
AA953_12865	129.389	66.8464
AA953_12885	93.4668	40.4272
AA953_12895	[2.502660]	[NaN]
AA953_12900	82.9493	69.9987
AA953_12905	122.37	90.8218
AA953_12910	[70.680582]	[NaN]
AA953_12915	211.793	114.387
AA953_12925	29.0047	87.8294
AA953_12935	[11.360789]	13.3647
AA953_12940	118.023	130.385
AA953_12945	17.297	22.7153
AA953_12950	276.597	118.722
AA953_12955	156.601	73.6584
AA953_12980	[NaN]	[NaN]
AA953_13050	20.7509	54.517
AA953_13055	30.5583	54.1004
AA953_13060	[4.856195]	12.1491
AA953_13065	[3.308853]	9.81697
AA953_13070	[4.032886]	10.6678
AA953_13080	430.898	273.844
AA953_13085	84.6459	113.278
AA953_13090	58.0541	73.7906
AA953_13095	[24.255732]	49.3293
AA953_13100	165.105	930.91
AA953_13105	[0.230915]	[0.598899]
AA953_13110	[0.836132]	[0.938835]
AA953_13115	[0.803736]	[0.389652]
AA953_13120	[0.953216]	[1.091320]
AA953_13125	[9.595035]	4.88688
AA953_13130	[2.299196]	[3.063488]
AA953_13135	[0.664856]	[0.884357]
AA953_13140	[0.108651]	[0.716322]
AA953_13145	[0.000000]	[0.381705]
AA953_13155	[0.000000]	[0.338387]
AA953_13165	26.524	24.6335
AA953_13170	30.3854	42.1521
AA953_13175	42.3437	57.2648
AA953_13185	19.8813	53.2039
AA953_13205	15.5034	15.4442
AA953_13210	[1.168600]	[NaN]
AA953_13215	23.8184	63.4158
AA953_13225	[0.000000]	[0.000000]
AA953_13230	1165.52	999.132
AA953_13270	[8.329480]	35.588
AA953_13280	31.8995	31.7894
AA953_13290	32.1925	37.8936
AA953_13295	[5.090087]	213.904
AA953_13300	18.4956	8.86428
AA953_13355	[5.778626]	[7.443667]
AA953_13365	[2.433200]	[5.352309]
AA953_13370	[7.776978]	[12.719279]
AA953_13375	[1.382935]	[2.453665]
AA953_13380	[2.706928]	[2.529080]
AA953_13390	[1.339842]	[1.895843]
AA953_13395	9.13522	5.19079
AA953_13400	[1.722830]	[2.008049]
AA953_13405	[0.784951]	[2.469628]
AA953_13410	[0.000000]	[0.000000]
AA953_13415	[5.065470]	7.31431
AA953_13445	[0.479535]	[0.523671]
AA953_13450	[0.419568]	[3.174853]
AA953_13480	172.236	594.651
AA953_13495	8.89029	7.25323
AA953_13500	[57.907549]	46.1852
AA953_13505	[24.980788]	28.6857
AA953_13515	[2.433935]	9.40045
AA953_13530	[3.395461]	21.6584
AA953_13535	[3.561143]	33.8324
AA953_13540	[1.826637]	13.9875
AA953_13545	[1.119008]	[9.270642]
AA953_13550	[1.375827]	12.3278
AA953_13555	[2.277441]	7.47494
AA953_13560	[1.946198]	9.62447
AA953_13565	[1.406284]	3.91763
AA953_13570	[4.252478]	[8.211633]
AA953_13575	[1.284658]	6.60699
AA953_13580	[3.913268]	97.4607
AA953_13585	15.5049	42.7824
AA953_13590	25.4955	74.4314
AA953_13610	[0.196356]	[0.439864]
AA953_13615	[3.468031]	2.81573
AA953_13620	19.5542	124.373
AA953_13625	[0.418562]	[0.670220]
AA953_13630	[0.000000]	[0.152887]
AA953_13635	[0.000000]	[0.000000]
AA953_13640	[4.705552]	2.80972
AA953_13645	[0.589945]	[2.111084]
AA953_13655	20.9327	15.105
AA953_13660	76.7348	100.819
AA953_13665	634.479	6475.39
AA953_13685	248.584	100.737
AA953_13690	[9.344554]	102.153
AA953_13700	63.128	638.116
AA953_13710	[1.248080]	19.712
AA953_13715	137.522	123.318
AA953_13725	[5.268163]	98.6875
AA953_13730	28.8433	31.3262
AA953_13740	[6.449863]	8.65157
AA953_13745	97.0594	73.8496
AA953_13750	100.28	221.376
AA953_13765	[4.583052]	6.9606
AA953_13775	[9.736340]	10.2509
AA953_13780	49.0572	30.1049
AA953_13790	[10.584549]	[11.891344]
AA953_13795	38.9575	84.5894
AA953_13800	22.5633	19.9436
AA953_13805	[2.188582]	184.33
AA953_13810	[0.496158]	26.5025
AA953_13815	[1.853062]	18.3417
AA953_13820	[0.650769]	13.9487
AA953_13825	11.2342	281.559
AA953_13830	[1.824830]	[3.084622]
AA953_13835	[24.734151]	[4.510567]
AA953_13840	366.245	172.706
AA953_13855	[10.843586]	61.7549
AA953_13860	[2.891142]	[3.690231]
AA953_13870	1109.64	474.083
AA953_13880	[3.637192]	14.1365
AA953_13885	[0.000000]	[0.000000]
AA953_13890	[0.345166]	[0.609215]
AA953_13895	[3.466432]	[4.543196]
AA953_13900	[2.648889]	[5.430297]
AA953_13905	[0.000000]	[0.060650]
AA953_13910	122.059	155.103
AA953_13920	[9.219643]	11.7166
AA953_13970	[0.773118]	[1.460007]
AA953_13975	[0.136858]	[0.092655]
AA953_13980	[0.719768]	[0.486026]
AA953_13985	[0.595989]	[2.100682]
AA953_14015	84.0555	617.839
AA953_14175	[3.669755]	10.7501
AA953_14180	[0.301054]	7.98381
AA953_14185	[0.814529]	7.53371
AA953_14190	[5.601042]	59.0721
AA953_14195	[12.389798]	56.8924
AA953_14200	[6.934401]	52.7514
AA953_14205	[7.471347]	46.1286
AA953_14215	[1.639978]	[1.139868]
AA953_14245	[8.761797]	12.2296
AA953_14250	[0.809565]	[1.184418]
AA953_14255	11.5508	[2.656414]
AA953_14265	[10.001570]	[11.362343]
AA953_14270	88.0714	73.5619
AA953_14275	[20.263003]	[12.691136]
AA953_14285	[6.061933]	10.2918
AA953_14290	[NaN]	[NaN]
AA953_14305	[1.118136]	[8.397317]
AA953_14315	760.865	665.622
AA953_14320	46.6544	36.6793
AA953_14325	[8.438554]	[25.561591]
AA953_14340	[7.440658]	[17.819674]
AA953_14345	[4.410741]	10.4194
AA953_14365	[1.517761]	[3.716303]
AA953_14370	[0.398557]	[1.196673]
AA953_14415	[0.832929]	[0.997940]
AA953_14455	196.961	605.044
AA953_14470	81.3038	85.9082
AA953_14475	[2.235732]	[NaN]
AA953_14480	[4.773873]	[14.884957]
AA953_14490	[0.967587]	[3.203353]
AA953_14495	[0.000000]	[2.912580]
AA953_14500	[0.126229]	[3.721220]
AA953_14525	[0.228378]	[0.620845]
AA953_14545	233.563	315.658
AA953_14550	210.362	124.504
AA953_14560	131.903	173.574
AA953_14565	13.2786	2.89584
AA953_14570	[2.666389]	2.16641
AA953_14575	[1.904499]	[4.572200]
AA953_14580	[2.810218]	[3.294942]
AA953_14585	47.5814	34.3583
AA953_14590	[1.971123]	[1.698293]
AA953_14610	[3.820976]	[2.664144]
AA953_14615	[38.657785]	96.4708
AA953_14620	[NaN]	[NaN]
AA953_14625	[9.902186]	15.6452
AA953_14640	[9.168356]	4.56717
AA953_14655	747.742	608.509
AA953_14660	[7.186089]	3.63719
AA953_14665	23.6265	31.4446
AA953_14675	151.084	124.019
AA953_14680	35.7775	34.6723
AA953_14685	27.1893	17.1477
AA953_14700	106.248	90.953
AA953_14705	109.029	76.5815
AA953_14740	8.04113	32.0522
AA953_14745	16.1409	33.5157
AA953_14750	43.1182	143.675
AA953_14760	[93.584064]	[NaN]
AA953_14765	[52.729705]	36.6016
AA953_14770	52.5857	36.9879
AA953_14775	43.636	38.9543
AA953_14780	36.506	31.5291
AA953_14785	25.838	19.5264
AA953_14790	33.6105	20.2731
AA953_14795	35.8548	28.9694
AA953_14800	50.7495	37.2088
AA953_14805	44.1392	28.9364
AA953_14810	[2.690255]	[2.528317]
AA953_14815	37.9838	34.2512
AA953_14820	161.64	313.949
AA953_14850	2012.47	1455.51
AA953_14860	[21.294785]	[18.626515]
AA953_14865	17.8741	13.7923
AA953_14870	[2.805667]	[1.560182]
AA953_14890	[7.928884]	8.14755
AA953_14895	59.5488	58.2447
AA953_14900	808.776	461.088
AA953_14905	69.1085	33.519
AA953_14910	[1.485749]	3.28179
AA953_14920	33.5654	46.7961
AA953_14925	1218.81	1298.79
AA953_14940	336.179	272.854
AA953_14950	11.4884	6.43968
AA953_14955	69.6687	88.2173
AA953_14965	20.9532	26.6849
AA953_14985	239.094	494.073
AA953_14990	[1.673025]	9.26578
AA953_15030	1019.96	195.505
AA953_15035	106975	85467.3
AA953_15090	41.2625	29.2784
AA953_15095	[0.000000]	[14.839142]
AA953_15100	[0.693043]	[1.115340]
AA953_15105	[1.623025]	[0.935699]
AA953_15110	[0.980284]	[2.482213]
AA953_15115	185.234	138.633
AA953_15120	[2.920156]	3.79403
AA953_15125	[4.883757]	5.17274
AA953_15140	[1.438694]	[1.546518]
AA953_15145	[3.292551]	[2.627053]
AA953_15150	[0.671826]	[0.827367]
AA953_15155	[1.804949]	[1.746391]
AA953_15160	[0.613473]	[1.303131]
AA953_15175	72.6364	106.559
AA953_15180	152.431	49.7226
AA953_15185	[56.817843]	[13.543395]
AA953_15265	[NaN]	[NaN]
AA953_15275	27.867	13.9024
AA953_15280	[10.209838]	89.9831
AA953_15285	[5.782444]	76.8196
AA953_15295	184.155	130.907
AA953_15300	[4.576083]	[2.275259]
AA953_15305	683.767	217.783
AA953_15320	8.05357	114.399
AA953_15360	364.11	179.408
AA953_15370	[13.791783]	10.7071
AA953_15410	219.052	159.158
AA953_15415	[5.198595]	[4.850975]
AA953_15420	[4.989775]	15.1059
AA953_15425	[3.289828]	[4.061786]
AA953_15430	[8.721802]	20.7734
AA953_15435	17.9738	27.3772
AA953_15440	[5.382393]	4.49102
AA953_15445	[2.679614]	[6.467402]
AA953_15450	31.1903	71.4711
AA953_15460	41.0892	25.1071
AA953_15470	1122.3	541.706
AA953_15500	[21.402350]	[39.396998]
AA953_15505	42.2427	26.7953
AA953_15510	94.2702	68.5548
AA953_15515	115.12	99.2432
AA953_15570	14310.3	4208.6
AA953_15575	271.779	140.428
AA953_15590	15.5959	71.0462
AA953_15595	[3.310730]	19.1496
AA953_15600	[0.000000]	[0.488193]
AA953_15605	[6.322170]	5.80319
AA953_15610	88.7331	63.2907
AA953_15620	[11.397943]	[7.299694]
AA953_15630	[4.068220]	[2.069595]
AA953_15635	54.4023	82.2299
AA953_15655	[NaN]	[NaN]
AA953_15685	[7.229329]	12.0608
AA953_15690	[2.010745]	15.1835
AA953_15695	[3.862916]	12.0832
AA953_15700	[1.414795]	[2.725995]
AA953_15730	709.465	620.132
AA953_15735	[19.161238]	69.3048
AA953_15745	26.9811	12.2235
AA953_15750	[18.835374]	26.2242
AA953_15755	41.9074	34.0358
AA953_15760	[2.317932]	2.44552
AA953_15775	324.297	290.548
AA953_15780	435.382	267.407
AA953_15785	651.445	406.943
AA953_15790	34.2179	19.7211
AA953_15795	[0.000000]	[0.256318]
AA953_15800	[6.376192]	[4.317797]
AA953_15820	[0.000000]	[0.000000]
AA953_15835	81.6351	47.9951
AA953_15845	[2.032995]	3.06018
AA953_15870	[6.059929]	7.49813
AA953_15875	12.3402	13.8918
AA953_15880	25.5576	13.5261
AA953_15885	[15.396129]	256.652
AA953_15890	[7.355130]	[21.567689]
AA953_15920	198.86	178.995
AA953_15925	[12.227076]	16.7467
AA953_15930	74.5773	95.124
AA953_15945	[0.000000]	[NaN]
AA953_15960	352.799	148.834
AA953_15985	42.0244	105.2
AA953_15990	329.744	461.635
AA953_16010	35.0359	22.9275
AA953_16015	20.7607	10.794
AA953_16030	[3.337945]	[2.724415]
AA953_16055	103.485	151.801
AA953_16060	[13.081156]	11.9249
AA953_16065	[14.426885]	29.685
AA953_16070	47.4384	27.4712
AA953_16075	37.3418	17.5406
AA953_16100	235.255	112.259
AA953_16105	[1.652563]	[1.906952]
AA953_16190	[11.750369]	19.1312
AA953_16195	16.2324	23.2259
AA953_16200	[4.371440]	[4.836313]
AA953_16230	36.2788	44.0758
AA953_16240	[0.000000]	[NaN]
AA953_16245	394.567	602.395
AA953_16250	544.559	378.109
AA953_16260	21.9886	15.0215
AA953_16300	[5.618797]	[5.661708]
AA953_16305	214.926	109.33
AA953_16350	566.283	1372.79
AA953_16355	588.302	1404.75
AA953_16360	131.16	437.009
AA953_16365	13.9754	58.7082
AA953_16375	131.945	408.146
AA953_16380	259.983	836.809
AA953_16385	[2.498311]	13.3804
AA953_16390	78.6912	12.8533
AA953_16405	[0.000000]	[0.268004]
AA953_16415	147.395	266.021
AA953_16420	169.319	397.992
AA953_16425	128.951	309.039
AA953_16430	59.0164	131.118
AA953_16435	87.6326	299.94
AA953_16440	135.229	342.72
AA953_16445	416.065	714.932
AA953_16450	250.135	338.469
AA953_16455	574.757	1057.91
AA953_16460	77.862	151.559
AA953_16465	77.712	137.32
AA953_16470	61.7685	118.109
AA953_16475	37.137	47.4632
AA953_16480	70.279	62.3214
AA953_16490	[6.697202]	59.2726
AA953_16495	[3.084116]	20.8433
AA953_16515	[4.777850]	6.24415
AA953_16540	[0.000000]	[NaN]
AA953_16555	18.9403	83.2979
AA953_16570	224.224	218.568
AA953_16575	27.755	39.3573
AA953_16580	[11.355610]	15.2331
AA953_16585	45.3403	15.0567
AA953_16590	[7.224011]	[7.137894]
AA953_16595	[1.613662]	[22.384204]
AA953_16605	109.893	582.19
AA953_16615	[0.865261]	1.54116
AA953_16625	48.2742	30.7356
AA953_16630	97.255	132.632
AA953_16635	495.515	158.588
AA953_16715	[0.000000]	[0.533984]
AA953_16720	[0.682979]	[0.111401]
AA953_16725	11.2061	16.5673
AA953_16735	[0.556224]	[0.572018]
AA953_16740	[0.000000]	[0.292401]
AA953_16745	[0.000000]	[0.327482]
AA953_16750	[1.640235]	[0.575940]
AA953_16755	[0.000000]	[1.904806]
AA953_16760	[0.000000]	[NaN]
AA953_16765	[0.000000]	[0.419846]
AA953_16790	32.3566	24.7137
AA953_16830	580.866	379.693
AA953_16835	219.188	174.786
AA953_16840	277.587	248.507
AA953_16845	380.453	298.384
AA953_16850	285.899	232.393
AA953_16855	205.984	151.87
AA953_16860	307.632	205.218
AA953_16865	474.696	307.175
AA953_16975	12.3448	8.87338
AA953_16995	6.84046	16.0035
AA953_17010	14.1746	6.83772
AA953_17020	[0.705570]	[2.832323]
AA953_17035	14.7662	10.6647
AA953_17040	6.14821	6.21098
AA953_17045	4.28625	7.04613
AA953_17050	[4.357636]	3.45918
AA953_17055	11.5922	8.87324
AA953_17060	55.143	55.5938
AA953_17065	[20.849444]	348.643
AA953_17070	98.3926	47.2161
AA953_17090	[3.526292]	16.9377
AA953_17135	[2.383469]	9.35985
AA953_17140	[12.935834]	19.5436
AA953_17145	[4.216873]	4.74184
AA953_17175	164.4	163.559
AA953_17180	166.859	296.802
AA953_17220	279.694	175
AA953_17225	[0.517538]	[1.400451]
AA953_17235	[1.193912]	[0.931358]
AA953_17240	[2.926938]	[2.508077]
AA953_17245	[0.310223]	[2.398994]
AA953_17250	[2.263885]	[0.422454]
AA953_17255	[0.888186]	[0.492752]
AA953_17260	[2.101623]	[1.775925]
AA953_17265	[1.961570]	[2.566259]
AA953_17285	[1.001911]	9.79557
AA953_17290	[NaN]	[NaN]
AA953_17320	157.799	226.168
AA953_17335	[8.255568]	8.75695
AA953_17350	[NaN]	[NaN]
AA953_17360	[6.078892]	[5.758660]
AA953_17365	[5.569115]	[3.871668]
AA953_17370	22.8693	74.3772
AA953_17375	[13.536536]	10.0364
AA953_17380	[9.595842]	[16.559055]
AA953_17385	[1.608915]	9.9168
AA953_17390	[0.969904]	6.04678
AA953_17415	[0.000000]	[0.000000]
AA953_17430	[59.166182]	116.069
AA953_17435	99.5572	158.561
AA953_17455	[11.048308]	7.38387
AA953_17460	93.7122	89.2925
AA953_17465	[5.191302]	5.11278
AA953_17480	[2.526843]	7.56715
AA953_17515	[1.713714]	[0.628510]
AA953_17525	608.832	353.944
AA953_17530	25.9471	29.9588
AA953_17535	44.1673	29.3866
AA953_17540	59.4607	15.5458
AA953_17545	918.68	1443.94
AA953_17550	9.51465	11.484
AA953_17555	8.06949	13.5327
AA953_17560	[4.986849]	6.75911
AA953_17565	[5.274921]	8.23786
AA953_17570	[4.703087]	8.72475
AA953_17590	7.26647	6.86789
AA953_17595	7738.33	3884.99
AA953_17605	297.787	329.003
AA953_17610	28.8573	30.853
AA953_17635	85.4528	105.44
AA953_17715	[0.000000]	[0.000000]
AA953_17720	[17.635370]	49.9144
AA953_17765	22.9555	26.0488
AA953_17770	699.662	538.091
AA953_17780	[3.322297]	8.83027
AA953_17785	[4.373310]	21.3961
AA953_17790	[1.745300]	[0.378624]
AA953_17795	[0.709466]	[0.401538]
AA953_17800	[0.302600]	[0.330793]
AA953_17805	[0.981652]	[1.372963]
AA953_17845	163.064	127.957
AA953_17855	[0.000000]	[NaN]
AA953_17860	132.211	89.9664
AA953_17865	190.419	167.407
AA953_17870	[13.935333]	[11.335569]
AA953_17880	[0.000000]	[0.000000]
AA953_17895	[0.412480]	[1.764159]
AA953_17900	[3.417999]	[2.742111]
AA953_17905	[0.704177]	[1.735773]
AA953_17910	[15.124502]	21.9476
AA953_17915	[25.988019]	59.9417
AA953_17950	[11.810160]	[11.620104]
AA953_17960	[6.740606]	36.8764
AA953_17965	[8.806695]	17.2719
AA953_17970	[5.990838]	20.9649
AA953_17975	43.7333	33.7934
AA953_17980	[2.264911]	5.72923
AA953_17985	[1.133332]	[5.385660]
AA953_17990	[2.795347]	[6.414412]
AA953_18040	27.9799	25.8019
AA953_18045	[1.960988]	[2.935478]
AA953_18055	[0.770917]	[1.040735]
AA953_18060	[2.383258]	[4.872383]
AA953_18070	[3.415818]	[3.183616]
AA953_18075	[1.424995]	[3.043704]
AA953_18150	103.968	125.856
AA953_18155	80.732	53.8873
AA953_18185	610.455	397.42
AA953_18190	328.184	265.892
AA953_18195	[0.000000]	[0.346755]
AA953_18215	[2.987567]	21.4104
AA953_18220	546.439	249.958
AA953_18225	45.5238	82.3065
AA953_18310	27.8043	23.3935
AA953_18325	11.2393	12.586
AA953_18360	50.5678	37.5937
AA953_18420	175.61	1245.35
AA953_18425	[4.362450]	5.43783
AA953_18435	[3.109642]	12.2204
AA953_18445	33.9941	16.144
AA953_18450	67.8536	36.933
AA953_18455	153.969	103.944
AA953_18460	162.494	87.5227
AA953_18465	[6.013717]	[4.966277]
AA953_18495	[0.822339]	[3.539888]
AA953_18500	[14.110877]	8.95285
AA953_18505	[0.000000]	[0.145501]
AA953_18510	[1.951285]	[0.930683]
AA953_18515	[2.020569]	[0.899495]
AA953_18520	[17.231186]	[20.549767]
AA953_18530	[1.619437]	[2.801146]
AA953_18535	25.1681	18.1076
AA953_18550	[0.000000]	[0.000000]
AA953_18555	[0.231912]	[0.968779]
AA953_18560	3.60143	3.38582
AA953_18590	[0.000000]	[0.667196]
AA953_18605	[3.274715]	[3.102323]
AA953_18615	10.1671	3.68167
AA953_18620	25.3735	28.7222
AA953_18625	[3.053408]	5.9659
AA953_18660	[3.735367]	6.21964
AA953_18665	[35.514558]	42.8305
AA953_18670	[17.291457]	[3.963165]
AA953_18680	224.456	83.5981
AA953_18685	[0.000000]	[0.000000]
AA953_18705	[13.040613]	18.5622
AA953_18710	[14.542796]	25.1433
AA953_18760	[0.342805]	[3.160975]
AA953_18770	41.7969	31.8163
AA953_18790	41.0504	42.2993
AA953_18795	3519.92	2280.35
AA953_18800	5640.11	2751.04
AA953_18805	1691.74	490.654
AA953_18810	3456.17	2099.37
AA953_18820	[9.606375]	46.4268
AA953_18825	[4.984954]	11.3144
AA953_18865	23.5944	32.7821
AA953_18870	[2.188283]	8.96856
AA953_18875	[4.309417]	12.6669
AA953_18900	80.5799	48.4007
AA953_18905	24.0971	22.8737
AA953_18935	11.0692	12.0149
AA953_18940	[10.621267]	[7.259016]
AA953_18945	[0.000000]	[0.000000]
AA953_18950	[0.437619]	[1.654964]
AA953_18955	[6.447215]	[12.017320]
AA953_18960	[10.208230]	8.48521
AA953_18965	[1.863940]	[1.627109]
AA953_18970	[24.757273]	40.2215
AA953_18975	48.9077	49.7602
AA953_19045	16.0486	59.5697
AA953_19050	9.25633	31.2007
AA953_19070	[2.380924]	2.70815
AA953_19075	11.2775	7.38794
AA953_19080	[0.000000]	[1.084066]
AA953_19085	96.7065	78.8794
AA953_19090	88.9361	40.6841
AA953_19095	[66.026931]	68.9328
AA953_19120	[0.000000]	[0.000000]
AA953_19135	110.974	96.051
AA953_19140	1296.75	723.985
AA953_19145	[0.000000]	[0.128411]
AA953_19150	[0.129474]	[0.179100]
AA953_19155	[2.430686]	[0.400547]
AA953_19160	[0.535219]	[0.685045]
AA953_19165	[0.822676]	[0.881073]
AA953_19170	[1.417148]	[0.680941]
AA953_19175	[0.900473]	[1.137322]
AA953_19180	[3.578484]	[4.515766]
AA953_19185	[5.857232]	7.83402
AA953_19190	[0.000000]	[1.393362]
AA953_19195	[0.831079]	[0.781372]
AA953_19200	[0.640856]	[0.735663]
AA953_19210	45.02	85.1009
AA953_19215	547.612	503.223
AA953_19235	887.943	435.658
AA953_19240	155.509	91.2944
AA953_19245	26.3334	33.4896
AA953_19250	44.6884	38.9401
AA953_19265	284.281	255.892
AA953_19270	[1.993711]	[1.798637]
AA953_19275	[1.374464]	[0.997500]
AA953_19290	41.9647	23.2993
AA953_19350	28.2317	96.0748
AA953_19410	385.731	138.771
AA953_19415	[0.167866]	[0.392004]
AA953_19435	[2.533615]	11.7723
AA953_19440	[4.801674]	11.1082
AA953_19445	[4.073758]	[12.250695]
AA953_19450	[3.499950]	8.24988
AA953_19455	[5.746192]	12.9868
AA953_19460	[4.208568]	34.8446
AA953_19495	[6.073175]	7.58014
AA953_19505	41.3756	50.1213
AA953_19535	[6.252273]	6.64724
AA953_19550	25.1716	24.7902
AA953_19555	[20.675758]	[18.673609]
AA953_19635	58.732	36.7285
AA953_19645	92.9278	64.7528
AA953_19650	[0.000000]	[NaN]
AA953_19660	[5.637508]	[5.085518]
AA953_19670	109.073	104.543
AA953_19685	175.938	166.62
AA953_19690	23.6502	8.82359
AA953_19695	[3.864514]	53.3007
AA953_19700	143.741	150.551
AA953_19705	[1.431815]	[5.748011]
AA953_19755	786.265	424.346
AA953_19760	[0.880352]	[0.855674]
AA953_19765	2068.4	2359.39
AA953_19770	256.004	104.986
AA953_19785	[4.689243]	[7.773611]
AA953_19790	[3.491847]	[2.693995]
AA953_19795	[2.963250]	[2.812062]
AA953_19800	[24.829760]	20.1862
AA953_19830	70.6745	42.4934
AA953_19835	20.3786	11.5203
AA953_19850	35.4436	39.414
AA953_19855	12.8233	11.1126
AA953_19860	687.019	774.342
AA953_19875	312.656	161.45
AA953_19880	33.1406	29.3572
AA953_19890	[5.686176]	[11.958369]
AA953_19895	[0.757546]	[1.743685]
AA953_19900	[1.418117]	[0.859736]
AA953_19920	25.3056	14.1988
AA953_19925	[18.363351]	34.6401
AA953_19930	[1.225670]	[1.527245]
AA953_19935	[2.569722]	[3.630417]
AA953_19940	[0.359341]	[0.616461]
AA953_19945	[0.751252]	[0.789392]
AA953_19950	[4.088191]	[4.787013]
AA953_19955	[9.367229]	22.2845
AA953_19970	11.5513	12.8104
AA953_19985	[0.636515]	[0.082503]
AA953_19990	[0.872216]	[1.517710]
AA953_19995	[1.628655]	[1.301946]
AA953_20000	[3.827681]	[2.001531]
AA953_20040	[0.225255]	[0.396705]
AA953_20045	[0.181557]	[1.201952]
AA953_20050	[0.000000]	[0.458303]
AA953_20055	[8.168100]	143.129
AA953_20060	[1.701570]	22.2906
AA953_20065	13.398	85.9503
AA953_20070	12.6665	105.213
AA953_20075	[2.199433]	20.3971
AA953_20080	[5.167642]	20.5453
AA953_20095	[9.065680]	[11.979044]
AA953_20100	36.4676	47.4026
AA953_20110	[3.544596]	[1.038356]
AA953_20120	[29.510959]	525.409
AA953_20125	455.381	605.114
AA953_20130	[26.135145]	42.0329
AA953_20135	30.8913	38.7653
AA953_20140	52.6734	62.7628
AA953_20145	[5.697661]	5.46595
AA953_20150	[4.874066]	7.82046
AA953_20155	19.6808	24.5101
AA953_20165	38.0923	32.4323
AA953_20170	[42.582803]	28.6375
AA953_20175	609.618	236.269
AA953_20180	29.8294	22.5398
AA953_20185	8.6344	8.07051
AA953_20250	[0.000000]	[NaN]
AA953_20275	[2.185923]	21.1314
AA953_20280	[3.067280]	15.5151
AA953_20285	[9.251157]	20.5488
AA953_20290	[15.122315]	24.7703
AA953_20295	[2.608683]	[5.343181]
AA953_20300	24.9012	35.5383
AA953_20305	35.5328	46.1766
AA953_20315	[1.565464]	[1.088037]
AA953_20320	[0.349494]	[0.910750]
AA953_20340	[1.061971]	5.46762
AA953_20345	[5.277277]	7.15145
AA953_20390	[0.000000]	[0.000000]
AA953_20400	[0.878119]	[1.541664]
AA953_20405	[9.552352]	23.87
AA953_20410	[7.360376]	[5.551373]
AA953_20415	[4.237487]	4.63385
AA953_20420	[5.330139]	7.55989
AA953_20425	6.87624	7.706
AA953_20435	48.1984	43.6352
AA953_20440	[1.907649]	[1.229990]
AA953_20450	[1.673780]	4.81684
AA953_20455	[0.897556]	3.8877
AA953_20460	[0.589438]	[1.534093]
AA953_20465	[4.808249]	10.9663
AA953_20470	[0.761819]	[1.361365]
AA953_20540	[9.170098]	[4.118793]
AA953_20600	143.761	63.0974
AA953_20605	[0.806445]	[0.467558]
AA953_20610	[0.577244]	[0.670340]
AA953_20615	[1.693056]	[3.265268]
AA953_20645	[0.426526]	[1.534236]
AA953_20650	[2.686747]	4.39279
AA953_20660	[1.389418]	[NaN]
AA953_20665	[1.278731]	[2.044075]
AA953_20705	12.674	14.7001
AA953_20750	130.629	80.506
AA953_20755	72.6334	91.8577
AA953_20760	105.561	44.7994
AA953_20765	17.6318	11.0004
AA953_20770	23.1373	21.3058
AA953_20785	[0.273599]	4.37327
AA953_20790	7.70458	24.2898
AA953_20795	[1.031779]	4.81342
AA953_20800	68.0123	172.403
AA953_20805	27.1753	142.904
AA953_20830	17.5385	12.2303
AA953_20835	71.2798	45.4685
AA953_20870	332.809	197.772
AA953_20935	[0.000000]	[0.000000]
AA953_20940	[0.000000]	[1.116242]
AA953_20945	[12.770158]	10.5086
AA953_20950	[15.052701]	15.2291
AA953_20955	98.7244	397.22
AA953_20960	124.074	115.619
AA953_20975	24.2139	27.4867
AA953_20985	[8.088923]	8.28202
AA953_21015	[5.251888]	5.1308
AA953_21020	[0.302079]	[0.510235]
AA953_21025	[3.175174]	[2.690823]
AA953_21030	[2.621892]	[2.400139]
AA953_21045	[0.000000]	[0.279550]
AA953_21050	[0.218137]	[0.178681]
AA953_21055	[0.823053]	[0.388612]
AA953_21060	[0.000000]	[0.000000]
AA953_21120	[1.417031]	7.62678
AA953_21125	[2.666549]	11.508
AA953_21130	[3.496030]	24.1858
AA953_21140	[0.969130]	[1.234787]
AA953_21145	[0.461976]	[0.813588]
AA953_21150	[2.061442]	[2.495800]
AA953_21155	[0.757260]	[0.586730]
AA953_21160	[2.223821]	[3.203969]
AA953_21175	[2.593062]	22.2673
AA953_21180	[0.708956]	[0.944824]
AA953_21185	[0.786653]	[0.662234]
AA953_21190	[1.961410]	[1.883350]
AA953_21195	[1.790000]	2.13151
[truncated: 2,541 more rows]
