# Supplementary material for: From coarse to fine: the absolute Escherichia coli proteome under diverse growth conditions
Source: Mol Syst Biol. 2021 May 25;17(5):e9536. doi: 10.15252/msb.20209536 (PMC8144880; doi:10.15252/msb.20209536)
Supplement: Supplementary file 12 — Dataset EV11 [file MSB-17-e9536-s006.xlsx]

## Sheet: Description
Mori et al. 2021, From coarse to fine: The absolute Escherichia coli proteome under diverse growth conditions
Description
Association of each gene to a unique protein sector, based on the response of the protein mass fraction upon the three growth limitations (see Methods). For each protein we rescale the protein abundance so that it equals 1 in reference condition, and fit a linear function for each limitation; the values of the slopes are reported in the table, together with the corresponding proteome sector. Prot…

## Sheet: EV11-ProteinSectors
			This work					Data from Hui et al. (2015)
Gene name	Locus ID	Protein ID	Slope C-lim	Slope A-lim	Slope R-lim	3S?	Protein sector	Slope C-lim	Slope A-lim	Slope R-lim	3S?	Protein sector (calculated)	Protein sector (reported)
aaeA	b3241	P46482	0	0	0	0	X	0	0	0	0	X	X
aaeB	b3240	P46481	0	0	0	0	X	0	0	0	0	X	X
aaeR	b3243	P67662	0	0	0	0	X	0	0	0	0	X	X
aaeX	b3242	P46478	0	0	0	0	X	0	0	0	0	X	X
aas	b2836	P31119	-0.255326	-0.187545	-0.380885	1	S'	0	0	0	0	X	X
aat	b0885	P0A8P1	0	0	0	0	X	0	0	0	0	X	X
abgA	b1338	P77357	0	0	0	0	X	0	0	0	0	X	X
abgB	b1337	P76052	0	0	0	0	X	0	0	0	0	X	X
abgR	b1339	P77744	0	0	0	0	X	0	0	0	0	X	X
abgT	b1336	P46133	0	0	0	0	X	0	0	0	0	X	X
abpA	b2628	P52137	0	0	0	0	X	0	0	0	0	X	X
abpB	b2627	P52126	0	0	0	0	X	0	0	0	0	X	X
abrB	b0715	P75747	0	0	0	0	X	0	0	0	0	X	X
accA	b0185	P0ABD5	0.194878	0.107654	-0.270656	1	R	0.353743	-0.294088	-0.146712	1	A'	O
accB	b3255	P0ABD8	-0.178277	0.132481	0.106409	1	C	0.308184	0.131119	0.039582	1	U	U
accC	b3256	P24182	0.024378	0.389798	0.30497	1	U	0.217071	0.176055	0.392142	1	U	U
accD	b2316	P0A9Q5	0.172343	0.088536	-0.236354	1	R	0.250028	-0.962673	-0.36692	1	A'	R
aceA	b4015	P0A9G6	-44.7321	-0.80369	0.721872	1	S	-13.4705	-1.15244	0	0	X	S
aceB	b4014	P08997	-20.7259	-0.531866	0.751973	1	S	-7.11786	-0.892968	0	0	X	S
aceE	b0114	P0AFG8	0.30667	-1.10371	-0.254647	1	A'	0.634958	-1.23755	-0.00469	1	A'	O
aceF	b0115	P06959	0.174409	-1.56714	0.203094	1	A	0.68752	-1.48794	0.298623	1	A	A
aceK	b4016	P11071	0	0	0	0	X	0	0	0	0	X	X
ackA	b2296	P0A6A3	0.055403	-0.111198	-1.05187	1	A'	-0.320057	-0.545601	-0.500712	1	S'	O
acnA	b1276	P25516	-3.62365	-2.96479	0.674062	1	S	-2.57258	-2.44337	0.040683	1	S	S
acnB	b0118	P36683	-2.84837	0.125357	0.084776	1	C	-2.29901	-0.070126	0.241768	1	S	S
acpH	b0404	P21515	0	0	0	0	X	0	0	0	0	X	X
acpP	b1094	P0A6A8	-0.002818	-0.044319	-0.368103	1	S'	0.322243	-0.616002	-0.160564	1	A'	O
acpS	b2563	P24224	0.387369	-0.233238	-0.121672	1	A'	0	0	0	0	X	X
acpT	b3475	P37623	-1.12803	0.160819	1.20607	1	C	0	0	0	0	X	X
acrA	b0463	P0AE06	-0.11025	-0.454065	0.18408	1	S	-0.064258	-1.40649	0.211278	1	S	S
acrB	b0462	P31224	-0.047361	-0.593324	0.006957	1	S	0.146179	-0.336361	0.307828	1	A	A
acrD	b2470	P24177	0	0	0	0	X	0	0	0	0	X	X
acrE	b3265	P24180	0	0	0	0	X	0	0	0	0	X	X
acrF	b3266	P24181	-0.207558	-0.721141	-0.026766	1	S'	0	0	0	0	X	X
acrR	b0464	P0ACS9	1.0043	1.97576	0.310137	1	U	0	0	0	0	X	X
acrZ	b0762	P0AAW9	0	0	0	0	X	0	0	0	0	X	X
acs	b4069	P27550	-32.4596	0.473882	1.00422	1	C	-16.0361	0.605793	0.801363	1	C	C
actP	b4067	P32705	-104.071	-0.047256	1.78548	1	S	-3.03191	-1.07511	0	0	X	S
ada	b2213	P06134	0	0	0	0	X	0	0	0	0	X	X
add	b1623	P22333	-3.95081	-1.41452	0.127105	1	S	0	0	0	0	X	X
adeD	b3665	P31441	-1.2995	1.58345	-0.318275	1	C'	0	0	0	0	X	X
adeP	b3714	P31466	1.4077	1.42981	-0.553889	1	R	0	0	0	0	X	X
adeQ	b3664	P31440	0	0	0	0	X	0	0	0	0	X	X
adhE	b1241	P0A9Q7	0.346532	-1.61656	0.296687	1	A	0.862325	-1.65343	0.452049	1	A	A
adhP	b1478	P39451	0	0	0	0	X	0	0	0	0	X	X
adiA	b4117	P28629	0	0	0	0	X	0	0	0	0	X	X
adiC	b4115	P60061	0	0	0	0	X	0	0	0	0	X	X
adiY	b4116	P33234	0	0	0	0	X	0	0	0	0	X	X
adk	b0474	P69441	0.392233	-0.507678	0.281563	1	A	0.866557	-0.43218	0.295853	1	A	A
aegA	b2468	P37127	1.22195	0	0.490512	0	X	0	0	0	0	X	X
aer	b3072	P50466	-0.847033	0	1.52912	0	X	-1.9764	1.35802	0	0	X	C
aes	b0476	P23872	0	0	0	0	X	0	0	0	0	X	X
afuB	b0263	P75681	0	0	0	0	X	0	0	0	0	X	X
afuC	b0262	P37009	0	0	0	0	X	0	0	0	0	X	X
agaA	b3135	P42906	0	0	0	0	X	0	0	0	0	X	X
agaB	b3138	P42909	0	0	0	0	X	0	0	0	0	X	X
agaC	b3139	P42910	0	0	0	0	X	0	0	0	0	X	X
agaD	b3140	P42911	0	0	0	0	X	0	0	0	0	X	X
agaI	b3141	P42912	0	0	0	0	X	0	0	0	0	X	X
agaR	b3131	P0ACK2	-0.420397	-0.183906	-0.426063	1	S'	0	0	0	0	X	X
agaS	b3136	P42907	0	0	0	0	X	0	0	0	0	X	X
agaV	b3133	P42904	-4.00336	0	0	0	X	0	0	0	0	X	X
agaW	b3134	P42905	0	0	0	0	X	0	0	0	0	X	X
agp	b1002	P19926	-11.9439	-2.13739	1.42432	1	S	-10.8515	-1.29176	0	0	X	S
ahpC	b0605	P0AE08	-0.923826	-0.359062	0.188853	1	S	-0.725493	-0.796252	0.293313	1	S	S
ahpF	b0606	P35340	0.270289	-0.14299	-0.642797	1	A'	0.704054	-0.090206	-0.383879	1	A'	O
ahr	b4269	P27250	-4.5668	-3.07135	1.0516	1	S	0	0	0	0	X	X
aidB	b4187	P33224	0	0	0	0	X	0	0	0	0	X	X
ais	b2252	P45565	0	-3.29642	-0.310733	0	X	0	-1.75553	0	0	X	A
alaA	b2290	P0A959	-1.01865	-0.219511	0.052391	1	S	0.232935	0.670093	0	0	X	X
alaC	b2379	P77434	-0.832729	-0.685602	-0.071661	1	S'	0	0	0	0	X	X
alaE	b2670	P64550	0	0	0	0	X	0	0	0	0	X	X
alaS	b2697	P00957	0.454612	0.124747	-0.480652	1	R	0.466709	-0.202885	0.005301	1	A	A
aldA	b1415	P25553	-19.4182	0.656307	1.40914	1	C	-11.5984	0.520087	1.23676	1	C	C
aldB	b3588	P37685	-4.7222	0.328893	0	0	X	-16.1312	0	0	0	X	C
alkA	b2068	P04395	0	0	0	0	X	0	0	0	0	X	X
alkB	b2212	P05050	0.010047	-0.492533	0.169889	1	A	0	0	0	0	X	X
allA	b0505	P77731	0	0	0	0	X	0	0	0	0	X	X
allB	b0512	P77671	-3.43194	0	0	0	X	0	0	0	0	X	X
allC	b0516	P77425	0	0	0	0	X	0	0	0	0	X	X
allD	b0517	P77555	0	0	0	0	X	0	0	0	0	X	X
allE	b0515	P75713	0	0	0	0	X	0	0	0	0	X	X
allR	b0506	P0ACN4	0.328005	-0.926648	-0.074302	1	A'	0	-1.14642	-0.093673	0	X	O
allS	b0504	P0ACR0	0	0	0	0	X	0	0	0	0	X	X
alpA	b2624	P33997	0	0	0	0	X	0	0	0	0	X	X
alr	b4053	P0A6B4	0.248373	0.139908	-1.2736	1	R	0	0	0	0	X	X
alsA	b4087	P32721	0	0	0	0	X	0	0	0	0	X	X
alsB	b4088	P39265	-1.99402	-0.448436	0.108894	1	S	0	0	0	0	X	X
alsC	b4086	P32720	0	0	0	0	X	0	0	0	0	X	X
alsE	b4085	P32719	0	0	0	0	X	0	0	0	0	X	X
alsK	b4084	P32718	0	0	0	0	X	0	0	0	0	X	X
alx	b3088	P42601	0	0.91832	0	0	X	0	0	0	0	X	X
amiA	b2435	P36548	0.387009	1.35	-0.808407	1	R	0	0	0	0	X	X
amiB	b4169	P26365	0.380362	-0.739785	-0.269001	1	A'	0	0	0	0	X	X
amiC	b2817	P63883	-0.196366	-0.027646	-0.493769	1	S'	0	0	0	0	X	X
amiD	b0867	P75820	-0.910566	-0.686017	-0.227692	1	S'	0	0	0	0	X	X
amn	b1982	P0AE12	-0.920794	-2.91227	0.495244	1	S	-0.867115	-2.89936	0	0	X	S
ampC	b4150	P00811	0.991565	0.104021	1.3958	1	U	0	0	0	0	X	X
ampD	b0110	P13016	0	0	0	0	X	0	0	0	0	X	X
ampE	b0111	P0AE14	-2.93905	-2.90221	1.38359	1	S	0	0	0	0	X	X
ampG	b0433	P0AE16	0.516616	0	0	0	X	0	0	0	0	X	X
ampH	b0376	P0AD70	0.089405	0.26377	0.099453	1	U	0	0	0	0	X	X
amtB	b0451	P69681	0	0	0	0	X	0	0	0	0	X	X
amyA	b1927	P26612	-4.07965	-2.08783	1.95012	1	S	0	0	0	0	X	X
anmK	b1640	P77570	-1.13012	-0.748727	0.155554	1	S	0	0	0	0	X	X
ansA	b1767	P0A962	0.307866	0.269922	-0.350998	1	R	0	0	0	0	X	X
ansB	b2957	P00805	0	0	0	0	X	0	0	0	0	X	X
ansP	b1453	P77610	0	0	0	0	X	0	0	0	0	X	X
apaG	b0050	P62672	-1.54765	-4.08055	0.335987	1	S	0	0	0	0	X	X
apaH	b0049	P05637	-0.657811	-0.407745	0.241849	1	S	0	0.560202	0	0	X	U
aphA	b4055	P0AE22	-7.69321	-0.974544	1.43224	1	S	-19.6115	0	0	0	X	C
appA	b0980	P07102	1.41735	2.51057	-0.567306	1	R	0	0	0	0	X	X
appB	b0979	P26458	0	0	0	0	X	0	0	0	0	X	X
appC	b0978	P26459	0	0	0	0	X	0	0	0	0	X	X
appX	b4592	P24244	0	0	0	0	X	0	0	0	0	X	X
appY	b0564	P05052	0	0	0	0	X	0	0	0	0	X	X
apt	b0469	P69503	0.822365	0.525386	-0.407653	1	R	0.727648	0.26914	-0.155365	1	R	R
aqpZ	b0875	P60844	0	0	0	0	X	0	0	0	0	X	X
araA	b0062	P08202	0	0	0	0	X	0	0	0	0	X	X
araB	b0063	P08204	-2.89054	0	0	0	X	0	0	0	0	X	X
araC	b0064	P0A9E0	0	0	0	0	X	0	0	0	0	X	X
araD	b0061	P08203	0	0	0	0	X	0	0	0	0	X	X
araE	b2841	P0AE24	0	0	0	0	X	0	0	0	0	X	X
araF	b1901	P02924	-2.45058	-0.556176	0	0	X	0	0	0	0	X	X
araG	b1900	P0AAF3	-2.80269	-0.076651	0.7938	1	S	0	0	0	0	X	X
araH	b4460	P0AE26	-5.84104	0	0	0	X	0	0	0	0	X	X
araJ	b0396	P23910	0	0	0	0	X	0	0	0	0	X	X
arcA	b4401	P0A9Q1	-1.93501	-0.750701	-1.08025	1	S'	-1.51319	-0.286021	-0.755175	1	S'	O
arcB	b3210	P0AEC3	-0.894865	-0.842676	-0.587782	1	S'	0	0	0	0	X	X
arfA	b4550	P36675	0	0	0	0	X	0	0	-42.9196	0	X	X
arfB	b0191	P40711	0	0	0	0	X	0	0	0	0	X	X
argA	b2818	P0A6C5	0.617135	-0.147809	0.349288	1	A	0.582585	-0.952989	0	0	X	A
argB	b3959	P0A6C8	0.550112	-3.59433	0.315917	1	A	0.698043	-1.55502	0.40187	1	A	A
argC	b3958	P11446	0.640915	-3.18945	0.857722	1	A	0.623514	-1.6679	0.893527	1	A	A
argD	b3359	P18335	0.548016	-1.59299	0.449915	1	A	0.39303	-1.39908	0.603689	1	A	A
argE	b3957	P23908	0.59629	-2.40936	0.359226	1	A	0.653215	-0.894673	0.446024	1	A	A
argF	b0273	P06960	-0.231439	-5.31602	1.11187	1	S	0	0	0	0	X	X
argG	b3172	P0A6E4	0.896073	-1.41067	0.65077	1	A	1.04897	-0.750542	0.741238	1	A	A
argH	b3960	P11447	0.889838	-3.14171	0.7037	1	A	0.98125	-0.911206	0.726412	1	A	A
argI	b4254	P04391	-0.13139	-4.54488	1.07673	1	S	0.024813	-2.22121	1.08288	1	A	A
argK	b2918	P27254	0	0	0	0	X	0	0	0	0	X	X
argO	b2923	P11667	0	0	0	0	X	0	0	0	0	X	X
argP	b2916	P0A8S1	0.245016	-0.904799	0.330012	1	A	0	-1.24158	0	0	X	X
argR	b3237	P0A6D0	-0.540642	0.177981	0.510896	1	C	0	-1.03968	0	0	X	A
argS	b1876	P11875	0.476666	0.245227	-0.374761	1	R	0.445495	-0.074212	-0.019215	1	A'	O
argT	b2310	P09551	-11.512	-1.3012	0.756914	1	S	-2.72922	-1.24405	0	0	X	S
ariR	b1166	P75993	0	0	0	0	X	0	0	0	0	X	X
arnA	b2255	P77398	-4.68107	-0.062505	0.445185	1	S	-0.050688	-1.74039	0.47171	1	S	S
arnB	b2253	P77690	-4.07054	-3.19134	0.088703	1	S	-0.516019	-2.15908	-0.55689	1	S'	O
arnC	b2254	P77757	3.19041	0	0.13844	0	X	0.493449	-1.9897	0	0	X	O
arnD	b2256	P76472	-0.579931	0	-0.635654	0	X	0	0	0	0	X	X
arnE	b4544	Q47377	0	0	0	0	X	0	0	0	0	X	X
arnF	b2258	P76474	0	0	0	0	X	0	0	0	0	X	X
arnT	b2257	P76473	0	0	0	0	X	0	0	0	0	X	X
aroA	b0908	P0A6D3	0.858036	-0.638494	0.432944	1	A	1.1728	-0.55163	0.0936	1	A	A
aroB	b3389	P07639	-0.61517	-2.16014	-0.182498	1	S'	-0.451332	-1.41181	-0.24844	1	S'	O
aroC	b2329	P12008	-0.032717	-0.377317	0.034702	1	S	0.039964	-0.741602	0	0	X	A
aroD	b1693	P05194	-0.313194	-2.39141	0.394051	1	S	0	-0.609876	0	0	X	A
aroE	b3281	P15770	0.011744	-0.498989	-0.483513	1	A'	0	0	-0.286115	0	X	R
aroF	b2601	P00888	1.48428	1.40484	0.863546	1	U	0.344616	1.1074	0	0	X	U
aroG	b0754	P0AB91	1.0067	0.42656	0.282643	1	U	1.03506	-0.178496	0.401455	1	A	A
aroH	b1704	P00887	0.968444	0.340956	-1.22403	1	R	0.127201	0	-1.01286	0	X	R
aroK	b3390	P0A6D7	0.608528	0.559471	-1.69153	1	R	0.604597	0.452591	-1.09007	1	R	R
aroL	b0388	P0A6E1	0.076489	0.504068	-0.424886	1	R	0	0	0	0	X	X
aroM	b0390	P0AE28	0	0	-3.44407	0	X	0	0	0	0	X	X
aroP	b0112	P15993	-0.121057	0.215061	-0.376904	1	C'	0	0	0	0	X	X
arpA	b4017	P23325	0	0	0	0	X	0	0	0	0	X	X
arpB_1	b1720	P76205	0	0	0	0	X	0	0	0	0	X	X
arpB_2	b1721		0	0	0	0	X	0	0	0	0	X	X
arsB	b3502	P0AB93	0	0	0	0	X	0	0	0	0	X	X
arsC	b3503	P0AB96	0	0	0	0	X	0	0	0	0	X	X
arsR	b3501	P37309	0	0	0	0	X	0	0	0	0	X	X
artI	b0863	P30859	-0.17708	-0.031639	-0.595316	1	S'	-0.246781	0.034089	-0.7406	1	C'	O
artJ	b0860	P30860	0.650921	-2.17145	0.418208	1	A	0.701698	-1.28629	0.660124	1	A	A
artM	b0861	P0AE30	0	0	0	0	X	0	0	0	0	X	X
artP	b0864	P0AAF6	0.092376	0.022045	-1.43388	1	R	0.065513	0	-1.30327	0	X	R
artQ	b0862	P0AE34	1.0555	0	-1.86771	0	X	0	0	0	0	X	X
ascB	b2716	P24240	0	0	0	0	X	0	0	0	0	X	X
ascF	b2715	P24241	0	0	0	0	X	0	0	0	0	X	X
ascG	b2714	P24242	0	0	0	0	X	0	0	0	0	X	X
asd	b3433	P0A9Q9	0.837967	-2.59519	1.27371	1	A	0.701624	-2.662	1.19037	1	A	A
aslA	b3801	P25549	0	0	0	0	X	0	0	0	0	X	X
aslB	b3800	P25550	0	0	0	0	X	0	0	0	0	X	X
asmA	b2064	P28249	-1.2093	-0.583031	-0.202496	1	S'	0	0	0	0	X	X
asnA	b3744	P00963	0.702936	-3.21447	0.83148	1	A	0.556416	-4.67953	0	0	X	A
asnB	b0674	P22106	0.409066	-1.25159	0.746921	1	A	0.046662	-2.58937	0	0	X	A
asnC	b3743	P0ACI6	0	0	0	0	X	0	0	0	0	X	X
asnS	b0930	P0A8M0	0.726661	0.368418	0.231955	1	U	0.633673	0.262121	0.383022	1	U	U
aspA	b4139	P0AC38	-20.9399	0.965224	0.823427	1	C	0	0	0	0	X	X
aspC	b0928	P00509	0.067721	-0.778698	0.63219	1	A	-0.111123	-0.49947	0.605075	1	S	S
aspS	b1866	P21889	0.282109	0.140977	-0.485746	1	R	0.364689	-0.0853	-0.287321	1	A'	O
asr	b1597	P36560	0	0	0	0	X	0	0	0	0	X	X
astA	b1747	P0AE37	0	0	0	0	X	0	0	0	0	X	X
astB	b1745	P76216	-6.78902	0	0	0	X	0	0	0	0	X	X
astC	b1748	P77581	-4.82982	0	0	0	X	0	0	0	0	X	X
astD	b1746	P76217	-5.93484	0	0	0	X	0	0	0	0	X	X
astE	b1744	P76215	0	0	0	0	X	0	0	0	0	X	X
atl	b0454	P0AFP2	0	0	0	0	X	0	0	0	0	X	X
atoA	b2222	P76459	0	0	0	0	X	0	0	0	0	X	X
atoB	b2224	P76461	0	0	0	0	X	0	0	0	0	X	X
atoC	b2220	Q06065	-2.65931	0	0	0	X	0	0	0	0	X	X
atoD	b2221	P76458	0	0	0	0	X	0	0	0	0	X	X
atoE	b2223	P76460	0	0	0	0	X	0	0	0	0	X	X
atoS	b2219	Q06067	0	0	0	0	X	0	0	0	0	X	X
atpA	b3734	P0ABB0	-0.418699	-0.060615	0.483153	1	S	-0.140086	0.044818	0.477132	1	C	C
atpB	b3738	P0AB98	0	0	0	0	X	0.050549	0	0	0	X	U
atpC	b3731	P0A6E6	-0.263927	0.037926	0.476926	1	C	-0.150591	-0.01426	0.384963	1	S	S
atpD	b3732	P0ABB4	-0.283022	0.022163	0.315306	1	C	-0.081232	0.065725	0.350156	1	C	C
atpE	b3737	P68699	-2.1044	-1.68752	-0.35532	1	S'	0	0	0.479134	0	X	U
atpF	b3736	P0ABA0	-0.429005	0.07208	0.516871	1	C	-0.061042	0.071022	0.283698	1	C	C
atpG	b3733	P0ABA6	-0.253577	0.064102	0.70273	1	C	-0.049017	0.107164	0.375679	1	C	C
atpH	b3735	P0ABA4	-0.451195	-0.065329	0.412581	1	S	0.050952	0.139005	0.334519	1	U	U
atpI	b3739	P0ABC0	0	0	0	0	X	0	0	0	0	X	X
avtA	b3572	P09053	0.21412	-0.667085	-0.347591	1	A'	-0.275834	-0.547885	-0.083481	1	S'	O
azoR	b1412	P41407	0.103815	-8.84016	0.652187	1	A	0	0	0	0	X	X
azuC	b4663	C1P605	0	0	0	0	X	0	0	0	0	X	X
bacA	b3057	P60932	0.134959	-0.291689	-0.32892	1	A'	0	0	0	0	X	X
baeR	b2079	P69228	-0.243155	-1.38111	-0.10572	1	S'	0	0	0	0	X	X
baeS	b2078	P30847	-1.7928	-2.04703	0	0	X	0	0	0	0	X	X
bamA	b0177	P0A940	-0.596821	0.064078	-0.142584	1	C'	-0.26385	-0.304702	0.008081	1	S	X
bamB	b2512	P77774	-0.443665	-0.056001	0.230528	1	S	-0.364938	-0.105307	-0.355585	1	S'	X
bamC	b2477	P0A903	-0.503417	-0.33524	0.018208	1	S	-0.480172	-1.06944	0.135655	1	S	X
bamD	b2595	P0AC02	-0.198789	0.031171	0.331667	1	C	0.014889	-0.979196	0.15889	1	A	X
bamE	b2617	P0A937	-0.746715	-0.456238	-0.510552	1	S'	-0.268661	-0.208137	-0.619174	1	S'	X
barA	b2786	P0AEC5	-4.98294	0.000646	-0.250428	1	C'	0	0	0	0	X	X
basR	b4113	P30843	-2.39461	-2.17149	-0.370965	1	S'	-1.00221	-1.90925	0	0	X	S
basS	b4112	P30844	0	0	-0.0916	0	X	0	0	0	0	X	X
bax	b3570	P27297	0	0	0	0	X	0	0	0	0	X	X
bcp	b2480	P0AE52	0.169121	-0.788302	0.696919	1	A	0.792167	-1.44913	0.823988	1	A	A
bcr	b2182	P28246	0.381706	0	0	0	X	0	0	0	0	X	X
bcsA	b3533	P37653	0	0	0	0	X	0	0	0	0	X	X
bcsB	b3532	P37652	-0.946497	-1.29311	0.061489	1	S	0	0	0	0	X	X
bcsC	b3530	P37650	-0.51943	-0.967071	0.248099	1	S	0	0	0	0	X	X
bcsE	b3536	P37657	0	0	0	0	X	0	0	0	0	X	X
bcsF	b3537	P0ADJ5	0	0	0	0	X	0	0	0	0	X	X
bcsG	b3538	P37659	-0.470099	-0.869969	-0.484846	1	S'	0	0	0	0	X	X
bcsQ	b3534	P37655	0	0	0	0	X	0	0	0	0	X	X
bcsZ	b3531	P37651	0	0	0	0	X	0	0	0	0	X	X
bdcA	b4249	P39333	0	0	0	0	X	0	0	0	0	X	X
bdcR	b4251	P39334	0.155757	-0.11331	-0.680001	1	A'	0	0	0	0	X	X
bdm	b1481	P76127	0	0	0	0	X	0	0	0	0	X	X
bepA	b2494	P66948	-1.65095	-1.5266	0.294125	1	S	0	0	0	0	X	X
betA	b0311	P17444	0	0	0	0	X	0	0	0	0	X	X
betB	b0312	P17445	0.405758	-0.318717	-0.438885	1	A'	0	0	0	0	X	R
betI	b0313	P17446	0	0	0	0	X	0	0	0	0	X	X
betT	b0314	P0ABC9	0	0	0	0	X	0	0	0	0	X	X
bfd	b3337	P0AE56	0	0	0	0	X	0	0	0	0	X	X
bfr	b3336	P0ABD3	-5.26183	-4.40647	0.643402	1	S	-1.95094	-2.30219	0	0	X	S
bglA	b2901	Q46829	0.06761	-0.358435	0.453154	1	A	-0.499308	-0.376989	0	0	X	S
bglB	b3721	P11988	0	0	0	0	X	0	0	0	0	X	X
bglF	b3722	P08722	0	0	0	0	X	0	0	0	0	X	X
bglG	b3723	P11989	0	0	0	0	X	0	0	0	0	X	X
bglH	b3720	P26218	0	0	0	0	X	0	0	0	0	X	X
bglJ	b4366	P39404	0	0	0	0	X	0	0	0	0	X	X
bglX	b2132	P33363	-0.008077	0.006067	-0.106963	1	C'	-0.477205	-0.350668	0	0	X	S
bhsA	b1112	P0AB40	0	0	0	0	X	0	0	0	0	X	X
bioA	b0774	P12995	0.053288	-0.385881	-0.298848	1	A'	0	0	0	0	X	X
bioB	b0775	P12996	0.878629	0.863981	0.279141	1	U	1.38373	-3.24816	0.549979	1	A	A
bioC	b0777	P12999	0	0	0	0	X	0	0	0	0	X	X
bioD	b0778	P13000	-0.799376	-2.61152	0.02112	1	S	0	0	0	0	X	X
bioF	b0776	P12998	0.130497	0.475299	-0.520341	1	R	0	0	0	0	X	X
bioH	b3412	P13001	-0.491746	-0.479204	-0.540456	1	S'	0	0	0	0	X	X
bipA	b3871	P32132	0.898211	0.086946	-0.722898	1	R	0.831205	-0.249648	-0.453992	1	A'	X
birA	b3973	P06709	-0.06668	-0.232205	-0.110313	1	S'	0	0	0	0	X	X
bisC	b3551	P20099	-0.126301	-0.428762	0.303402	1	S	0	0	0	0	X	X
blc	b4149	P0A901	-7.79307	0	0	0	X	0	0	0	0	X	X
blr	b4409	P56976	0	0	0	0	X	0	0	0	0	X	X
bluF	b1163	P75990	0	0	0	0	X	0	0	0	0	X	X
bluR	b1162	P75989	0	0	0	0	X	0	0	0	0	X	X
bolA	b0435	P0ABE2	-0.431966	-0.453247	-0.432106	1	S'	0	0	0	0	X	X
borD	b0557	P77330	0.682235	1.13536	-2.24566	1	R	0.787076	1.10442	-2.02421	1	R	R
brnQ	b0401	P0AD99	0	0	0	0	X	0	0	0	0	X	X
bsmA	b4189	P39297	-0.186558	-1.62657	0.371774	1	S	0	0	0	0	X	X
bssR	b0836	P0AAY1	0	0	0	0	X	0	0	0	0	X	X
bssS	b1060	P0AB33	0	0	0	0	X	0	0	0	0	X	X
btuB	b3966	P06129	-0.101262	-0.075752	0.338614	1	S	0.10764	-0.154594	0.338401	1	A	A
btuC	b1711	P06609	0	0	0	0	X	0	0	0	0	X	X
btuD	b1709	P06611	-3.56905	0	0	0	X	0	0	0	0	X	X
btuE	b1710	P06610	-1.68626	-1.76849	0.380786	1	S	-5.07067	-4.65619	0	0	X	S
btuF	b0158	P37028	0	0	0	0	X	0	0	0	0	X	X
btuR	b1270	P0A9H5	-0.60814	-0.643832	-0.197831	1	S'	-1.11169	-1.25592	0	0	X	S
cadA	b4131	P0A9H3	0	0	0	0	X	0	0	0	0	X	X
cadB	b4132	P0AAE8	0	0	0	0	X	0	0	0	0	X	X
cadC	b4133	P23890	0	0	0	0	X	0	0	0	0	X	X
caiA	b0039	P60584	0	0	0	0	X	0	0	0	0	X	X
caiB	b0038	P31572	0	0	0	0	X	0	0	0	0	X	X
caiC	b0037	P31552	0	0	0	0	X	0	0	0	0	X	X
caiD	b0036	P31551	0	0	0	0	X	0	0	0	0	X	X
caiE	b0035	P39206	0	0	0	0	X	0	0	0	0	X	X
caiF	b0034	P0AE58	0	0	0	0	X	0	0	0	0	X	X
caiT	b0040	P31553	0	0	0	0	X	0	0	0	0	X	X
can	b0126	P61517	0.13889	-1.10571	0.600119	1	A	0.138574	-0.999406	0.505349	1	A	A
carA	b0032	P0A6F1	0.800701	-1.22504	0.366603	1	A	0.816018	0.141047	0.534926	1	U	U
carB	b0033	P00968	0.643069	-1.50708	0.531871	1	A	0.760127	-0.016034	0.631773	1	A	A
cas1	b2755	Q46896	0	0	0	0	X	0	0	0	0	X	X
cas2	b2754	P45956	0	0	0	0	X	0	0	0	0	X	X
cas3	b2761	P38036	0	0	0	0	X	0	0	0	0	X	X
casA	b2760	Q46901	0	0	0	0	X	0	0	0	0	X	X
casB	b2759	P76632	0	0	0	0	X	0	0	0	0	X	X
casC	b2758	Q46899	0	0	0	0	X	0	0	0	0	X	X
casD	b2757	Q46898	0	0	0	0	X	0	0	0	0	X	X
casE	b2756	Q46897	0	0	0	0	X	0	0	0	0	X	X
cbeA	b2004	P76364	0	0	0	0	X	0	0	0	0	X	X
cbl	b1987	Q47083	0	0	-0.274825	0	X	0	0	0	0	X	X
cbpA	b1000	P36659	0	-3.17709	0.713662	0	X	0	0	0	0	X	X
cbpM	b0999	P63264	0	0	0	0	X	0	0	0	0	X	X
cbrA	b3690	P31456	0	0	0	0	X	0	0	0	0	X	X
cbrB	b3716	P31468	0	0	0	0	X	0	0	0	0	X	X
cbrC	b3717	P31469	0	0	0	0	X	0	0	0	0	X	X
cbtA	b2005	P64524	0	0	0	0	X	0	0	0	0	X	X
cca	b3056	P06961	-0.636759	-0.834474	-0.049304	1	S'	0	0	0	0	X	X
ccmA	b2201	P33931	0	0	0	0	X	0	0	0	0	X	X
ccmB	b2200	P0ABL8	0	0	0	0	X	0	0	0	0	X	X
ccmC	b2199	P0ABM1	0	0	0	0	X	0	0	0	0	X	X
ccmD	b2198	P0ABM5	0	0	0	0	X	0	0	0	0	X	X
ccmE	b2197	P69490	0	0	0	0	X	0	0	0	0	X	X
ccmF	b2196	P33927	0	0	0	0	X	0	0	0	0	X	X
ccmG	b2195	P0AA86	-3.56186	0	0	0	X	0	0	0	0	X	X
ccmH	b2194	P0ABM9	0	0	0	0	X	0	0	0	0	X	X
cdaR	b0162	P37047	0	0	0	0	X	0	0	0	0	X	X
cdd	b2143	P0ABF6	-4.21132	-5.69238	-0.040236	1	S'	0	0	0	0	X	X
cdgI	b1785	P76236	0	0	0	0	X	0	0	0	0	X	X
cdh	b3918	P06282	0.630079	0.774822	-0.199817	1	R	0	0	0	0	X	X
cdsA	b0175	P0ABG1	-0.11115	0.155528	-0.085061	1	C'	0	0	0	0	X	X
cedA	b1731	P0AE60	1.11824	-0.064619	-0.372412	1	A'	0	0	0	0	X	X
cfa	b1661	P0A9H7	-0.136114	-1.06893	0.050033	1	S	0	0	0	0	X	A
chaA	b1216	P31801	0.764316	-0.264267	0	0	X	0	0	0	0	X	X
chaB	b1217	P0AE63	0	0	0	0	X	0	0	0	0	X	X
chaC	b1218	P39163	0	0	0	0	X	0	0	0	0	X	X
chbA	b1736	P69791	0	0	0	0	X	0	0	0	0	X	X
chbB	b1738	P69795	-3.33607	-2.84789	0.273832	1	S	0	0	0	0	X	X
chbC	b1737	P17334	0	0	0	0	X	0	0	0	0	X	X
chbF	b1734	P17411	0	0	0	0	X	0	0	0	0	X	X
chbG	b1733	P37794	0	0	0	0	X	0	0	0	0	X	X
chbR	b1735	P17410	0	0	0	0	X	0	0	0	0	X	X
cheA	b1888	P07363	-0.84711	1.62052	1.61949	1	C	-3.04817	2.27347	0	0	X	C
cheB	b1883	P07330	-1.01925	1.57464	1.4829	1	C	-1.57365	-0.834769	0	0	X	S
cheR	b1884	P07364	-0.97857	0	1.7111	0	X	0	0	0	0	X	C
cheW	b1887	P0A964	-1.05993	1.5683	1.57325	1	C	-3.04165	2.18796	0	0	X	C
cheY	b1882	P0AE67	-1.12637	1.49814	1.44694	1	C	-1.84707	1.50016	1.45692	1	C	C
cheZ	b1881	P0A9H9	-0.568849	1.744	1.63386	1	C	-2.34867	2.13081	1.30847	1	C	C
chiA	b3338	P13656	0	0	0	0	X	0	0	0	0	X	X
chiP	b0681	P75733	0	0	0	0	X	0	0	0	0	X	X
cho	b1741	P76213	0	0	0	0	X	0	0	0	0	X	X
chpB	b4225	P33647	0	0	0	0	X	0	0	0	0	X	X
chpS	b4224	P08365	0	0	0	0	X	0	0	0	0	X	X
cirA	b2155	P17315	0.911108	1.06437	1.16614	1	U	0	0.747517	0.575143	0	X	U
citC	b0618	P77390	0	0	0	0	X	0	0	0	0	X	X
citD	b0617	P69330	0	0	0	0	X	0	0	0	0	X	X
citE	b0616	P0A9I1	0	0	0	0	X	0	0	0	0	X	X
citF	b0615	P75726	0	0	0	0	X	0	0	0	0	X	X
citG	b0613	P77231	0	0	0	0	X	0	0	0	0	X	X
citT	b0612	P0AE74	0	0	0	0	X	0	0	0	0	X	X
citX	b0614	P0A6G5	0	0	0	0	X	0	0	0	0	X	X
clcA	b0155	P37019	0	0	0	0	X	0	0	0	0	X	X
clcB	b1592	P76175	-0.632308	-1.15506	0.143685	1	S	0	0	0	0	X	X
clpA	b0882	P0ABH9	-0.400765	-0.859364	-0.04858	1	S'	-0.423511	-1.08636	0.437376	1	S	S
clpB	b2592	P63284	-0.322386	-1.93834	-0.134867	1	S'	-0.477623	-1.53042	0.188399	1	S	S
clpP	b0437	P0A6G7	-0.138285	-0.356455	-0.626345	1	S'	0.184643	-0.151964	0.104634	1	A	A
clpS	b0881	P0A8Q6	0	0	0	0	X	0	0	0	0	X	X
clpX	b0438	P0A6H1	0.228333	0.136169	-0.707685	1	R	-0.02413	-0.010557	-0.508093	1	S'	O
clsA	b1249	P0A6H8	0	0	0	0	X	0	0	0	0	X	X
clsB	b0789	P0AA84	0	0	0	0	X	0	0	0	0	X	X
clsC	b1046	P75919	0	0	0	0	X	0	0	0	0	X	X
cmk	b0910	P0A6I0	-0.090724	-0.363486	-0.588768	1	S'	0.722846	-0.735669	0.393005	1	A	A
cmoA	b1870	P76290	0.507376	0.353543	-1.42846	1	R	0	0	0	0	X	U
cmoB	b1871	P76291	0.481593	0.289122	-0.784929	1	R	0	0	0	0	X	X
cmoM	b0921	P36566	-0.192774	-0.434183	-0.959994	1	S'	0	0	0	0	X	X
cmtA	b2933	P69826	0	0	0	0	X	0	0	0	0	X	X
cmtB	b2934	P69824	0	0	0	0	X	0	0	0	0	X	X
cnu	b1625	P64467	0.277674	0.339889	-0.911322	1	R	0	0	0	0	X	X
coaA	b3974	P0A6I3	-0.399958	-0.214653	0.263864	1	S	0	0	0	0	X	X
coaD	b3634	P0A6I6	0.041476	-0.703205	-0.112829	1	A'	0	0	0	0	X	X
coaE	b0103	P0A6I9	-0.361677	-0.638612	-0.256809	1	S'	0	0	0	0	X	X
cobB	b1120	P75960	-0.639846	-0.595364	0.33263	1	S	0	0	0	0	X	X
cobC	b0638	P52086	0	0	0	0	X	0	0	0	0	X	X
cobS	b1992	P36561	-0.04311	-0.63015	-1.15711	1	S'	0	0	0	0	X	X
cobT	b1991	P36562	-0.435593	-0.592906	-0.131237	1	S'	0	0	0	0	X	X
cobU	b1993	P0AE76	-0.973014	-3.19363	0	0	X	0	0	0	0	X	X
codA	b0337	P25524	0.273999	0.306304	0.576369	1	U	0.886725	0.928512	0.400699	1	U	U
codB	b0336	P0AA82	1.85839	1.5077	0.919019	1	U	0	0	0	0	X	X
cof	b0446	P46891	0	0	0	0	X	0	0	0	0	X	X
comR	b1111	P75952	-1.17745	1.6415	1.27679	1	C	0	0	0	0	X	X
copA	b0484	Q59385	-0.453273	-1.87481	-0.309005	1	S'	0.414528	-0.287122	-0.003424	1	A'	O
corA	b3816	P0ABI4	-0.911731	-1.22005	-1.80418	1	S'	0	0	0	0	X	R
cpdA	b3032	P0AEW4	-1.49123	-0.596525	-0.063683	1	S'	0	0	0	0	X	X
cpdB	b4213	P08331	-3.92408	-0.534078	0.530169	1	S	0	0	0	0	X	X
cpoB	b0742	P45955	0.619042	-0.004025	-1.52543	1	A'	0.621962	-0.305062	-1.02088	1	A'	X
cpsB	b2049	P24174	0	0	0	0	X	0	0	0	0	X	X
cpsG	b2048	P24175	0	0	0	0	X	0	0	0	0	X	X
cptA	b2896	Q46824	0	0	0	0	X	0	0	-0.132075	0	X	R
cpxA	b3911	P0AE82	-0.289558	-0.382339	-0.184723	1	S'	0	0	0	0	X	X
cpxP	b4484	P0AE85	-0.846976	-0.836509	1.40778	1	S	0	0	0	0	X	X
cpxR	b3912	P0AE88	-0.274882	-0.631476	-0.217603	1	S'	-0.787104	-1.34122	0	0	X	S
cra	b0080	P0ACP1	-1.38886	-0.388605	-0.210696	1	S'	0	0	0	0	X	X
crcB	b0624	P37002	0	0	0	0	X	0	0	0	0	X	X
creA	b4397	P0AE91	-0.303852	-0.552206	-1.16678	1	S'	0	0	0	0	X	X
creB	b4398	P08368	0	0	0	0	X	0	0	0	0	X	X
creC	b4399	P08401	0	0	0	0	X	0	0	0	0	X	X
creD	b4400	P08369	0	0	0	0	X	0	0	0	0	X	X
crfC	b4109	P0DM85	-2.02682	0	-2.47681	0	X	0	0	0	0	X	X
crl	b0240	P24251	0.032154	-0.159628	0.603404	1	A	0.722884	-1.03816	0.593175	1	A	A
crp	b3357	P0ACJ8	-1.6025	-1.58962	0.317738	1	S	-1.13672	-1.48291	0.347034	1	S	S
crr	b2417	P69783	0.445252	-0.949519	-0.066115	1	A'	0.767251	-0.774581	0.164149	1	A	A
csdA	b2810	Q46925	0.181982	-0.492472	-1.4947	1	A'	0	0	0	0	X	X
csdE	b2811	P0AGF2	0.110359	-0.245261	-1.30727	1	A'	0	0	-1.07708	0	X	X
csgA	b1042	P28307	0	0	0	0	X	0	0	0	0	X	X
csgB	b1041	P0ABK7	0	0	0	0	X	0	0	0	0	X	X
csgC	b1043	P52107	0	0	0	0	X	0	0	0	0	X	X
csgD	b1040	P52106	0	0	0	0	X	0	0	0	0	X	X
csgE	b1039	P0AE95	0	0	0	0	X	0	0	0	0	X	X
csgF	b1038	P0AE98	0	0	0	0	X	0	0	0	0	X	X
csgG	b1037	P0AEA2	0	0	0	0	X	0	0	0	0	X	X
csiD	b2659	P76621	-3.60126	0	0	0	X	0	0	0	0	X	X
csiE	b2535	P54901	0	0	0	0	X	0	0	0	0	X	X
csiR	b2664	P37338	0	0	0	0	X	0	0	0	0	X	X
cspA	b3556	P0A9X9	1.09319	0.732212	-13.8495	1	R	0	0	-20.9749	0	X	R
cspB	b1557	P36995	-1.46608	0	0	0	X	0	0	0	0	X	X
cspC	b1823	P0A9Y6	0.725024	0.364937	-0.432206	1	R	1.02883	0.120933	-0.295626	1	R	R
cspD	b0880	P0A968	-11.4071	0.453841	0.121772	1	C	-11.0105	-0.11089	0.103152	1	S	S
cspE	b0623	P0A972	-0.00776	0.670453	-0.317832	1	C'	-0.153305	0.442252	0.272381	1	C	C
cspF	b1558	P0A976	0	0	0	0	X	0	0	0	0	X	X
cspG	b0990	P0A978	1.07568	0.861791	-14.0516	1	R	0	0	0	0	X	X
cspH	b0989	P0A982	0	0	0	0	X	0	0	0	0	X	X
cspI	b1552	P0A986	0	0	0	0	X	0	0	0	0	X	X
csrA	b2696	P69913	0	0	0	0	X	0	0	0	0	X	X
csrD	b3252	P13518	0	0	0	0	X	0	0	0	0	X	X
cstA	b0598	P15078	-20.9155	0.401034	0.902588	1	C	-9.5767	0	0	0	X	C
cueO	b0123	P36649	0.399703	-0.526647	0.32487	1	A	0	-0.818597	0.494752	0	X	A
cueR	b0487	P0A9G4	-0.550301	0.172237	0.04431	1	C	0	0	0	0	X	X
curA	b1449	P76113	-6.61801	-10.7267	1.58652	1	S	0	0	0	0	X	X
cusA	b0575	P38054	0.323922	-0.297807	-1.42757	1	A'	0	0.571489	0.018795	0	X	U
cusB	b0574	P77239	0.403196	-0.376487	-1.56441	1	A'	0	0	0.180378	0	X	U
cusC	b0572	P77211	0.074345	-0.835418	-3.55468	1	A'	0	0	-1.23593	0	X	R
cusF	b0573	P77214	1.07992	0.122723	-1.27702	1	R	0	0	0	0	X	X
cusR	b0571	P0ACZ8	-0.418028	-1.03001	-2.55552	1	S'	0	-1.31325	-1.51778	0	X	O
cusS	b0570	P77485	-0.442175	-0.452722	-1.67826	1	S'	0	0	0	0	X	X
cutA	b4137	P69488	0	0	0	0	X	0	0	0	0	X	X
cutC	b1874	P67826	-0.0519	-0.966148	-0.243761	1	S'	0	0	0	0	X	X
cvpA	b2313	P08550	0	0	0	0	X	0	0	0	0	X	X
cvrA	b1191	P76007	-0.419696	0.340662	1.14513	1	C	0	0	0	0	X	X
cyaA	b3806	P00936	1.24122	-0.019326	-0.803027	1	A'	0	0	0	0	X	X
cyaY	b3807	P27838	-0.1455	-0.206163	-0.527561	1	S'	0.540983	0.525637	-0.098646	1	R	R
cybB	b1418	P0ABE5	0	0	0	0	X	0	0	0	0	X	X
cycA	b4208	P0AAE0	-3.09085	-0.432546	0.339105	1	S	-5.21291	0	0	0	X	C
cydA	b0733	P0ABJ9	-2.41649	-3.1913	0.297336	1	S	-1.66746	-2.74485	0.399412	1	S	S
cydB	b0734	P0ABK2	-3.67352	-2.25024	0.363103	1	S	0	0	0	0	X	X
cydC	b0886	P23886	-0.280852	-0.094478	0.34465	1	S	0	0	0	0	X	X
cydD	b0887	P29018	0.103332	0.210697	0.169443	1	U	0	0	0	0	X	X
cydX	b4515	P56100	0	0	0	0	X	0	0	0	0	X	X
cynR	b0338	P27111	0	0	0	0	X	0	0	0	0	X	X
cynS	b0340	P00816	0	0	0	0	X	0	0	0	0	X	X
cynT	b0339	P0ABE9	0	0	0	0	X	0	0	0	0	X	X
cynX	b0341	P17583	0	0	0	0	X	0	0	0	0	X	X
cyoA	b0432	P0ABJ1	0.261574	0.240288	-0.092599	1	R	0.413752	-0.455648	-0.150775	1	A'	O
cyoB	b0431	P0ABI8	0.073187	-0.262692	0.443498	1	A	0.483183	0	0	0	X	U
cyoC	b0430	P0ABJ3	0	0	0	0	X	0	0	0	0	X	X
cyoD	b0429	P0ABJ6	0	0	0	0	X	0	0	0	0	X	X
cyoE	b0428	P0AEA5	0	0	0	0	X	0	0	0	0	X	X
cysA	b2422	P16676	0.574838	0.379165	0.542784	1	U	0.603015	0.556716	0.432987	1	U	U
cysB	b1275	P0A9F3	-0.204616	0.112865	-0.415128	1	C'	-0.216473	0.195377	0	0	X	C
cysC	b2750	P0A6J1	0.731597	0.990008	0.5302	1	U	0.972121	0.893381	0.799951	1	U	U
cysD	b2752	P21156	0.89249	1.04901	0.790148	1	U	0.938939	1.00793	0.705317	1	U	U
cysE	b3607	P0A9D4	-0.503787	-0.270115	0.112553	1	S	0.509671	-0.582651	0	0	X	A
cysG	b3368	P0AEA8	0.250112	-0.342371	0.040371	1	A	0	0	0	0	X	X
cysH	b2762	P17854	0.711385	0.771924	0.35166	1	U	0.426014	0.538815	0.191412	1	U	U
cysI	b2763	P17846	0.866058	0.828251	0.182378	1	U	0.635647	0.899211	0.224745	1	U	U
cysJ	b2764	P38038	0.92736	0.838565	0.032825	1	U	0.826014	0.977773	0.148631	1	U	U
cysK	b2414	P0ABK5	0.098166	-0.049519	-0.375516	1	A'	0.502481	-0.126259	-0.313134	1	A'	O
cysM	b2421	P16703	0.217239	0.284904	-0.947091	1	R	0.34663	0.723546	-0.731976	1	R	R
cysN	b2751	P23845	0.848684	0.898694	0.701057	1	U	1.00896	1.01165	0.711866	1	U	U
cysP	b2425	P16700	0.213326	0.027144	-0.406954	1	R	0.52445	-0.259641	-0.311933	1	A'	O
cysQ	b4214	P22255	-1.18119	-1.76452	-0.208028	1	S'	0	0	0	0	X	X
cysS	b0526	P21888	0.417059	0.106656	0.210531	1	U	0.547634	-0.09336	0.023671	1	A	A
cysU	b2424	P16701	0.756313	0.780587	-0.439022	1	R	0	0	0	0	X	X
cysW	b2423	P0AEB0	0	0	0	0	X	0	0	0	0	X	X
cysZ	b2413	P0A6J3	0	0	0	0	X	0	0	0	0	X	X
cytR	b3934	P0ACN7	-0.362976	0.806322	-3.49259	1	C'	0	0	0	0	X	X
dacA	b0632	P0AEB2	0.494085	0.120385	-0.143002	1	R	0.721367	0.108345	0.191467	1	U	U
dacB	b3182	P24228	0.783588	-0.144878	0.040604	1	A	0	0	0	0	X	X
dacC	b0839	P08506	-0.413652	-1.03985	-0.083353	1	S'	0	-4.0043	0	0	X	O
dacD	b2010	P33013	0.618497	0.523164	-0.043926	1	R	0	0	0	0	X	X
dadA	b1189	P0A6J5	-0.870348	0.313879	-1.02571	1	C'	0	0	0	0	X	X
dadX	b1190	P29012	-3.06437	-0.649423	-0.042009	1	S'	0	0	0	0	X	X
dam	b3387	P0AEE8	1.07161	-0.321011	-0.344997	1	A'	0	0	0	0	X	X
damX	b3388	P11557	-0.174956	-0.981156	-0.484998	1	S'	0.152394	-0.729943	-0.432625	1	A'	O
dapA	b2478	P0A6L2	0.177981	-0.494994	0.203089	1	A	-0.15734	-0.77905	0.233091	1	S	S
dapB	b0031	P04036	0.867422	-2.77185	1.00057	1	A	0.848249	-4.32873	0.967349	1	A	A
dapD	b0166	P0A9D8	0.903051	-0.898818	0.797022	1	A	0.856563	-1.80838	0.803859	1	A	A
dapE	b2472	P0AED7	0.587213	0.442179	-0.798176	1	R	0	0	0	0	X	X
dapF	b3809	P0A6K1	-0.449205	-0.444782	-0.119705	1	S'	0	0	0	0	X	X
dauA	b1206	P0AFR2	0	0	0	0	X	0	0	0	0	X	X
dbpA	b1343	P21693	0	0	-3.37641	0	X	0	0	0	0	X	X
dcd	b2065	P28248	-1.40045	-1.25805	0.146669	1	S	0	0	0	0	X	X
dcm	b1961	P0AED9	-0.307301	0	-0.607473	0	X	0	0	0	0	X	X
dcp	b1538	P24171	-0.762515	-0.561869	0.520642	1	S	-0.082124	-0.514976	0.769865	1	S	S
dcrB	b3472	P0AEE1	-0.365235	-1.13736	-0.158134	1	S'	-0.072848	-0.608273	0.070084	1	S	S
dctA	b3528	P0A830	-1.64917	0	0	0	X	0	0	0	0	X	X
dctR	b3507	P37195	0	0	0	0	X	0	0	0	0	X	X
dcuA	b4138	P0ABN5	-0.792805	-0.386804	-0.051165	1	S'	0	0	0	0	X	X
dcuB	b4123	P0ABN9	0	0	0	0	X	0	0	0	0	X	X
dcuC	b0621	P0ABP3	0	0	0	0	X	0	0	0	0	X	X
dcuD	b3227	P45428	0	0	0	0	X	0	0	0	0	X	X
dcuR	b4124	P0AD01	0	0	0	0	X	0	0	0	0	X	X
dcuS	b4125	P0AEC8	0	0	0	0	X	0	0	0	0	X	X
dcyD	b1919	P76316	-1.75094	-0.276109	0.071012	1	S	-0.87752	-0.398642	-0.129063	1	S'	O
ddlA	b0381	P0A6J8	0.656386	-0.16197	-0.994317	1	A'	0	0	-1.06	0	X	R
ddlB	b0092	P07862	-0.182695	-0.767549	-0.387376	1	S'	0	-1.58898	0	0	X	A
ddpA	b1487	P76128	-11.2092	-0.575143	1.88963	1	S	0	0	0	0	X	X
ddpB	b1486	P77308	0	0	0	0	X	0	0	0	0	X	X
ddpC	b1485	P77463	0	0	0	0	X	0	0	0	0	X	X
ddpD	b1484	P77268	0	0	0	0	X	0	0	0	0	X	X
ddpF	b1483	P77622	0	0	0	0	X	0	0	0	0	X	X
ddpX	b1488	P77790	0	0	0	0	X	0	0	0	0	X	X
deaD	b3162	P0A9P6	1.10713	1.07816	-8.35906	1	R	0	0	-6.9565	0	X	R
dedA	b2317	P0ABP6	0	0	0	0	X	0	0	0	0	X	X
dedD	b2314	P09549	-0.412472	-0.75974	-0.062618	1	S'	0	0	0	0	X	X
def	b3287	P0A6K3	0.809577	1.13087	-0.713171	1	R	0.665113	0.339491	-0.476187	1	R	R
degP	b0161	P0C0V0	-1.40928	-0.318609	1.04194	1	S	-2.1072	-2.53198	0	0	X	S
degQ	b3234	P39099	-1.19644	-1.41948	0.316413	1	S	-0.483072	-1.70611	0	0	X	S
degS	b3235	P0AEE3	0.005447	-0.497233	-0.300065	1	A'	0	0	0	0	X	X
deoA	b4382	P07650	-3.00055	-3.73014	0.6436	1	S	0	0	0	0	X	X
deoB	b4383	P0A6K6	-2.14827	-1.6594	-0.033794	1	S'	-0.159663	-0.216324	0	0	X	S
deoC	b4381	P0A6L0	-1.07096	-2.4386	0.348641	1	S	-3.52777	-2.94963	0.338038	1	S	S
deoD	b4384	P0ABP8	-0.633454	0.235134	0.251354	1	C	-0.614966	0.154072	0.37579	1	C	C
deoR	b0840	P0ACK5	-2.30869	0	0	0	X	0	0	0	0	X	X
der	b2511	P0A6P5	0.129301	-0.016404	-1.34834	1	A'	0.30258	-0.390936	-1.01144	1	A'	X
dfp	b3639	P0ABQ0	-0.69011	-0.873155	0.184349	1	S	0	-0.299402	0	0	X	X
dgcC	b0385	P0AAP1	0	0	0	0	X	0	0	0	0	X	X
dgcE	b2067	P38097	0	0	0	0	X	0	0	0	0	X	X
dgcF	b1522	P76147	0	0	0	0	X	0	0	0	0	X	X
dgcI	b0834	P75801	0	0	0	0	X	0	0	0	0	X	X
dgcJ	b1786	P76237	0	-4.6861	-6.00542	0	X	0	0	0	0	X	X
dgcM	b1341	P77302	0	0	0	0	X	0	0	0	0	X	X
dgcN	b2604	P46139	0	0	0	0	X	0	0	0	0	X	X
dgcP	b1794	P76245	0	0	0	0	X	0	0	0	0	X	X
dgcQ	b1956	P76330	0	0	0	0	X	0	0	0	0	X	X
dgcT	b1025	P75908	0	0	0	0	X	0	0	0	0	X	X
dgcZ	b1535	P31129	0	0	0	0	X	0	0	0	0	X	X
dgkA	b4042	P0ABN1	1.00454	0.172012	0.652573	1	U	0	0	0	0	X	X
dgoA	b4477	Q6BF16	0	0	0	0	X	0	0	0	0	X	X
dgoD	b4478	Q6BF17	0	0	0	0	X	0	0	0	0	X	X
dgoK	b3693	P31459	0	0	0	0	X	0	0	0	0	X	X
dgoR	b4479	P31460	-1.24686	-0.851909	0.14386	1	S	0	0	0	0	X	X
dgoT	b3691	P0AA76	0	0	0	0	X	0	0	0	0	X	X
dgt	b0160	P15723	-4.98342	0	0	0	X	0	0	0	0	X	X
dhaK	b1200	P76015	-2.67609	-0.752825	0.302194	1	S	0	-1.81581	0	0	X	A
dhaL	b1199	P76014	0.231868	0	0.169609	0	X	0	-2.08773	0	0	X	A
dhaM	b1198	P37349	0.396428	-0.976657	-0.112898	1	A'	0	0.27644	0	0	X	U
dhaR	b1201	P76016	0	0	0	0	X	0	0	0	0	X	X
diaA	b3149	P66817	-0.366719	-0.122099	-0.174725	1	S'	0	0	0	0	X	X
dicA	b1570	P06966	-0.469888	-0.603365	-2.34346	1	S'	0	0	0	0	X	X
dicB	b1575	P09557	0	0	0	0	X	0	0	0	0	X	X
dicC	b1569	P06965	0	0	0	0	X	0	0	0	0	X	X
dinB	b0231	Q47155	0	0	0	0	X	0	0	0	0	X	X
dinD	b3645	P23840	0	0	0	0	X	0	0	0	0	X	X
dinF	b4044	P28303	0	0	0	0	X	0	0	0	0	X	X
dinG	b0799	P27296	0	0	0	0	X	0	0	0	0	X	X
dinI	b1061	P0ABR1	1.3731	1.67822	0.977474	1	U	0	0	0	0	X	X
dinJ	b0226	Q47150	-0.506203	-0.270926	-0.370796	1	S'	0	0	0	0	X	X
dinQ	b4613	A5A624	0	0	0	0	X	0	0	0	0	X	X
djlA	b0055	P31680	-0.133326	-0.478589	-0.771434	1	S'	0	0	0	0	X	X
djlB	b0646	P77381	0	0	0	0	X	0	0	0	0	X	X
djlC	b0649	P77359	0	0	0	0	X	0	0	0	0	X	X
dkgA	b3012	Q46857	-1.00548	-8.38756	0.223654	1	S	0	0	0	0	X	X
dkgB	b0207	P30863	0.078121	0.362534	0.240924	1	U	0	0	0	0	X	X
dksA	b0145	P0ABS1	0.000923	0.147937	-0.166113	1	R	-0.232024	0.007169	-0.14563	1	C'	O
dld	b2133	P06149	-1.20174	-0.999258	0.415968	1	S	0	-1.46052	0	0	X	A
dmlA	b1800	P76251	0	0	0	0	X	0	0	0	0	X	X
dmlR	b1799	P76250	0	0	0	0	X	0	0	0	0	X	X
dmsA	b0894	P18775	-0.576302	0	0	0	X	0	0	0	0	X	X
dmsB	b0895	P18776	0	0	0	0	X	0	0	0	0	X	X
dmsC	b0896	P18777	0	0	0	0	X	0	0	0	0	X	X
dmsD	b1591	P69853	-0.038886	0.047215	-0.842641	1	C'	0	0	0	0	X	X
dnaA	b3702	P03004	0.072685	0.329692	-1.48526	1	R	0	0	-46.2739	0	X	R
dnaB	b4052	P0ACB0	0.256817	-0.125601	-0.350464	1	A'	0	0	-0.02008	0	X	R
dnaC	b4361	P0AEF0	-0.431221	-0.915047	-0.034333	1	S'	0	0	0	0	X	X
dnaE	b0184	P10443	1.76682	0	-0.143994	0	X	0	0	0	0	X	X
dnaG	b3066	P0ABS5	-0.269842	0.135643	-0.081513	1	C'	0	0	0	0	X	X
dnaJ	b0015	P08622	0.173642	0.237744	-1.1845	1	R	0	0	-1.73484	0	X	R
dnaK	b0014	P0A6Y8	0.420713	0.347996	-0.061318	1	R	0.151875	0.261673	0.262867	1	U	U
dnaN	b3701	P0A988	-0.045099	-0.227782	-1.37194	1	S'	-0.31937	-0.314287	-1.06028	1	S'	O
dnaQ	b0215	P03007	-4.45538	0	1.1947	0	X	0	0	0	0	X	X
dnaT	b4362	P0A8J2	0.129173	-0.003309	-3.09449	1	A'	0	0	0	0	X	X
dnaX	b0470	P06710	-0.216334	-0.214518	-0.85236	1	S'	0	0	0	0	X	X
dosC	b1490	P0AA89	0	0	0	0	X	0	0	0	0	X	X
dosP	b1489	P76129	0	0	0	0	X	0	0	0	0	X	X
dpiA	b0620	P0AEF4	0	0	0	0	X	0	0	0	0	X	X
dpiB	b0619	P77510	0	0	0	0	X	0	0	0	0	X	X
dppA	b3544	P23847	-2.22156	0.665392	-0.6439	1	C'	-2.27133	0.639907	-0.208484	1	C'	O
dppB	b3543	P0AEF8	-0.275739	0.749405	-1.77268	1	C'	0	0	0	0	X	X
dppC	b3542	P0AEG1	-0.667051	0.763822	-0.809344	1	C'	-1.36364	-0.907394	0	0	X	S
dppD	b3541	P0AAG0	-0.999106	0.486442	-0.211501	1	C'	-0.234355	0	-0.263702	0	X	O
dppF	b3540	P37313	-0.776405	0.527683	0.011334	1	C	-1.48782	0.1152	0.248104	1	C	C
dps	b0812	P0ABT2	-2.59229	-4.71335	0.755559	1	S	0.062699	-3.08031	0	0	X	A
dsbA	b3860	P0AEG4	0.700983	0.070845	0.578403	1	U	0	0.131523	0	0	X	U
dsbB	b1185	P0A6M2	0.226799	1.67036	-0.108837	1	R	0	0	0	0	X	X
dsbC	b2893	P0AEG6	0.355795	0.142268	-0.226142	1	R	0	0	0	0	X	X
dsbD	b4136	P36655	0.125505	-0.544881	1.07224	1	A	0	0	0	0	X	X
dsbG	b0604	P77202	0.42542	0.147674	-0.193856	1	R	0	0	0	0	X	X
dsdA	b2366	P00926	-0.762616	-1.41897	0.177258	1	S	0	0	0	0	X	X
dsdC	b2364	P46068	0	0	0	0	X	0	0	0	0	X	X
dsdX	b2365	P08555	0	0	0	0	X	0	0	0	0	X	X
dsrB	b1952	P0AEG8	0	0	0	0	X	0	0	0	0	X	X
dtd	b3887	P0A6M4	-1.00848	-0.530562	-0.417597	1	S'	0	0	0	0	X	X
dtpA	b1634	P77304	-0.74156	0	0	0	X	0	0	0	0	X	X
dtpB	b3496	P36837	0	0	0	0	X	0	0	0	0	X	X
dtpC	b4130	P39276	0	0	0	0	X	0	0	0	0	X	X
dtpD	b0709	P75742	0	0	0	0	X	0	0	0	0	X	X
dusA	b4049	P32695	0.095123	-0.350496	-0.503335	1	A'	0	0	0	0	X	X
dusB	b3260	P0ABT5	0.50231	0.39822	-1.72325	1	R	0	0	0	0	X	X
dusC	b2140	P33371	0	0	0	0	X	0	0	0	0	X	X
dut	b3640	P06968	0.027302	-0.40692	-0.116942	1	A'	0.369781	-0.057059	0	0	X	O
dxr	b0173	P45568	0.278015	-0.147453	-0.184035	1	A'	0	0	0	0	X	X
dxs	b0420	P77488	-0.542374	0.016332	-0.190149	1	C'	0.498428	0.180427	0	0	X	U
eaeH	b0297	P36943	0	0	0	0	X	0	0	0	0	X	X
eamA	b1533	P31125	0	0	0	0	X	0	0	0	0	X	X
eamB	b2578	P38101	0	0	0	0	X	0	0	0	0	X	X
ebgA	b3076	P06864	0	0	0	0	X	0	0	0	0	X	X
ebgC	b3077	P0AC73	0	0	0	0	X	0	0	0	0	X	X
ebgR	b3075	P06846	-0.22538	-0.509041	-0.343727	1	S'	0	0	0	0	X	X
ecnA	b4410	P0ADB4	0	0	0	0	X	0	0	0	0	X	X
ecnB	b4411	P0ADB7	-5.12522	-25.9651	0.895937	1	S	-2.10187	-17.9303	0	0	X	S
eco	b2209	P23827	-1.0421	-1.51171	-0.373847	1	S'	0	0	0	0	X	X
ecpA	b0293	P0AAA3	0	0	0	0	X	0	0	0	0	X	X
ecpB	b0292	P77188	0	0	0	0	X	0	0	0	0	X	X
ecpC	b0291	P77802	0	0	0	0	X	0	0	0	0	X	X
ecpD	b0290	P77694	0	0	0	0	X	0	0	0	0	X	X
ecpE	b0289	P77263	0	0	0	0	X	0	0	0	0	X	X
ecpR	b0294	P71301	0	0	0	0	X	0	0	0	0	X	X
eda	b1850	P0A955	0.337521	-0.562232	0.01402	1	A	0.404284	-0.190322	0.070791	1	A	A
edd	b1851	P0ADF6	0.91837	0.976114	0.158177	1	U	0	0	0	0	X	X
efeB	b1019	P31545	1.21995	1.52247	-0.345566	1	R	0	0	0	0	X	X
efeO	b1018	P0AB24	0.126877	0.072865	0.266941	1	U	0	0	0	0	X	X
efeU_1	b1016		0	0	0	0	X	0	0	0	0	X	X
efp	b4147	P0A6N4	0.492621	0.803526	-0.28647	1	R	0.437966	0.781163	0.090826	1	U	U
elaA	b2267	P0AEH3	-0.023117	-0.265605	0.608914	1	S	0	0	0	0	X	X
elaB	b2266	P0AEH5	-15.2182	-25.3002	1.48785	1	S	-7.38839	-11.1599	0	0	X	S
elaD	b2269	Q47013	0.285278	0	0	0	X	0	0	0	0	X	X
elbB	b3209	P0ABU5	-1.54645	-0.200159	-0.133551	1	S'	-0.652632	-0.28387	-0.039351	1	S'	O
elfA	b0938	P75855	0	0	0	0	X	0	0	0	0	X	X
elfC	b0940	P75857	0	0	0	0	X	0	0	0	0	X	X
elfD	b0939	P75856	0	0	0	0	X	0	0	0	0	X	X
elfG	b0941	P75858	0	0	0	0	X	0	0	0	0	X	X
elyC	b0920	P0AB01	-0.103734	1.19344	-2.53933	1	C'	0	0	0	0	X	X
emrA	b2685	P27303	-0.100355	-0.029233	0.619987	1	S	-0.586532	0	0.239027	0	X	C
emrB	b2686	P0AEJ0	0	0	0	0	X	0	0	0	0	X	X
emrD	b3673	P31442	0	0	0	0	X	0	0	0	0	X	X
emrE	b0543	P23895	0	0	0	0	X	0	0	0	0	X	X
emrK	b2368	P52599	0	0	0	0	X	0	0	0	0	X	X
emrY	b2367	P52600	0	0	0	0	X	0	0	0	0	X	X
emtA	b1193	P0C960	0.171192	-0.982409	-0.239955	1	A'	0	0	0	0	X	X
endA	b2945	P25736	0	0	0	0	X	0	0	0	0	X	X
eno	b2779	P0A6P9	0.833176	-0.588499	0.283565	1	A	1.03364	-0.266527	0.495854	1	A	A
entA	b0596	P15047	0.446582	0.871757	1.75944	1	U	0	0	0	0	X	X
entB	b0595	P0ADI4	0.331757	0.810823	1.27415	1	U	0	0	0	0	X	X
entC	b0593	P0AEJ2	0.620825	0.974132	0	0	X	0	0	0	0	X	X
entD	b0583	P19925	0	0	0	0	X	0	0	0	0	X	X
entE	b0594	P10378	0.365188	0.667925	0.826279	1	U	0	1.59602	0.559198	0	X	U
entF	b0586	P11454	0.532545	0.59599	1.04055	1	U	0	0	0	0	X	X
entH	b0597	P0A8Y8	0	0	0	0	X	0	0	0	0	X	X
entS	b0591	P24077	0	0	0	0	X	0	0	0	0	X	X
envC	b3613	P37690	-0.431086	-0.900011	-0.980587	1	S'	0	0	0	0	X	X
envR	b3264	P0ACT2	0	0	0	0	X	0	0	0	0	X	X
envY	b0566	P10805	0	0	0	0	X	0	0	0	0	X	X
envZ	b3404	P0AEJ4	0	0	0	0	X	0	0	0	0	X	X
epd	b2927	P0A9B6	0.090816	0.093251	0.601181	1	U	0	0	0	0	X	X
epmA	b4155	P0A8N7	1.28809	1.23778	1.5935	1	U	0	0	0	0	X	X
epmB	b4146	P39280	0.914438	0.698191	-0.232833	1	R	0	0	0	0	X	X
epmC	b2326	P76938	0	0	0	0	X	0	0	0	0	X	X
eptA	b4114	P30845	0	0	0.067959	0	X	0	0.397956	0	0	X	X
eptB	b3546	P37661	0	0	0	0	X	0	0	0	0	X	X
eptC	b3955	P0CB39	0.258841	0.424582	-0.318214	1	R	0.383546	0.206988	0	0	X	X
era	b2566	P06616	0.327402	0.563004	-0.993803	1	R	0.92142	0	0	0	X	U
erpA	b0156	P0ACC3	0.166623	0.411529	-0.532567	1	R	0.130143	-0.260894	-0.186158	1	A'	O
essD	b0554	P0A9R2	0	0	0	0	X	0	0	0	0	X	X
essQ	b1556	P77237	0	0	0	0	X	0	0	0	0	X	X
etk	b0981	P38134	0	0	0	0	X	0	0	0	0	X	X
etp	b0982	P0ACZ2	0	0	0	0	X	0	0	0	0	X	X
ettA	b4391	P0A9W3	0.394257	0.427898	0.187656	1	U	0.159196	0.232621	0.18052	1	U	X
eutA	b2451	P76551	0	0	0	0	X	0	0	0	0	X	X
eutB	b2441	P0AEJ6	-1.37631	-0.746979	0.013071	1	S	0	0	0	0	X	X
eutC	b2440	P19636	-0.805517	-1.03509	0.062519	1	S	0	0	0	0	X	X
eutD	b2458	P77218	0	0	0	0	X	0	0	0	0	X	X
eutE	b2455	P77445	0	0	0	0	X	0	0	0	0	X	X
eutG	b2453	P76553	0	0	0	0	X	0	0	0	0	X	X
eutH	b2452	P76552	0	0	0	0	X	0	0	0	0	X	X
eutJ	b2454	P77277	0	0	0	0	X	0	0	0	0	X	X
eutK	b2438	P76540	0	0	0	0	X	0	0	0	0	X	X
eutL	b2439	P76541	-1.72293	-1.02518	0.487915	1	S	0	0	0	0	X	X
eutM	b2457	P0ABF4	-2.98015	0	0	0	X	0	0	0	0	X	X
eutN	b2456	P0AEJ8	0	0	0	0	X	0	0	0	0	X	X
eutP	b2461	P76556	0	0	0	0	X	0	0	0	0	X	X
eutQ	b2460	P76555	0	0	0	0	X	0	0	0	0	X	X
eutR	b2437	P36547	0	0	0	0	X	0	0	0	0	X	X
eutS	b2462	P63746	0	0	0	0	X	0	0	0	0	X	X
eutT	b2459	P65643	0	0	0	0	X	0	0	0	0	X	X
evgA	b2369	P0ACZ4	0	0	0	0	X	0	0	0	0	X	X
evgS	b2370	P30855	0	0	0	0	X	0	0	0	0	X	X
exbB	b3006	P0ABU7	0.666348	0.663699	0.855604	1	U	0	0	0.782889	0	X	U
exbD	b3005	P0ABV2	0.716562	0.734971	0.978338	1	U	0	0	0	0	X	X
exoX	b1844	P0AEK0	0	0	0	0	X	0	0	0	0	X	X
exuR	b3094	P0ACL2	-0.649358	0.208927	-0.319571	1	C'	0	0	0	0	X	X
exuT	b3093	P0AA78	0	0	0	0	X	0	0	0	0	X	X
fabA	b0954	P0A6Q3	0.631435	-0.124306	-0.508693	1	A'	0.12627	0.433882	-0.582972	1	R	R
fabB	b2323	P0A953	-0.13777	-1.84429	-0.726631	1	S'	-0.13465	-0.788972	-0.65798	1	S'	O
fabD	b1092	P0AAI9	0.326422	-0.013859	-0.224057	1	A'	0.65755	-0.574751	0.006201	1	A	A
fabF	b1095	P0AAI5	0.387389	0.045967	-0.972981	1	R	0.586985	-0.071894	-1.1537	1	A'	O
fabG	b1093	P0AEK2	0.256879	-0.191719	-0.605389	1	A'	0.382072	-0.547523	-0.370555	1	A'	O
fabH	b1091	P0A6R0	0.226452	-0.079421	-0.277254	1	A'	0.518804	-0.529505	-0.390497	1	A'	O
fabI	b1288	P0AEK4	0.355388	0.469198	0.488679	1	U	0.509595	-0.178727	0.571125	1	A	A
fabR	b3963	P0ACU5	-0.332691	-0.374903	-0.451577	1	S'	0	0	0	0	X	X
fabZ	b0180	P0A6Q6	0.26115	0.294818	-1.69575	1	R	0.353349	0.224998	-0.914827	1	R	R
fadA	b3845	P21151	-45.0132	-2.46673	1.17276	1	S	-44.7263	-1.53795	0	0	X	S
fadB	b3846	P21177	-36.3211	-1.97268	1.0266	1	S	-11.4275	-1.17966	0	0	X	S
fadD	b1805	P69451	-6.58528	-0.446177	0.220429	1	S	-6.85431	-0.721807	0	0	X	S
fadE	b0221	Q47146	-9.23738	-1.98171	0.98662	1	S	-3.76293	-0.89267	0	0	X	S
fadH	b3081	P42593	-8.4763	0	0	0	X	0	0	0	0	X	X
fadI	b2342	P76503	-9.67961	-0.353759	0.713738	1	S	0	0	0	0	X	X
fadJ	b2341	P77399	-2.52742	0	1.86029	0	X	0	0	0	0	X	X
fadK	b1701	P38135	0	0	0	0	X	0	0	0	0	X	X
fadL	b2344	P10384	-15.0302	0.495393	-0.105765	1	C'	-278.424	-0.029086	0.285721	1	S	S
fadM	b0443	P77712	-6.19032	0	0	0	X	0	0	0	0	X	X
fadR	b1187	P0A8V6	-0.309594	0.501913	-0.435749	1	C'	-0.682549	0	0	0	X	O
fau	b2912	P0AC28	0	0	0	0	X	0	0	0	0	X	X
fbaA	b2925	P0AB71	0.449522	-0.715471	0.798717	1	A	0.65379	-0.553508	0.888311	1	A	A
fbaB	b2097	P0A991	-6.98023	-18.9425	1.17992	1	S	0	-5.27946	0	0	X	A
fbp	b4232	P0A993	-0.064066	0.126183	0.770953	1	C	0.736219	0.153983	0	0	X	U
fcl	b2052	P32055	0	0	0	0	X	0	0	0	0	X	X
fdhD	b3895	P32177	0.797929	-1.54303	-0.125759	1	A'	0	0	0	0	X	X
fdhE	b3891	P13024	-1.01804	-0.089778	0.066746	1	S	0	0	0	0	X	X
fdhF	b4079	P07658	0	0	0	0	X	0	0	0	0	X	X
fdnG	b1474	P24183	0	0	0	0	X	0	0	0	0	X	X
fdnH	b1475	P0AAJ3	0	0	0	0	X	0	0	0	0	X	X
fdnI	b1476	P0AEK7	0	0	0	0	X	0	0	0	0	X	X
fdoG	b3894	P32176	0	0	0	0	X	0	0	0	0	X	X
fdoH	b3893	P0AAJ5	0	0	0	0	X	0	0	0	0	X	X
fdoI	b3892	P0AEL0	0	0	0	0	X	0	0	0	0	X	X
fdrA	b0518	Q47208	0	0	0	0	X	0	0	0	0	X	X
fdx	b2525	P0A9R4	0.265482	-0.077229	-1.05961	1	A'	0.385301	0.15404	-1.10685	1	R	R
feaB	b1385	P80668	0	0	0	0	X	0	0	0	0	X	X
feaR	b1384	Q47129	0	0	0	0	X	0	0	0	0	X	X
fecA	b4291	P13036	0	0	0	0	X	0	0	0	0	X	X
fecB	b4290	P15028	0	0	0	0	X	0	0	0	0	X	X
fecC	b4289	P15030	0	0	0	0	X	0	0	0	0	X	X
fecD	b4288	P15029	0	0	0	0	X	0	0	0	0	X	X
fecE	b4287	P15031	0	0	0	0	X	0	0	0	0	X	X
fecI	b4293	P23484	0	0	0	0	X	0	0	0	0	X	X
fecR	b4292	P23485	0	0	0	0	X	0	0	0	0	X	X
feoA	b3408	P0AEL3	0	0	0	0	X	0	0	0	0	X	X
feoB	b3409	P33650	1.04188	0.940418	-0.172579	1	R	0	0	0	0	X	X
feoC	b3410	P64638	0	0	0	0	X	0	0	0	0	X	X
fepA	b0584	P05825	0.484013	0.819349	1.74818	1	U	0	0	0	0	X	X
fepB	b0592	P0AEL6	-0.079752	0.226632	1.00063	1	C	0	0	0	0	X	X
fepC	b0588	P23878	-0.172505	0.587229	0	0	X	0	0	0	0	X	X
fepD	b0590	P23876	0	0	0	0	X	0	0	0	0	X	X
fepE	b0587	P26266	0	0	0	0	X	0	0	0	0	X	X
fepG	b0589	P23877	0	0	0	0	X	0	0	0	0	X	X
fes	b0585	P13039	1.10173	1.39828	0	0	X	0	0	0	0	X	X
fetA	b0490	P77279	-0.717616	-0.537502	0.174927	1	S	0	0	0	0	X	X
fetB	b0491	P77307	-1.11143	0	1.52672	0	X	0	0	0	0	X	X
ffh	b2610	P0AGD7	0.377135	-0.010371	-0.390031	1	A'	0.537235	0.022914	-0.14518	1	R	R
fhlA	b2731	P19323	0	0	0	0	X	0	0	0	0	X	X
fhuA	b0150	P06971	-0.092157	0.123121	0.328687	1	C	0	0.414483	-0.364404	0	X	R
fhuB	b0153	P06972	0	0	0	0	X	0	0	0	0	X	X
fhuC	b0151	P07821	0.715118	1.48053	0	0	X	0	0	0	0	X	X
fhuD	b0152	P07822	0	0	0	0	X	0	0	0	0	X	X
fhuE	b1102	P16869	0.029508	0	0	0	X	0	0	0	0	X	X
fhuF	b4367	P39405	0	0	0	0	X	0	0	0	0	X	X
fic	b3361	P20605	-5.71554	-3.99933	1.37442	1	S	0	0	0	0	X	X
fieF	b3915	P69380	0	0	0	0	X	0	0	0	0	X	X
fimA	b4314	P04128	0	0	0	0	X	0	0	0	0	X	X
fimB	b4312	P0ADH5	0	0	0	0	X	0	0	0	0	X	X
fimC	b4316	P31697	0	0	0	0	X	0	0	0	0	X	X
fimD	b4317	P30130	0	0	0	0	X	0	0	0	0	X	X
fimE	b4313	P0ADH7	0	0	0	0	X	0	0	0	0	X	X
fimF	b4318	P08189	0	0	0	0	X	0	0	0	0	X	X
fimG	b4319	P08190	0	0	0	0	X	0	0	0	0	X	X
fimH	b4320	P08191	0	0	0	0	X	0	0	0	0	X	X
fimI	b4315	P39264	0	0	0	0	X	0	0	0	0	X	X
fimZ	b0535	P0AEL8	0	0	0	0	X	0	0	0	0	X	X
fis	b3261	P0A6R3	0.935596	1.44336	-0.532213	1	R	1.41524	1.46198	-0.167557	1	R	R
fiu	b0805	P75780	0.953404	1.2319	1.06734	1	U	0	0	0	0	X	U
fixA	b0041	P60566	0	0	0	0	X	0	0	0	0	X	X
fixB	b0042	P31574	0	0	0	0	X	0	0	0	0	X	X
fixC	b0043	P68644	0	0	0	0	X	0	0	0	0	X	X
fixX	b0044	P68646	0	0	0	0	X	0	0	0	0	X	X
fklB	b4207	P0A9L3	0.35135	0.396332	0.342901	1	U	0.355337	0.207915	0	0	X	U
fkpA	b3347	P45523	-0.264767	0.165214	0.331699	1	C	-0.459388	-0.158591	0.32999	1	S	S
fkpB	b0028	P0AEM0	0.356229	0.158104	-0.058307	1	R	0.313502	0	0	0	X	U
fldA	b0684	P61949	0.175723	0.09921	-0.159901	1	R	0.123173	0.347099	0.0319	1	U	U
fldB	b2895	P0ABY4	0.203139	-0.202735	-0.80187	1	A'	0	0	0	0	X	X
flgA	b1072	P75933	-0.014764	0	0	0	X	0	0	0	0	X	X
flgB	b1073	P0ABW9	0.134339	0	1.74568	0	X	0	0	0	0	X	X
flgC	b1074	P0ABX2	-1.22618	0	1.70369	0	X	0	0	0	0	X	X
flgD	b1075	P75936	-0.531221	0	1.64079	0	X	0	0	0	0	X	X
flgE	b1076	P75937	-0.638146	1.49226	1.58344	1	C	-1.16565	0	1.13835	0	X	C
flgF	b1077	P75938	-0.431734	0	1.7532	0	X	0	0	0	0	X	X
flgG	b1078	P0ABX5	-0.137081	1.78188	1.54523	1	C	-0.611988	2.11625	0	0	X	C
flgH	b1079	P0A6S0	-1.47046	1.72751	1.49481	1	C	-1.04551	0.218203	0	0	X	C
flgI	b1080	P0A6S3	0.011386	1.2678	1.35953	1	U	0.191909	-0.078888	0	0	X	A
flgJ	b1081	P75942	0	0	0	0	X	0	0	0	0	X	X
flgK	b1082	P33235	-1.47468	1.51147	1.57291	1	C	-2.02124	1.55183	0	0	X	C
flgL	b1083	P29744	-0.688007	1.52432	1.58942	1	C	-2.4714	1.5885	0	0	X	C
flgM	b1071	P0AEM4	-0.890965	1.36221	1.03437	1	C	-0.413582	0	0	0	X	C
flgN	b1070	P43533	-0.195839	1.80593	1.51639	1	C	-1.78309	2.96184	0	0	X	C
flhA	b1879	P76298	-0.766075	0	1.48922	0	X	0	0	0	0	X	X
flhB	b1880	P76299	0	0	0	0	X	0	0	0	0	X	X
flhC	b1891	P0ABY7	0	0	0	0	X	0	0	0	0	X	X
flhD	b1892	P0A8S9	-0.583566	0	1.9431	0	X	0	0	0	0	X	X
flhE	b1878	P76297	0.004532	0	1.67406	0	X	0	0	0	0	X	X
fliA	b1922	P0AEM6	-1.11234	1.67971	1.07976	1	C	-0.520856	0	0	0	X	C
fliC	b1923	P04949	-2.16972	1.3698	1.5872	1	C	-3.7618	2.57213	0	0	X	C
fliD	b1924	P24216	0.287548	1.65976	1.75127	1	U	-3.69408	0	1.26625	0	X	C
fliE	b1937	P0A8T5	-0.512686	0	0	0	X	0	0	0	0	X	X
fliF	b1938	P25798	-1.48101	1.41997	1.47798	1	C	-0.834021	0	0	0	X	C
fliG	b1939	P0ABZ1	-1.31424	1.55058	1.31032	1	C	-1.52705	0	1.18462	0	X	C
fliH	b1940	P31068	-1.498	0	1.74911	0	X	-0.317031	0	0	0	X	C
fliI	b1941	P52612	-1.0238	1.62735	1.2062	1	C	-1.17035	0.66789	0	0	X	C
fliJ	b1942	P52613	0	0	0	0	X	0	0	0	0	X	X
fliK	b1943	P52614	-1.07144	0	0	0	X	0	0	0	0	X	X
fliL	b1944	P0ABX8	-0.996728	1.59884	1.5166	1	C	0.163211	0	1.45202	0	X	U
fliM	b1945	P06974	-0.28834	1.69517	1.39722	1	C	-0.136925	2.72112	0.880363	1	C	C
fliN	b1946	P15070	-0.864266	1.25063	1.46851	1	C	-0.379352	0	0	0	X	C
fliO	b1947	P22586	-6.99171	0	1.21415	0	X	0	0	0	0	X	X
fliP	b1948	P0AC05	-0.685369	1.79679	1.70927	1	C	0	0	0	0	X	X
fliQ	b1949	P0AC07	0	0	0	0	X	0	0	0	0	X	X
fliR	b1950	P33135	0	0	0	0	X	0	0	0	0	X	X
fliS	b1925	P26608	-0.272104	0	1.75584	0	X	-0.852127	0	0	0	X	C
fliT	b1926	P0ABY2	0	0	0	0	X	0	0	0	0	X	X
fliZ	b1921	P52627	-2.76717	1.55759	1.28889	1	C	-2.4286	2.07834	0	0	X	C
flk	b2321	P15286	0.231271	-0.076947	-0.478628	1	A'	0	0	0	0	X	X
flu	b2000	P39180	-2.46138	-0.434245	1.39956	1	S	0	0	0	0	X	X
flxA	b1566	P77609	0.349731	0	1.16968	0	X	0	0	0	0	X	X
fmt	b3288	P23882	0.0725	0.222375	-0.23577	1	R	0	0	0	0	X	U
fnr	b1334	P0A9E5	0.19791	0.661633	-0.139714	1	R	-0.508312	0.141266	-0.05956	1	C'	O
focA	b0904	P0AC23	0	-2.69115	0	0	X	0	0	0	0	X	X
focB	b2492	P77733	0	0	0	0	X	0	0	0	0	X	X
folA	b0048	P0ABQ4	-0.26478	0.677006	-0.41901	1	C'	0	0	0	0	X	X
folB	b3058	P0AC16	0.030778	-0.455796	-2.54198	1	A'	0	0	0	0	X	R
folC	b2315	P08192	0.322978	-0.238841	0.118427	1	A	0	0	0	0	X	X
folD	b0529	P24186	0.554456	0.15409	0.080893	1	U	0.454542	-0.270386	0	0	X	O
folE	b2153	P0A6T5	0.977747	0.441357	0.478435	1	U	0.877719	-0.312801	0.514989	1	A	A
folK	b0142	P26281	-1.06974	1.50006	-0.031162	1	C'	0	0	0	0	X	X
folM	b1606	P0AFS3	-1.22855	-0.917733	0.620555	1	S	0	0	0	0	X	X
folP	b3177	P0AC13	0.032516	0.31543	0.457921	1	U	0	0.374619	0	0	X	U
folX	b2303	P0AC19	0.282034	-1.01998	-0.025923	1	A'	-0.034927	-0.532716	0	0	X	S
fpr	b3924	P28861	-1.5815	-1.97235	0.585367	1	S	0	0	0	0	X	X
frc	b2374	P69902	0	0	0	0	X	0	0	0	0	X	X
frdA	b4154	P00363	-4.74513	-0.508667	-0.484046	1	S'	0	0	0	0	X	X
frdB	b4153	P0AC47	-6.60119	-1.14209	0.556538	1	S	0	0	0	0	X	X
frdC	b4152	P0A8Q0	0	0	0	0	X	0	0	0	0	X	X
frdD	b4151	P0A8Q3	0	0	0	0	X	0	0	0	0	X	X
fre	b3844	P0AEN1	-0.298606	-0.91781	0.193294	1	S	1.27123	-1.39549	0	0	X	A
frlA	b3370	P45539	0	0	0	0	X	0	0	0	0	X	X
frlB	b3371	P0AC00	0	0	0	0	X	0	0	0	0	X	X
frlC	b4474	P45541	0	0	0	0	X	0	0	0	0	X	X
frlD	b3374	P45543	0	0	0	0	X	0	0	0	0	X	X
frlR	b3375	P45544	-0.183677	0.096949	-0.452872	1	C'	0	0	0	0	X	X
frmA	b0356	P25437	0.108431	0.092632	-1.55023	1	R	0.683523	-0.781142	-1.00939	1	A'	O
frmB	b0355	P51025	0.673782	0.217671	0.196876	1	U	0	0	0	0	X	X
frmR	b0357	P0AAP3	-0.008912	0.22099	-0.576714	1	C'	0	0	0	0	X	X
frr	b0172	P0A805	0.276132	0.13863	-0.689828	1	R	0.907082	0.020364	-0.694103	1	R	R
frsA	b0239	P04335	-0.336977	-1.64088	-0.486723	1	S'	0	-1.61939	0	0	X	A
fruA	b2167	P20966	-0.789195	-1.23343	-0.042863	1	S'	0	0	0	0	X	X
fruB	b2169	P69811	-0.563392	-0.934394	-0.371522	1	S'	0	0	0	0	X	X
fruK	b2168	P0AEW9	-0.140726	-0.267232	-0.020466	1	S'	0	0	0	0	X	X
frvA	b3900	P32155	0	0	0	0	X	0	0	0	0	X	X
frvB	b3899	P32154	0	0	0	0	X	0	0	0	0	X	X
frvR	b3897	P32152	0	0	0	0	X	0	0	0	0	X	X
frvX	b3898	P32153	0	0	0	0	X	0	0	0	0	X	X
frwB	b3950	P69816	0	0	0	0	X	0	0	0	0	X	X
frwC	b3949	P32672	0	0	0	0	X	0	0	0	0	X	X
frwD	b3953	P32676	0	0	0	0	X	0	0	0	0	X	X
fryA	b2383	P77439	0	0	0	0	X	0	0	0	0	X	X
fryB	b2387	P69808	0	0	0	0	X	0	0	0	0	X	X
fryC	b2386	P77579	0	0	0	0	X	0	0	0	0	X	X
fsaA	b0825	P78055	0	-2.31785	0	0	X	0	0	0	0	X	X
fsaB	b3946	P32669	0	0	0	0	X	0	0	0	0	X	X
fsr	b0479	P52067	0	0	0	0	X	0	0	0	0	X	X
ftnA	b1905	P0A998	0.227344	0.326696	-0.93706	1	R	-0.236577	-0.88859	0.008639	1	S	S
ftnB	b1902	P0A9A2	-0.864631	-1.30736	-19.1066	1	S'	0	0	0	0	X	X
ftp	b2214	P0AB85	0	0	0	0	X	0	0	0	0	X	X
ftsA	b0094	P0ABH0	-0.442352	-0.494944	-0.110343	1	S'	-0.469352	-0.85363	0	0	X	S
ftsB	b2748	P0A6S5	0.504777	-1.05634	-0.579704	1	A'	0	0	0	0	X	X
ftsE	b3463	P0A9R7	0.028805	-0.432192	-0.025235	1	A'	0.630013	0	-0.163264	0	X	R
ftsH	b3178	P0AAI3	0.140433	-0.347152	-0.328684	1	A'	0.225787	-0.7843	0	0	X	O
ftsI	b0084	P0AD68	-0.082025	-0.540628	-0.306474	1	S'	0	0	0	0	X	X
ftsK	b0890	P46889	0.11545	-0.259655	0.160831	1	A	0	0	0	0	X	X
ftsL	b0083	P0AEN4	-0.176514	-0.097748	-0.180355	1	S'	0	0	0	0	X	X
ftsN	b3933	P29131	0.226054	-0.532582	-0.648352	1	A'	0	0	0	0	X	X
ftsP	b3017	P26648	-0.186585	-0.318178	-0.316705	1	S'	0	0	0	0	X	X
ftsQ	b0093	P06136	-0.268029	-0.339898	-0.056656	1	S'	0	0	0	0	X	X
ftsW	b0089	P0ABG4	0	0	0	0	X	0	0	0	0	X	X
ftsX	b3462	P0AC30	0.013749	-0.836189	-0.083542	1	A'	0	0	0	0	X	X
ftsY	b3464	P10121	0.04473	-0.016341	-0.437164	1	A'	0.028737	-0.39768	-0.273015	1	A'	O
ftsZ	b0095	P0A9A6	-0.096572	-0.111737	-0.106818	1	S'	-0.129187	-0.581011	0.10889	1	S	S
fucA	b2800	P0AB87	-4.18663	0	0	0	X	0	0	0	0	X	X
fucI	b2802	P69922	-4.00473	0	0	0	X	0	0	0	0	X	X
fucK	b2803	P11553	0	0	0	0	X	0	0	0	0	X	X
fucO	b2799	P0A9S1	-3.74562	0	0	0	X	0	0	0	0	X	X
fucP	b2801	P11551	0	0	0	0	X	0	0	0	0	X	X
fucR	b2805	P0ACK8	-2.87283	1.15674	0.369207	1	C	0	0	0	0	X	X
fucU	b2804	P0AEN8	-2.88627	-3.23623	0.846109	1	S	0	0	0	0	X	X
fumA	b1612	P0AC33	-3.87734	0.257192	0.735163	1	C	-2.34917	0.092405	0.682472	1	C	C
fumB	b4122	P14407	-4.1727	0.251422	0.694955	1	C	0	0	0	0	X	X
fumC	b1611	P05042	-7.79041	-0.447428	0.402417	1	S	-4.67699	-0.199177	0	0	X	S
fur	b0683	P0A9A9	-1.00872	-0.426731	-0.832935	1	S'	-0.646209	-0.358915	-1.07177	1	S'	O
fusA	b3340	P0A6M8	0.54437	0.457539	-0.474936	1	R	0.493667	0.427124	-0.306224	1	R	R
fxsA	b4140	P37147	-0.36411	0.017402	0.255642	1	C	0	0	0	0	X	X
gabD	b2661	P25526	-4.91089	-2.64469	0.522849	1	S	0	0	0	0	X	X
gabP	b2663	P25527	0	0	0	0	X	0	0	0	0	X	X
gabT	b2662	P22256	-9.20718	-3.96193	0.933469	1	S	-5.72545	-5.00907	0	0	X	S
gadA	b3517	P69908	0	0	0	0	X	0	0	0	0	X	X
gadB	b1493	P69910	-0.231573	-0.74654	0.641223	1	S	0	0	0	0	X	X
gadC	b1492	P63235	0	0	0	0	X	0	0	0	0	X	X
gadE	b3512	P63204	0	0	0	0	X	0	0	0	0	X	X
gadW	b3515	P63201	0	0	0	0	X	0	0	0	0	X	X
gadX	b3516	P37639	0	0	0	0	X	0	0	0	0	X	X
galE	b0759	P09147	-0.804198	0.308706	0.856131	1	C	1.25967	0.20379	0	0	X	U
galF	b2042	P0AAB6	0	0	0	0	X	0	0	0	0	X	X
galK	b0757	P0A6T3	-1.67545	0.360106	0.931605	1	C	0.890397	-0.580848	0	0	X	A
galM	b0756	P0A9C3	-0.446758	-0.331669	0.367179	1	S	0.645334	0.14358	0.408424	1	U	U
galP	b2943	P0AEP1	0	0	0	0	X	0	0	0	0	X	X
galR	b2837	P03024	0	0	0	0	X	0	0	0	0	X	X
galS	b2151	P25748	-3.20862	0	0	0	X	0	0	0	0	X	X
galT	b0758	P09148	-0.665513	0.419678	0.83905	1	C	0.786951	0	0	0	X	U
galU	b1236	P0AEP3	0.14089	-0.273542	0.032045	1	A	0.408035	-0.800702	0.08688	1	A	A
gapA	b1779	P0A9B2	0.649371	-0.540804	0.677654	1	A	0.853255	-0.451711	0.671277	1	A	A
gapC_1	b1417	P33898	0.560853	-0.641624	0.596856	1	A	0	0	0	0	X	X
gapC_2	b1416		0	0	0	0	X	0	0	0	0	X	X
garD	b3128	P39829	-3.98157	0	0	0	X	0	0	0	0	X	X
garK	b3124	P23524	0	0	0	0	X	0	0	0	0	X	X
garL	b3126	P23522	0	0	0	0	X	0	0	0	0	X	X
garP	b3127	P0AA80	0	0	0	0	X	0	0	0	0	X	X
garR	b3125	P0ABQ2	-6.29979	-1.34637	0	0	X	0	0	0	0	X	X
gatA	b2094	P69828	0	0	0	0	X	0	0	0	0	X	X
gatB	b2093	P37188	0	0	0	0	X	0	0	0	0	X	X
gatC	b2092	P69831	0	0	0	0	X	0	0	0	0	X	X
gatD	b2091	P0A9S3	0	0	0	0	X	0	0	0	0	X	X
gatR_1	b2087	P36930	-0.318002	-0.91676	-4.63328	1	S'	0	0	0	0	X	X
gatR_2	b2090		0	0	0	0	X	0	0	0	0	X	X
gatY	b2096	P0C8J6	-0.020127	-2.25047	-0.054899	1	S'	0	0	0	0	X	X
gatZ	b2095	P0C8J8	0	0	0	0	X	0	0	0	0	X	X
gcd	b0124	P15877	0.799086	-5.80551	-1.30469	1	A'	0	0	0	0	X	X
gcl	b0507	P0AEP7	0	0	0	0	X	0	0	0	0	X	X
gcvA	b2808	P0A9F6	-0.891479	-0.412272	-0.499987	1	S'	0	0	0	0	X	X
gcvH	b2904	P0A6T9	0.616646	0.564305	-0.35493	1	R	0	0	0	0	X	X
gcvP	b2903	P33195	0.56367	0.528769	0.494289	1	U	0.580443	-0.355591	0.226671	1	A	A
gcvR	b2479	P0A9I3	-0.019502	-1.87537	0.34368	1	S	0	0	0	0	X	X
gcvT	b2905	P27248	0.549374	0.569561	-0.20387	1	R	0.662576	-0.79576	0.029298	1	A	A
gdhA	b1761	P00370	0.683632	0.12148	0.223231	1	U	-0.649316	0	0.768526	0	X	C
gfcA	b0987	P75885	0	0	0	0	X	0	0	0	0	X	X
gfcB	b0986	P75884	0	0	0	0	X	0	0	0	0	X	X
gfcC	b0985	P75883	0	0	0	0	X	0	0	0	0	X	X
gfcD	b0984	P75882	0	0	0	0	X	0	0	0	0	X	X
gfcE	b0983	P0A932	0	0	0	0	X	0	0	0	0	X	X
ggt	b3447	P18956	0	0	0	0	X	0	0	0	0	X	X
ghoS	b4128	P0AF61	0	0	0	0	X	0	0	0	0	X	X
ghoT	b4559	P64646	0	0	0	0	X	0	0	0	0	X	X
ghrA	b1033	P75913	-0.132151	-0.615011	-1.01162	1	S'	-0.179973	-0.745323	-0.500436	1	S'	O
ghrB	b3553	P37666	-0.116791	-1.51265	0.969587	1	S	-0.244178	-1.75395	0.777071	1	S	S
ghxP	b4064	P0AF52	0.604894	0.790699	-1.12481	1	R	0	0	-1.99269	0	X	X
ghxQ	b4464	Q46817	1.39167	1.51806	-0.858723	1	R	0	0	0	0	X	X
glcA	b2975	Q46839	0	0	0	0	X	0	0	0	0	X	X
glcB	b2976	P37330	-10.6632	-0.77527	0.895956	1	S	-2.75911	0	0	0	X	C
glcC	b2980	P0ACL5	-5.45921	0	0.77972	0	X	0	0	0	0	X	X
glcD	b2979	P0AEP9	-0.59591	0	0	0	X	0	0	0	0	X	X
glcE	b4468	P52073	0	0	0	0	X	0	0	0	0	X	X
glcF	b4467	P52074	-5.29557	0	0	0	X	0	0	0	0	X	X
glcG	b2977	P0AEQ1	-7.55525	-0.579412	0.375888	1	S	0	0	0	0	X	X
gldA	b3945	P0A9S5	-2.65407	-1.83055	1.02027	1	S	0	0	0	0	X	X
glf	b2036	P37747	0	0	0	0	X	0	0	0	0	X	X
glgA	b3429	P0A6U8	-2.05938	-7.27387	0.986989	1	S	-0.824154	-2.66749	0	0	X	S
glgB	b3432	P07762	-1.20331	-3.0035	1.04131	1	S	2.0661	-6.90731	0	0	X	A
glgC	b3430	P0A6V1	-1.87616	-5.12316	0.888648	1	S	-1.32574	0	0	0	X	C
glgP	b3428	P0AC86	-1.61086	-4.07088	0.653797	1	S	0	-3.07705	0	0	X	A
glgS	b3049	P26649	0	0	0	0	X	0	0	0	0	X	X
glgX	b3431	P15067	-1.62563	-4.0176	0.79979	1	S	0	0	0	0	X	X
glk	b2388	P0A6V8	-0.156955	-0.136065	0.324545	1	S	-0.476621	-0.028224	0.45192	1	S	S
glmM	b3176	P31120	0.036924	-0.292176	0.028158	1	A	-0.185355	-0.429274	0.154491	1	S	S
glmS	b3729	P17169	0.477901	0.483757	0.668127	1	U	0.613871	0.34939	0.78698	1	U	U
glmU	b3730	P0ACC7	0.588203	0.311966	0.179963	1	U	0.613577	-0.131517	0.445789	1	A	A
glnA	b3870	P0A9C5	1.04815	0.220429	0.754936	1	U	1.01859	-0.298918	0.759939	1	A	A
glnB	b2553	P0A9Z1	0.185717	-0.378881	0.052864	1	A	-0.196331	-0.872412	0.117571	1	S	S
glnD	b0167	P27249	-0.839065	-1.93975	0.083902	1	S	0	0	0	0	X	X
glnE	b3053	P30870	-0.453293	-0.937072	0.212234	1	S	0	0	0	0	X	X
glnG	b3868	P0AFB8	0.226119	-0.345818	0.528174	1	A	0	-0.657621	0	0	X	A
glnH	b0811	P0AEQ3	-6.3082	0.006126	-0.197696	1	C'	-3.71298	-0.300982	-0.034193	1	S'	O
glnK	b0450	P0AC55	1.24195	0.071588	1.85868	1	U	0	0	0	0	X	X
glnL	b3869	P0AFB5	0.70229	-0.164577	0.084042	1	A	0	0	0	0	X	X
glnP	b0810	P0AEQ6	-3.04987	0.911403	-1.01056	1	C'	0	0	0	0	X	X
glnQ	b0809	P10346	-3.31424	0.652987	-0.758275	1	C'	0	-0.086784	0	0	X	A
glnS	b0680	P00962	0.232861	0.309361	0.282727	1	U	0.466087	0.14706	0.387399	1	U	U
gloA	b1651	P0AC81	0.189123	-0.10807	-0.182754	1	A'	0	0	0	0	X	X
gloB	b0212	P0AC84	-3.39601	-2.69134	0.4138	1	S	0	0	0	0	X	X
gloC	b0927	P75849	-1.1905	-0.84328	-0.351436	1	S'	0	4.35583	0	0	X	X
glpA	b2241	P0A9C0	0	0	0	0	X	0	0	0	0	X	X
glpB	b2242	P13033	0	0	0	0	X	0	0	0	0	X	X
glpC	b2243	P0A996	0	0	0	0	X	0	0	0	0	X	X
glpD	b3426	P13035	-2.66192	-0.49309	0	0	X	0	0	0	0	X	X
glpE	b3425	P0A6V5	0	0	0	0	X	0	0	0	0	X	X
glpF	b3927	P0AER0	0	0	0	0	X	0	-1.15358	0	0	X	A
glpG	b3424	P09391	0	0	-5.8329	0	X	0	0	0	0	X	X
glpK	b3926	P0A6F3	-17.6052	-0.934373	0.169339	1	S	-5.79664	-2.38432	0	0	X	S
glpQ	b2239	P09394	-3.44604	-2.62955	0	0	X	0	0	0	0	X	X
glpR	b3423	P0ACL0	0.133257	0	-1.02544	0	X	0	0	0	0	X	X
glpT	b2240	P08194	-3.59298	-0.725355	0	0	X	0	0	0	0	X	X
glpX	b3925	P0A9C9	0.181403	0.095757	0.263674	1	U	0	-1.07694	0	0	X	A
glrK	b2556	P52101	0	0	0	0	X	0	0	0	0	X	X
glrR	b2554	P0AFU4	0.569874	-0.760939	-0.61237	1	A'	0	0	0	0	X	X
gltA	b0720	P0ABH7	-0.891427	-1.51751	0.683834	1	S	-1.49836	-1.29916	0.759218	1	S	S
gltB	b3212	P09831	0.909214	1.41441	0.487205	1	U	1.05249	1.7995	0.651478	1	U	U
gltD	b3213	P09832	0.836753	1.38178	0.47516	1	U	0.959365	1.68143	0.652686	1	U	U
gltF	b3214	P28721	0	0	0	0	X	0	0	0	0	X	X
gltI	b0655	P37902	-6.89778	-1.00151	1.13941	1	S	-2.97052	-0.794775	1.02373	1	S	S
gltJ	b0654	P0AER3	-3.81808	0.209204	0.752493	1	C	-2.50851	0.074727	0	0	X	C
gltK	b0653	P0AER5	-3.14923	0.178882	0.827036	1	C	0	0	0	0	X	X
gltL	b0652	P0AAG3	-5.6932	-0.228438	0.887997	1	S	-3.02293	-0.146775	0	0	X	S
gltP	b4077	P21345	0	0	0	0	X	0	0	0	0	X	X
gltS	b3653	P0AER8	0	0	0	0	X	0	0	0	0	X	X
gltX	b2400	P04805	0.321858	-0.03529	-0.292172	1	A'	0.574959	-0.269013	-0.045565	1	A'	O
gluQ	b0144	P27305	-0.302946	1.50186	-0.766859	1	C'	0	0	0	0	X	X
glvB	b3682	P69789	0	0	0	0	X	0	0	0	0	X	X
glvC	b3683	P31452	0	0	0	0	X	0	0	0	0	X	X
glvG	b3681	P31450	0	0	0	0	X	0	0	0	0	X	X
glxK	b0514	P77364	0	0	0	0	X	0	0	0	0	X	X
glxR	b0509	P77161	0	0	0	0	X	0	0	0	0	X	X
glyA	b2551	P0A825	0.406403	-0.408929	0.969677	1	A	0.622617	-0.269909	0.882833	1	A	A
glyQ	b3560	P00960	0.223885	0.337934	-0.271941	1	R	0.163923	0.369755	-0.291291	1	R	R
glyS	b3559	P00961	0.05782	0.309535	0.187052	1	U	0.058625	0.016821	0.406204	1	U	U
gmd	b2053	P0AC88	0	0	0	0	X	0	0	0	0	X	X
gmhB	b0200	P63228	-0.195225	-0.518373	0.333825	1	S	0	0	0	0	X	X
gmk	b3648	P60546	0.254762	0.212729	-0.225565	1	R	0.301348	0	0.09956	0	X	U
gmm	b2051	P32056	0	0	0	0	X	0	0	0	0	X	X
gnd	b2029	P00350	0.178649	-2.05004	0.540063	1	A	0.428483	-1.8402	0.616289	1	A	A
gnsA	b4517	P0AC92	0.259316	-0.122343	-1.28163	1	A'	0	0	-1.70759	0	X	R
gnsB	b1550	P77695	-1.03373	-0.282368	0.22415	1	S	-0.655873	-0.964482	0	0	X	S
gntK	b3437	P46859	0	0	0	0	X	0	0	0	0	X	X
gntP	b4321	P0AC94	0	0	0	0	X	0	0	0	0	X	X
gntR	b3438	P0ACP5	-0.537949	-0.311783	0.068957	1	S	0	0	0	0	X	X
gntT	b3415	P39835	-0.094833	1.6947	1.18245	1	C	0	0	0	0	X	X
gntU	b4476	P0AC96	0	0	0	0	X	0	0	0	0	X	X
gntX	b3413	P46846	0	0	0	0	X	0	0	0	0	X	X
gor	b3500	P06715	-0.037433	-1.04553	0.033114	1	S	0.010855	-0.290599	0.461495	1	A	A
gph	b3385	P32662	0.122974	-0.464791	-0.078988	1	A'	0	0	0	0	X	X
gpmA	b0755	P62707	0.271871	-0.168202	0.366799	1	A	0.063941	-0.136719	0.349095	1	A	A
gpmM	b3612	P37689	0.924724	-0.922304	-0.315858	1	A'	1.11133	-0.515874	-0.262084	1	A'	X
gpp	b3779	P25552	-0.171774	-0.430191	-0.005989	1	S'	0	0	0	0	X	X
gpsA	b3608	P0A6S7	-0.83705	-0.27657	0.170346	1	S	-1.65518	0	0	0	X	C
gpt	b0238	P0A9M5	0.350068	0.501991	-0.082882	1	R	0.806028	0	-0.337066	0	X	R
grcA	b2579	P68066	-1.87461	-0.736755	1.01542	1	S	0.944746	-0.647218	0	0	X	A
greA	b3181	P0A6W5	-0.252893	0.394527	-0.588604	1	C'	0.147303	0.411817	-0.592924	1	R	R
greB	b3406	P30128	-0.294519	-0.745311	-0.628804	1	S'	0	0	0	0	X	X
groL	b4143	P0A6F5	-0.128042	0.180583	0.630894	1	C	-0.297421	0.137905	0.745702	1	C	C
groS	b4142	P0A6F9	-0.132099	0.304014	0.287817	1	C	-0.173662	0.383594	0	0	X	C
grpE	b2614	P09372	0.007483	0.021152	-0.589413	1	R	0.023671	0.312203	-0.167259	1	R	R
grxA	b0849	P68688	0.139703	-0.001429	-1.0921	1	A'	0	0	0	0	X	X
grxB	b1064	P0AC59	-1.5952	-5.78741	1.04626	1	S	-0.834108	-3.74143	0	0	X	S
grxC	b3610	P0AC62	-0.619937	-0.746071	-0.164631	1	S'	-0.9532	-1.07272	0.036939	1	S	S
grxD	b1654	P0AC69	0.190549	-0.715257	-0.774505	1	A'	0.31956	-1.0289	-0.785485	1	A'	O
gshA	b2688	P0A6W9	-0.058598	-0.939855	-0.455558	1	S'	0.324039	-0.811162	0.247921	1	A	A
gshB	b2947	P04425	-0.40286	-0.348394	-0.141416	1	S'	-0.501548	-1.23536	0.137272	1	S	S
gsiA	b0829	P75796	-0.372227	-0.360659	0.461099	1	S	0	0	0	0	X	X
gsiB	b0830	P75797	-0.758356	-1.86186	0.529216	1	S	0	0	1.2088	0	X	U
gsiC	b0831	P75798	-0.270107	-1.22948	0.892652	1	S	0	0	0	0	X	X
gsiD	b0832	P75799	0.103849	-0.315165	0.185214	1	A	0	0	0	0	X	X
gsk	b0477	P0AEW6	0.693197	0.663385	0.068827	1	U	0	0	0	0	X	X
gspA	b3323	P45756	0	0	0	0	X	0	0	0	0	X	X
gspB	b3322	P03825	0	0	0	0	X	0	0	0	0	X	X
gspC	b3324	P45757	0	0	0	0	X	0	0	0	0	X	X
gspD	b3325	P45758	0	0	0	0	X	0	0	0	0	X	X
gspE	b3326	P45759	0	0	0	0	X	0	0	0	0	X	X
gspF	b3327	P41441	0	0	0	0	X	0	0	0	0	X	X
gspG	b3328	P41442	0	0	0	0	X	0	0	0	0	X	X
gspH	b3329	P41443	0	0	0	0	X	0	0	0	0	X	X
gspI	b3330	P45760	0	0	0	0	X	0	0	0	0	X	X
gspJ	b3331	P45761	0	0	0	0	X	0	0	0	0	X	X
gspK	b3332	P45762	0	0	0	0	X	0	0	0	0	X	X
gspL	b3333	P45763	0	0	0	0	X	0	0	0	0	X	X
gspM	b3334	P36678	0	0	0	0	X	0	0	0	0	X	X
gspO	b3335	P25960	0	0	0	0	X	0	0	0	0	X	X
gss	b2988	P0AES0	0.355271	-2.64257	0.272307	1	A	0	-0.958376	0	0	X	X
gstA	b1635	P0A9D2	-2.00298	-3.06274	-0.062043	1	S'	-2.45642	-2.82123	0	0	X	X
gstB	b0838	P0ACA7	-1.89951	-2.59288	0.447982	1	S	0	-3.55937	0.41377	0	X	X
guaA	b2507	P04079	0.741128	0.741825	-0.124539	1	R	0.818455	0.862742	0.20289	1	U	U
guaB	b2508	P0ADG7	0.828128	1.04383	-0.015942	1	R	1.06395	1.00453	0.265441	1	U	U
guaC	b0104	P60560	0.400039	-2.77311	1.29025	1	A	0	-2.00219	0.81003	0	X	A
guaD	b2883	P76641	0	0	0	0	X	0	0	0	0	X	X
gudD	b2787	P0AES2	-2.27993	-2.08083	0	0	X	0	0	0	0	X	X
gudP	b2789	Q46916	0	0	0	0	X	0	0	0	0	X	X
gudX	b2788	Q46915	0	0	0	0	X	0	0	0	0	X	X
gutM	b2706	P15081	0	0	0	0	X	0	0	0	0	X	X
gutQ	b2708	P17115	-1.40783	-0.47722	0.287729	1	S	0	0	0	0	X	X
gyrA	b2231	P0AES4	0.208378	-0.045891	-0.202466	1	A'	0.405177	-0.302952	-0.125428	1	A'	O
gyrB	b3699	P0AES6	0.204945	0.074137	-0.060105	1	R	0.398358	0.081387	0.31071	1	U	U
hcaB	b2541	P0CI31	0	0	0	0	X	0	0	0	0	X	X
hcaC	b2540	P0ABW0	0	0	0	0	X	0	0	0	0	X	X
hcaD	b2542	P77650	0	0	0	0	X	0	0	0	0	X	X
hcaE	b2538	P0ABR5	0	0	0	0	X	0	0	0	0	X	X
hcaF	b2539	Q47140	0	0	0	0	X	0	0	0	0	X	X
hcaR	b2537	Q47141	0	0	0	0	X	0	0	0	0	X	X
hcaT	b2536	Q47142	0	0	0	0	X	0	0	0	0	X	X
hchA	b1967	P31658	-5.49298	-11.0854	0.379824	1	S	0	0	0	0	X	X
hcp	b0873	P75825	0	0	0	0	X	0	0	0	0	X	X
hcr	b0872	P75824	0	0	0	0	X	0	0	0	0	X	X
hda	b2496	P69931	-1.91168	-1.64465	0	0	X	0	0	0	0	X	X
hdeA	b3510	P0AES9	0	0	0	0	X	0	0	0	0	X	X
hdeB	b3509	P0AET2	0	0	0	0	X	0	0	0	0	X	X
hdeD	b3511	P0AET5	0	0	0	0	X	0	0	0	0	X	X
hdfR	b4480	P0A8R9	-0.742422	-0.131705	0.679021	1	S	0	0	0	0	X	X
hdhA	b1619	P0AET8	-2.45256	-6.84715	-0.155027	1	S'	0	0	0	0	X	X
helD	b0962	P15038	-0.221379	-0.872845	0.030466	1	S	0	0	0	0	X	X
hemA	b1210	P0A6X1	0	0	0	0	X	0	0	0	0	X	X
hemB	b0369	P0ACB2	-0.162416	-0.774493	0.242736	1	S	0.757488	0.094258	0	0	X	U
hemC	b3805	P06983	-0.251013	-0.555585	-0.188345	1	S'	0	-0.264357	0	0	X	A
hemD	b3804	P09126	-1.35451	-0.662823	0.132089	1	S	0	0	0	0	X	X
hemE	b3997	P29680	-0.001786	-0.221669	-0.166013	1	S'	-0.261342	0	0	0	X	C
hemF	b2436	P36553	0	0	0	0	X	0	0	0	0	X	X
hemG	b3850	P0ACB4	-0.140546	-0.598342	-0.1904	1	S'	0	0	0	0	X	X
hemH	b0475	P23871	-0.088845	-0.086694	-0.073265	1	S'	0	0	0	0	X	X
hemL	b0154	P23893	0.155598	-0.287693	0.016963	1	A	0.304792	-0.268127	0.077818	1	A	A
hemN	b3867	P32131	-0.150011	-0.783581	-0.557663	1	S'	0	-1.10135	0	0	X	A
hemX	b3803	P09127	-1.02818	-0.542658	0.057454	1	S	-0.695488	-1.22118	-1.33347	1	S'	O
hemY	b3802	P0ACB7	-1.15318	-0.422211	0.284505	1	S	-1.90376	0	0.548501	0	X	C
hflC	b4175	P0ABC3	-0.056333	-0.350491	0.175163	1	S	-0.110593	-0.537387	0.47563	1	S	S
hflD	b1132	P25746	0.764836	0.216733	-1.68477	1	R	0	0.396923	0	0	X	R
hflK	b4174	P0ABC7	0.044047	-0.050091	-0.019214	1	A'	0.103143	-0.461073	0.0067	1	A	A
hflX	b4173	P25519	0.233693	0.068278	-0.453688	1	R	-0.226716	-0.639416	0.091937	1	S	S
hfq	b4172	P0A6X3	-0.205584	0.028148	-1.05496	1	C'	-0.980584	0	0	0	X	O
hha	b0460	P0ACE3	0.533683	0.481336	-0.380312	1	R	0	0	0	0	X	X
hicA	b4532	P76106	0	0	0	0	X	0	0	0	0	X	X
hicB	b1438	P67697	0	0	0	0	X	0	0	0	0	X	X
higA	b3082	P67701	0	0	0	0	X	0	0	0	0	X	X
higB	b3083	P64578	0	0	0	0	X	0	0	0	0	X	X
hinT	b1103	P0ACE7	-0.720724	-1.10171	-0.695103	1	S'	0.162035	-1.53199	-0.52996	1	A'	O
hipA	b1507	P23874	0	0	0	0	X	0	0	0	0	X	X
hipB	b1508	P23873	0	0	0	0	X	0	0	0	0	X	X
hisA	b2024	P10371	0.367706	-1.22594	1.02406	1	A	0.052573	-3.16548	0	0	X	A
hisB	b2022	P06987	0.295811	-0.985572	0.917997	1	A	0.236378	-2.75508	0.750588	1	A	A
hisC	b2021	P06986	0.364377	-1.23043	1.05954	1	A	0.221897	-3.19193	0.874299	1	A	A
hisD	b2020	P06988	0.314164	-0.884721	0.967893	1	A	0.444856	-2.54433	0.801897	1	A	A
hisF	b2025	P60664	0.283922	-1.55971	1.09577	1	A	0.118241	-3.07272	0	0	X	A
hisG	b2019	P60757	0.544791	-0.053015	0.876091	1	A	0.568926	-2.59301	0.760922	1	A	A
hisH	b2023	P60595	0.263969	-1.34543	1.0431	1	A	0.792186	-2.01129	0.886531	1	A	A
hisI	b2026	P06989	0.535899	-0.942729	0.63234	1	A	0.715839	-1.0556	0	0	X	A
hisJ	b2309	P0AEU0	0.578193	-0.388542	0.988435	1	A	0.945825	-0.113909	0.986487	1	A	A
hisL	b2018	P60995	0	0	0	0	X	0	0	0	0	X	X
hisM	b2307	P0AEU3	0.038169	-0.744528	0.066097	1	A	0	0	0	0	X	X
hisP	b2306	P07109	-0.303862	-1.08093	0.245985	1	S	0.157132	-0.29758	0.499318	1	A	A
hisQ	b2308	P52094	0.152344	-0.154323	-0.047324	1	A'	0	0	0	0	X	X
hisS	b2514	P60906	0.289891	0.322585	0.060248	1	U	0.307396	0.058668	0.249361	1	U	U
hlyE	b1182	P77335	0	0	0	0	X	0	0	0	0	X	X
hmp	b2552	P24232	-1.39561	0.501594	0.912356	1	C	0	0	0	0	X	X
hns	b1237	P0ACF8	-1.04328	-0.01141	-1.46445	1	S'	-1.20089	-0.088969	-1.13193	1	S'	O
hofB	b0107	P36645	0	0	0	0	X	0	0	0	0	X	X
hofC	b0106	P36646	0	0	0	0	X	0	0	0	0	X	X
hofM	b3395	P45753	0	0	0	0	X	0	0	0	0	X	X
hofN	b3394	P64634	0	0	0	0	X	0	0	0	0	X	X
hofO	b3393	P45751	0	0	0	0	X	0	0	0	0	X	X
hofP	b3392	P45750	0	0	0	0	X	0	0	0	0	X	X
hofQ	b3391	P34749	0	0	0	0	X	0	0	0	0	X	X
hokA	b4455	P37305	0	0	0	0	X	0	0	0	0	X	X
hokB	b4428	P77494	0	0	0	0	X	0	0	0	0	X	X
hokC	b4412	P0ACG4	0	0	0	0	X	0	0	0	0	X	X
hokD	b1562	P0ACG6	0	0	0	0	X	0	0	0	0	X	X
hokE	b4415	P77091	0	0	0	0	X	0	0	0	0	X	X
holA	b0640	P28630	0	0	0	0	X	0	0	0	0	X	X
holB	b1099	P28631	1.21725	0	-0.937133	0	X	0	0	0	0	X	X
holC	b4259	P28905	-0.012263	0.13784	-0.754838	1	C'	0	0	0	0	X	X
holD	b4372	P28632	0	0	0	0	X	0	0	0	0	X	X
holE	b1842	P0ABS8	0.246924	0.993916	0.337039	1	U	0	0	0	0	X	X
hpf	b3203	P0AFX0	-2.50343	-2.79246	0.844564	1	S	0	0	0	0	X	X
hpt	b0125	P0A9M2	0.479022	0.031397	-1.02509	1	R	0	-0.218645	0	0	X	O
hrpA	b1413	P43329	0.364775	-0.079432	-1.37104	1	A'	0	0	0	0	X	X
hrpB	b0148	P37024	-3.64692	-1.69314	0	0	X	0	0	0	0	X	X
hscA	b2526	P0A6Z1	0.43991	0.406879	-1.36553	1	R	0.043657	0.371087	-1.18381	1	R	R
hscB	b2527	P0A6L9	0.370292	-0.092923	-1.19377	1	A'	0	0	-4.42079	0	X	R
hscC	b0650	P77319	0	0	0	0	X	0	0	0	0	X	X
hsdM	b4349	P08957	0.295179	0.505238	-0.865115	1	R	0.548364	0.515489	-0.677237	1	R	R
hsdR	b4350	P08956	-2.30466	0.382279	-0.176725	1	C'	-1.03812	-5.52076	0	0	X	S
hsdS	b4348	P05719	0.024911	0.269829	0.183061	1	U	0	0	0	0	X	X
hslJ	b1379	P52644	0	-3.4002	0	0	X	0	0	0	0	X	X
hslO	b3401	P0A6Y5	0.592807	0.285538	-0.903122	1	R	0.185164	0.093695	-0.044913	1	R	R
hslR	b3400	P0ACG8	0.269278	1.61969	-0.272016	1	R	0	0	0	0	X	X
hslU	b3931	P0A6H5	0.624166	0.272582	0.027004	1	U	0.405958	0.143203	0.155671	1	U	U
hslV	b3932	P0A7B8	0.429373	0.126736	-0.193149	1	R	0.456593	-0.068559	-0.334518	1	A'	O
hspQ	b0966	P0AB20	0.106721	0.435261	-0.259171	1	R	0	0	0	0	X	X
hsrA	b3754	P31474	0	0	0	0	X	0	0	0	0	X	X
htgA	b0012	P28697	0	0	0	0	X	0	0	0	0	X	X
htpG	b0473	P0A6Z3	0.096029	0.28071	0.137061	1	U	-0.050581	0.120381	0.257265	1	C	C
htpX	b1829	P23894	-0.139574	0.138161	-0.130555	1	C'	0	-0.828944	0	0	X	A
htrE	b0139	P33129	0	0	0	0	X	0	0	0	0	X	X
htrL	b3618	P25666	0	0	0	0	X	0	0	0	0	X	X
hupA	b4000	P0ACF0	-0.825318	-0.677629	0.063107	1	S	-0.524056	-1.07715	0.099828	1	S	S
hupB	b0440	P0ACF4	-1.8993	-0.25835	-0.195163	1	S'	-1.23376	-0.208376	0.244516	1	S	S
hyaA	b0972	P69739	0	0	0	0	X	0	0	0	0	X	X
hyaB	b0973	P0ACD8	-0.200219	-1.52332	-3.44893	1	S'	0	0	0	0	X	X
hyaC	b0974	P0AAM1	0	0	0	0	X	0	0	0	0	X	X
hyaD	b0975	P19930	0	0	0	0	X	0	0	0	0	X	X
hyaE	b0976	P19931	0	0	0	0	X	0	0	0	0	X	X
hyaF	b0977	P19932	0	0	0	0	X	0	0	0	0	X	X
hybA	b2996	P0AAJ8	-0.260551	0	0	0	X	0	0	0	0	X	X
hybB	b2995	P37180	0	0	0	0	X	0	0	0	0	X	X
hybC	b2994	P0ACE0	-3.77484	0	0	0	X	0	0	0	0	X	X
hybD	b2993	P37182	0.563722	-0.794711	-0.94449	1	A'	0	0	0	0	X	X
hybE	b2992	P0AAN1	0	0	0	0	X	0	0	0	0	X	X
hybF	b2991	P0A703	0	0	0	0	X	0	0	0	0	X	X
hybG	b2990	P0AAM7	0	0	0	0	X	0	0	0	0	X	X
hybO	b2997	P69741	0	0	0	0	X	0	0	0	0	X	X
hycA	b2725	P0AEV4	0	0	0	0	X	0	0	0	0	X	X
hycB	b2724	P0AAK1	0	0	0	0	X	0	0	0	0	X	X
hycC	b2723	P16429	0	0	0	0	X	0	0	0	0	X	X
hycD	b2722	P16430	0	0	0	0	X	0	0	0	0	X	X
hycE	b2721	P16431	0	0	0	0	X	0	0	0	0	X	X
hycF	b2720	P16432	0	0	0	0	X	0	0	0	0	X	X
hycG	b2719	P16433	0	0	0	0	X	0	0	0	0	X	X
hycH	b2718	P0AEV7	0	0	0	0	X	0	0	0	0	X	X
hycI	b2717	P0AEV9	-1.18134	-2.17833	0.791932	1	S	0	0	0	0	X	X
hydN	b2713	P0AAK4	0	0	0	0	X	0	0	0	0	X	X
hyfA	b2481	P23481	0.448973	-0.126698	-0.35979	1	A'	0	0	0	0	X	X
hyfB	b2482	P23482	0	0	0	0	X	0	0	0	0	X	X
hyfC	b2483	P77858	0	0	0	0	X	0	0	0	0	X	X
hyfD	b2484	P77416	0	0	0	0	X	0	0	0	0	X	X
hyfE	b2485	P0AEW1	0	0	0	0	X	0	0	0	0	X	X
hyfF	b2486	P77437	0	0	0	0	X	0	0	0	0	X	X
hyfG	b2487	P77329	0	0	0	0	X	0	0	0	0	X	X
hyfH	b2488	P77423	0	0	0	0	X	0	0	0	0	X	X
hyfI	b2489	P77668	0	0	0	0	X	0	0	0	0	X	X
hyfJ	b2490	P77453	0	0	0	0	X	0	0	0	0	X	X
hyfR	b2491	P71229	-0.705299	-0.211718	0.115458	1	S	0	0	0	0	X	X
hyi	b0508	P30147	0	0	0	0	X	0	0	0	0	X	X
hypA	b2726	P0A700	0	0	0	0	X	0	0	0	0	X	X
hypB	b2727	P0AAN3	-3.81495	0	0.577624	0	X	0	0	0	0	X	X
hypC	b2728	P0AAM3	0	0	0	0	X	0	0	0	0	X	X
hypD	b2729	P24192	0	0	0	0	X	0	0	0	0	X	X
hypE	b2730	P24193	0	0	0	0	X	0	0	0	0	X	X
hypF	b2712	P30131	0	0	0	0	X	0	0	0	0	X	X
hypT	b4327	P39376	0	0	0	0	X	0	0	0	0	X	X
hyuA	b2873	Q46806	0	0	0	0	X	0	0	0	0	X	X
iaaA	b0828	P37595	-0.436348	-1.10629	0.019921	1	S	0	0	0	0	X	X
iadA	b4328	P39377	0.489719	0.1764	-0.28795	1	R	0	0	0	0	X	X
iap	b2753	P10423	0	-1.05521	-0.78806	0	X	0	0	0	0	X	X
ibaG	b3190	P0A9W6	0.505073	0.130742	-0.148191	1	R	0	0	0	0	X	X
ibpA	b3687	P0C054	0.552527	0.589223	-0.432738	1	R	0	0	0	0	X	X
ibpB	b3686	P0C058	1.92454	0	-0.663475	0	X	0	0	0	0	X	X
icd	b1136	P08200	-1.09218	-0.733893	0.773755	1	S	-0.542949	-0.596057	0.811426	1	S	S
icdC	b4519		0	0	0	0	X	0	0	0	0	X	X
iclR	b4018	P16528	-0.094419	-0.171736	-0.060004	1	S'	0	0	0	0	X	X
idi	b2889	Q46822	0	0	0	0	X	0	0	0	0	X	X
idnD	b4267	P39346	-5.22404	0	0	0	X	0	0	0	0	X	X
idnK	b4268	P39208	0	0	0	0	X	0	0	0	0	X	X
idnO	b4266	P0A9P9	-5.2189	0	0	0	X	0	0	0	0	X	X
idnR	b4264	P39343	0	0	0	0	X	0	0	0	0	X	X
idnT	b4265	P39344	0	0	0	0	X	0	0	0	0	X	X
ihfA	b1712	P0A6X7	-1.2456	-1.57213	-0.436341	1	S'	-1.13143	-1.88238	-0.435725	1	S'	O
ihfB	b0912	P0A6Y1	-1.37075	-1.60603	-0.220925	1	S'	0	0.799066	0	0	X	C
ileS	b0026	P00956	0.226408	0.071496	-0.292113	1	R	0.502387	-0.110172	-0.137441	1	A'	O
ilvA	b3772	P04968	-0.174374	-1.58855	0.256132	1	S	0.499837	-1.16403	0.363027	1	A	A
ilvB	b3671	P08142	-1.50036	0.311112	0.591881	1	C	-1.04851	-0.819604	0.574553	1	S	S
ilvC	b3774	P05793	0.633918	0.679957	0.943673	1	U	0.451975	0.962923	0.981011	1	U	U
ilvD	b3771	P05791	0.129505	-1.52257	-0.658681	1	A'	0.470952	-1.12151	-0.231484	1	A'	O
ilvE	b3770	P0AB80	0.313347	-0.938224	0.374034	1	A	0.73711	-0.624128	0.594365	1	A	A
ilvG_1	b3767	P00892	0.010477	-0.955423	-0.18773	1	A'	0	0	0.000497	0	X	X
ilvG_2	b3768		0	0	0	0	X	0	0	0.000497	0	X	X
ilvH	b0078	P00894	-0.481745	-1.43904	0.470598	1	S	-0.056265	-0.972979	0	0	X	S
ilvI	b0077	P00893	-0.274979	-1.17084	0.452387	1	S	-0.223182	-1.34445	0.187314	1	S	S
ilvL	b3766	P62522	0	0	0	0	X	0	0	0	0	X	X
ilvM	b3769	P0ADG1	0.395931	-1.11112	0.710525	1	A	-0.587626	-0.208665	0.783774	1	S	S
ilvN	b3670	P0ADF8	-1.3945	0.016703	0.505725	1	C	-1.31048	-1.35413	0	0	X	S
ilvX	b4669	C1P619	0	0	0	0	X	0	0	0	0	X	X
ilvY	b3773	P05827	-0.531183	0.007797	-0.282731	1	C'	0	0	0	0	X	X
inaA	b2237	P27294	0	0	0	0	X	0	0	0	0	X	X
infA	b0884	P69222	0.736791	0.623615	-0.421122	1	R	0.711926	0.43721	-0.486532	1	R	R
infB	b3168	P0A705	0.319495	0.316726	-0.991439	1	R	0.255254	0.209825	-0.724157	1	R	R
infC	b1718	P0A707	0.328357	0.063727	0.069371	1	U	0.21976	-0.625704	-0.028022	1	A'	O
insA-1	b0022		0	0	0	0	X	0	0	0	0	X	X
insA-2	b0265		0	0	0	0	X	0	0	0	0	X	X
insA-3	b0275		0	0	0	0	X	0	0	0	0	X	X
insA-4	b4516		0	0	0	0	X	0	0	0	0	X	X
insA-5	b1894		0	0	0	0	X	0	0	0	0	X	X
insA-6	b3444		0	0	0	0	X	0	0	0	0	X	X
insA-7	b4294		0	0	0	0	X	0	0	0	0	X	X
insAB-1	0		0	0	0	0	X	0	0	0	0	X	X
insAB-2	0		0	0	0	0	X	0	0	0	0	X	X
insAB-3	0		0	0	0	0	X	0	0	0	0	X	X
insAB-4	0		0	0	0	0	X	0	0	0	0	X	X
insAB-5	0		0	0	0	0	X	0	0	0	0	X	X
insAB-6	0		0	0	0	0	X	0	0	0	0	X	X
insB-1	b0021		0	0	0	0	X	0	0	0	0	X	X
insB-2	b0264		0	0	0	0	X	0	0	0	0	X	X
insB-4	b0988		0	0	0	0	X	0	0	0	0	X	X
insC-1	b0360		0	0	0	0	X	0	0	0	0	X	X
insC-2	b1403		0	0	0	0	X	0	0	0	0	X	X
insC-3	b1997		0	0	0	0	X	0	0	0	0	X	X
insC-4	b2861		0	0	0	0	X	0	0	0	0	X	X
insC-5	b3044		0	0	0	0	X	0	0	0	0	X	X
insC-6	b4272		0	0	0	0	X	0	0	0	0	X	X
insCD-1	0		0	0	0	0	X	0	0	0	0	X	X
insCD-2	0		0	0	0	0	X	0	0	0	0	X	X
insCD-3	0		0	0	0	0	X	0	0	0	0	X	X
insCD-4	0		0	0	0	0	X	0	0	0	0	X	X
insCD-5	0		0	0	0	0	X	0	0	0	0	X	X
insCD-6	0		0	0	0	0	X	0	0	0	0	X	X
insD	b1578		0	0	0	0	X	0	0	0	0	X	X
insD-1	b0361		0	0	0	0	X	0	0	0	0	X	X
insE-1	b0298		0	0	0	0	X	0	0	0	0	X	X
insE-2	b0373		0	0	0	0	X	0	0	0	0	X	X
insE-3	b0540		0	0	0	0	X	0	0	0	0	X	X
insE-4	b1027		0	0	0	0	X	0	0	0	0	X	X
insE-5	b2088		0	0	0	0	X	0	0	0	0	X	X
insEF-1	0		0	0	0	0	X	0	0	0	0	X	X
insEF-2	0		0	0	0	0	X	0	0	0	0	X	X
insEF-3	0		0	0	0	0	X	0	0	0	0	X	X
insEF-4	0		0	0	0	0	X	0	0	0	0	X	X
insEF-5	0		0	0	0	0	X	0	0	0	0	X	X
insF-1	b0299		0	0	0	0	X	0	0	0	0	X	X
insG	b4278	P03835	0	0	0	0	X	0	0	0	0	X	X
insH-1	b0259		0	0	0	0	X	0	0	0	0	X	X
insH-10	b3218		0	0	0	0	X	0	0	0	0	X	X
insH-11	b3505		0	0	0	0	X	0	0	0	0	X	X
insH-2	b0552		0	0	0	0	X	0	0	0	0	X	X
insH-3	b0656		0	0	0	0	X	0	0	0	0	X	X
insH-4	b1331		0	0	0	0	X	0	0	0	0	X	X
insH-5	b1370		0	0	0	0	X	0	0	0	0	X	X
insH-6	b1994		0	0	0	0	X	0	0	0	0	X	X
insH-7	b2030		0	0	0	0	X	0	0	0	0	X	X
insH-8	b2192		0	0	0	0	X	0	0	0	0	X	X
insH-9	b2982		0	0	0	0	X	0	0	0	0	X	X
insI-1	b0256		0	0	0	0	X	0	0	0	0	X	X
insI-2	b1404		0	0	0	0	X	0	0	0	0	X	X
insI-3	b4284		0	0	0	0	X	0	0	0	0	X	X
insJ	b3557	P19768	0	0	0	0	X	0	0	0	0	X	X
insJK	0		0	0	0	0	X	0	0	0	0	X	X
insK	b3558	P19769	0	0	0	0	X	0	0	0	0	X	X
insL-1	b0016		0	0	0	0	X	0	0	0	0	X	X
insL-2	b0582		0	0	0	0	X	0	0	0	0	X	X
insL-3	b2394		0	0	0	0	X	0	0	0	0	X	X
insN-1	b0255		0	0	0	0	X	0	0	0	0	X	X
insN-2	b4283		0	0	0	0	X	0	0	0	0	X	X
insO-1	b0257		0	0	0	0	X	0	0	0	0	X	X
insO-2	b4285		0	0	0	0	X	0	0	0	0	X	X
intA	b2622	P32053	0	0	0.423647	0	X	0	0	0	0	X	X
intB	b4271	P39347	0	0	0	0	X	0	0	0	0	X	X
intD	b0537	P24218	0	0	0	0	X	0	0	0	0	X	X
intE	b1140	P75969	0	0	0	0	X	0	0	0	0	X	X
intF	b0281	P71298	0	0	0	0	X	0	0	0	0	X	X
intG	b1936	P76323	0	0	0	0	X	0	0	0	0	X	X
intQ	b1579	P76168	0	0	0	0	X	0	0	0	0	X	X
intR	b1345	P76056	0	0	0	0	X	0	0	0	0	X	X
intS	b2349	P37326	0	0	0	0	X	0	0	0	0	X	X
intZ	b2442	P76542	0	0	0	0	X	0	0	0	0	X	X
iraD	b4326	P39375	0	0	0	0	X	0	0	0	0	X	X
iraM	b1160	P75987	0	0	0	0	X	0	0	0	0	X	X
iraP	b0382	P0AAN9	-2.69704	-7.14665	-0.30546	1	S'	-5.68917	-6.41867	0	0	X	S
iroK	b4706	U3PVA8	0	0	0	0	X	0	0	0	0	X	X
iscA	b2528	P0AAC8	0.475005	0.808029	-0.169106	1	R	1.00523	0	-0.046568	0	X	R
iscR	b2531	P0AGK8	-0.750995	0.287995	-0.485569	1	C'	-0.223117	0.344861	-0.650785	1	C'	O
iscS	b2530	P0A6B7	-0.228085	-0.018188	-1.02579	1	S'	0.017803	0.056892	-1.07126	1	R	R
iscU	b2529	P0ACD4	-0.214339	-0.002392	0.091748	1	S	0.093781	0.285327	0.017425	1	U	X
iscX	b2524	P0C0L9	0.539876	-0.471549	-0.134565	1	A'	0	-0.167224	0	0	X	A
ispA	b0421	P22939	-0.958341	-0.782788	0	0	X	0	0	0	0	X	X
ispB	b3187	P0AD57	0.431739	0.083732	0.092249	1	U	0	12.2823	0	0	X	U
ispD	b2747	Q46893	-0.320526	-0.420825	-0.468341	1	S'	0	0	0	0	X	X
ispE	b1208	P62615	-0.477567	-0.06539	-0.380485	1	S'	0	0	0	0	X	X
ispF	b2746	P62617	-0.571403	-0.697586	-0.48341	1	S'	-0.073998	-0.68764	0	0	X	S
ispG	b2515	P62620	0.182474	0.090592	-1.23422	1	R	-0.702933	-0.196111	-1.14135	1	S'	O
ispH	b0029	P62623	0.362225	0.163285	-0.725181	1	R	0	0	0	0	X	U
ispU	b0174	P60472	-0.038218	-0.181845	0.715341	1	S	0	0	0	0	X	X
ivbL	b3672	P03061	0	0	0	0	X	0	0	0	0	X	X
ivy	b0220	P0AD59	-1.01678	-2.49389	0.279433	1	S	-0.371858	0	0	0	X	C
katE	b1732	P21179	-9.02568	-13.5561	1.39196	1	S	-1.25763	-6.35612	0	0	X	S
katG	b3942	P13029	-3.70975	-1.56885	0.993864	1	S	-2.76718	-1.15146	0.770508	1	S	S
kbaY	b3137	P0AB74	0	0	0	0	X	0	0	0	0	X	X
kbaZ	b3132	P0C8K0	-2.834	0	0	0	X	0	0	0	0	X	X
kbl	b3617	P0AB77	-0.762257	-0.483711	-0.920912	1	S'	0	0	0	0	X	X
kch	b1250	P31069	0.238838	-0.579123	0.548305	1	A	0	0	0	0	X	X
kdgK	b3526	P37647	-0.316676	-0.038215	-0.382609	1	S'	0	0	0	0	X	X
kdgR	b1827	P76268	-0.897645	-0.13535	-0.596754	1	S'	0.445195	0.245088	-0.245008	1	R	R
kdgT	b3909	P0A712	0	0	0	0	X	0	0	0	0	X	X
kdpA	b0698	P03959	0	0	-0.42405	0	X	0	-0.419902	-0.088062	0	X	O
kdpB	b0697	P03960	0	0	-0.162969	0	X	-0.098514	-0.177576	0.006585	1	S	S
kdpC	b0696	P03961	0	0	-0.332857	0	X	0.477202	-0.241311	-0.405673	1	A'	O
kdpD	b0695	P21865	-0.659481	-2.71194	-0.630844	1	S'	0	-0.68231	0	0	X	A
kdpE	b0694	P21866	-1.33718	-1.55696	-1.76313	1	S'	0	0	0	0	X	X
kdpF	b4513	P36937	0	0	0	0	X	0	0	0	0	X	X
kdsA	b1215	P0A715	0.053542	-0.572045	0.678548	1	A	0.410876	-0.560433	0.682649	1	A	A
kdsB	b0918	P04951	0.232294	-0.379434	-0.460368	1	A'	0.366462	0.309052	-0.116051	1	R	R
kdsC	b3198	P0ABZ4	0.010215	-0.171957	-1.22811	1	A'	0	0.013345	-0.081035	0	X	O
kdsD	b3197	P45395	-0.205837	-0.710609	0.252168	1	S	0.184368	-1.32288	0	0	X	A
kduD	b2842	P37769	0	0	0	0	X	0	0	0	0	X	X
kduI	b2843	Q46938	0	0	0	0	X	0	0	0	0	X	X
kefB	b3350	P45522	0	0	0	0	X	0	0	0	0	X	X
kefC	b0047	P03819	-6.41773	-3.27572	0	0	X	0	0	0	0	X	X
kefF	b0046	P0A754	0	0	0	0	X	0	0	0	0	X	X
kefG	b3351	P0A756	0	-3.61728	0	0	X	0	0	0	0	X	X
kgtP	b2587	P0AEX3	-5.28415	-3.81812	1.46973	1	S	0	0	0	0	X	X
kilR	b1352	P38393	0	0	0	0	X	0	0	0	0	X	X
kptA	b4331	P39380	0	0	0	0	X	0	0	0	0	X	X
kup	b3747	P63183	-0.156283	1.33383	-0.184733	1	C'	0	0	0	0	X	X
lacA	b0342	P07464	0	0	0	0	X	0	0	0	0	X	X
lacI	b0345	P03023	-1.04753	-0.752405	-0.030392	1	S'	0	-6.90262	0	0	X	A
lacY	b0343	P02920	0	0	0	0	X	0	0	0	0	X	X
lacZ	b0344	P00722	-3.60973	1.41223	0	0	X	-2.58509	0	0	0	X	C
lafU	b0230	Q47154	0	0	0	0	X	0	0	0	0	X	X
lamB	b4036	P02943	0.814147	-3.26399	0	0	X	-21.078	0	0	0	X	C
lapA	b1279	P0ACV4	-0.153252	-0.933817	-0.313487	1	S'	0	0	0	0	X	X
lapB	b1280	P0AB58	-0.613455	-0.66474	0.133424	1	S	0	0	0	0	X	X
ldcA	b1192	P76008	-0.093843	-1.14696	-0.294912	1	S'	0	0	0	0	X	X
ldcC	b0186	P52095	0	0	0	0	X	0	0	0	0	X	X
ldhA	b1380	P52643	-0.520022	-1.86716	0.554464	1	S	-0.407402	-1.93393	0	0	X	S
ldrA	b4419	Q6BF86	0	0	0	0	X	0	0	0	0	X	X
ldrB	b4421	Q6BF87	0	0	0	0	X	0	0	0	0	X	X
ldrC	b4423	Q6BF86	0	0	0	0	X	0	0	0	0	X	X
ldrD	b4453	Q6BF25	0	0	0	0	X	0	0	0	0	X	X
ldtA	b1990	P39176	0.771	-0.27886	-0.518165	1	A'	0	0	0	0	X	X
ldtB	b0819	P0AAX8	0.746974	-0.299422	-0.368709	1	A'	0.506049	-0.365877	0.016143	1	A	X
ldtC	b1113	P75954	0.534295	0	0.75944	0	X	0	0	0	0	X	X
ldtD	b0925	P22525	0	0	0	0	X	0	0	0	0	X	X
ldtE	b1678	P76193	-0.793465	-17.6555	-0.006671	1	S'	0	0	0	0	X	X
lepA	b2569	P60785	0.412668	0.521675	-0.764313	1	R	0.152581	0.324392	-0.260677	1	R	R
lepB	b2568	P00803	-0.056241	0.230864	-0.585711	1	C'	0	0	0	0	X	X
leuA	b0074	P09151	-0.245668	0.290381	-0.083605	1	C'	0.059332	-0.994084	0.242386	1	A	A
leuB	b0073	P30125	-0.62727	-0.011947	-0.2243	1	S'	0.043792	-0.419954	-0.025461	1	A'	O
leuC	b0072	P0A6A6	-0.197775	0.627282	0.698253	1	C	0.182893	-0.504889	0.821438	1	A	A
leuD	b0071	P30126	-0.037729	0.745661	0.753733	1	C	0.336505	-0.323368	0.849484	1	A	A
leuE	b1798	P76249	0	0	0	0	X	0	0	0	0	X	X
leuL	b0075	P0AD79	0	0	0	0	X	0	0	0	0	X	X
leuO	b0076	P10151	0	0	0	0	X	0	0	0	0	X	X
leuS	b0642	P07813	0.474979	0.534723	-0.031934	1	R	0.482608	0.264513	0.110815	1	U	U
lexA	b4043	P0A7C2	-0.533528	-0.146788	-0.765181	1	S'	0	0	0	0	X	X
lfhA	b0229	Q47153	0	0	0	0	X	0	0	0	0	X	X
lgoD	b4358	P39400	0	0	0	0	X	0	0	0	0	X	X
lgoR	b4357	P39399	0	0	0	0	X	0	0	0	0	X	X
lgoT	b4356	P39398	0	0	0	0	X	0	0	0	0	X	X
lgt	b2828	P60955	0	0	0	0	X	0	-0.484726	0	0	X	A
lhgO	b2660	P37339	-2.88289	0	0	0	X	0	0	0	0	X	X
lhr	b1653	P30015	0	0	0	0	X	0	0	0	0	X	X
ligA	b2411	P15042	-0.089501	0.362352	-1.41446	1	C'	0	0	-1.04969	0	X	R
ligB	b3647	P25772	0	0	0	0	X	0	0	0	0	X	X
lipA	b0628	P60716	-0.496979	0.385042	-0.189646	1	C'	0	0	0.517692	0	X	U
lipB	b0630	P60720	0.488513	-0.605671	-0.01587	1	A'	0	-0.588689	0	0	X	A
lit	b1139	P11072	0	0	0	0	X	0	0	0	0	X	X
livF	b3454	P22731	-0.797169	0.525369	0.108183	1	C	0.206301	1.13242	0.219338	1	U	U
livG	b3455	P0A9S7	-0.457332	0.6489	0.382914	1	C	-0.112384	0.999849	0.311428	1	C	C
livH	b3457	P0AEX7	0.337547	0	-0.195626	0	X	0	0	0	0	X	X
livJ	b3460	P0AD96	-1.41826	-0.894225	0.068273	1	S	-0.035533	-0.941172	0.291134	1	S	S
livK	b3458	P04816	-0.123296	1.00666	-1.04561	1	C'	0.75147	1.26482	-0.624274	1	R	R
livM	b3456	P22729	-0.613615	0.575841	0.105235	1	C	0	0	0	0	X	X
lldD	b3605	P33232	-2.55942	-1.06547	1.36541	1	S	-1.77572	0	0	0	X	S
lldP	b3603	P33231	0	0	0	0	X	0	0	0	0	X	X
lldR	b3604	P0ACL7	0	0	0	0	X	0	0	0	0	X	X
lnt	b0657	P23930	0.045485	0.722092	-0.163378	1	R	0	0	0	0	X	X
loiP	b2936	P25894	-0.930053	-0.786217	0.292697	1	S	0	0	0	0	X	X
lolA	b0891	P61316	-0.178457	-1.00949	-0.072857	1	S'	0	-1.72606	0	0	X	A
lolB	b1209	P61320	0.016255	-0.024054	-0.170097	1	A'	0	0	0	0	X	X
lolC	b1116	P0ADC3	0.00252	-0.258613	-0.092011	1	A'	0	0	0	0	X	X
lolD	b1117	P75957	0.078821	-0.515243	-0.049589	1	A'	0	-1.80861	0	0	X	A
lolE	b1118	P75958	0.05936	-0.077035	0.092616	1	A	0	0	0	0	X	X
lomR_1	b1369	P77184	0	0	0	0	X	0	0	0	0	X	X
lomR_2	b1371		0	0	0	0	X	0	0	0	0	X	X
lon	b0439	P0A9M0	0.134865	-0.108925	-0.199245	1	A'	0.118256	-0.397458	-0.093439	1	A'	O
lpcA	b0222	P63224	-0.932494	-0.200498	-0.208185	1	S'	-0.52581	-0.270946	-0.178445	1	S'	X
lpd	b0116	P0A9P0	-0.519609	-1.01444	0.156822	1	S	-0.40456	-0.676257	0.194856	1	S	X
lplA	b4386	P32099	-0.509831	-0.247421	-0.5726	1	S'	0	0	0	0	X	X
lplT	b2835	P39196	0	0	0	0	X	0	0	0	0	X	X
lpoA	b3147	P45464	0.024769	-0.137408	-0.149155	1	A'	-1.18218	-0.012875	-0.876713	1	S'	X
lpoB	b1105	P0AB38	-0.730538	-1.25433	-0.305106	1	S'	0	0	-0.465388	0	X	X
lpp	b1677	P69776	-0.127977	-0.944931	-0.080799	1	S'	-0.517132	-0.315781	0.468021	1	S	S
lptA	b3200	P0ADV1	-0.531629	-0.519731	-0.446583	1	S'	0	0	0	0	X	X
lptB	b3201	P0A9V1	-0.74741	-0.089764	-0.323796	1	S'	-0.696855	-0.058873	0	0	X	S
lptC	b3199	P0ADV9	-0.136664	-0.449382	-0.576107	1	S'	0	0	0	0	X	X
lptD	b0054	P31554	-0.009369	-0.292396	-0.020413	1	S'	0	-0.805361	0	0	X	O
lptE	b0641	P0ADC1	-0.182579	-0.204958	0.105521	1	S	0.32978	0	0	0	X	X
lptF	b4261	P0AF98	-0.708569	-0.195177	-0.671888	1	S'	0	0	0	0	X	X
lptG	b4262	P0ADC6	-0.331625	-0.25185	-0.618099	1	S'	0	0	0	0	X	X
lpxA	b0181	P0A722	-0.405687	-0.433466	-0.051002	1	S'	-0.472228	-0.299455	0	0	X	S
lpxB	b0182	P10441	-0.397398	0.025363	0.008295	1	C	0	0	0	0	X	X
lpxC	b0096	P0A725	-0.52361	-0.642137	-0.017729	1	S'	0	0	0	0	X	X
lpxD	b0179	P21645	-0.132088	-0.05591	-0.58496	1	S'	0.68749	-0.582763	0	0	X	A
lpxH	b0524	P43341	0	0	0	0	X	0	0	0	0	X	X
lpxK	b0915	P27300	0	0	0	0	X	0	0	0	0	X	X
lpxL	b1054	P0ACV0	0.771493	0	-0.281822	0	X	0	0	0	0	X	X
lpxM	b1855	P24205	0.284422	-0.247418	-1.50649	1	A'	0	0	0	0	X	X
lpxP	b2378	P0ACV2	0	0	0	0	X	0	0	0	0	X	X
lpxT	b2174	P76445	1.45063	-0.547734	-0.907121	1	A'	0	0	0	0	X	X
lrhA	b2289	P36771	-2.8552	0.711023	-1.13835	1	C'	0	0	0	0	X	X
lrp	b0889	P0ACJ0	-0.642649	-0.655454	-0.321641	1	S'	-0.194954	-1.15183	0.443803	1	S	S
lspA	b0027	P00804	0	0	0	0	X	0	0	0	0	X	X
lsrA	b1513	P77257	0	0	0	0	X	0	0	0	0	X	X
lsrB	b1516	P76142	-4.27095	-2.55776	0	0	X	0	0	0	0	X	X
lsrC	b1514	P77672	0	0	0	0	X	0	0	0	0	X	X
lsrD	b1515	P0AFS1	0	0	0	0	X	0	0	0	0	X	X
lsrF	b1517	P76143	-3.94858	0	0	0	X	0	0	0	0	X	X
lsrG	b1518	P64461	-3.29776	0	0	0	X	0	0	0	0	X	X
lsrK	b1511	P77432	0	0	0	0	X	0	0	0	0	X	X
lsrR	b1512	P76141	0	0	0	0	X	0	0	0	0	X	X
ltaE	b0870	P75823	-0.365877	-0.684478	0.623744	1	S	-0.357944	0	0	0	X	O
luxS	b2687	P45578	0.121294	-2.65358	0.577305	1	A	0.181958	-3.79221	0.586076	1	A	A
lysA	b2838	P00861	0.469409	0.667781	0.630412	1	U	0.36901	0.485886	0.260446	1	U	U
lysC	b4024	P08660	0.456863	-3.87052	0.571063	1	A	0.32188	-4.91512	0.79653	1	A	A
lysO	b0874	P75826	0	0	0	0	X	0	0	0	0	X	X
lysP	b2156	P25737	0.946675	0.729764	0.014305	1	U	0	0	0	0	X	X
lysR	b2839	P03030	0	0	0	0	X	0	0	0	0	X	X
lysS	b2890	P0A8N3	0.614325	0.521505	-0.320051	1	R	0.437696	0.402711	-0.105933	1	R	R
lysU	b4129	P0A8N5	0.495573	0.376063	-0.24617	1	R	0.210146	0	0	0	X	U
lyxK	b3580	P37677	0	0	0	0	X	0	0	0	0	X	X
maa	b0459	P77791	-1.07082	1.34208	0.594442	1	C	0	0	0	0	X	X
macA	b0878	P75830	-0.887789	-0.491527	-0.232189	1	S'	0	0	0	0	X	X
macB	b0879	P75831	-1.82156	0	-1.55034	0	X	0	0	0	0	X	X
maeA	b1479	P26616	-0.263033	0.044079	0.163032	1	C	-0.35204	-0.151021	0.540884	1	S	X
maeB	b2463	P76558	-4.87368	0.355634	0.520586	1	C	-3.07417	0.115929	0	0	X	C
mak	b0394	P23917	-2.93187	-1.22927	0.295961	1	S	0	-2.64832	0	0	X	A
malE	b4034	P0AEX9	24.0214	-1.87835	1.49374	1	A	-144.351	0	0	0	X	C
malF	b4033	P02916	0.223303	0	0	0	X	0	0	0	0	X	X
malG	b4032	P68183	0	0	0	0	X	0	0	0	0	X	X
malI	b1620	P18811	0	0	0	0	X	0	0	0	0	X	X
malK	b4035	P68187	0.233079	0	0	0	X	0	0	0	0	X	X
malM	b4037	P03841	0.298895	-2.29642	0	0	X	0	0	0	0	X	X
malP	b3417	P00490	3.62802	-2.69767	1.41439	1	A	0	0	0	0	X	X
malQ	b3416	P15977	-0.110119	-2.36436	0	0	X	0	0	0	0	X	X
malS	b3571	P25718	0	0	0	0	X	0	0	0	0	X	X
malT	b3418	P06993	-0.712677	0.6576	0.946605	1	C	0	0	0	0	X	X
malX	b1621	P19642	-2.68282	0	0	0	X	0	0	0	0	X	X
malY	b1622	P23256	-1.63905	-0.684082	0.407213	1	S	0	0	0	0	X	X
malZ	b0403	P21517	-1.88145	-0.5772	0	0	X	0	0	0	0	X	X
manA	b1613	P00946	-0.283982	0.393168	-0.231138	1	C'	0.635643	0.301797	-0.099956	1	R	R
manX	b1817	P69797	1.64046	-0.06121	1.09249	1	A	0.584391	0.034023	0.583523	1	U	U
manY	b1818	P69801	1.57085	-0.221684	1.10435	1	A	0	0	0	0	X	X
manZ	b1819	P69805	1.69453	-0.098066	1.17033	1	A	0.283391	-0.222136	0.546184	1	A	A
map	b0168	P0AE18	0.411599	0.243201	0.034958	1	U	0.650657	-0.186213	0	0	X	O
marA	b1531	P0ACH5	0	0	0	0	X	0	0	0	0	X	X
marB	b1532	P31121	0	0	0	0	X	0	0	0	0	X	X
marC	b1529	P0AEY1	0	0	0	0	X	0	0	0	0	X	X
marR	b1530	P27245	0	0	0	0	X	0	0	0	0	X	X
matP	b0956	P0A8N0	0	0	0	0	X	0	0	0	0	X	X
mazE	b2783	P0AE72	0	0	0	0	X	0	0	0	0	X	X
mazF	b2782	P0AE70	1.07535	-1.6464	-5.61713	1	A'	0	0	0	0	X	X
mazG	b2781	P0AEY3	0	-3.61151	-0.34193	0	X	0	0	0	0	X	X
mcbA	b0806	P0AAX6	0	0	0	0	X	0	0	0	0	X	X
mcbR	b1450	P76114	0	0	0	0	X	0	0	0	0	X	X
mcrA	b1159	P24200	0	0	0	0	X	0	0	0	0	X	X
mcrB	b4346	P15005	0.238745	0	-0.471427	0	X	0	0	0	0	X	X
mcrC	b4345	P15006	0	0	0	0	X	0	0	0	0	X	X
mdaB	b3028	P0AEY5	0.125278	0.060999	-0.434497	1	R	0	0	0	0	X	X
mdfA	b0842	P0AEY8	0	0	0	0	X	0	0	0	0	X	X
mdh	b3236	P61889	-0.693388	-1.17628	0.751642	1	S	-0.209161	-1.48942	0.646341	1	S	S
mdlA	b0448	P77265	0	0	0	0	X	0	0	0	0	X	X
mdlB	b0449	P0AAG5	0	0	0	0	X	0	0	0	0	X	X
mdtA	b2074	P76397	-0.009328	-0.585056	-1.27712	1	S'	0	0	0	0	X	X
mdtB	b2075	P76398	0	0	0	0	X	0	0	0	0	X	X
mdtC	b2076	P76399	0	0	0	0	X	0	0	0	0	X	X
mdtD	b2077	P36554	0	0	0	0	X	0	0	0	0	X	X
mdtE	b3513	P37636	-0.352826	-1.71463	-0.256303	1	S'	0	0	0	0	X	X
mdtF	b3514	P37637	0	0	0	0	X	0	0	0	0	X	X
mdtG	b1053	P25744	0	0	0	0	X	0	0	0	0	X	X
mdtH	b1065	P69367	0	0	0	0	X	0	0	0	0	X	X
mdtI	b1599	P69210	0	0	0	0	X	0	0	0	0	X	X
mdtJ	b1600	P69212	0	0	0	0	X	0	0	0	0	X	X
mdtK	b1663	P37340	-1.13274	-0.361152	-1.95539	1	S'	0	0	0	0	X	X
mdtL	b3710	P31462	0	0	0	0	X	0	0	0	0	X	X
mdtM	b4337	P39386	0	0	0	0	X	0	0	0	0	X	X
mdtN	b4082	P32716	0	0	0	0	X	0	0	0	0	X	X
mdtO	b4081	P32715	0	0	0	0	X	0	0	0	0	X	X
mdtP	b4080	P32714	0	0	0	0	X	0	0	0	0	X	X
mdtQ	b2138	P33369	0	0	0	0	X	0	0	0	0	X	X
melA	b4119	P06720	-4.20199	0	0	0	X	-3.02288	0	0	0	X	C
melB	b4120	P02921	0	0	0	0	X	0	0	0	0	X	X
melR	b4118	P0ACH8	0	0	0	0	X	0	0	0	0	X	X
menA	b3930	P32166	0	0	0	0	X	0	0	0	0	X	X
menB	b2262	P0ABU0	0.068018	-0.668401	0.124584	1	A	0	0	0	0	X	X
menC	b2261	P29208	0.12583	-0.183068	0.952802	1	A	0	0	0	0	X	X
menD	b2264	P17109	0	0	0	0	X	0	0	0	0	X	X
menE	b2260	P37353	0	0	0	0	X	0	0	0	0	X	X
menF	b2265	P38051	-0.469236	-0.876907	-0.466747	1	S'	0	0	0	0	X	X
menH	b2263	P37355	0	0	0	0	X	0	0	0	0	X	X
menI	b1686	P77781	0.217507	0.141399	-0.171529	1	R	-0.432245	0	0.02153	0	X	X
mepA	b2328	P0C0T5	1.00913	0.220957	-0.512405	1	R	0	0	0	0	X	X
mepH	b1655	P76190	-2.22594	0	0	0	X	0	0	0	0	X	X
mepM	b1856	P0AFS9	0	0	0	0	X	0	0	0	0	X	X
mepS	b2175	P0AFV4	-1.73095	0.867768	-0.009932	1	C'	0	0.630203	0	0	X	X
metA	b4013	P07623	-0.198172	-1.36855	0.446566	1	S	-0.265867	-3.1636	0.467817	1	S	S
metB	b3939	P00935	0.450982	0.214518	0.646514	1	U	-0.364606	-0.385254	0	0	X	S
metC	b3008	P06721	0.090637	-0.578308	0.375385	1	A	0.032924	-1.18983	-0.103868	1	A'	O
metE	b3829	P25665	1.30363	1.05064	0.697033	1	U	1.13058	0.716794	0.727845	1	U	U
metF	b3941	P0AEZ1	0.972043	0.732724	-0.511886	1	R	0.374111	0.06901	-0.326152	1	R	R
metG	b2114	P00959	0.146479	-0.40208	0.564301	1	A	0.135425	-0.654081	0.45029	1	A	A
metH	b4019	P13009	0.274402	-0.22975	0.352265	1	A	0.2763	-0.746853	0.488861	1	A	A
metI	b0198	P31547	0.519312	0.85303	-1.23149	1	R	-0.137402	0.45823	-0.30812	1	C'	O
metJ	b3938	P0A8U6	0.044061	-0.022169	-0.522554	1	A'	1.37428	-0.087847	-0.779175	1	A'	O
metK	b2942	P0A817	0.632916	-0.285868	0.096872	1	A	0.655799	-0.792938	0.24575	1	A	A
metL	b3940	P00562	0.658197	0.282682	-0.33477	1	R	0.531705	-0.517461	-0.110516	1	A'	O
metN	b0199	P30750	0.134287	0.696924	-0.945321	1	R	-0.256274	0.77497	-0.649541	1	C'	O
metQ	b0197	P28635	-0.459944	-0.2507	0.277694	1	S	-0.854746	-0.148104	0.578359	1	S	S
metR	b3828	P0A9F9	0.356373	0.443973	-0.875238	1	R	0	0	0	0	X	X
mfd	b1114	P30958	0.076159	-0.355174	0.247981	1	A	0	0	0	0	X	A
mglA	b2149	P0AAG8	-19.3975	0.64634	1.10781	1	C	-4.10749	0.221868	0	0	X	C
mglB	b2150	P0AEE5	-41.7558	0.688072	0.98059	1	C	-9.83704	0	0	0	X	C
mglC	b2148	P23200	-16.1014	0.642709	1.35848	1	C	0	0	0	0	X	X
mgrB	b1826	P64512	0	0	0	0	X	0	0	0	0	X	X
mgsA	b0963	P0A731	-0.614774	0.024381	-0.37893	1	C'	0	0	0	0	X	S
mgtA	b4242	P0ABB8	-5.92619	-3.70531	-6.60084	1	S'	0	0	0	0	X	X
mgtL	b4702	E2JKY7	0	0	0	0	X	0	0	0	0	X	X
mhpA	b0347	P77397	0	0	0	0	X	0	0	0	0	X	X
mhpB	b0348	P0ABR9	0	0	0	0	X	0	0	0	0	X	X
mhpC	b0349	P77044	0	0	0	0	X	0	0	0	0	X	X
mhpD	b0350	P77608	-1.82748	-2.10826	0	0	X	0	0	0	0	X	X
mhpE	b0352	P51020	0	0	0	0	X	0	0	0	0	X	X
mhpF	b0351	P77580	0	0	0	0	X	0	0	0	0	X	X
mhpR	b0346	P77569	-10.8524	0.521559	0.742972	1	C	-96.8492	0	0	0	X	C
mhpT	b0353	P77589	0	0	0	0	X	0	0	0	0	X	X
miaA	b4171	P16384	0.31141	-0.04357	-0.704528	1	A'	0	0	0	0	X	X
miaB	b0661	P0AEI1	0.873119	0.896113	-0.778319	1	R	0.746968	0.353349	0	0	X	R
minC	b1176	P18196	-0.094244	-1.36902	0.062443	1	S	0	0	0	0	X	X
minD	b1175	P0AEZ3	-1.1557	-1.30946	0.137412	1	S	-0.460922	-1.46437	0.139947	1	S	S
minE	b1174	P0A734	-1.20843	-1.11457	0.254907	1	S	-0.043068	-1.38132	0.289022	1	S	S
mioC	b3742	P03817	0.13379	0.002419	-0.620154	1	R	0	-0.101727	-0.37554	0	X	O
mipA	b1782	P0A908	0.50829	0.162534	0.551563	1	U	0.510091	-0.271588	-0.186824	1	A'	O
mlaA	b2346	P76506	0.047598	-0.087829	-1.03843	1	A'	0	0	0	0	X	X
mlaB	b3191	P64602	0.201302	-0.178653	-1.21191	1	A'	0.199731	-0.648342	-0.409989	1	A'	X
mlaC	b3192	P0ADV7	-0.429328	-1.08914	-0.359067	1	S'	0.918824	-1.3833	0.161503	1	A	X
mlaD	b3193	P64604	0.05117	-0.402058	-0.728479	1	A'	0.345273	-0.425293	-0.767755	1	A'	X
mlaE	b3194	P64606	0.680279	-0.028018	0	0	X	0	0	0	0	X	X
mlaF	b3195	P63386	0.012879	-0.137464	-0.400505	1	A'	0	-0.561245	-0.393435	0	X	X
mlc	b1594	P50456	-0.380611	-0.634034	-0.081488	1	S'	0	0	0	0	X	X
mliC	b1639	P28224	0	0	0	0	X	0	0	0	0	X	X
mlrA	b2127	P33358	0	0	0	0	X	0	0	0	0	X	X
mltA	b2813	P0A935	0.284754	-0.244705	-0.276533	1	A'	0	0	0	0	X	X
mltB	b2701	P41052	0	0	0	0	X	0	0	0	0	X	X
mltC	b2963	P0C066	-0.025072	-0.055649	1.10149	1	S	0	0	0	0	X	X
mltD	b0211	P0AEZ7	0	0	0	0	X	0	0	0	0	X	X
mltF	b2558	P0AGC5	0	0	0	0	X	0	0	0	0	X	X
mltG	b1097	P28306	0.221457	0.022467	-1.13994	1	R	0	0	0	0	X	X
mmuM	b0261	Q47690	-0.327069	0.063985	-0.394552	1	C'	0	0	0	0	X	X
mmuP	b0260	Q47689	0.766082	1.36902	-0.81405	1	R	0	0	0	0	X	X
mnaT	b1448	P76112	0.276444	-1.70458	-0.268121	1	A'	0	0	0	0	X	X
mngA	b0731	P54745	0	0	0	0	X	0	0	0	0	X	X
mngB	b0732	P54746	0	0	0	0	X	0	0	0	0	X	X
mngR	b0730	P13669	1.41803	-0.263194	0.095922	1	A	0	0	0	0	X	X
mnmA	b1133	P25745	0.262842	-0.13844	-0.655633	1	A'	0.425368	0	0	0	X	U
mnmC	b2324	P77182	0	0	0	0	X	0	0	0	0	X	X
mnmE	b3706	P25522	-0.128748	-1.04991	-0.107568	1	S'	0	0	0	0	X	X
mnmG	b3741	P0A6U3	0.67213	0.618767	-1.36404	1	R	0	0	-1.04316	0	X	R
mntH	b2392	P0A769	0	0	0	0	X	0	0	0	0	X	X
mntP	b1821	P76264	0	0	0	0	X	0	0	0	0	X	X
mntR	b0817	P0A9F1	0.072357	-0.948243	-0.398137	1	A'	0	0	0	0	X	X
mntS	b4705	P0DKB3	0	0	0	0	X	0	0	0	0	X	X
moaA	b0781	P30745	0	0	0	0	X	0	0	0	0	X	X
moaB	b0782	P0AEZ9	-2.14547	-6.71197	0.802261	1	S	0	0	0	0	X	X
moaC	b0783	P0A738	-0.311176	-2.05675	0.347566	1	S	-0.133451	-3.98944	0	0	X	S
moaD	b0784	P30748	-0.161257	-2.95004	0.248842	1	S	0	0	0	0	X	X
moaE	b0785	P30749	-0.574827	-4.01139	0.669039	1	S	0	0	0	0	X	X
mobA	b3857	P32173	-3.36439	-0.785276	0	0	X	0	0	0	0	X	X
mobB	b3856	P32125	-0.446977	-1.35727	0.606768	1	S	0	0	0	0	X	X
mocA	b2877	Q46810	0	0	0	0	X	0	0	0	0	X	X
modA	b0763	P37329	-1.98265	0.595898	0.805214	1	C	-1.00591	1.78594	0	0	X	C
modB	b0764	P0AF01	0	0	0	0	X	0	0	0	0	X	X
modC	b0765	P09833	-1.14905	0.894454	1.09151	1	C	-4.63898	1.44379	0	0	X	C
modE	b0761	P0A9G8	-0.186252	0.087549	-0.253063	1	C'	0	-0.065166	0	0	X	A
modF	b0760	P31060	-0.276639	-0.185588	0.629011	1	S	0.501368	0	0	0	X	U
moeA	b0827	P12281	-0.213707	-0.98769	-0.491918	1	S'	0.486776	-0.656003	-1.84259	1	A'	O
moeB	b0826	P12282	-0.419425	-1.26119	0.16138	1	S	0	0	0	0	X	X
mog	b0009	P0AF03	-0.651532	0.053838	-0.728482	1	C'	0	0	0	0	X	X
mokB	b1420	P76096	0	0	0	0	X	0	0	0	0	X	X
mokC	b0018	P33236	0	0	0	0	X	0	0	0	0	X	X
molR_1	b2115		0	0	0	0	X	0	0	0	0	X	X
molR_2	b2116		0	0	0	0	X	0	0	0	0	X	X
molR_3	b2117		0	0	0	0	X	0	0	0	0	X	X
motA	b1890	P09348	-0.976621	0	1.60775	0	X	-1.02049	2.22879	0	0	X	C
motB	b1889	P0AF06	-1.32156	0	1.41458	0	X	0.296757	1.83086	0	0	X	U
mpaA	b1326	P0ACV6	0	0	0	0	X	0	0	0	0	X	X
mpl	b4233	P37773	0.222751	-0.192556	-0.32816	1	A'	0	0	0	0	X	X
mppA	b1329	P77348	-2.47144	-1.1623	-0.203981	1	S'	0	0	0	0	X	X
mprA	b2684	P0ACR9	0.66976	0.433742	0.28371	1	U	0.927979	0.246567	0.177267	1	U	U
mqo	b2210	P33940	1.69143	0.647625	-1.90843	1	R	0	0.575312	-0.478227	0	X	R
mqsA	b3021	Q46864	0	0	0	0	X	0	0	0	0	X	X
mqsR	b3022	Q46865	0	0	0	0	X	0	0	0	0	X	X
mraY	b0087	P0A6W3	0.222697	-0.182041	-0.622622	1	A'	0	0	0	0	X	X
mraZ	b0081	P22186	-0.59998	-2.49421	-1.94312	1	S'	0	0	0	0	X	X
mrcA	b3396	P02918	0.18866	0.037639	-0.937786	1	R	0	0	0	0	X	U
mrcB	b0149	P02919	-0.384948	-0.740894	-0.70195	1	S'	0	0	0	0	X	X
mrdA	b0635	P0AD65	1.22529	1.45847	-0.590034	1	R	0	0	0	0	X	X
mrdB	b0634	P0ABG7	1.55515	0	0	0	X	0	0	0	0	X	X
mreB	b3251	P0A9X4	0.363208	0.394551	-0.943734	1	R	0.103755	0.102758	-0.880174	1	R	R
mreC	b3250	P16926	0.301939	0.352497	0.207946	1	U	0	0	0	0	X	X
mreD	b3249	P0ABH4	0	0	0	0	X	0	0	0	0	X	X
mrp	b2113	P0AF08	0.044222	-0.570325	-0.113354	1	A'	0.023269	-1.14267	0	0	X	A
mrr	b4351	P24202	-1.24765	-0.101746	-0.142507	1	S'	0	0	0	0	X	X
msbA	b0914	P60752	0.068103	0.247706	-0.163476	1	R	0.402587	-1.03984	-1.51265	1	A'	O
mscK	b0465	P77338	-0.125624	0.162002	-0.45123	1	C'	0	0	0	0	X	X
mscL	b3291	P0A742	-0.682117	-2.10061	-0.511433	1	S'	0	0	0	0	X	X
mscM	b4159	P39285	-3.78122	0	0	0	X	0	0	0	0	X	X
mscS	b2924	P0C0S1	0.47547	-7.65576	-0.924869	1	A'	0	-8.53048	-0.500482	0	X	O
msrA	b4219	P0A744	-1.02224	-4.23115	0.532428	1	S	0	0	0	0	X	X
msrB	b1778	P0A746	-1.9519	-1.03921	0.258718	1	S	-2.27306	-0.518047	0.039237	1	S	S
msrC	b1832	P76270	0.00766	-0.991654	-0.643047	1	A'	-0.133324	0	0	0	X	X
msrP	b1971	P76342	-1.06411	-3.27203	0	0	X	0	0	0	0	X	X
msrQ	b1972	P76343	0	0	0	0	X	0	0	0	0	X	X
msyB	b1051	P25738	-8.38166	-22.2932	0.470431	1	S	0	0	0	0	X	A
mtfA	b1976	P76346	-4.65626	-0.131365	0.376439	1	S	-11.1713	-2.57575	0	0	X	S
mtgA	b3208	P46022	0	0	0	0	X	0	0	0	0	X	X
mtlA	b3599	P00550	-3.69421	-1.62741	0.550418	1	S	-1.88562	0	0	0	X	C
mtlD	b3600	P09424	-1.30881	-1.44878	0.367101	1	S	0	-1.90192	0	0	X	A
mtlR	b3601	P0AF10	0	0	0	0	X	0	0	0	0	X	X
mtn	b0159	P0AF12	-0.027003	-0.638695	0.266601	1	S	0.525568	-1.2078	-0.04367	1	A'	X
mtr	b3161	P0AAD2	0	0	0	0	X	0	0	0	0	X	X
mug	b3068	P0A9H1	-1.03085	-1.48763	-0.751278	1	S'	-1.7922	-2.16187	0	0	X	S
mukB	b0924	P22523	-0.38453	-0.157864	-0.312627	1	S'	0.282589	-0.010403	0.262563	1	A	A
mukE	b0923	P22524	-0.290912	0.290025	-0.656494	1	C'	-0.037548	-0.540255	-0.412363	1	S'	O
mukF	b0922	P60293	-0.258767	-0.170892	-0.406011	1	S'	0	0	0	0	X	X
murA	b3189	P0A749	0.33297	-0.027793	-0.386219	1	A'	0.446164	-0.226575	-0.358459	1	A'	O
murB	b3972	P08373	-0.150359	-0.458767	-0.581448	1	S'	0	0	0	0	X	X
murC	b0091	P17952	0.091749	-0.44008	-1.06225	1	A'	0	0	0	0	X	X
murD	b0088	P14900	-0.331489	-0.887637	-0.217334	1	S'	0	-0.753505	0	0	X	A
murE	b0085	P22188	-0.078458	-0.611001	-0.341549	1	S'	0.511156	-0.223685	-0.449684	1	A'	O
murF	b0086	P11880	-0.249572	-0.792512	0.022317	1	S	0	0	0	0	X	X
murG	b0090	P17443	-0.195523	-0.455272	-0.993553	1	S'	0	0	0	0	X	X
murI	b3967	P22634	-0.080418	-0.245025	-0.398082	1	S'	0	0	0	0	X	X
murJ	b1069	P0AF16	0	0	0	0	X	0	0	0	0	X	X
murP	b2429	P77272	-2.61209	0	0	0	X	0	0	0	0	X	X
murQ	b2428	P76535	0	0	0	0	X	0	0	0	0	X	X
murR	b2427	P77245	0	0	0	0	X	0	0	0	0	X	X
mutH	b2831	P06722	0	0	0	0	X	0	0	0	0	X	X
mutL	b4170	P23367	-0.098945	-0.613206	-0.829457	1	S'	0	0	0	0	X	X
mutM	b3635	P05523	0	0	0	0	X	0	0	0	0	X	X
mutS	b2733	P23909	0.059935	0.680923	-0.703113	1	R	-0.38194	0	0	0	X	C
mutT	b0099	P08337	0	0	0	0	X	0	0	0	0	X	X
mutY	b2961	P17802	0	0.141414	0	0	X	0	0	0	0	X	X
mzrA	b3096	P42615	0	0	0	0	X	0	0	0	0	X	X
nac	b1988	Q47005	0	0	0	0	X	0	0	0	0	X	X
nadA	b0750	P11458	0.279547	-1.13659	0.536675	1	A	0	0	0	0	X	X
nadB	b2574	P10902	0.282499	-6.66123	0.08793	1	A	0	0	0	0	X	A
nadC	b0109	P30011	-0.237441	-0.479333	0.398274	1	S	0	0	0	0	X	X
nadD	b0639	P0A752	0	0	-4.92584	0	X	0	0	0	0	X	X
nadE	b1740	P18843	0.412583	-1.03306	0.106414	1	A	0.412035	-1.80819	0.249714	1	A	A
nadK	b2615	P0A7B3	-2.27221	-2.23479	0	0	X	0	0	0	0	X	X
nadR	b4390	P27278	-0.643866	-0.675816	-0.133079	1	S'	0	0	0	0	X	X
nagA	b0677	P0AF18	-2.2252	-0.588583	-0.503081	1	S'	0	0	0	0	X	R
nagB	b0678	P0A759	-2.44278	-1.28798	-0.110946	1	S'	0	0	0	0	X	X
nagC	b0676	P0AF20	-0.539658	-0.120237	0.263914	1	S	0	0	0	0	X	X
nagE	b0679	P09323	-5.09793	0.220828	-0.196774	1	C'	-1.52264	0.471541	0	0	X	C
nagK	b1119	P75959	-0.902995	-0.734671	-0.052223	1	S'	0	0	0	0	X	X
nagZ	b1107	P75949	-0.199303	-0.391618	-0.153161	1	S'	0	-1.06088	-0.143063	0	X	O
nanA	b3225	P0A6L4	-7.24297	1.80446	-0.833049	1	C'	-1.63542	0	0	0	X	C
nanC	b4311	P69856	0	0	0	0	X	0	0	0	0	X	X
nanE	b3223	P0A761	-12.5325	0.246174	-1.54144	1	C'	0	0	0	0	X	X
nanK	b3222	P45425	-2.26814	-1.01488	0	0	X	0	0	0	0	X	X
nanM	b4310	P39371	-5.89625	0	0	0	X	0	0	0	0	X	X
nanR	b3226	P0A8W0	0.017723	-0.23861	0.071691	1	A	0	0	0	0	X	X
nanS	b4309	P39370	0	0	0	0	X	0	0	0	0	X	X
nanT	b3224	P41036	-4.24456	0	0	0	X	0	0	0	0	X	X
napA	b2206	P33937	0	0	0	0	X	0	0	0	0	X	X
napB	b2203	P0ABL3	0	0	0	0	X	0	0	0	0	X	X
napC	b2202	P0ABL5	0	0	0	0	X	0	0	0	0	X	X
napD	b2207	P0A9I5	0	0	0	0	X	0	0	0	0	X	X
napF	b2208	P0AAL0	0	0	0	0	X	0	0	0	0	X	X
napG	b2205	P0AAL3	0	0	0	0	X	0	0	0	0	X	X
napH	b2204	P33934	0	0	0	0	X	0	0	0	0	X	X
narG	b1224	P09152	-0.042388	0.952664	0.99892	1	C	0	0	0	0	X	X
narH	b1225	P11349	-4.5754	0	0	0	X	0	0	0	0	X	X
narI	b1227	P11350	0	0	0	0	X	0	0	0	0	X	X
narJ	b1226	P0AF26	0	0	0	0	X	0	0	0	0	X	X
narK	b1223	P10903	0	0	0	0	X	0	0	0	0	X	X
narL	b1221	P0AF28	-0.464235	-1.02875	-0.33749	1	S'	0.959882	-0.298319	0	0	X	A
narP	b2193	P31802	-0.956472	-0.023374	-0.655841	1	S'	0	-0.133872	0	0	X	S
narQ	b2469	P27896	0	0	0	0	X	0	0	0	0	X	X
narU	b1469	P37758	0	0	0	0	X	0	0	0	0	X	X
narV	b1465	P0AF32	0	0	0	0	X	0	0	0	0	X	X
narW	b1466	P19317	0	0	0	0	X	0	0	0	0	X	X
narX	b1222	P0AFA2	0	0	0	0	X	0	0	0	0	X	X
narY	b1467	P19318	-4.5754	0	0	0	X	0	0	0	0	X	X
narZ	b1468	P19319	-0.042388	0.952664	0.99892	1	C	0	0	0	0	X	X
ndh	b1109	P00393	0.929132	-0.909078	-0.813092	1	A'	0.783931	-2.12236	-0.469795	1	A'	O
ndk	b2518	P0A763	-1.68434	1.25656	1.23021	1	C	-1.33293	1.2834	1.0444	1	C	C
nei	b0714	P50465	0.770569	-1.34957	-0.822405	1	A'	0	0	0	0	X	X
nemA	b1650	P77258	0.194479	-0.252953	0.142505	1	A	0	0	0	0	X	X
nemR	b1649	P67430	0	0	0	0	X	0	0	0	0	X	X
nepI	b3662	P0ADL1	0	0	0	0	X	0	0	0	0	X	X
nfi	b3998	P68739	-1.10616	-1.18179	0.46398	1	S	0	0	0	0	X	X
nfo	b2159	P0A6C1	-0.240493	-0.160818	0.050456	1	S	0	0	0	0	X	X
nfrA	b0568	P31600	-0.687837	-1.0468	-1.09926	1	S'	0	0	0	0	X	X
nfrB	b0569	P0AFA5	0	0	0	0	X	0	0	0	0	X	X
nfsA	b0851	P17117	-0.819068	-0.517166	0.160414	1	S	-0.57264	-0.523831	0	0	X	O
nfsB	b0578	P38489	0.274099	0.266196	0.308934	1	U	0.646141	-0.198848	0	0	X	X
nfuA	b3414	P63020	0.006651	0.291401	-0.545694	1	R	0.365186	-0.050538	-0.522012	1	A'	O
nhaA	b0019	P13738	-0.093883	0	0	0	X	0	0	0	0	X	X
nhaB	b1186	P0AFA7	-0.533447	-0.261848	-1.46646	1	S'	0	0	0	0	X	X
nhaR	b0020	P0A9G2	0	0	0	0	X	0	0	0	0	X	X
nhoA	b1463	P77567	0	0	0	0	X	0	0	0	0	X	X
nikA	b3476	P33590	0	0	0	0	X	0	0	0	0	X	X
nikB	b3477	P33591	0	0	0	0	X	0	0	0	0	X	X
nikC	b3478	P0AFA9	0	0	0	0	X	0	0	0	0	X	X
nikD	b3479	P33593	0	0	0	0	X	0	0	0	0	X	X
nikE	b3480	P33594	0	0	0	0	X	0	0	0	0	X	X
nikR	b3481	P0A6Z6	-0.132009	-0.781409	0.095893	1	S	0	0	0	0	X	X
nimR	b1790	P76241	0	0	0	0	X	0	0	0	0	X	X
nimT	b1791	P76242	0	0	0	0	X	0	0	0	0	X	X
ninE	b0548	Q47270	0	0	0	0	X	0	0	0	0	X	X
nirB	b3365	P08201	0	0	0	0	X	0	0	0	0	X	X
nirC	b3367	P0AC26	0	0	0	0	X	0	0	0	0	X	X
nirD	b3366	P0A9I8	0	0	0	0	X	0	0	0	0	X	X
nlpA	b3661	P04846	0.224252	-0.101124	-0.285122	1	A'	0.676863	0.094933	-0.332471	1	R	R
nlpC	b1708	P23898	0	0	0	0	X	0	0	0	0	X	X
nlpD	b2742	P0ADA3	-0.608499	-0.911894	0.025938	1	S	0.413415	0	-0.063078	0	X	R
nlpE	b0192	P40710	-0.834604	-0.801402	-0.653897	1	S'	0	0	0	0	X	X
nlpI	b3163	P0AFB1	-0.635682	-0.63542	-0.552408	1	S'	0	0	0	0	X	X
nmpC	b0553	P21420	-0.962904	1.35852	1.25632	1	C	-0.469633	1.29412	1.18982	1	C	C
nohA	b1548	P31061	0	0	0	0	X	0	0	0	0	X	X
nohB	b0560	P31062	0	0	0	0	X	0	0	0	0	X	X
norR	b2709	P37013	0	0	0	0	X	0	0	0	0	X	X
norV	b2710	Q46877	0	0	0	0	X	0	0	0	0	X	X
norW	b2711	P37596	0	0	0	0	X	0	0	0	0	X	X
npr	b3206	P0A9N0	0	0	0	0	X	0	0	0	0	X	X
nrdA	b2234	P00452	-0.023829	-0.142948	0.074671	1	S	0.273325	-0.188875	0.220557	1	A	A
nrdB	b2235	P69924	-0.32275	-0.51806	-0.015122	1	S'	-0.122635	-0.092712	0.359178	1	S	S
nrdD	b4238	P28903	-2.97621	0	0	0	X	0	0	0	0	X	X
nrdE	b2675	P39452	-0.457016	0.400661	-3.75417	1	C'	0	0	0	0	X	X
nrdF	b2676	P37146	-3.94673	-0.987034	0	0	X	0	-0.655238	0	0	X	X
nrdG	b4237	P0A9N8	0	0	0	0	X	0	0	0	0	X	X
nrdH	b2673	P0AC65	0.434547	1.57608	0	0	X	0	0	0	0	X	X
nrdI	b2674	P0A772	0	0	0	0	X	0	0	0	0	X	X
nrdR	b0413	P0A8D0	-0.270601	-0.962368	-0.053499	1	S'	0	0	0	0	X	X
nrfA	b4070	P0ABK9	0	0	0	0	X	0	0	0	0	X	X
nrfB	b4071	P0ABL1	0	0	0	0	X	0	0	0	0	X	X
nrfC	b4072	P0AAK7	0	0	0	0	X	0	0	0	0	X	X
nrfD	b4073	P32709	0	0	0	0	X	0	0	0	0	X	X
nrfE	b4074	P32710	0	0	0	0	X	0	0	0	0	X	X
nrfF	b4075	P32711	0	0	0	0	X	0	0	0	0	X	X
nrfG	b4076	P32712	0	0	0	0	X	0	0	0	0	X	X
nsrR	b4178	P0AF63	0.032223	-0.41244	-0.925211	1	A'	0	0	0	0	X	X
nth	b1633	P0AB83	0.513507	-0.082868	-1.06357	1	A'	0	0	0	0	X	X
nudB	b1865	P0AFC0	0	0	0	0	X	0	0	0	0	X	X
nudC	b3996	P32664	0.008138	-0.499185	-0.212147	1	A'	0	0	0	0	X	X
nudE	b3397	P45799	-0.30018	-0.947785	-0.592596	1	S'	0	0	0	0	X	U
nudF	b3034	Q93K97	-0.34199	0.116058	0.022611	1	C	0	0	0	0	X	X
nudG	b1759	P77788	0	0	0	0	X	0	0	0	0	X	X
nudI	b2251	P52006	0	0	0	0	X	0	0	0	0	X	X
nudJ	b1134	P0AEI6	-1.83366	-0.749676	-0.751302	1	S'	0	0	0	0	X	X
nudK	b2467	P37128	0	0	0	0	X	0	0	0	0	X	X
nudL	b1813	P43337	0	0	0	0	X	0	0	0	0	X	X
nuoA	b2288	P0AFC3	-1.21984	-0.138717	0.119776	1	S	-0.124547	0	-0.893651	0	X	O
nuoB	b2287	P0AFC7	-1.25551	-0.212961	-0.371056	1	S'	1.57424	0	0	0	X	O
nuoC	b2286	P33599	-1.44129	-0.195869	-0.476555	1	S'	-0.433522	0.085851	-0.379233	1	C'	O
nuoE	b2285	P0AFD1	-1.29021	-0.04614	-0.088244	1	S'	-0.914866	0.18179	0.039253	1	C	C
nuoF	b2284	P31979	-1.44906	-0.09308	0.098222	1	S	-0.235736	-0.211139	0.13349	1	S	S
nuoG	b2283	P33602	-1.3899	-0.211622	-0.316073	1	S'	-0.312541	-0.023823	-0.065904	1	S'	O
nuoH	b2282	P0AFD4	-1.07204	0.00719	0.043093	1	C	0	0	0	0	X	X
nuoI	b2281	P0AFD6	-1.70069	-0.420084	-0.057341	1	S'	0.296577	0	-1.45254	0	X	R
nuoJ	b2280	P0AFE0	-1.56536	-0.545819	0.190598	1	S	0	0	0	0	X	X
nuoK	b2279	P0AFE4	-2.33973	0	0	0	X	0	0	0	0	X	X
nuoL	b2278	P33607	-0.694058	-0.021791	0.493186	1	S	0	0	0	0	X	X
nuoM	b2277	P0AFE8	-1.12965	-0.259196	0.302818	1	S	0	0	0	0	X	X
nuoN	b2276	P0AFF0	-2.5393	0	0	0	X	0	0	0	0	X	X
nupC	b2393	P0AFF2	0.230661	0.295631	0.044011	1	U	0	0	0	0	X	X
nupG	b2964	P0AFF4	-4.89394	0	0	0	X	0	0	0	0	X	X
nupX	b2161	P33021	0	0	0	0	X	0	0	0	0	X	X
nusA	b3169	P0AFF6	0.306768	0.271098	-0.757167	1	R	0.226571	0.088271	-0.38989	1	R	R
nusB	b0416	P0A780	0.375061	0.038599	-0.996017	1	R	0	0	0	0	X	A
nusG	b3982	P0AFG0	-0.104228	-0.043324	-0.866659	1	S'	-0.002818	0.036794	-0.750501	1	C'	O
obgE	b3183	P42641	0.486333	0.56528	-5.1228	1	R	0.331536	0	0	0	X	X
ogrK	b2082	P37057	0	0	0	0	X	0	0	0	0	X	X
ogt	b1335	P0AFH0	0	-4.54447	0	0	X	0	0	0	0	X	X
ompA	b0957	P0A910	0.543124	-0.492961	-0.196646	1	A'	0.793454	-1.7009	0.079846	1	A	A
ompC	b2215	P06996	-1.32487	-29.0816	-0.864119	1	S'	-0.74195	0	0	0	X	C
ompF	b0929	P02931	-1.82798	0.289887	-1.47671	1	C'	-1.60103	-1.70743	-0.88189	1	S'	O
ompG	b1319	P76045	0	0	0	0	X	0	0	0	0	X	X
ompL	b3875	P76773	0	0	0	0	X	0	0	0	0	X	X
ompN	b1377	P77747	-1.30626	-28.2596	-0.589215	1	S'	0	0	0	0	X	X
ompR	b3405	P0AA16	-2.74969	-1.46291	-0.174737	1	S'	-1.45222	-3.02216	0	0	X	S
ompT	b0565	P09169	-0.561353	-0.38538	-0.046072	1	S'	0.126544	-0.40265	0.081073	1	A	A
ompW	b1256	P0A915	-9.73021	-0.579014	1.28848	1	S	0	0	0	0	X	X
ompX	b0814	P0A917	0.980079	-0.299748	-1.7696	1	A'	0.858652	-1.01995	-0.813486	1	A'	O
opgB	b4359	P39401	-0.337866	1.07256	-0.493379	1	C'	0	0	0	0	X	X
opgC	b1047	P75920	0	0	0	0	X	0	0	0	0	X	X
opgD	b1424	P40120	-0.136939	0.278447	0.07504	1	C	0	0.236914	0.401703	0	X	X
opgE	b0815	P75785	0	0	0	0	X	0	0	0	0	X	X
opgG	b1048	P33136	-0.185754	0.068416	-0.189983	1	C'	-0.468031	-0.288937	-0.074141	1	S'	X
opgH	b1049	P62517	-0.180421	0.019891	-0.340674	1	C'	0	0	0	0	X	X
oppA	b1243	P23843	-4.04697	-1.06209	0.710683	1	S	-3.37218	-1.8787	0.71633	1	S	S
oppB	b1244	P0AFH2	-2.05874	-0.537277	0.956834	1	S	0	0	0	0	X	X
oppC	b1245	P0AFH6	-1.74346	-0.111332	1.34175	1	S	0	0	0	0	X	X
oppD	b1246	P76027	-1.96186	-0.456886	1.18312	1	S	-3.83348	-2.63861	0	0	X	S
oppF	b1247	P77737	-2.75655	-0.734607	0.908738	1	S	0	-1.91318	0	0	X	A
orn	b4162	P0A784	0.203543	-0.754376	0.06195	1	A	0.690444	-1.57605	0	0	X	A
ortT	b1445	P64453	0	0	0	0	X	0	0	0	0	X	X
osmB	b1283	P0ADA7	0	0	0	0	X	0	0	0	0	X	X
osmC	b1482	P0C0L2	-6.51328	-14.5189	0.639409	1	S	-2.71748	-14.5648	0	0	X	S
osmE	b1739	P0ADB1	-5.1209	-7.11791	0.967117	1	S	-3.78051	-8.13583	0	0	X	S
osmF	b2131	P33362	-5.23305	-3.91272	0	0	X	0	0	0	0	X	X
osmY	b4376	P0AFH8	0.348452	-23.7041	0.63208	1	A	0	-16.1519	0	0	X	A
otsA	b1896	P31677	-2.61519	-10.754	0.459444	1	S	0	0	0	0	X	X
otsB	b1897	P31678	0	0	0	0	X	0	0	0	0	X	X
oxc	b2373	P0AFI0	0	0	0	0	X	0	0	0	0	X	X
oxyR	b3961	P0ACQ4	-0.43761	-1.17431	-0.38554	1	S'	-0.034445	-1.68519	-0.165489	1	S'	O
paaA	b1388	P76077	0	0	0	0	X	0	0	0	0	X	X
paaB	b1389	P76078	0	0	0	0	X	0	0	0	0	X	X
paaC	b1390	P76079	0	0	0	0	X	0	0	0	0	X	X
paaD	b1391	P76080	0	0	0	0	X	0	0	0	0	X	X
paaE	b1392	P76081	0	0	0	0	X	0	0	0	0	X	X
paaF	b1393	P76082	0	0	0	0	X	0	0	0	0	X	X
paaG	b1394	P77467	0	0	0	0	X	0	0	0	0	X	X
paaH	b1395	P76083	0	0	0	0	X	0	0	0	0	X	X
paaI	b1396	P76084	0	0	0	0	X	0	0	0	0	X	X
paaJ	b1397	P0C7L2	0	0	0	0	X	0	0	0	0	X	X
paaK	b1398	P76085	-5.37619	0	0	0	X	0	0	0	0	X	X
paaX	b1399	P76086	-2.27497	0.027674	0.266606	1	C	0	0	0	0	X	X
paaY	b1400	P77181	-3.7781	0	0	0	X	0	0	0	0	X	X
paaZ	b1387	P77455	0	0	0	0	X	0	0	0	0	X	X
pabA	b3360	P00903	2.00095	-0.059088	-0.216681	1	A'	0	0	0	0	X	X
pabB	b1812	P05041	0.100951	-0.015115	-0.088441	1	A'	0	0	0	0	X	X
pabC	b1096	P28305	-0.735234	-1.17244	-2.54599	1	S'	0	0	0	0	X	X
pagP	b0622	P37001	0	0	0	0	X	0	0	0	0	X	X
pal	b0741	P0A912	0.534032	0.150337	-0.945635	1	R	0.72525	0.083398	-0.548482	1	R	R
panB	b0134	P31057	0.389377	0.276831	0.031722	1	U	0.41842	0.214097	-0.037907	1	R	R
panC	b0133	P31663	-0.056064	-1.38844	0.283869	1	S	0.150289	-1.39148	0.28515	1	A	A
panD	b0131	P0A790	0.769898	0.657772	0.326832	1	U	0.75261	-0.388207	0	0	X	A
panE	b0425	P0A9J4	0	-1.33022	0	0	X	0	0	0	0	X	X
panF	b3258	P16256	0	0	0	0	X	0	0	0	0	X	X
panZ	b3459	P37613	-0.137602	-0.41185	-0.235713	1	S'	0	0	0	0	X	X
paoA	b0286	P77165	0	0	0	0	X	0	0	0	0	X	X
paoB	b0285	P77324	0	0	0	0	X	0	0	0	0	X	X
paoC	b0284	P77489	0	0	0	0	X	0	0	0	0	X	X
paoD	b0283	P77183	0	0	0	0	X	0	0	0	0	X	X
parC	b3019	P0AFI2	0.414488	0.342643	-0.283343	1	R	1.12097	0.88015	0	0	X	U
parE	b3030	P20083	0.383525	0.329981	-0.42689	1	R	0	0.914704	0	0	X	U
patA	b3073	P42588	0	0	0	0	X	0	0	0	0	X	X
patD	b1444	P77674	-6.14967	0	0	0	X	-3.05682	0	0	0	X	X
patZ	b2584	P76594	-4.9225	0	0	0	X	0	0	0	0	X	X
pbl	b2854	Q46790	0	0	0	0	X	0	0	0	0	X	X
pbpC	b2519	P76577	0	0	0	0	X	0	0	0	0	X	X
pbpG	b2134	P0AFI5	0.55968	-0.041085	-0.321636	1	A'	0	0	0	0	X	X
pck	b3403	P22259	-12.433	0.649103	0.150243	1	C	-6.43303	0.280476	-0.668762	1	C'	X
pcm	b2743	P0A7A5	-0.984954	-0.699533	-0.33604	1	S'	0	0	0	0	X	X
pcnB	b0143	P0ABF1	0.550998	0.47181	-0.581129	1	R	-0.182697	0	0.096846	0	X	S
pdeA	b2395	P23842	0	0	0	0	X	0	0	0	0	X	X
pdeB	b0457	P77473	0	0	0	0	X	0	0	0	0	X	X
pdeC	b4061	P32701	0	0	0	0	X	0	0	0	0	X	X
pdeD	b1815	P76261	0	0	0	0	X	0	0	0	0	X	X
pdeF	b2503	P77172	0	0	0	0	X	0	0	0	0	X	X
pdeG	b1168	P75995	-2.37799	1.32151	1.43911	1	C	0	0	0	0	X	X
pdeH	b3525	P37646	-0.123284	0	1.74424	0	X	0	0	0	0	X	X
pdeI	b0833	P75800	0	0	0	0	X	0	0	0	0	X	X
pdeK	b3529	P37649	-0.083856	-0.963067	0	0	X	0	0	0	0	X	X
pdeL	b0315	P21514	0	0.724011	-1.90762	0	X	0	0	0	0	X	X
pdeN	b2176	P76446	0	0	-2.14112	0	X	0	0	0	0	X	X
pdeR	b1285	P77334	0	0	0	0	X	0	0	0	0	X	X
pdhR	b0113	P0ACL9	0.365379	-0.431375	0.154828	1	A	0	0	0	0	X	X
pdxA	b0052	P19624	-0.936611	0.479176	0.026839	1	C	0	0	0	0	X	X
pdxB	b2320	P05459	-0.003122	-0.257025	0.120262	1	S	0.341431	-0.523005	0.088574	1	A	A
pdxH	b1638	P0AFI7	-0.249888	-0.435699	0.516907	1	S	-0.098225	-0.376568	0.368806	1	S	S
pdxJ	b2564	P0A794	-0.429345	-1.29466	0.254502	1	S	-0.976381	-0.816205	0.354735	1	S	S
pdxK	b2418	P40191	-0.438487	-0.876446	-0.086014	1	S'	-0.778938	-0.21383	0	0	X	S
pdxY	b1636	P77150	0.306577	0.723135	-0.201125	1	R	0	0	0	0	X	X
pepA	b4260	P68767	-0.15904	-0.400754	-0.282621	1	S'	-0.206274	-2.05574	-0.550722	1	S'	O
pepB	b2523	P37095	-1.08358	-0.177997	-0.363965	1	S'	0.377011	-0.067285	-0.563066	1	A'	O
pepD	b0237	P15288	-0.233128	-0.43297	0.589586	1	S	-0.179464	-0.509238	0.486649	1	S	S
pepE	b4021	P0A7C6	-9.98333	0.015502	1.05991	1	C	0	0	0	0	X	X
pepN	b0932	P04825	-1.62806	-0.680977	0.084141	1	S	-1.28031	-0.685584	0.131995	1	S	S
pepP	b2908	P15034	-1.21442	-0.840071	0.457026	1	S	-1.50848	-1.03775	0.285192	1	S	S
pepQ	b3847	P21165	-1.06687	-0.863671	0.333292	1	S	-0.582075	-1.22945	0.34694	1	S	S
pepT	b1127	P29745	-2.12305	-3.21385	0.023999	1	S	0	0	0	0	X	X
perR	b0254	Q57083	0	0	0	0	X	0	0	0	0	X	X
pfkA	b3916	P0A796	0.416639	-0.765388	-0.152541	1	A'	0.293202	-1.28874	-0.094236	1	A'	O
pfkB	b1723	P06999	0.290477	-7.65828	-0.629639	1	A'	0	-1.33302	0	0	X	A
pflA	b0902	P0A9N4	-0.484746	-1.00019	-0.050259	1	S'	0	-0.236108	0.337666	0	X	A
pflB	b0903	P09373	-0.697593	-0.230697	0.761969	1	S	-0.768314	-0.883412	0.702315	1	S	S
pflC	b3952	P32675	0	0	0	0	X	0	0	0	0	X	X
pflD	b3951	P32674	0	0	0	0	X	0	0	0	0	X	X
pgaA	b1024	P69434	0	0	0	0	X	0	0	0	0	X	X
pgaB	b1023	P75906	0	0	0	0	X	0	0	0	0	X	X
pgaC	b1022	P75905	0	0	0	0	X	0	0	0	0	X	X
pgaD	b1021	P69432	0	0	0	0	X	0	0	0	0	X	X
pgi	b4025	P0A6T1	0.715291	-0.079106	0.511957	1	A	0.7225	-0.411058	0.651007	1	A	A
pgk	b2926	P0A799	0.44225	-0.480814	0.794737	1	A	0.567119	-0.617797	0.848331	1	A	A
pgl	b0767	P52697	-0.657904	-2.07993	0.636881	1	S	-0.083228	-1.61689	0	0	X	S
pgm	b0688	P36938	-0.79143	-1.10609	0.252041	1	S	-0.318606	-1.2085	0.379012	1	S	S
pgpA	b0418	P18200	0	0	0	0	X	0	0	0	0	X	X
pgpB	b1278	P0A924	0	0	0	0	X	0	0	0	0	X	X
pgpC	b2560	P0AD42	0	0	0	0	X	0	0	0	0	X	X
pgrR	b1328	P77333	0	0	0	0	X	0	0	0	0	X	X
pgsA	b1912	P0ABF8	-1.04247	-0.833912	-0.821757	1	S'	0	0	0	0	X	X
pheA	b2599	P0A9J8	0.548322	-1.06629	0.084091	1	A	0.278941	-1.725	0.276614	1	A	A
pheL	b2598	P0AD72	0	0	0	0	X	0	0	0	0	X	X
pheM	b1715	P0AD74	0	0	0	0	X	0	0	0	0	X	X
pheP	b0576	P24207	-1.84415	1.11428	0	0	X	0	0	0	0	X	X
pheS	b1714	P08312	0.683906	-0.147923	0.525771	1	A	0.54968	-0.355339	0.482354	1	A	A
pheT	b1713	P07395	0.673189	-0.204632	0.675646	1	A	0.605205	-0.610852	0.684096	1	A	A
phnC	b4106	P16677	0	0	0	0	X	0	0	0	0	X	X
phnD	b4105	P16682	0	0	0	0	X	0	0	0	0	X	X
phnE_1	b4104		0	0	0	0	X	0	0	0	0	X	X
phnE_2	b4103		0	0	0	0	X	0	0	0	0	X	X
phnF	b4102	P16684	-1.94193	0	0	0	X	0	0	0	0	X	X
phnG	b4101	P16685	0	0	0	0	X	0	0	0	0	X	X
phnH	b4100	P16686	0	0	0	0	X	0	0	0	0	X	X
phnI	b4099	P16687	0	0	0	0	X	0	0	0	0	X	X
phnJ	b4098	P16688	0	0	0	0	X	0	0	0	0	X	X
phnK	b4097	P16678	0	0	0	0	X	0	0	0	0	X	X
phnL	b4096	P16679	-1.33872	-2.64965	0.001445	1	S	0	0	0	0	X	X
[truncated: 2,344 more rows]
