# Supplementary material for: From coarse to fine: the absolute Escherichia coli proteome under diverse growth conditions
Source: Mol Syst Biol. 2021 May 25;17(5):e9536. doi: 10.15252/msb.20209536 (PMC8144880; doi:10.15252/msb.20209536)
Supplement: Supplementary file 13 — Dataset EV12 [file MSB-17-e9536-s005.xlsx]

## Sheet: Description
Mori et al. 2021, From coarse to fine: The absolute Escherichia coli proteome under diverse growth conditions
Description
GO-term enrichment results for each of the eight protein sectors (see Supplementary Note S4).

## Sheet: EV12-GO-TermEnrichment
GO-term enrichment analysis
The score reflects the protein mass of each GO-term within each sector, see description. Only GO-terms with scores > 0.02 are shown.
“Gene fraction” is the number of genes associated to a given GO-term within a sector, divided by the number of genes associated to the same GO-term across the whole genome.
A-sector
Score	GO-term ID	Gene fraction	GO-term description		Color legend
0.0752	GO:0006096	8/21	glycolytic process		Score>0.06
0.0733	GO:0006526	9/12	arginine biosynthetic process		0.04<Score<0.06
0.0564	GO:0000105	8/10	histidine biosynthetic process		0.03<Score<0.04
0.0512	GO:0009089	6/12	lysine biosynthetic process via diaminopimelate
0.0512	GO:0009085	6/9	lysine biosynthetic process
0.0403	GO:0006520	5/29	cellular amino acid metabolic process
0.0371	GO:0009058	5/48	biosynthetic process
0.0356	GO:0008643	5/98	carbohydrate transport
0.0348	GO:0006094	4/13	gluconeogenesis
0.0335	GO:0019877	4/5	diaminopimelate biosynthetic process
0.032	GO:0009086	4/16	methionine biosynthetic process
0.0303	GO:0009401	4/61	phosphoenolpyruvate-dependent sugar phosphotransferase system
0.0275	GO:0016311	5/42	dephosphorylation
0.0272	GO:0000050	3/6	urea cycle
0.026	GO:0006098	3/10	pentose-phosphate shunt
0.0257	GO:0045893	5/74	positive regulation of transcription, DNA-templated
0.025	GO:0006221	3/11	pyrimidine nucleotide biosynthetic process
0.025	GO:0044205	3/7	'de novo' UMP biosynthetic process
0.0247	GO:0006730	3/9	one-carbon metabolic process
0.0239	GO:0009097	3/11	isoleucine biosynthetic process
C-sector
Score	GO-term ID	Gene fraction	GO-term description
0.1145	GO:0006935	14/23	chemotaxis
0.1134	GO:0006099	12/26	tricarboxylic acid cycle
0.1007	GO:0071973	14/30	bacterial-type flagellum-dependent cell motility
0.058	GO:0006865	8/84	amino acid transport
0.0547	GO:0008643	7/98	carbohydrate transport
0.0466	GO:0097588	6/9	archaeal or bacterial-type flagellum-dependent cell motility
0.0448	GO:0015992	5/40	proton transport
0.0448	GO:0006754	5/9	ATP biosynthetic process
0.0442	GO:0009060	5/22	aerobic respiration
0.043	GO:0009082	5/18	branched-chain amino acid biosynthetic process
0.0399	GO:0007165	5/35	signal transduction
0.0378	GO:0099132	4/21	ATP hydrolysis coupled cation transmembrane transport
0.0378	GO:0015986	4/8	ATP synthesis coupled proton transport
0.0355	GO:0006094	4/13	gluconeogenesis
0.0312	GO:0006457	3/25	protein folding
0.0285	GO:0015031	4/71	protein transport
0.0283	GO:0000160	4/74	phosphorelay signal transduction system
0.027	GO:0015752	3/6	D-ribose transport
0.0267	GO:0009408	3/53	response to heat
0.0262	GO:0044780	4/15	bacterial-type flagellum assembly
C'-sector
Score	GO-term ID	Gene fraction	GO-term description
0.0979	GO:0015031	8/71	protein transport
0.0783	GO:0045892	8/95	negative regulation of transcription, DNA-templated
0.0623	GO:0006865	5/84	amino acid transport
0.0578	GO:0061077	4/25	chaperone-mediated protein folding
0.0546	GO:0015833	5/34	peptide transport
0.0524	GO:0006260	6/44	DNA replication
0.0469	GO:0015886	4/12	heme transport
0.0373	GO:0006886	3/6	intracellular protein transport
0.0363	GO:0071806	3/5	protein transmembrane transport
0.0337	GO:0003333	3/39	amino acid transmembrane transport
0.0324	GO:0006281	3/75	DNA repair
0.0322	GO:0006813	4/21	potassium ion transport
0.0321	GO:0045893	3/74	positive regulation of transcription, DNA-templated
0.0302	GO:0000160	3/74	phosphorelay signal transduction system
0.0296	GO:0035442	3/11	dipeptide transmembrane transport
0.0279	GO:0043952	2/5	protein transport by the Sec complex
0.0279	GO:0006605	2/4	protein targeting
0.0256	GO:0009254	2/14	peptidoglycan turnover
0.0237	GO:0006970	2/16	response to osmotic stress
0.0219	GO:0009432	2/30	SOS response
A'-sector
Score	GO-term ID	Gene fraction	GO-term description
0.0644	GO:0051301	14/74	cell division
0.0571	GO:0071555	12/74	cell wall organization
0.0518	GO:0007049	11/62	cell cycle
0.0489	GO:0008360	10/47	regulation of cell shape
0.0489	GO:0009252	10/45	peptidoglycan biosynthetic process
0.0459	GO:0032259	11/63	methylation
0.0437	GO:0008033	11/50	tRNA processing
0.0421	GO:0006364	10/38	rRNA processing
0.0388	GO:0046677	8/95	response to antibiotic
0.0325	GO:0006629	6/74	lipid metabolic process
0.0283	GO:0006631	5/32	fatty acid metabolic process
0.0283	GO:0006633	5/19	fatty acid biosynthetic process
0.0272	GO:0006096	4/21	glycolytic process
0.027	GO:0009103	6/73	lipopolysaccharide biosynthetic process
0.0259	GO:0090305	7/67	nucleic acid phosphodiester bond hydrolysis
0.0252	GO:0006281	6/75	DNA repair
0.0242	GO:0009058	5/48	biosynthetic process
0.0226	GO:0000270	5/18	peptidoglycan metabolic process
0.0226	GO:0034220	3/11	ion transmembrane transport
0.0219	GO:0006260	6/44	DNA replication
S'-sector
Score	GO-term ID	Gene fraction	GO-term description
0.0732	GO:0045892	26/95	negative regulation of transcription, DNA-templated
0.0593	GO:0051301	22/74	cell division
0.0546	GO:0007049	20/62	cell cycle
0.0489	GO:0000160	18/74	phosphorelay signal transduction system
0.0384	GO:0006629	12/74	lipid metabolic process
0.0381	GO:0008360	14/47	regulation of cell shape
0.0376	GO:0045893	12/74	positive regulation of transcription, DNA-templated
0.0361	GO:0071555	14/74	cell wall organization
0.0352	GO:0009252	13/45	peptidoglycan biosynthetic process
0.0319	GO:0006281	12/75	DNA repair
0.0269	GO:0090305	10/67	nucleic acid phosphodiester bond hydrolysis
0.0246	GO:0006260	9/44	DNA replication
R-sector
Score	GO-term ID	Gene fraction	GO-term description
0.0978	GO:0000027	23/27	ribosomal large subunit assembly
0.0773	GO:0000028	18/19	ribosomal small subunit assembly
0.0758	GO:0046677	19/95	response to antibiotic
0.0529	GO:0006364	20/38	rRNA processing
0.0503	GO:0008033	18/50	tRNA processing
0.0458	GO:0009408	14/53	response to heat
0.0458	GO:0032259	18/63	methylation
0.0383	GO:0006417	9/24	regulation of translation
0.035	GO:0042254	11/17	ribosome biogenesis
0.0313	GO:0017148	7/13	negative regulation of translation
0.0313	GO:0006457	8/25	protein folding
0.0313	GO:0006418	8/20	tRNA aminoacylation for protein translation
0.0282	GO:0009314	9/49	response to radiation
0.0275	GO:0006414	6/7	translational elongation
0.0267	GO:0070475	11/19	rRNA base methylation
0.0242	GO:0006396	8/23	RNA processing
0.0236	GO:0006450	6/8	regulation of translational fidelity
0.0212	GO:0031564	5/14	transcription antitermination
0.021	GO:0043335	5/7	protein unfolding
0.0207	GO:0006461	5/7	protein complex assembly
S-sector
Score	GO-term ID	Gene fraction	GO-term description
0.0598	GO:0006979	18/47	response to oxidative stress
0.0329	GO:0006865	10/84	amino acid transport
0.0326	GO:0006099	9/26	tricarboxylic acid cycle
0.0308	GO:0006629	12/74	lipid metabolic process
0.0278	GO:0098869	9/20	cellular oxidant detoxification
0.0273	GO:0006520	10/29	cellular amino acid metabolic process
0.0248	GO:0009058	9/48	biosynthetic process
0.0243	GO:0009408	7/53	response to heat
0.0237	GO:0007049	9/62	cell cycle
0.0217	GO:0006950	8/30	response to stress
0.0207	GO:0015833	9/34	peptide transport
U-sector
Score	GO-term ID	Gene fraction	GO-term description
0.0844	GO:0006164	11/17	purine nucleotide biosynthetic process
0.0682	GO:0006189	9/12	'de novo' IMP biosynthetic process
0.0551	GO:0009073	7/21	aromatic amino acid family biosynthetic process
0.0545	GO:0006418	7/20	tRNA aminoacylation for protein translation
0.0481	GO:0070814	6/6	hydrogen sulfide biosynthetic process
0.0439	GO:0006541	5/12	glutamine metabolic process
0.0394	GO:0032259	5/63	methylation
0.0385	GO:0000162	5/9	tryptophan biosynthetic process
0.0346	GO:0009058	5/48	biosynthetic process
0.0322	GO:0051289	4/43	protein homotetramerization
0.0307	GO:0006790	4/12	sulfur compound metabolic process
0.0297	GO:0016311	6/42	dephosphorylation
0.0296	GO:0006807	3/17	nitrogen compound metabolic process
0.0285	GO:0006537	3/5	glutamate biosynthetic process
0.0284	GO:0006417	4/24	regulation of translation
0.0274	GO:0009086	3/16	methionine biosynthetic process
0.0264	GO:0009408	3/53	response to heat
0.0237	GO:0006457	3/25	protein folding
0.0236	GO:0008360	4/47	regulation of cell shape
0.0235	GO:0006568	3/4	tryptophan metabolic process
